# Supplementary material for: Ribonuclease inhibitor and angiogenin system regulates cell type–specific global translation
Source: Sci Adv. 2024 May 31;10(22):eadl0320. doi: 10.1126/sciadv.adl0320 (PMC11141627; doi:10.1126/sciadv.adl0320)
Supplement: Supplementary file 2 — Tables S1 to S6 [file sciadv.adl0320_tables_s1_to_s6.zip]

Archive with 6 entries (6 files):
- adl0320_table_s1.xlsx
- adl0320_table_s2.xlsx
- adl0320_table_s3.xlsx
- adl0320_table_s4.xlsx
- adl0320_table_s5.xlsx
- adl0320_table_s6.xlsx
