# Supplementary material for: Ribonuclease inhibitor and angiogenin system regulates cell type–specific global translation
Source: Sci Adv. 2024 May 31;10(22):eadl0320. doi: 10.1126/sciadv.adl0320 (PMC11141627; doi:10.1126/sciadv.adl0320)
Supplement: Supplementary file 2 — Tables S1 to S6 [file sciadv.adl0320_tables_s1_to_s6.zip › adl0320_table_s1.xlsx]

## Sheet: Table S1_Diffrential expression
gene_id	gene_symbol	normMean.KO.Polysome	normMean.WT.Polysome	log2FoldChange.Polysome	lfcSE.Polysome	stat.Polysome	pvalue.Polysome	padj.Polysome	normMean.KO.TotalRNA	normMean.WT.TotalRNA	log2FoldChange.TotalRNA	lfcSE.TotalRNA	stat.TotalRNA	pvalue.TotalRNA	padj.TotalRNA
ENSG00000106123	EPHB6	6640.65	129.867	5.51018	0.225732	24.4102	1.33e-131	2.86e-127	97.454	3.301	3.89423	0.403244	9.65726	4.58e-22	1.52e-20
ENSG00000152952	PLOD2	25.176	1994.33	-5.9772	0.297519	-20.0901	9e-90	9.67e-86	337.811	1892.56	-2.43445	0.152165	-15.9988	1.3e-57	2.33e-55
ENSG00000131016	AKAP12	2013.35	66.267	4.74221	0.252371	18.7906	9.02e-79	6.45e-75	197.392	268.833	-0.43363	0.169269	-2.56178	0.0104138	0.0268514
ENSG00000227081	NA	92.026	3265.54	-4.93606	0.267719	-18.4374	6.58e-76	3.53e-72	130.022	84.317	0.578606	0.274142	2.11061	0.0348058	0.076512
ENSG00000124334	IL9R	834.271	28.71	4.6736	0.257275	18.1658	9.63e-74	4.14e-70	2.385	1.314	0.216463	0.464496	0.466016	0.641204	0.753501
ENSG00000166450	PRTG	770.497	24.887	4.73948	0.265203	17.8712	1.98e-71	7.08e-68	14.163	93.072	-2.34055	0.365206	-6.40883	1.47e-10	1.5e-09
ENSG00000125637	PSD4	610.726	6.385	6.07069	0.348261	17.4314	4.77e-68	1.46e-64	0	0.988	-0.224306	0.28862	-0.777166	0.437061	NA
ENSG00000119705	SLIRP	3674.3	29391.8	-2.95018	0.172713	-17.0814	2.04e-65	5.48e-62	2549.74	950.566	1.39528	0.147643	9.45037	3.38e-21	1.06e-19
ENSG00000130294	KIF1A	201.271	6430.8	-4.76333	0.285163	-16.7039	1.23e-62	2.93e-59	1.288	180.099	-5.33144	0.403735	-13.2053	8.18e-40	7.61e-38
ENSG00000197061	HIST1H4C	11084	298283	-4.54726	0.2734	-16.6323	4.07e-62	8.74e-59	370.978	380.104	-0.0339353	0.14796	-0.229355	0.818593	0.882686
ENSG00000244398	NA	1385	11146	-2.95444	0.179697	-16.4413	9.69e-61	1.89e-57	941.734	1006.67	-0.0946596	0.144357	-0.655732	0.511997	0.644577
ENSG00000197756	RPL37A	24569.8	299674	-3.51034	0.220033	-15.9537	2.69e-57	4.81e-54	27254.6	25265.6	0.107122	0.148751	0.72014	0.471439	0.608209
ENSG00000095303	PTGS1	1114.82	106.273	3.3073	0.2085	15.8624	1.15e-56	1.91e-53	9.762	33.001	-1.35928	0.443387	-3.06567	0.00217181	0.00669698
ENSG00000220842	RPL21P16	485.985	5130.95	-3.31659	0.209372	-15.8407	1.63e-56	2.5e-53	913.775	1008.26	-0.137794	0.185774	-0.74173	0.458251	0.596614
ENSG00000261371	PECAM1	419.07	2.887	6.32012	0.409041	15.4511	7.42e-54	1.06e-50	2.631	55.383	-3.30349	0.434978	-7.59462	3.09e-14	5.01e-13
ENSG00000100632	ERH	2852.36	22605.3	-2.92662	0.18952	-15.4423	8.5e-54	1.14e-50	10067.1	6324.19	0.665342	0.0942323	7.06066	1.66e-12	2.21e-11
ENSG00000161940	BCL6B	530.946	16.78	4.70434	0.305208	15.4135	1.33e-53	1.68e-50	20.37	86.62	-1.84535	0.33469	-5.51362	3.52e-08	2.58e-07
ENSG00000104093	DMXL2	43.341	844.684	-4.10408	0.267231	-15.3578	3.14e-53	3.75e-50	394.575	702.766	-0.816416	0.14833	-5.50404	3.71e-08	2.71e-07
ENSG00000124126	PREX1	437.168	10.879	4.98368	0.325207	15.3246	5.23e-53	5.92e-50	276.116	524.911	-0.90732	0.149453	-6.07092	1.27e-09	1.15e-08
ENSG00000211751	NA	695.643	18.457	4.92697	0.323003	15.2537	1.56e-52	1.67e-49	2.588	0.325	0.492614	0.424872	1.15944	0.246277	0.376024
ENSG00000135119	RNFT2	17.403	411.478	-4.34292	0.28637	-15.1654	5.99e-52	6.13e-49	33.108	261.341	-2.8287	0.234662	-12.0544	1.84e-33	1.24e-31
ENSG00000164919	COX6C	2953.88	19605	-2.68148	0.17966	-14.9253	2.26e-50	2.2e-47	3221.34	2546.74	0.329629	0.172996	1.90542	0.0567258	0.115677
ENSG00000250722	SELENOP	6.656	590.071	-5.83314	0.391369	-14.9044	3.08e-50	2.88e-47	6.728	483.993	-5.59147	0.29416	-19.0082	1.46e-80	4.6e-78
ENSG00000276180	HIST1H4I	8230.05	152005	-4.02945	0.271939	-14.8175	1.13e-49	1.01e-46	394.894	262.487	0.576627	0.157521	3.66063	0.000251593	0.000959644
ENSG00000133636	NTS	438.844	18.005	4.36941	0.298778	14.6243	1.97e-48	1.69e-45	1.337	0.325	0.284572	0.385288	0.738594	0.460153	NA
ENSG00000187764	SEMA4D	577.412	37	3.80176	0.260213	14.6102	2.42e-48	2e-45	4.257	23.204	-1.62465	0.494818	-3.28333	0.00102587	0.0034042
ENSG00000184058	TBX1	78.634	1023.64	-3.57398	0.2475	-14.4404	2.88e-47	2.29e-44	223.468	518.844	-1.18182	0.170109	-6.94746	3.72e-12	4.71e-11
ENSG00000104368	PLAT	430.109	3516	-2.95858	0.206312	-14.3403	1.23e-46	9.4e-44	6208.99	3073.63	0.99914	0.129577	7.71078	1.25e-14	2.1e-13
ENSG00000198918	RPL39	6614.04	92349.2	-3.66041	0.257357	-14.2231	6.59e-46	4.88e-43	13886.1	10280.7	0.4255	0.144355	2.94758	0.00320268	0.00947361
ENSG00000156467	UQCRB	3720.35	23059.7	-2.58338	0.181797	-14.2103	7.91e-46	5.66e-43	7212.02	5644.18	0.349228	0.11706	2.98334	0.00285125	0.008551
ENSG00000232388	SMIM26	346.997	2345.33	-2.7	0.190825	-14.1491	1.89e-45	1.31e-42	301.468	240.746	0.315815	0.16911	1.86751	0.0618309	0.124411
ENSG00000158406	HIST1H4H	6627.89	74745.8	-3.37971	0.241982	-13.9668	2.49e-44	1.67e-41	647.26	403.595	0.666518	0.155311	4.29151	1.77e-05	8.43e-05
ENSG00000213741	RPS29	3237.17	45894.6	-3.67019	0.266939	-13.7492	5.15e-43	3.25e-40	4656.31	2269.87	0.810957	0.437787	1.8524	0.0639682	0.127978
ENSG00000115541	HSPE1	2325.73	13708.1	-2.51172	0.18268	-13.7493	5.15e-43	3.25e-40	1458.16	508.947	1.49786	0.122726	12.2049	2.93e-34	2.07e-32
ENSG00000196656	NA	254.392	2302.85	-3.08694	0.226395	-13.6352	2.47e-42	1.52e-39	394.818	133.853	1.51537	0.1772	8.55177	1.21e-17	2.75e-16
ENSG00000189043	NDUFA4	4347.97	26920.2	-2.57786	0.1891	-13.6323	2.57e-42	1.54e-39	4849.91	3340.79	0.527424	0.145277	3.63046	0.00028292	0.0010671
ENSG00000185404	SP140L	291.115	0.694	6.59952	0.489024	13.4953	1.67e-41	9.67e-39	1.331	36.252	-3.07361	0.482408	-6.3714	1.87e-10	1.88e-09
ENSG00000182899	RPL35A	7420.01	49031.2	-2.66431	0.198411	-13.4282	4.13e-41	2.33e-38	15220.5	11931.6	0.344299	0.147415	2.33558	0.0195134	0.0465887
ENSG00000269821	KCNQ1OT1	2624.06	337.183	2.88211	0.216872	13.2895	2.67e-40	1.47e-37	77.539	177.8	-1.11937	0.257739	-4.34302	1.41e-05	6.81e-05
ENSG00000122711	SPINK4	31.31	622.506	-4.07769	0.307003	-13.2822	2.93e-40	1.58e-37	195.779	219.823	-0.1586	0.243391	-0.651625	0.514643	0.64699
ENSG00000075884	ARHGAP15	284.846	1.452	6.21523	0.46883	13.2569	4.12e-40	2.16e-37	28.647	5.27	1.80873	0.459262	3.93834	8.2e-05	0.000344603
ENSG00000176731	C8orf59	475.128	7508.76	-3.79342	0.287325	-13.2026	8.48e-40	4.34e-37	1657.82	1210.06	0.440773	0.179004	2.46236	0.0138025	0.0344156
ENSG00000173915	USMG5	1006.46	16932.1	-3.87016	0.293697	-13.1774	1.18e-39	5.91e-37	2841.85	656.04	2.05457	0.176455	11.6436	2.47e-31	1.51e-29
ENSG00000278705	HIST1H4B	16816.2	215070	-3.52617	0.268179	-13.1485	1.74e-39	8.47e-37	302.389	199.709	0.582187	0.178148	3.26799	0.00108315	0.00356935
ENSG00000178445	GLDC	32.582	456.877	-3.63615	0.276667	-13.1427	1.87e-39	8.94e-37	32.953	97.694	-1.43433	0.291294	-4.924	8.48e-07	5.01e-06
ENSG00000167972	ABCA3	89.514	1002.27	-3.35677	0.257104	-13.0561	5.87e-39	2.68e-36	1304.76	2407.21	-0.868922	0.134307	-6.46964	9.82e-11	1.03e-09
ENSG00000127533	F2RL3	623.969	60.28	3.2547	0.249267	13.0571	5.79e-39	2.68e-36	9.746	1.974	1.16237	0.529914	2.1935	0.028271	0.0640818
ENSG00000170899	GSTA4	37.347	475.41	-3.5208	0.269721	-13.0535	6.07e-39	2.72e-36	196.6	489.19	-1.28569	0.159032	-8.08446	6.24e-16	1.19e-14
ENSG00000227097	RPS28P7	3578.65	26770.3	-2.8265	0.21696	-13.0277	8.51e-39	3.73e-36	3049.73	2958.57	0.0432235	0.120614	0.358361	0.720073	0.813608
ENSG00000134825	TMEM258	791.254	7676.44	-3.1688	0.24329	-13.0248	8.84e-39	3.8e-36	1329.51	1034.37	0.349592	0.192878	1.81251	0.0699079	0.137504
ENSG00000124019	FAM124B	241.508	3.247	5.4578	0.419838	12.9998	1.23e-38	5.17e-36	1.691	0	0.314403	0.318317	0.987706	0.323296	NA
ENSG00000234851	RPL23AP42	518.561	3909.05	-2.83637	0.218379	-12.9883	1.43e-38	5.89e-36	1708.69	1779.88	-0.057991	0.145001	-0.399935	0.689204	0.790198
ENSG00000143416	SELENBP1	513.432	21.503	4.27491	0.329331	12.9806	1.58e-38	6.39e-36	13.709	267.691	-3.95333	0.279899	-14.1241	2.7e-45	3.14e-43
ENSG00000182732	RGS6	248.653	6.495	4.81354	0.37272	12.9146	3.72e-38	1.48e-35	6.867	15.174	-0.783254	0.489936	-1.59868	0.109891	0.1982
ENSG00000172578	KLHL6	1085.29	165.73	2.64636	0.20569	12.8658	7.01e-38	2.74e-35	64.921	12.568	2.0173	0.374174	5.39134	6.99e-08	4.87e-07
ENSG00000124172	ATP5E	2924.27	25153.4	-3.00865	0.234169	-12.8482	8.8e-38	3.38e-35	4359.28	2429.23	0.765548	0.307501	2.48958	0.0127895	0.0322135
ENSG00000243147	MRPL33	1472.9	11173.5	-2.84281	0.22145	-12.8372	1.01e-37	3.8e-35	1514.47	1192.86	0.335321	0.168498	1.99005	0.0465849	0.0976189
ENSG00000196878	LAMB3	401.864	32.2	3.48601	0.271575	12.8363	1.03e-37	3.8e-35	10.004	6.244	0.383488	0.525984	0.729088	0.465948	0.603591
ENSG00000243323	PTPRVP	430.56	16.639	4.36693	0.34174	12.7785	2.16e-37	7.87e-35	4.744	17.167	-1.17817	0.509029	-2.31455	0.0206378	0.0488906
ENSG00000177954	RPS27	7309.83	140516	-4.01948	0.314705	-12.7722	2.34e-37	8.39e-35	15025.8	16762.8	-0.154085	0.16193	-0.951555	0.341322	0.481805
ENSG00000111879	FAM184A	57.388	666.076	-3.39332	0.265774	-12.7677	2.48e-37	8.75e-35	448.416	842.071	-0.890227	0.152885	-5.82284	5.79e-09	4.74e-08
ENSG00000131174	COX7B	4301.78	22207.7	-2.32387	0.183023	-12.6972	6.13e-37	2.12e-34	4182	2483.64	0.737086	0.146444	5.03324	4.82e-07	2.96e-06
ENSG00000127540	UQCR11	974.116	5265.23	-2.38627	0.188218	-12.6782	7.81e-37	2.66e-34	562.437	288.847	0.940731	0.155817	6.03739	1.57e-09	1.39e-08
ENSG00000110700	RPS13	6411.84	34453.9	-2.37817	0.187846	-12.6602	9.82e-37	3.25e-34	7582.98	5401.49	0.480994	0.137563	3.49655	0.000471316	0.00169619
ENSG00000131746	TNS4	1989.6	199.929	3.19433	0.252296	12.6611	9.72e-37	3.25e-34	68.619	55.845	0.244252	0.402953	0.606156	0.544411	0.672955
ENSG00000145592	RPL37	22826.4	184463	-2.92279	0.232439	-12.5745	2.92e-36	9.49e-34	28681.5	26281.8	0.123112	0.159983	0.769536	0.441575	0.581459
ENSG00000102575	ACP5	18.616	317.785	-3.86417	0.307394	-12.5708	3.06e-36	9.8e-34	19.217	546.495	-4.58577	0.226109	-20.2813	1.88e-91	8.14e-89
ENSG00000123975	CKS2	1621.6	11752.6	-2.77907	0.221106	-12.569	3.13e-36	9.88e-34	3259.09	1335.81	1.26896	0.123719	10.2568	1.1e-24	4.46e-23
ENSG00000196890	HIST3H2BB	422.054	2758.74	-2.64108	0.210812	-12.5281	5.24e-36	1.63e-33	49.805	41.55	0.236939	0.310435	0.76325	0.445314	0.584686
ENSG00000154269	ENPP3	220.592	3.544	5.23262	0.418997	12.4884	8.63e-36	2.65e-33	25.164	3.654	1.81674	0.498572	3.64389	0.000268545	0.00101825
ENSG00000131469	RPL27	15422.4	74692	-2.23505	0.179715	-12.4366	1.65e-35	5e-33	19401.2	13808.1	0.481975	0.139635	3.45167	0.000557132	0.00197373
ENSG00000277157	HIST1H4D	4977.77	55218.8	-3.32971	0.267817	-12.4328	1.74e-35	5.18e-33	124.186	137.739	-0.142631	0.210201	-0.678546	0.497426	0.632568
ENSG00000234511	C5orf58	5.741	264.385	-4.95897	0.401227	-12.3595	4.33e-35	1.27e-32	13.261	60.456	-1.79443	0.404646	-4.43456	9.23e-06	4.62e-05
ENSG00000109390	NDUFC1	1082.29	6557.12	-2.53718	0.206408	-12.2921	9.99e-35	2.9e-32	1527.75	1148.02	0.402115	0.163224	2.46358	0.0137558	0.0343221
ENSG00000196632	WNK3	48.472	529.291	-3.30214	0.270663	-12.2002	3.1e-34	8.88e-32	65.763	34.613	0.835256	0.312985	2.66868	0.007615	0.0203278
ENSG00000197728	NA	4688.95	24014.8	-2.30879	0.190796	-12.1008	1.05e-33	2.95e-31	6526.22	2283.66	1.48621	0.144542	10.2822	8.48e-25	3.46e-23
ENSG00000241468	ATP5J2	1401.35	15357.4	-3.30632	0.273634	-12.083	1.3e-33	3.62e-31	4779.67	2628.92	0.852333	0.113825	7.4881	6.99e-14	1.09e-12
ENSG00000111775	COX6A1	1028.72	5377.89	-2.33605	0.193419	-12.0777	1.39e-33	3.82e-31	942.913	654.902	0.516575	0.139978	3.69041	0.000223891	0.000861577
ENSG00000132432	SEC61G	852.269	12179.7	-3.63598	0.301273	-12.0687	1.54e-33	4.2e-31	1884.01	1613.73	0.219157	0.143537	1.52683	0.126803	0.221989
ENSG00000169071	ROR2	826.207	100.467	2.93685	0.243882	12.0421	2.13e-33	5.73e-31	308.471	770.702	-1.28307	0.174648	-7.3466	2.03e-13	3.03e-12
ENSG00000156411	C14orf2	1885.95	14137.3	-2.81636	0.23409	-12.0311	2.44e-33	6.47e-31	2376.03	1337.36	0.814267	0.140357	5.80142	6.58e-09	5.35e-08
ENSG00000249226	SUCLG2P4	343.103	30.162	3.3438	0.278598	12.0022	3.46e-33	9.06e-31	2.381	7.944	-0.781566	0.529197	-1.47689	0.139705	0.239351
ENSG00000134056	MRPS36	681.792	3556.66	-2.33243	0.195014	-11.9604	5.73e-33	1.48e-30	1117.66	736.292	0.587135	0.163591	3.58905	0.000331889	0.00123182
ENSG00000172172	MRPL13	1322.82	6365.14	-2.22259	0.186474	-11.9191	9.41e-33	2.41e-30	2036.31	1283.65	0.652393	0.147666	4.41801	9.96e-06	4.96e-05
ENSG00000183648	NDUFB1	833.421	8574.6	-3.22266	0.270521	-11.9128	1.02e-32	2.54e-30	743.409	399.319	0.862274	0.202511	4.25791	2.06e-05	9.7e-05
ENSG00000139343	SNRPF	2747.72	13952	-2.29563	0.19269	-11.9136	1.01e-32	2.54e-30	3944.8	2419.54	0.695142	0.12546	5.54074	3.01e-08	2.23e-07
ENSG00000261866	NA	201.542	4.974	4.7772	0.401693	11.8927	1.29e-32	3.19e-30	0	0.995	-0.187664	0.264866	-0.708525	0.478619	NA
ENSG00000256393	NA	39.257	644.887	-3.79425	0.319217	-11.8861	1.4e-32	3.41e-30	80.524	40.776	0.879317	0.321273	2.73698	0.00620065	0.0169263
ENSG00000112695	COX7A2	3549.64	23234.8	-2.63525	0.222354	-11.8516	2.11e-32	5.1e-30	3604.22	2552.15	0.488567	0.143948	3.39406	0.000688658	0.00238385
ENSG00000253154	NA	44.08	666.44	-3.69544	0.312694	-11.8181	3.15e-32	7.51e-30	215.523	430.885	-0.958777	0.212951	-4.50233	6.72e-06	3.44e-05
ENSG00000275221	HIST1H2AK	2505.32	25241.7	-3.19193	0.272081	-11.7316	8.78e-32	2.07e-29	143.986	135.132	0.0880885	0.211339	0.416812	0.676816	0.780709
ENSG00000166801	FAM111A	191.455	4.732	4.77172	0.408488	11.6814	1.59e-31	3.7e-29	2.348	84.226	-3.9863	0.415892	-9.58493	9.25e-22	3e-20
ENSG00000179085	DPM3	497.513	2343.19	-2.19155	0.187991	-11.6577	2.1e-31	4.84e-29	347.834	373.219	-0.099599	0.175022	-0.569064	0.569313	0.694935
ENSG00000182774	RPS17	15188.1	59940.4	-1.94953	0.168113	-11.5966	4.29e-31	9.8e-29	4789.8	4590.46	0.0603837	0.123417	0.489267	0.624652	0.740108
ENSG00000178464	RPL10P16	193.667	1593.88	-2.93018	0.252724	-11.5944	4.4e-31	9.95e-29	469.906	572.311	-0.279762	0.13198	-2.11973	0.0340292	0.0750708
ENSG00000078269	SYNJ2	1421.73	259.447	2.39416	0.206779	11.5783	5.31e-31	1.19e-28	74.455	459.85	-2.55325	0.174176	-14.659	1.18e-48	1.58e-46
ENSG00000203812	HIST2H2AA3	10659.3	104196	-3.14967	0.272569	-11.5555	6.92e-31	1.53e-28	385.169	251.037	0.590717	0.214193	2.75787	0.00581787	0.0159987
ENSG00000176340	COX8A	4175.98	23631.1	-2.43741	0.212162	-11.4884	1.51e-30	3.31e-28	2416.54	2114.43	0.188625	0.149711	1.25993	0.207695	0.328212
ENSG00000235174	NA	17.174	338.685	-3.98223	0.346715	-11.4856	1.56e-30	3.38e-28	41.532	30.659	0.379615	0.354463	1.07096	0.284189	0.420286
ENSG00000196683	TOMM7	3930.83	26040.9	-2.64608	0.230756	-11.467	1.93e-30	4.15e-28	5244.63	4059.85	0.360492	0.162369	2.2202	0.0264049	0.0605185
ENSG00000279191	NA	626.073	99.568	2.57529	0.225141	11.4386	2.68e-30	5.7e-28	14.336	16.533	-0.154341	0.45998	-0.335539	0.737219	0.826357
ENSG00000238178	NA	187.515	5.312	4.59731	0.402368	11.4256	3.11e-30	6.56e-28	0.344	0.333	0.000742305	0.258657	0.00286984	0.99771	NA
ENSG00000080200	CRYBG3	17.367	288.415	-3.79556	0.332399	-11.4187	3.37e-30	7.03e-28	15.48	21.125	-0.357206	0.433557	-0.823898	0.409998	0.551232
ENSG00000276966	HIST1H4E	30038.7	235304	-2.86292	0.251808	-11.3694	5.94e-30	1.23e-27	723.878	709.834	0.0278418	0.136592	0.203832	0.838485	0.896086
ENSG00000138795	LEF1	39.562	408.48	-3.2157	0.284323	-11.31	1.17e-29	2.4e-27	13.664	464.749	-4.7744	0.248829	-19.1874	4.71e-82	1.56e-79
ENSG00000184831	APOO	321.482	1438.97	-2.11955	0.188005	-11.2739	1.77e-29	3.58e-27	266.619	271.332	-0.0250927	0.170007	-0.147598	0.88266	0.925742
ENSG00000248227	LINC02513	14.704	214.571	-3.61897	0.321138	-11.2692	1.86e-29	3.74e-27	75.908	135.952	-0.801445	0.225527	-3.55366	0.000379912	0.00139165
ENSG00000172986	GXYLT2	30.662	298.136	-3.13232	0.278399	-11.2512	2.28e-29	4.54e-27	69.596	139.9	-0.953438	0.239955	-3.97341	7.09e-05	0.000301386
ENSG00000122026	RPL21	10924.6	46344.8	-2.04628	0.182223	-11.2296	2.92e-29	5.75e-27	15141.8	14702.6	0.041815	0.128025	0.326615	0.743959	0.830815
ENSG00000156482	RPL30	7858.92	50091.2	-2.59108	0.232065	-11.1653	6.03e-29	1.18e-26	17349.7	15224.6	0.185805	0.125499	1.48054	0.13873	0.238098
ENSG00000109475	RPL34	6351.01	30559.6	-2.21649	0.198821	-11.1481	7.31e-29	1.41e-26	6191.46	4110.96	0.578383	0.151957	3.80623	0.000141103	0.00056423
ENSG00000143977	SNRPG	4106.45	35932.2	-2.99986	0.269395	-11.1355	8.42e-29	1.61e-26	7425.2	3524.5	1.05124	0.155942	6.74123	1.57e-11	1.86e-10
ENSG00000184678	HIST2H2BE	10364	70358.2	-2.67279	0.240622	-11.1078	1.15e-28	2.18e-26	1002.76	1340.59	-0.413897	0.114809	-3.60511	0.000312021	0.00116459
ENSG00000172809	RPL38	9399.09	75137.5	-2.88288	0.260945	-11.0478	2.25e-28	4.23e-26	8367.71	4961.28	0.73675	0.159061	4.63187	3.62e-06	1.94e-05
ENSG00000272046	NA	1.609	156.158	-5.36785	0.486015	-11.0446	2.33e-28	4.35e-26	25.637	68.788	-1.2542	0.343163	-3.65481	0.000257368	0.000979563
ENSG00000143839	REN	174.998	8.344	4.01798	0.364783	11.0147	3.25e-28	6.01e-26	0.655	1.99	-0.265673	0.405305	-0.65549	0.512152	NA
ENSG00000065518	NDUFB4	902.16	4725.38	-2.32904	0.211721	-11.0005	3.8e-28	6.97e-26	1692.69	1834.04	-0.11237	0.181178	-0.620217	0.535115	0.665175
ENSG00000279166	NA	731.185	99.623	2.7702	0.254233	10.8963	1.2e-27	2.18e-25	8.445	5.59	0.337997	0.524758	0.644101	0.51951	0.651268
ENSG00000077063	CTTNBP2	542.625	60.466	3.02075	0.277408	10.8892	1.3e-27	2.34e-25	16.78	8.596	0.677278	0.484078	1.39911	0.16178	0.26907
ENSG00000170791	CHCHD7	544.164	3908.01	-2.74129	0.252928	-10.8382	2.27e-27	4.06e-25	748.991	586.547	0.345797	0.144961	2.38545	0.0170583	0.0414793
ENSG00000136942	RPL35	15619.1	64349.5	-2.00369	0.185033	-10.8288	2.51e-27	4.46e-25	14516.5	10428.6	0.468476	0.141584	3.30882	0.000936885	0.00313858
ENSG00000175048	ZDHHC14	289.506	22.681	3.44276	0.31857	10.8069	3.19e-27	5.62e-25	19.591	43.919	-1.0115	0.35715	-2.83215	0.0046236	0.0130911
ENSG00000124429	POF1B	137.623	1.041	5.42924	0.503913	10.7742	4.56e-27	7.96e-25	29.103	2.321	2.43043	0.486278	4.99801	5.79e-07	3.52e-06
ENSG00000198258	UBL5	4841.32	32837.4	-2.66551	0.24831	-10.7346	7e-27	1.21e-24	3798.36	1665.03	1.16747	0.143775	8.12012	4.66e-16	8.99e-15
ENSG00000169174	PCSK9	545.555	85.418	2.5844	0.242087	10.6755	1.33e-26	2.28e-24	380.722	429.752	-0.169985	0.175699	-0.967481	0.333304	0.473191
ENSG00000204382	XAGE1B	130.395	838.108	-2.59495	0.24353	-10.6556	1.64e-26	2.8e-24	122.562	106.629	0.187194	0.253087	0.739643	0.459517	0.597665
ENSG00000202515	VTRNA1-3	55.282	749.507	-3.52018	0.330395	-10.6545	1.66e-26	2.81e-24	15.165	9.225	0.474373	0.502442	0.944133	0.345102	0.485848
ENSG00000140545	MFGE8	586.225	86.121	2.66553	0.250361	10.6467	1.81e-26	3.03e-24	57.869	150.316	-1.30288	0.242899	-5.36389	8.14e-08	5.61e-07
ENSG00000203867	RBM20	20.645	268.504	-3.47145	0.326081	-10.646	1.82e-26	3.03e-24	99.587	500.712	-2.25539	0.187098	-12.0546	1.83e-33	1.24e-31
ENSG00000184304	PRKD1	3.926	149.014	-4.56398	0.428946	-10.64	1.94e-26	3.21e-24	0	1.329	-0.310986	0.317718	-0.978811	0.327673	NA
ENSG00000188536	HBA2	1183.77	6410.33	-2.36869	0.223489	-10.5987	3.02e-26	4.95e-24	1544.61	492.961	1.60896	0.160598	10.0185	1.26e-23	4.79e-22
ENSG00000184076	UQCR10	1212.05	6390.85	-2.3329	0.220768	-10.5672	4.23e-26	6.84e-24	2362.7	1036.31	1.15883	0.16648	6.9608	3.38e-12	4.31e-11
ENSG00000008988	RPS20	17223.1	85427.7	-2.25157	0.213074	-10.5671	4.23e-26	6.84e-24	20489.7	14327.9	0.505318	0.151463	3.33625	0.000849164	0.00287893
ENSG00000207357	RNU6-2	89.477	1061.23	-3.35904	0.318175	-10.5572	4.7e-26	7.54e-24	28.132	2.322	2.32781	0.494765	4.70488	2.54e-06	1.39e-05
ENSG00000163319	MRPS18C	1117.45	4409.14	-1.94263	0.184506	-10.5288	6.36e-26	1.01e-23	956.705	543.815	0.80098	0.136238	5.87927	4.12e-09	3.46e-08
ENSG00000135862	LAMC1	704.097	124.765	2.41997	0.230391	10.5037	8.3e-26	1.31e-23	281.526	402.387	-0.500135	0.180805	-2.76616	0.005672	0.0156513
ENSG00000107719	PALD1	40.4	432.562	-3.23342	0.308859	-10.4689	1.2e-25	1.88e-23	30.375	8.282	1.37084	0.468737	2.92454	0.00344968	0.0101142
ENSG00000085871	MGST2	1658.05	5995.25	-1.82284	0.174613	-10.4393	1.64e-25	2.55e-23	1887.51	1068.66	0.80868	0.126305	6.40259	1.53e-10	1.55e-09
ENSG00000092929	UNC13D	8630.37	1600.99	2.36041	0.226152	10.4373	1.68e-25	2.59e-23	695.062	940.739	-0.429977	0.124598	-3.45092	0.000558679	0.0019777
ENSG00000134419	RPS15A	8870.17	38797	-2.08143	0.199702	-10.4227	1.95e-25	3e-23	3148.09	3261.55	-0.0501996	0.145922	-0.344016	0.730834	0.821725
ENSG00000187653	TMSB4XP8	471.071	4071.96	-2.96721	0.284833	-10.4174	2.07e-25	3.15e-23	1506.54	787.537	0.912086	0.16644	5.47998	4.25e-08	3.07e-07
ENSG00000057294	PKP2	209.294	15.172	3.51491	0.337889	10.4025	2.41e-25	3.65e-23	117.487	139.819	-0.238672	0.221223	-1.07888	0.280643	0.416498
ENSG00000130540	SULT4A1	11.242	169.96	-3.62975	0.349883	-10.3742	3.25e-25	4.88e-23	132.696	65.453	0.963432	0.242043	3.98041	6.88e-05	0.000293313
ENSG00000164405	UQCRQ	3931.27	20467.2	-2.31358	0.223248	-10.3633	3.64e-25	5.43e-23	2323.02	1216.31	0.917686	0.136486	6.72366	1.77e-11	2.08e-10
ENSG00000198856	OSTC	1551.17	6290.07	-1.97834	0.191303	-10.3414	4.58e-25	6.78e-23	2327.09	2436.66	-0.0658309	0.102379	-0.643011	0.520217	0.651699
ENSG00000112297	CRYBG1	500.205	2445.45	-2.22947	0.215694	-10.3362	4.83e-25	7.11e-23	1108.75	1482.12	-0.414139	0.10979	-3.77212	0.000161868	0.000640245
ENSG00000205155	PSENEN	241.37	1169.49	-2.21813	0.214635	-10.3344	4.92e-25	7.19e-23	296.739	183.595	0.672472	0.18163	3.70242	0.000213551	0.000824854
ENSG00000169627	NA	125.389	612.975	-2.22934	0.215839	-10.3287	5.23e-25	7.58e-23	76.666	42.762	0.753481	0.323409	2.32981	0.0198164	0.0472153
ENSG00000154582	ELOC	1023.28	5743.82	-2.41192	0.233976	-10.3084	6.46e-25	9.31e-23	2191.05	1346.87	0.690743	0.132769	5.20259	1.97e-07	1.28e-06
ENSG00000224822	THRB-IT1	127.008	1.864	4.99932	0.485229	10.303	6.83e-25	9.78e-23	0.971	0	0.221291	0.28708	0.770834	0.440805	NA
ENSG00000134278	SPIRE1	139.874	943.681	-2.65007	0.25752	-10.2907	7.76e-25	1.1e-22	778.133	570.952	0.441196	0.118085	3.73625	0.000186786	0.000728736
ENSG00000130255	RPL36	13947.8	73471.4	-2.32792	0.226585	-10.2739	9.24e-25	1.3e-22	11619.4	9764.21	0.24509	0.159914	1.53263	0.125367	0.21993
ENSG00000171126	KCNG3	40.913	397.448	-3.10284	0.302046	-10.2727	9.35e-25	1.31e-22	90.533	103.409	-0.180237	0.253101	-0.712115	0.476393	0.612774
ENSG00000154127	UBASH3B	216.913	1126.55	-2.3096	0.224949	-10.2672	9.9e-25	1.38e-22	289.432	531.768	-0.85701	0.158714	-5.39971	6.67e-08	4.65e-07
ENSG00000178053	MLF1	79.989	448.032	-2.40864	0.234654	-10.2647	1.02e-24	1.41e-22	342.113	309.03	0.140633	0.19664	0.715179	0.474499	0.611139
ENSG00000090263	MRPS33	461.751	2312.46	-2.26047	0.2204	-10.2562	1.11e-24	1.53e-22	758.658	733.241	0.0481565	0.131539	0.3661	0.714291	0.809237
ENSG00000205413	SAMD9	287.005	25.884	3.26939	0.318995	10.249	1.2e-24	1.64e-22	11.465	88.578	-2.53125	0.367789	-6.88233	5.89e-12	7.31e-11
ENSG00000163584	RPL22L1	505.98	4254.9	-2.92759	0.286079	-10.2335	1.4e-24	1.91e-22	641.23	276.353	1.17621	0.183187	6.42081	1.36e-10	1.4e-09
ENSG00000125356	NDUFA1	2155.82	10419	-2.21328	0.216314	-10.2318	1.43e-24	1.93e-22	1478.49	972.271	0.533454	0.342068	1.5595	0.118879	0.211035
ENSG00000185088	NA	475.07	3400.77	-2.72464	0.266472	-10.2249	1.53e-24	2.06e-22	872.356	684.868	0.34221	0.14287	2.39525	0.016609	0.0405493
ENSG00000011201	ANOS1	14.104	194.432	-3.51985	0.345163	-10.1976	2.03e-24	2.71e-22	208.531	179.122	0.210775	0.199361	1.05725	0.290397	0.427124
ENSG00000197238	HIST1H4J	8456.31	379384	-4.72525	0.464124	-10.181	2.41e-24	3.19e-22	64.561	35.337	0.777062	0.326924	2.37689	0.0174593	0.0422979
ENSG00000160255	ITGB2	1562.53	224.326	2.68773	0.264344	10.1675	2.77e-24	3.65e-22	169.666	151.63	0.156939	0.1984	0.791025	0.428929	0.569925
ENSG00000129562	DAD1	1267.16	4888.85	-1.90962	0.187905	-10.1627	2.91e-24	3.81e-22	1906.09	1174.76	0.690351	0.112393	6.14231	8.13e-10	7.5e-09
ENSG00000185989	RASA3	182.836	13.017	3.53295	0.34873	10.1309	4.03e-24	5.24e-22	135.636	136.419	-0.00765353	0.205189	-0.0373	0.970246	0.986416
ENSG00000106537	TSPAN13	245.176	1207.21	-2.23675	0.221116	-10.1157	4.7e-24	6.09e-22	1238.71	1726.11	-0.473659	0.109745	-4.316	1.59e-05	7.62e-05
ENSG00000180581	SRP9P1	196.381	896.776	-2.13648	0.211231	-10.1144	4.77e-24	6.13e-22	424.357	217.848	0.936953	0.16706	5.6085	2.04e-08	1.54e-07
ENSG00000252835	SCARNA21	202.062	1441.66	-2.718	0.269272	-10.0939	5.88e-24	7.52e-22	22.048	11.154	0.729875	0.461735	1.58072	0.113942	0.204057
ENSG00000130300	PLVAP	136.537	4.49	4.30471	0.427191	10.0768	7e-24	8.89e-22	0.661	2.295	-0.375925	0.443216	-0.848176	0.39634	0.537739
ENSG00000107957	SH3PXD2A	110.327	0.329	5.49632	0.545934	10.0678	7.67e-24	9.69e-22	0	0.332	-0.0602237	0.258657	-0.232832	0.815892	NA
ENSG00000171858	RPS21	5186.81	35942.2	-2.68006	0.266247	-10.0661	7.8e-24	9.8e-22	4116.98	2377.08	0.777322	0.144532	5.37819	7.52e-08	5.21e-07
ENSG00000273802	HIST1H2BG	9863.22	52448.8	-2.33707	0.232937	-10.033	1.09e-23	1.36e-21	644.252	593.169	0.117789	0.125062	0.941847	0.346271	0.487015
ENSG00000163170	BOLA3	879.417	3390.92	-1.90784	0.190172	-10.0322	1.1e-23	1.37e-21	1748.18	697.986	1.29654	0.152456	8.50434	1.83e-17	4.05e-16
ENSG00000147604	RPL7	25776.2	104270	-1.97262	0.196771	-10.025	1.18e-23	1.46e-21	47390.7	43800.4	0.112537	0.104896	1.07284	0.283342	0.4195
ENSG00000283556	MIR376B	19.891	285.889	-3.55923	0.355516	-10.0114	1.36e-23	1.67e-21	0	0.332	-0.0602237	0.258657	-0.232832	0.815892	NA
ENSG00000163171	CDC42EP3	121.028	3.923	4.32369	0.432928	9.98708	1.74e-23	2.12e-21	2.659	3.638	-0.194341	0.525803	-0.369608	0.711675	0.807551
ENSG00000135441	BLOC1S1	128.893	718.503	-2.39929	0.241227	-9.9462	2.62e-23	3.18e-21	36.452	17.136	0.923986	0.380076	2.43105	0.015055	0.0371798
ENSG00000236213	NA	115.687	0.758	5.29861	0.533687	9.92832	3.14e-23	3.78e-21	0	0	NA	NA	NA	NA	NA
ENSG00000171421	MRPL36	1075.96	3811.7	-1.79136	0.181245	-9.88364	4.9e-23	5.88e-21	1224.63	555.099	1.11987	0.144973	7.72472	1.12e-14	1.89e-13
ENSG00000185008	ROBO2	124.547	3.727	4.35056	0.440332	9.88018	5.07e-23	6.05e-21	41.373	357.598	-2.97716	0.211999	-14.0433	8.47e-45	9.55e-43
ENSG00000229117	RPL41	16291.6	114658	-2.69543	0.272968	-9.87452	5.37e-23	6.37e-21	25596.1	20963.4	0.282501	0.14566	1.93945	0.0524462	0.107931
ENSG00000198242	RPL23A	13940.7	62086.1	-2.10029	0.212772	-9.87109	5.56e-23	6.56e-21	40427.8	35144.7	0.199582	0.11624	1.71698	0.0859835	0.162864
ENSG00000214485	RPL7P1	134.562	734.163	-2.36559	0.240266	-9.84572	7.15e-23	8.39e-21	140.006	124.689	0.158158	0.221481	0.71409	0.475171	0.611794
ENSG00000182117	NOP10	1140.12	7312.52	-2.57673	0.261758	-9.84396	7.28e-23	8.5e-21	2383.17	1265.88	0.896643	0.139299	6.43683	1.22e-10	1.26e-09
ENSG00000184260	HIST2H2AC	11377.2	41153.1	-1.8195	0.184992	-9.83558	7.91e-23	9.18e-21	126.48	171.355	-0.420697	0.203545	-2.06685	0.0387479	0.0837723
ENSG00000273542	HIST1H4K	12164.3	417799	-4.44051	0.451671	-9.83129	8.26e-23	9.53e-21	236.028	227.812	0.0502653	0.217799	0.230787	0.81748	0.881741
ENSG00000279712	NA	231.407	21.019	3.24438	0.330759	9.80888	1.03e-22	1.18e-20	3.919	16.537	-1.25831	0.514924	-2.44368	0.0145384	0.0360232
ENSG00000245910	SNHG6	495.241	3583.09	-2.72704	0.279843	-9.74487	1.94e-22	2.22e-20	1164.14	934.351	0.310771	0.146215	2.12544	0.0335496	0.0741182
ENSG00000277775	HIST1H3F	16143.7	119044	-2.75082	0.2824	-9.74087	2.02e-22	2.29e-20	285.444	160.695	0.800782	0.193635	4.13553	3.54e-05	0.000159463
ENSG00000183853	KIRREL1	116.813	623.018	-2.33738	0.240045	-9.73727	2.09e-22	2.36e-20	423.266	931.049	-1.1191	0.132025	-8.47644	2.32e-17	5.06e-16
ENSG00000143198	MGST3	639.374	2689.8	-2.02283	0.207829	-9.73315	2.18e-22	2.45e-20	590.904	645.886	-0.12664	0.140958	-0.898425	0.368959	0.509905
ENSG00000148444	COMMD3	135.17	643.589	-2.18528	0.224921	-9.71574	2.58e-22	2.89e-20	129.712	93.628	0.445341	0.233184	1.90983	0.0561554	0.114615
ENSG00000253716	MINCR	133.125	1198.53	-2.99607	0.30844	-9.7136	2.64e-22	2.94e-20	240.918	104.761	1.15467	0.202915	5.69039	1.27e-08	9.9e-08
ENSG00000100055	CYTH4	119.984	4.796	4.07847	0.419951	9.71177	2.69e-22	2.97e-20	0.676	0.975	-0.0614744	0.339345	-0.181156	0.856245	NA
ENSG00000275496	NA	109.996	590.534	-2.34408	0.241514	-9.70579	2.85e-22	3.14e-20	284.457	378.856	-0.404782	0.147469	-2.74487	0.00605347	0.0165682
ENSG00000118181	RPS25	16823.7	84599.1	-2.25895	0.232862	-9.70078	2.99e-22	3.26e-20	23863.7	20556.1	0.210437	0.156736	1.34262	0.179394	0.292073
ENSG00000163840	DTX3L	232.047	25.846	2.9821	0.307396	9.70116	2.98e-22	3.26e-20	39.773	662.562	-3.87137	0.222347	-17.4114	6.76e-68	1.63e-65
ENSG00000127184	COX7C	6332.13	28367.7	-2.10609	0.21744	-9.68583	3.46e-22	3.76e-20	4801.91	3366.3	0.499232	0.167805	2.97508	0.00292912	0.00874505
ENSG00000232119	MCTS1	2138.15	8054.62	-1.87345	0.193498	-9.68201	3.6e-22	3.88e-20	3316.7	2552.53	0.374088	0.104549	3.57811	0.000346082	0.00128042
ENSG00000224846	NA	10.679	161.342	-3.59015	0.371635	-9.6604	4.44e-22	4.77e-20	34.613	29.952	0.180173	0.372394	0.483823	0.628512	0.743264
ENSG00000185559	DLK1	1135.36	5717.77	-2.26026	0.234168	-9.65229	4.81e-22	5.14e-20	214.745	1101.31	-2.31242	0.14821	-15.6024	7.01e-55	1.17e-52
ENSG00000105810	CDK6	7022.67	1208.38	2.44594	0.253669	9.64226	5.3e-22	5.64e-20	58.241	950.21	-3.92525	0.170311	-23.0475	1.56e-117	1.38e-114
ENSG00000167397	VKORC1	126.928	641.194	-2.26313	0.234812	-9.63808	5.52e-22	5.84e-20	59.695	56.114	0.0815458	0.28149	0.289693	0.772051	0.850755
ENSG00000125995	ROMO1	3049.96	18367.1	-2.49178	0.258823	-9.62735	6.13e-22	6.45e-20	1452.3	760.211	0.837973	0.322068	2.60185	0.0092723	0.02421
ENSG00000106399	RPA3	821.345	5093.32	-2.52902	0.262901	-9.61968	6.6e-22	6.92e-20	1337.59	1092.95	0.284794	0.154262	1.84617	0.0648672	0.129428
ENSG00000182518	FAM104B	97.148	506.859	-2.30258	0.239623	-9.60917	7.31e-22	7.62e-20	240.714	242.593	-0.0117918	0.178805	-0.0659476	0.94742	0.968378
ENSG00000274641	HIST1H2BO	6600.95	36236.2	-2.3716	0.247398	-9.58616	9.14e-22	9.48e-20	447.599	324.334	0.453839	0.163469	2.77631	0.00549801	0.0152408
ENSG00000138685	FGF2	30.947	271.284	-2.95592	0.308666	-9.57643	1e-21	1.04e-19	162.746	1108.9	-2.70897	0.156203	-17.3427	2.24e-67	5.28e-65
ENSG00000123131	PRDX4	3539.6	11810.6	-1.70764	0.178385	-9.57277	1.04e-21	1.07e-19	2197.81	1739.16	0.333135	0.123264	2.70262	0.00687954	0.0185778
ENSG00000232112	TMA7	2563.39	13511.2	-2.31851	0.242265	-9.57014	1.07e-21	1.09e-19	2212.29	760.462	1.49398	0.181558	8.22863	1.89e-16	3.8e-15
ENSG00000234493	RHOXF1P1	13.193	150.348	-3.25623	0.341243	-9.54227	1.4e-21	1.42e-19	31.824	100.282	-1.52445	0.289688	-5.26238	1.42e-07	9.44e-07
ENSG00000185130	HIST1H2BL	5345.14	32421.9	-2.49921	0.261947	-9.54091	1.42e-21	1.43e-19	228.822	130.055	0.790501	0.182942	4.32105	1.55e-05	7.46e-05
ENSG00000120533	ENY2	1720.82	6071.44	-1.7834	0.186977	-9.53808	1.46e-21	1.47e-19	2679.29	1364.02	0.957481	0.136685	7.00502	2.47e-12	3.2e-11
ENSG00000071082	RPL31	15554.9	65518.2	-2.02183	0.212874	-9.49779	2.14e-21	2.15e-19	13860.4	11177.6	0.303709	0.153384	1.98006	0.0476965	0.0996342
ENSG00000183598	HIST2H3D	8193.1	59836.7	-2.73191	0.288111	-9.48214	2.49e-21	2.49e-19	176.88	112.632	0.62574	0.208406	3.0025	0.00267769	0.00809837
ENSG00000163682	RPL9	15332.2	64092.1	-2.0112	0.212818	-9.45034	3.38e-21	3.36e-19	22429	26372.5	-0.231686	0.0976013	-2.3738	0.0176061	0.0426092
ENSG00000203814	HIST2H2BF	6694.59	34791.7	-2.29816	0.243276	-9.44671	3.5e-21	3.46e-19	253.812	165.62	0.590516	0.215988	2.73402	0.00625657	0.0170614
ENSG00000250361	GYPB	1430.43	4768.44	-1.70526	0.180808	-9.43129	4.05e-21	3.99e-19	435.073	1744.38	-1.95322	0.16583	-11.7784	5.04e-32	3.19e-30
ENSG00000147586	MRPS28	329.215	1185.53	-1.8102	0.192411	-9.40797	5.06e-21	4.96e-19	634.632	264.72	1.23481	0.151606	8.14484	3.8e-16	7.4e-15
ENSG00000274997	HIST1H2AH	25075.8	168603	-2.62584	0.280127	-9.37374	7e-21	6.83e-19	400.537	174.288	1.16913	0.170954	6.83887	7.98e-12	9.76e-11
ENSG00000258545	RHOXF1-AS1	107.051	636.176	-2.46782	0.263495	-9.36572	7.55e-21	7.34e-19	416.99	1663.94	-1.92806	0.194255	-9.9254	3.23e-23	1.18e-21
ENSG00000167283	ATP5L	5256.1	21272.9	-1.96694	0.210383	-9.34932	8.82e-21	8.53e-19	5430.86	3729.8	0.535212	0.118221	4.52721	5.98e-06	3.09e-05
ENSG00000175701	LINC00116	319.551	1800.47	-2.40068	0.257007	-9.3409	9.55e-21	9.2e-19	183.864	161.431	0.179971	0.205588	0.875397	0.381358	0.522437
ENSG00000129538	RNASE1	562.231	2207.4	-1.92632	0.206328	-9.3362	9.99e-21	9.57e-19	1058.18	3078.76	-1.51348	0.140449	-10.776	4.47e-27	2.11e-25
ENSG00000170906	NDUFA3	1053.42	4364.46	-1.99806	0.2144	-9.31928	1.17e-20	1.12e-18	1176.69	668.485	0.795444	0.164057	4.84859	1.24e-06	7.17e-06
ENSG00000132963	POMP	3134.12	10942.5	-1.76743	0.189956	-9.30445	1.35e-20	1.28e-18	4421.45	2544.59	0.781789	0.145389	5.3772	7.57e-08	5.24e-07
ENSG00000131495	NDUFA2	1470.13	6167.59	-2.01425	0.216768	-9.29222	1.51e-20	1.43e-18	1486.86	745.327	0.97107	0.165931	5.85225	4.85e-09	4.04e-08
ENSG00000171202	TMEM126A	214.353	1199.74	-2.39059	0.257556	-9.28183	1.67e-20	1.57e-18	364.215	429.877	-0.233037	0.17147	-1.35905	0.17413	0.285249
ENSG00000171863	RPS7	32322.6	108915	-1.71903	0.185435	-9.27024	1.86e-20	1.74e-18	26252.2	23268.7	0.172019	0.113505	1.51552	0.12964	0.225914
ENSG00000100385	IL2RB	95.277	2.439	4.3951	0.47461	9.26044	2.04e-20	1.9e-18	0.344	1.64	-0.351238	0.404227	-0.868915	0.384894	NA
ENSG00000269893	SNHG8	855.273	5033.95	-2.45488	0.265113	-9.25974	2.05e-20	1.91e-18	823.951	457.501	0.823535	0.178715	4.6081	4.06e-06	2.15e-05
ENSG00000004779	NDUFAB1	4183.95	13051.8	-1.61355	0.174415	-9.25123	2.22e-20	2.05e-18	3705.37	1942.75	0.920348	0.114892	8.01056	1.14e-15	2.11e-14
ENSG00000182004	SNRPE	5004.76	21710.3	-2.05752	0.223478	-9.20681	3.36e-20	3.1e-18	3847.87	2397.36	0.673105	0.123758	5.43888	5.36e-08	3.8e-07
ENSG00000144713	RPL32	23403.7	74385.2	-1.63881	0.178209	-9.196	3.72e-20	3.41e-18	27658.5	24109.3	0.195383	0.124037	1.5752	0.11521	0.205818
ENSG00000115232	ITGA4	81.452	0	5.32264	0.578874	9.19482	3.76e-20	3.43e-18	7.278	0	1.48067	0.513017	2.88619	0.00389936	0.0112921
ENSG00000237550	RPL9P9	3693.72	15622.2	-2.02375	0.220122	-9.19377	3.79e-20	3.45e-18	3163.35	4240.83	-0.417444	0.120049	-3.47727	0.000506545	0.00181106
ENSG00000142303	ADAMTS10	298.482	50.324	2.46659	0.268487	9.18701	4.04e-20	3.66e-18	8.836	47.98	-1.87889	0.444218	-4.22965	2.34e-05	0.00010868
ENSG00000154723	ATP5J	3814.71	11985.2	-1.62288	0.176901	-9.17395	4.56e-20	4.11e-18	4468.13	3056.96	0.541055	0.114961	4.70643	2.52e-06	1.38e-05
ENSG00000204610	TRIM15	92.506	1.8	4.577	0.499383	9.1653	4.94e-20	4.44e-18	0	0	NA	NA	NA	NA	NA
ENSG00000164687	FABP5	438.266	1719.1	-1.92288	0.209816	-9.16459	4.97e-20	4.45e-18	1670.99	488.652	1.74296	0.137995	12.6307	1.43e-36	1.15e-34
ENSG00000253250	C8orf88	75.605	533.564	-2.67916	0.292719	-9.15268	5.55e-20	4.95e-18	173.357	281.021	-0.678752	0.173517	-3.91173	9.16e-05	0.00038135
ENSG00000283399	NA	622.726	118.29	2.30922	0.252545	9.14379	6.03e-20	5.35e-18	74.362	228.928	-1.53337	0.244141	-6.28068	3.37e-10	3.27e-09
ENSG00000278463	HIST1H2AB	10464.3	60805.1	-2.43594	0.266631	-9.13601	6.48e-20	5.73e-18	81.07	32.602	1.18325	0.317524	3.7265	0.00019416	0.000755603
ENSG00000175606	TMEM70	714.189	2447.3	-1.74057	0.19058	-9.13301	6.66e-20	5.86e-18	628.07	319.569	0.958284	0.136891	7.00034	2.55e-12	3.3e-11
ENSG00000143947	RPS27A	25536.2	94731.6	-1.84795	0.202485	-9.12635	7.09e-20	6.21e-18	20970.6	13231.2	0.648942	0.160032	4.05508	5.01e-05	0.000219281
ENSG00000172590	MRPL52	2851.98	8703.7	-1.58277	0.173604	-9.11714	7.71e-20	6.73e-18	1857.85	1037.32	0.826355	0.136662	6.04671	1.48e-09	1.32e-08
ENSG00000168273	SMIM4	620.358	3089.66	-2.23743	0.24545	-9.11561	7.82e-20	6.8e-18	310.02	126.013	1.236	0.226408	5.45919	4.78e-08	3.42e-07
ENSG00000169020	ATP5I	1190.39	7750.77	-2.57872	0.283275	-9.10321	8.77e-20	7.59e-18	1135.18	411.301	1.22228	0.394085	3.10157	0.00192495	0.00599927
ENSG00000236582	PRPF38AP2	279.904	44.624	2.53466	0.278553	9.0994	9.08e-20	7.83e-18	28.648	61.216	-0.928937	0.381451	-2.43527	0.0148806	0.0367883
ENSG00000174358	SLC6A19	1044.82	290.647	1.80499	0.198716	9.0833	1.05e-19	9.05e-18	42.357	98.401	-1.11432	0.290914	-3.83042	0.000127924	0.000515186
ENSG00000165633	VSTM4	175.976	845.704	-2.19029	0.242294	-9.0398	1.57e-19	1.34e-17	531.036	879.471	-0.715022	0.138785	-5.15201	2.58e-07	1.65e-06
ENSG00000164182	NDUFAF2	805.932	3422.49	-2.02734	0.224283	-9.03921	1.58e-19	1.34e-17	1276.65	894.052	0.505523	0.133057	3.79931	0.000145099	0.000579213
ENSG00000270276	HIST2H4B	3881.49	174657	-4.55224	0.50378	-9.03615	1.62e-19	1.38e-17	148.391	158.495	-0.0914895	0.20214	-0.452605	0.650833	0.760354
ENSG00000066294	CD84	814.985	175.769	2.14105	0.237001	9.03391	1.66e-19	1.4e-17	37.846	69.973	-0.808767	0.298996	-2.70494	0.00683161	0.018459
ENSG00000135426	TESPA1	87.205	1.315	4.6466	0.515421	9.01516	1.97e-19	1.66e-17	24.534	3.616	1.80846	0.497319	3.63642	0.000276453	0.00104461
ENSG00000197958	RPL12	21816.7	74823.7	-1.74066	0.194188	-8.96381	3.14e-19	2.63e-17	32575.7	36702.2	-0.170262	0.108621	-1.5675	0.116999	0.208334
ENSG00000169946	ZFPM2	52.421	335.699	-2.55208	0.284751	-8.96252	3.17e-19	2.65e-17	52.914	253.012	-2.15233	0.223308	-9.63842	5.5e-22	1.82e-20
ENSG00000188010	MORN2	214.985	915.82	-2.03019	0.22653	-8.96211	3.19e-19	2.65e-17	387.561	199.537	0.934164	0.162991	5.7314	9.96e-09	7.87e-08
ENSG00000185885	IFITM1	5366.16	19878.5	-1.84449	0.205854	-8.96022	3.24e-19	2.68e-17	13427.5	10500.9	0.351285	0.103055	3.40871	0.000652715	0.00227296
ENSG00000177311	ZBTB38	136.987	8.929	3.55986	0.397285	8.96049	3.23e-19	2.68e-17	0.317	28.109	-3.13175	0.509539	-6.14624	7.93e-10	7.33e-09
ENSG00000137970	RPL7P9	67.667	331.577	-2.21129	0.246929	-8.95518	3.39e-19	2.79e-17	116.394	100.577	0.200133	0.229059	0.873718	0.382272	0.523367
ENSG00000241837	ATP5O	3066.03	9365.93	-1.58297	0.176804	-8.95325	3.45e-19	2.83e-17	582.309	686.826	-0.232061	0.176071	-1.31799	0.187506	0.302637
ENSG00000173436	MINOS1	271.441	1047.08	-1.8986	0.212081	-8.95223	3.48e-19	2.84e-17	93.421	69.585	0.399499	0.250903	1.59225	0.111329	0.200348
ENSG00000132541	RIDA	639.521	2784.41	-2.05871	0.23002	-8.95012	3.55e-19	2.89e-17	1653.39	1138.15	0.526286	0.158653	3.31721	0.000909227	0.00305749
ENSG00000172586	CHCHD1	1255.74	3997.31	-1.6393	0.183205	-8.94788	3.62e-19	2.94e-17	1310.53	539.443	1.25509	0.148071	8.47626	2.33e-17	5.06e-16
ENSG00000147669	POLR2K	360.984	2161.15	-2.46902	0.275984	-8.94624	3.68e-19	2.97e-17	1455.53	1013.74	0.513259	0.133738	3.83779	0.000124144	0.000501047
ENSG00000138326	RPS24	18645.1	63211.1	-1.72477	0.193015	-8.93593	4.04e-19	3.25e-17	26425.4	19965.2	0.397942	0.133299	2.98534	0.00283267	0.00850074
ENSG00000150779	TIMM8B	1930.16	11434.2	-2.45525	0.275569	-8.90975	5.11e-19	4.1e-17	2028.99	768.552	1.35731	0.183393	7.40108	1.35e-13	2.05e-12
ENSG00000279078	SND1-IT1	205.749	30.195	2.62878	0.295496	8.89616	5.78e-19	4.62e-17	2.281	1.32	0.196956	0.460175	0.428002	0.66865	0.774651
ENSG00000130208	APOC1	12313.3	40159.6	-1.67196	0.188019	-8.89249	5.98e-19	4.75e-17	7669.4	9426.09	-0.29236	0.139386	-2.09749	0.0359505	0.0786565
ENSG00000198948	MFAP3L	93.873	436.874	-2.14326	0.241039	-8.89175	6.02e-19	4.77e-17	151.105	29.743	2.14019	0.298852	7.16136	7.99e-13	1.11e-11
ENSG00000037241	RPL26L1	797.26	2964.08	-1.84838	0.207929	-8.88948	6.14e-19	4.85e-17	983.407	582.681	0.737374	0.159893	4.61167	3.99e-06	2.12e-05
ENSG00000156968	MPV17L	20.382	231.408	-3.22322	0.363142	-8.87594	6.93e-19	5.46e-17	181.863	34.173	2.2266	0.280121	7.94871	1.88e-15	3.43e-14
ENSG00000275714	HIST1H3A	443.112	2831.81	-2.5493	0.287259	-8.87458	7.02e-19	5.5e-17	19.698	5.273	1.27607	0.495686	2.57436	0.0100426	0.0259896
ENSG00000102034	ELF4	2443.68	777.643	1.62086	0.18275	8.86927	7.36e-19	5.75e-17	503.49	1183.78	-1.21061	0.141453	-8.55839	1.14e-17	2.61e-16
ENSG00000116459	ATP5F1	8199.22	26686.7	-1.66891	0.188234	-8.86617	7.57e-19	5.89e-17	7204.69	4522.19	0.663699	0.116441	5.69986	1.2e-08	9.4e-08
ENSG00000170860	LSM3	795.43	3998.42	-2.24474	0.253246	-8.8639	7.73e-19	5.99e-17	2305.97	1419.9	0.68466	0.152803	4.48068	7.44e-06	3.79e-05
ENSG00000049618	ARID1B	8595.64	2701.51	1.63777	0.185343	8.83643	9.88e-19	7.63e-17	2145.7	2056.58	0.060276	0.143085	0.42126	0.673565	0.778165
ENSG00000271590	NA	224.866	31.771	2.67561	0.303392	8.81898	1.16e-18	8.89e-17	5.628	7.934	-0.299309	0.518227	-0.577563	0.563559	0.689886
ENSG00000129559	NEDD8	505.334	2132.03	-2.01578	0.228611	-8.81749	1.17e-18	8.98e-17	309.453	179.235	0.768028	0.16687	4.60256	4.17e-06	2.21e-05
ENSG00000237506	RPSAP15	905.908	2785.12	-1.59092	0.180573	-8.81036	1.25e-18	9.53e-17	3512.92	2867.07	0.263443	0.319968	0.823343	0.410313	0.551347
ENSG00000137563	GGH	539.272	2229.66	-1.9884	0.226341	-8.78496	1.56e-18	1.19e-16	785.577	1065.3	-0.433843	0.120114	-3.61194	0.000303917	0.00113845
ENSG00000110852	CLEC2B	3.406	98.917	-4.10776	0.468126	-8.77491	1.71e-18	1.3e-16	10.321	222.565	-4.01755	0.30012	-13.3865	7.25e-41	7.07e-39
ENSG00000077152	UBE2T	1515.61	4457.34	-1.52997	0.174491	-8.76819	1.82e-18	1.37e-16	940.486	784.942	0.256334	0.135075	1.89772	0.0577334	0.117385
ENSG00000166136	NDUFB8	342.45	1341.58	-1.91753	0.219156	-8.74963	2.14e-18	1.61e-16	51.086	25.05	0.908935	0.33943	2.67783	0.00741018	0.0198408
ENSG00000235552	NA	65.517	312.328	-2.17596	0.248805	-8.74562	2.22e-18	1.67e-16	57.126	44.67	0.321973	0.312566	1.0301	0.302965	0.441526
ENSG00000185808	PIGP	196.24	864.581	-2.071	0.237238	-8.72964	2.55e-18	1.91e-16	266.13	399.867	-0.570709	0.179467	-3.18001	0.00147268	0.00470232
ENSG00000235760	NA	119.332	7.097	3.59959	0.412419	8.72799	2.59e-18	1.93e-16	10.3	6.282	0.468277	0.504004	0.929113	0.352831	0.493851
ENSG00000143248	RGS5	75.085	379.861	-2.24983	0.259025	-8.68579	3.76e-18	2.79e-16	1246.66	30.715	5.17257	0.184037	28.1061	8.25e-174	2.96e-170
ENSG00000100387	RBX1	724.294	3986.08	-2.35657	0.271859	-8.66836	4.38e-18	3.25e-16	1380.55	877.311	0.64338	0.133167	4.83137	1.36e-06	7.79e-06
ENSG00000081870	HSPB11	904.194	2905.74	-1.65003	0.190404	-8.66596	4.48e-18	3.3e-16	809.055	561.556	0.517485	0.137282	3.76952	0.000163564	0.000645993
ENSG00000134248	LAMTOR5	1088.95	7393.21	-2.61771	0.302166	-8.66316	4.59e-18	3.37e-16	2248.07	1267.63	0.809356	0.150984	5.36054	8.3e-08	5.7e-07
ENSG00000118939	UCHL3	190.264	723.926	-1.8762	0.216819	-8.65328	5e-18	3.67e-16	95.336	61.583	0.586671	0.265969	2.20579	0.0273988	0.062458
ENSG00000277075	HIST1H2AE	14968.6	78459.7	-2.29426	0.265328	-8.64686	5.29e-18	3.87e-16	599.297	331.638	0.83572	0.155078	5.38902	7.08e-08	4.93e-07
ENSG00000145425	RPS3A	40025.7	127634	-1.63945	0.189697	-8.6425	5.5e-18	4e-16	30516.1	35548.7	-0.218048	0.105168	-2.07333	0.0381413	0.0826431
ENSG00000115128	SF3B6	2291.29	8550.99	-1.85092	0.214376	-8.63397	5.93e-18	4.3e-16	2736.28	2351.68	0.214792	0.135471	1.58552	0.112848	0.202499
ENSG00000161040	FBXL13	178.727	23.814	2.74321	0.317764	8.63286	5.98e-18	4.33e-16	14.7	3.264	1.24006	0.522387	2.37384	0.017604	0.0426092
ENSG00000100368	CSF2RB	1174.44	328.847	1.79138	0.207586	8.62956	6.16e-18	4.44e-16	181.586	23.137	2.75841	0.272596	10.1191	4.55e-24	1.76e-22
ENSG00000197410	DCHS2	497.102	118.855	1.99974	0.231869	8.62443	6.44e-18	4.63e-16	151.172	119.659	0.321651	0.220292	1.46011	0.144259	0.245487
ENSG00000151612	ZNF827	69.433	0.347	4.8882	0.567092	8.61977	6.71e-18	4.8e-16	73.876	171.037	-1.14792	0.238977	-4.80347	1.56e-06	8.86e-06
ENSG00000159199	ATP5G1	2592.64	10503.8	-1.95959	0.227644	-8.60815	7.43e-18	5.3e-16	4665.75	1927.48	1.25463	0.134051	9.35937	8.02e-21	2.45e-19
ENSG00000166833	NAV2	170.826	650.651	-1.87872	0.218394	-8.60243	7.8e-18	5.55e-16	149.893	1602.02	-3.36119	0.136291	-24.6619	2.74e-134	3.19e-131
ENSG00000129235	TXNDC17	1326.91	4644.92	-1.76486	0.205172	-8.60186	7.84e-18	5.56e-16	1084.04	428.143	1.31484	0.143953	9.13379	6.61e-20	1.87e-18
ENSG00000167904	TMEM68	335.279	1298.07	-1.89892	0.220935	-8.59491	8.33e-18	5.89e-16	427.941	621.561	-0.529127	0.140269	-3.77222	0.000161803	0.000640124
ENSG00000143878	RHOB	1738.51	517.767	1.70854	0.19891	8.58955	8.73e-18	6.15e-16	125.253	209.111	-0.712364	0.197381	-3.60909	0.000307277	0.00114941
ENSG00000221983	UBA52	15338.1	54484.3	-1.78454	0.207767	-8.58913	8.76e-18	6.15e-16	24810.5	19213.1	0.363797	0.123432	2.94734	0.00320521	0.0094781
ENSG00000197153	HIST1H3J	6840.24	45312.3	-2.58517	0.301111	-8.58544	9.05e-18	6.33e-16	106.076	22.426	2.01363	0.319192	6.30853	2.82e-10	2.76e-09
ENSG00000160124	CCDC58	805.523	2494.28	-1.5988	0.186265	-8.58345	9.21e-18	6.42e-16	1496.23	737.491	1.00784	0.117899	8.54837	1.25e-17	2.82e-16
ENSG00000117791	2002-03-01	68.185	0.379	4.86523	0.567145	8.57846	9.62e-18	6.68e-16	67.95	132.592	-0.911134	0.24775	-3.67764	0.000235402	0.000902885
ENSG00000254838	GVINP1	272.263	43.919	2.49761	0.291413	8.57068	1.03e-17	7.13e-16	5.29	6.898	-0.217035	0.525831	-0.412746	0.679793	0.782873
ENSG00000273295	NA	518.814	95.758	2.33147	0.272109	8.56815	1.05e-17	7.26e-16	57.267	36.586	0.582754	0.317741	1.83405	0.066646	0.132311
ENSG00000233379	NA	65.833	0	5.04514	0.588937	8.56653	1.07e-17	7.34e-16	0	0.665	-0.12119	0.258657	-0.468535	0.639402	NA
ENSG00000133740	E2F5	326.834	1413.1	-2.04374	0.238719	-8.56125	1.12e-17	7.66e-16	444.388	266.344	0.715861	0.18002	3.97657	6.99e-05	0.000297823
ENSG00000235128	NA	170.564	23.567	2.68405	0.313972	8.54868	1.25e-17	8.52e-16	2.287	9.869	-1.11257	0.528311	-2.1059	0.0352129	0.0772153
ENSG00000173207	CKS1B	2018.32	9191.26	-2.11156	0.247117	-8.54479	1.29e-17	8.78e-16	3110.7	3700.59	-0.247824	0.109922	-2.25455	0.0241616	0.0560047
ENSG00000127922	SEM1	2444.71	9783.8	-1.94236	0.227657	-8.53194	1.44e-17	9.78e-16	3198.53	2139.17	0.563409	0.17833	3.15936	0.00158116	0.00501689
ENSG00000005075	POLR2J	670.758	2764.03	-1.98102	0.23234	-8.52641	1.51e-17	1.02e-15	2191.43	1323.33	0.717139	0.12679	5.65612	1.55e-08	1.19e-07
ENSG00000138604	GLCE	268.716	1024.38	-1.87744	0.220345	-8.52047	1.59e-17	1.07e-15	247.339	363.635	-0.54362	0.155157	-3.50369	0.000458867	0.00165306
ENSG00000237429	NA	23.406	167.814	-2.67846	0.31497	-8.50388	1.83e-17	1.23e-15	23.508	45.41	-0.8145	0.369622	-2.2036	0.0275524	0.0627467
ENSG00000207934	MIR654	33.411	373.579	-3.1895	0.375884	-8.48534	2.15e-17	1.44e-15	0.676	0.332	0.0792628	0.288613	0.274633	0.783598	NA
ENSG00000272196	HIST2H2AA4	3769.25	25148.3	-2.58998	0.306032	-8.46311	2.6e-17	1.74e-15	141.982	42.193	1.5176	0.358683	4.23103	2.33e-05	0.000108044
ENSG00000274267	HIST1H3B	24672.8	94972.8	-1.88997	0.223569	-8.45361	2.82e-17	1.88e-15	217.267	194.221	0.15762	0.18887	0.834543	0.403975	0.545178
ENSG00000141401	IMPA2	94.847	396.014	-1.99758	0.236439	-8.4486	2.95e-17	1.96e-15	365.912	359.137	0.0255526	0.186896	0.136721	0.891251	0.930832
ENSG00000213131	YWHAZP4	127.089	11.912	3.1272	0.370319	8.44462	3.05e-17	2.02e-15	3.399	3.612	-0.0378282	0.518398	-0.0729714	0.941829	0.964535
ENSG00000183298	RPSAP19	102.854	395.048	-1.88757	0.224023	-8.42577	3.58e-17	2.37e-15	49.604	36.913	0.377668	0.335294	1.12638	0.260006	0.392222
ENSG00000105974	CAV1	20.034	156.862	-2.78082	0.330242	-8.42054	3.75e-17	2.47e-15	425.272	328.742	0.356399	0.203583	1.75063	0.0800089	0.153484
ENSG00000181218	HIST3H2A	1759.77	8522.56	-2.18849	0.260058	-8.41542	3.91e-17	2.57e-15	302.999	457.109	-0.569582	0.210981	-2.69969	0.00694049	0.0187097
ENSG00000168653	NDUFS5	9066.15	26325.3	-1.51025	0.179678	-8.4053	4.27e-17	2.79e-15	10092.8	4659.32	1.09644	0.136119	8.055	7.95e-16	1.49e-14
ENSG00000187017	ESPN	296.931	54.808	2.32605	0.276843	8.40205	4.39e-17	2.86e-15	33.263	64.439	-0.848814	0.331965	-2.55694	0.0105599	0.0271828
ENSG00000154518	ATP5G3	9148.68	31553.2	-1.74299	0.207797	-8.38797	4.95e-17	3.22e-15	7861.74	4243.98	0.871618	0.148487	5.86998	4.36e-09	3.65e-08
ENSG00000119878	CRIPT	364.764	1298.47	-1.78485	0.212857	-8.3852	5.06e-17	3.29e-15	489.287	352.259	0.463052	0.159358	2.90573	0.00366392	0.0106734
ENSG00000235453	SMIM27	18.964	231.15	-3.27429	0.390927	-8.37572	5.49e-17	3.55e-15	52.759	42.96	0.251299	0.378277	0.664327	0.506481	0.640756
ENSG00000118495	PLAGL1	177.8	27.135	2.56557	0.306367	8.37416	5.56e-17	3.59e-15	25.508	43.187	-0.662314	0.359954	-1.84	0.0657684	0.130834
ENSG00000090266	NDUFB2	3601.48	11015	-1.58068	0.18909	-8.35943	6.3e-17	4.05e-15	1592.51	841.75	0.901634	0.147321	6.1202	9.35e-10	8.55e-09
ENSG00000153071	DAB2	95.266	6.038	3.52707	0.422377	8.35054	6.79e-17	4.36e-15	188.661	0.325	5.73946	0.428581	13.3918	6.76e-41	6.61e-39
ENSG00000113732	ATP6V0E1	1052.5	3713.37	-1.77283	0.212354	-8.34846	6.92e-17	4.42e-15	1632.89	936.942	0.787639	0.137111	5.74454	9.22e-09	7.33e-08
ENSG00000121053	EPX	762.153	130.273	2.42416	0.290489	8.34512	7.11e-17	4.53e-15	262.092	604.648	-1.18197	0.144906	-8.15679	3.44e-16	6.72e-15
ENSG00000154511	FAM69A	31.049	215.786	-2.62992	0.315213	-8.34329	7.22e-17	4.59e-15	170.755	536.85	-1.60767	0.174521	-9.2119	3.2e-20	9.31e-19
ENSG00000006757	PNPLA4	138.967	586.841	-2.01015	0.241267	-8.33163	7.97e-17	5.05e-15	314.217	588.761	-0.884946	0.160362	-5.51843	3.42e-08	2.52e-07
ENSG00000118922	KLF12	725.505	148.086	2.19918	0.26397	8.33117	8e-17	5.06e-15	57.392	471.816	-2.94312	0.183514	-16.0375	6.99e-58	1.29e-55
ENSG00000204291	COL15A1	262.222	1063.26	-1.95687	0.234952	-8.32878	8.17e-17	5.14e-15	1749.2	30068.2	-4.0609	0.107339	-37.8324	0	0
ENSG00000169432	SCN9A	190.773	27.55	2.62061	0.314939	8.32101	8.72e-17	5.48e-15	8.65	437.113	-5.17979	0.28264	-18.3265	5.09e-75	1.33e-72
ENSG00000082146	STRADB	459.591	1787	-1.90121	0.228619	-8.31605	9.09e-17	5.69e-15	1060.07	1051.6	0.011054	0.134381	0.0822584	0.934441	0.958816
ENSG00000143727	ACP1	2528.72	7404.61	-1.52105	0.183177	-8.30371	1.01e-16	6.3e-15	3088.6	2526.72	0.286895	0.10417	2.75411	0.0058852	0.01616
ENSG00000125691	RPL23	21266	66597.9	-1.61217	0.194453	-8.2908	1.12e-16	7e-15	21565.9	14009.2	0.610799	0.143311	4.26206	2.03e-05	9.53e-05
ENSG00000202048	SNORD114-20	193.784	962.114	-2.2159	0.267357	-8.28816	1.15e-16	7.14e-15	49.872	80.294	-0.627996	0.29673	-2.11639	0.0343119	0.0755511
ENSG00000260260	SNHG19	174.891	1079.59	-2.49	0.30091	-8.27491	1.29e-16	7.96e-15	449.348	198.589	1.13954	0.186552	6.1084	1.01e-09	9.18e-09
ENSG00000256060	NA	200.965	701.005	-1.75571	0.21226	-8.27148	1.32e-16	8.16e-15	129.027	111.762	0.197391	0.221975	0.889249	0.373869	0.51497
ENSG00000077327	SPAG6	162.464	918.825	-2.38013	0.287782	-8.27059	1.33e-16	8.2e-15	355.204	315.401	0.167603	0.150402	1.11437	0.265121	0.398453
ENSG00000152454	ZNF256	222.505	31.332	2.65078	0.320559	8.26924	1.35e-16	8.27e-15	70.333	58.157	0.253968	0.275833	0.920732	0.35719	0.498416
ENSG00000198618	PPIAP22	257.211	1486.61	-2.40732	0.291287	-8.26443	1.4e-16	8.59e-15	345.321	221.68	0.620078	0.180364	3.43793	0.000586188	0.00206721
ENSG00000119865	CNRIP1	204.449	28.702	2.66926	0.323234	8.25797	1.48e-16	9.04e-15	295.214	5.273	5.11716	0.322253	15.8793	8.81e-57	1.55e-54
ENSG00000279602	NA	79.666	532.476	-2.58516	0.313107	-8.2565	1.5e-16	9.13e-15	18.312	33.006	-0.721815	0.37988	-1.90011	0.0574185	0.116872
ENSG00000161970	RPL26	923.447	3124.95	-1.71597	0.207862	-8.25534	1.51e-16	9.19e-15	431.854	123.347	1.75774	0.17403	10.1002	5.51e-24	2.13e-22
ENSG00000279555	NA	250.553	46.436	2.3213	0.281568	8.24417	1.66e-16	1.01e-14	5.26	4.288	0.13669	0.528977	0.258404	0.796095	0.86641
ENSG00000189376	C8orf76	83.306	439.643	-2.29306	0.278156	-8.24379	1.67e-16	1.01e-14	39.016	23.127	0.642103	0.377165	1.70244	0.0886722	0.166684
ENSG00000196747	HIST1H2AI	21871.6	130114	-2.44259	0.296357	-8.24207	1.69e-16	1.02e-14	551	1140.11	-1.03396	0.126199	-8.19308	2.55e-16	5.02e-15
ENSG00000279355	AGPAT4-IT1	199.145	34.163	2.4137	0.293015	8.23746	1.76e-16	1.06e-14	3.74	21.558	-1.60221	0.506687	-3.16213	0.00156622	0.00497203
ENSG00000282133	NA	67.289	0.758	4.58746	0.557583	8.22739	1.91e-16	1.14e-14	0	0	NA	NA	NA	NA	NA
ENSG00000109084	TMEM97	2296.01	6338.41	-1.44002	0.175216	-8.21854	2.06e-16	1.23e-14	2430.87	2159.3	0.169003	0.107877	1.56663	0.117202	0.208616
ENSG00000136810	TXN	4362.67	15137	-1.74919	0.212859	-8.21759	2.08e-16	1.24e-14	3080.81	1831.04	0.736408	0.144407	5.09952	3.41e-07	2.13e-06
ENSG00000225217	HSPA7	149.762	20.772	2.67353	0.325717	8.20814	2.25e-16	1.33e-14	5.399	44.953	-2.34627	0.440953	-5.32091	1.03e-07	7.01e-07
ENSG00000071967	CYBRD1	497.528	1574.73	-1.62574	0.198156	-8.20431	2.32e-16	1.37e-14	338.166	459.604	-0.432771	0.157218	-2.75267	0.00591107	0.016219
ENSG00000120885	CLU	165.915	904.184	-2.33265	0.284373	-8.20279	2.35e-16	1.39e-14	76.717	108.175	-0.469244	0.237647	-1.97454	0.0483203	0.100587
ENSG00000185015	CA13	59.138	299.709	-2.24315	0.274093	-8.18393	2.75e-16	1.6e-14	322.848	443.509	-0.447349	0.166027	-2.69444	0.00705078	0.0189768
ENSG00000275713	HIST1H2BH	4060.57	16903	-1.98886	0.243009	-8.18431	2.74e-16	1.6e-14	301.427	170.212	0.797553	0.190939	4.17699	2.95e-05	0.000135069
ENSG00000245848	CEBPA	301.948	1018.98	-1.71194	0.209181	-8.18405	2.74e-16	1.6e-14	173.812	305.275	-0.789163	0.176097	-4.4814	7.42e-06	3.78e-05
ENSG00000114391	RPL24	18055.9	50873.4	-1.46771	0.179343	-8.18381	2.75e-16	1.6e-14	18531.7	17381.5	0.0900079	0.169118	0.532219	0.594574	0.716546
ENSG00000279806	NA	62.972	0.379	4.71093	0.576104	8.17722	2.9e-16	1.69e-14	2.954	1.974	0.209956	0.509762	0.41187	0.680435	0.782904
ENSG00000205544	TMEM256	64.479	303.801	-2.14432	0.262571	-8.16665	3.17e-16	1.84e-14	40.004	45.409	-0.163906	0.334883	-0.489442	0.624529	0.740053
ENSG00000038427	VCAN	106.607	8.203	3.29965	0.404145	8.16451	3.23e-16	1.87e-14	2.753	24.69	-1.8446	0.517758	-3.56268	0.000367091	0.00135196
ENSG00000122873	CISD1	995.158	3775.95	-1.86661	0.229473	-8.13433	4.14e-16	2.39e-14	1387.85	567.819	1.26894	0.132368	9.58646	9.12e-22	2.97e-20
ENSG00000231500	RPS18	48843.4	211313	-2.038	0.250579	-8.13314	4.18e-16	2.41e-14	79021.3	72473.8	0.122071	0.15464	0.789387	0.429886	0.570625
ENSG00000105185	PDCD5	2201.31	6535.36	-1.53842	0.18972	-8.10889	5.11e-16	2.93e-14	2337.57	1616	0.524489	0.129019	4.0652	4.8e-05	0.000210796
ENSG00000123179	EBPL	367.825	1343.35	-1.81534	0.224488	-8.0866	6.14e-16	3.51e-14	147.734	134.35	0.131124	0.200733	0.653225	0.513611	0.646085
ENSG00000230257	NFE4	58.837	0.329	4.66121	0.576523	8.08503	6.21e-16	3.55e-14	0	0	NA	NA	NA	NA	NA
ENSG00000196459	TRAPPC2	480.173	1612.69	-1.70418	0.210852	-8.08235	6.35e-16	3.62e-14	727.954	552.291	0.392058	0.131763	2.97548	0.0029253	0.00873505
ENSG00000155111	CDK19	923.354	269.205	1.73227	0.214475	8.07679	6.65e-16	3.78e-14	250.024	415.372	-0.714841	0.163779	-4.36467	1.27e-05	6.21e-05
ENSG00000164167	LSM6	655.702	2700.69	-1.973	0.244841	-8.0583	7.74e-16	4.38e-14	898.331	809.291	0.147529	0.139952	1.05414	0.291819	0.42881
ENSG00000120686	UFM1	592.399	3057.64	-2.26085	0.280636	-8.05617	7.87e-16	4.45e-14	836.336	654.464	0.347922	0.131273	2.65036	0.0080405	0.021326
ENSG00000130066	SAT1	497.969	1850.98	-1.83836	0.228372	-8.04985	8.29e-16	4.67e-14	518.581	866.516	-0.725788	0.153021	-4.74307	2.11e-06	1.17e-05
ENSG00000276903	HIST1H2AL	4463.65	14699.9	-1.67749	0.208934	-8.02879	9.84e-16	5.53e-14	126.382	51.892	1.20234	0.260624	4.61331	3.96e-06	2.11e-05
ENSG00000117318	ID3	549.229	2146.1	-1.90392	0.23745	-8.01819	1.07e-15	6.02e-14	106.864	918.783	-3.04235	0.148456	-20.4933	2.47e-93	1.18e-90
ENSG00000199377	RNU5F-1	86.264	636.927	-2.69551	0.336459	-8.01141	1.13e-15	6.34e-14	12.544	6.911	0.512911	0.520501	0.985419	0.324418	0.46446
ENSG00000166710	B2M	8362.53	27323.1	-1.66663	0.208239	-8.00346	1.21e-15	6.75e-14	11150.3	15719.3	-0.490249	0.108242	-4.5292	5.92e-06	3.06e-05
ENSG00000173221	GLRX	101.345	448.451	-2.06241	0.25782	-7.99944	1.25e-15	6.94e-14	245.171	184.26	0.39156	0.227579	1.72054	0.0853337	0.16183
ENSG00000189227	C15orf61	202.534	659.699	-1.66362	0.207968	-7.99943	1.25e-15	6.94e-14	85.296	74.846	0.169877	0.300046	0.56617	0.571278	0.696586
ENSG00000137502	RAB30	80.111	395.559	-2.20479	0.275712	-7.99673	1.28e-15	7.07e-14	130.143	145.624	-0.155302	0.203237	-0.764146	0.44478	0.584186
ENSG00000234327	NA	302.89	1372.96	-2.09526	0.262196	-7.9912	1.34e-15	7.38e-14	204.736	82.419	1.24761	0.230254	5.41842	6.01e-08	4.22e-07
ENSG00000164032	H2AFZ	10174.5	33569.7	-1.67943	0.210584	-7.97511	1.52e-15	8.38e-14	12846.2	6720.86	0.911516	0.164774	5.5319	3.17e-08	2.34e-07
ENSG00000229419	RALGAPA1P1	221.758	36.265	2.46954	0.309977	7.96685	1.63e-15	8.94e-14	10.767	2.957	0.983293	0.52887	1.85923	0.0629939	0.126368
ENSG00000109846	CRYAB	23.196	160.019	-2.61255	0.328047	-7.96396	1.67e-15	9.13e-14	105.457	167.939	-0.645977	0.203003	-3.18211	0.00146206	0.00467648
ENSG00000140465	CYP1A1	196.868	35.109	2.36205	0.296734	7.96016	1.72e-15	9.39e-14	5.978	73.622	-3.01932	0.383743	-7.86806	3.6e-15	6.35e-14
ENSG00000177410	ZFAS1	860.507	4034.43	-2.13727	0.268785	-7.95162	1.84e-15	1e-13	562.648	383.291	0.542012	0.15248	3.55464	0.000378501	0.00138712
ENSG00000008394	MGST1	1371.12	4902.98	-1.78616	0.224631	-7.9515	1.84e-15	1e-13	2496.17	2001.35	0.314812	0.11545	2.72682	0.00639483	0.0173874
ENSG00000069869	NEDD4	244.84	39.11	2.49399	0.313758	7.94877	1.88e-15	1.02e-13	66.222	315.178	-2.17034	0.197048	-11.0142	3.26e-28	1.69e-26
ENSG00000130592	LSP1	105.269	9.272	3.1674	0.398811	7.9421	1.99e-15	1.08e-13	1.288	0.982	0.0751294	0.415228	0.180935	0.856419	NA
ENSG00000252010	SCARNA5	2030.85	9093.9	-2.07855	0.26199	-7.9337	2.13e-15	1.15e-13	12.878	16.151	-0.244111	0.458051	-0.532934	0.594079	0.716216
ENSG00000052344	PRSS8	67.064	369.036	-2.33759	0.294699	-7.93212	2.15e-15	1.16e-13	28.223	1103.93	-5.09756	0.194571	-26.1989	2.73e-151	5.65e-148
ENSG00000114850	SSR3	3359.12	11787.5	-1.76086	0.222086	-7.92874	2.21e-15	1.19e-13	5360.64	4918.9	0.122819	0.106626	1.15186	0.249378	0.379829
ENSG00000133056	PIK3C2B	1056.76	328.029	1.6459	0.207699	7.92444	2.29e-15	1.23e-13	166.062	190.325	-0.187171	0.211101	-0.886642	0.375272	0.516366
ENSG00000180573	HIST1H2AC	15356	56265.9	-1.8179	0.229527	-7.92019	2.37e-15	1.27e-13	2020.24	1460.04	0.461566	0.128983	3.5785	0.000345566	0.00127952
ENSG00000223609	HBD	148.462	645.187	-2.03967	0.257811	-7.91148	2.54e-15	1.36e-13	232.157	572.343	-1.25887	0.191623	-6.56948	5.05e-11	5.54e-10
ENSG00000179988	PSTK	415.865	1464.24	-1.76531	0.223215	-7.90859	2.6e-15	1.38e-13	855.018	247.004	1.75073	0.158278	11.0611	1.94e-28	1.01e-26
ENSG00000250501	NA	662.523	2779.97	-1.99429	0.25218	-7.90817	2.61e-15	1.38e-13	69.203	882.577	-3.55786	0.184291	-19.3056	4.82e-83	1.66e-80
ENSG00000149196	HIKESHI	1314.98	4111.72	-1.60668	0.203232	-7.90565	2.67e-15	1.41e-13	1115.54	792.447	0.483617	0.147324	3.28269	0.00102823	0.00341142
ENSG00000096092	TMEM14A	242.227	904.496	-1.84212	0.233065	-7.90387	2.7e-15	1.43e-13	255.834	159.061	0.658795	0.205977	3.1984	0.00138192	0.00444691
ENSG00000102780	DGKH	319.099	67.012	2.15422	0.272899	7.89381	2.93e-15	1.54e-13	93.502	147.141	-0.611258	0.265635	-2.30112	0.021385	0.0503848
ENSG00000196531	NACA	15099.5	40498.1	-1.39849	0.177246	-7.89009	3.02e-15	1.59e-13	16253.8	16585.9	-0.0288301	0.119235	-0.241793	0.80894	0.87551
ENSG00000164611	PTTG1	3059.82	8407.5	-1.43151	0.181458	-7.8889	3.05e-15	1.6e-13	3217.33	4066.43	-0.33443	0.107085	-3.12304	0.00178994	0.00560856
ENSG00000228474	OST4	1557.41	6935.5	-2.07039	0.262624	-7.88349	3.18e-15	1.66e-13	2868.39	1785.92	0.671079	0.141702	4.73586	2.18e-06	1.21e-05
ENSG00000006625	GGCT	1279.12	3824.86	-1.54623	0.196255	-7.87869	3.31e-15	1.72e-13	990.984	929.771	0.0907692	0.115976	0.782654	0.43383	0.574182
ENSG00000166825	ANPEP	421.361	101.277	1.9846	0.252131	7.8713	3.51e-15	1.82e-13	193.323	358.608	-0.870564	0.162867	-5.34525	9.03e-08	6.18e-07
ENSG00000196951	SCOC-AS1	42.128	228.757	-2.31915	0.294706	-7.86939	3.56e-15	1.85e-13	52.832	53.028	-0.0070003	0.311149	-0.0224982	0.982051	0.992998
ENSG00000196787	HIST1H2AG	37974.5	169400	-2.07225	0.263346	-7.86892	3.58e-15	1.85e-13	794.71	1288.12	-0.686156	0.13088	-5.24264	1.58e-07	1.04e-06
ENSG00000168394	TAP1	172.09	25.02	2.59933	0.330337	7.86872	3.58e-15	1.85e-13	59.997	819.195	-3.62617	0.205857	-17.615	1.89e-69	4.63e-67
ENSG00000282164	PEG13	145.322	14.172	3.04126	0.38657	7.8673	3.62e-15	1.87e-13	1.638	0.659	0.243224	0.418457	0.581241	0.561078	NA
ENSG00000227932	NA	201.245	991.143	-2.19733	0.279345	-7.86599	3.66e-15	1.88e-13	716.482	427.506	0.729314	0.149392	4.88187	1.05e-06	6.12e-06
ENSG00000143771	CNIH4	1056.17	3202.98	-1.565	0.199014	-7.86374	3.73e-15	1.91e-13	1275.12	778.015	0.690803	0.182166	3.79216	0.00014934	0.000594231
ENSG00000196072	BLOC1S2	445.101	1873.18	-1.99729	0.254064	-7.86137	3.8e-15	1.94e-13	1208.09	655.899	0.866878	0.133641	6.48663	8.78e-11	9.3e-10
ENSG00000234964	FABP5P7	18.779	131.653	-2.6283	0.334674	-7.85332	4.05e-15	2.07e-13	43.535	13.83	1.39074	0.386068	3.60231	0.000315401	0.00117555
ENSG00000203875	SNHG5	1849.77	8750.52	-2.14637	0.273415	-7.85023	4.15e-15	2.11e-13	8266.99	4515.19	0.857351	0.138674	6.18251	6.31e-10	5.9e-09
ENSG00000231697	NANOGP5	99.116	9.062	3.10881	0.396568	7.83928	4.53e-15	2.3e-13	0	0.325	-0.0602237	0.258657	-0.232832	0.815892	NA
ENSG00000180190	TDRP	281.033	896.547	-1.63326	0.208371	-7.83823	4.57e-15	2.31e-13	496.189	491.426	0.0129404	0.172282	0.0751116	0.940126	0.963215
ENSG00000264895	NA	164.572	23.641	2.62401	0.335139	7.82963	4.89e-15	2.47e-13	3.423	2.607	0.117253	0.489877	0.239352	0.810833	0.876961
ENSG00000154358	OBSCN	2908.57	684.548	2.00852	0.256726	7.82359	5.13e-15	2.59e-13	713.135	1824.14	-1.33592	0.124381	-10.7406	6.56e-27	3.06e-25
ENSG00000106772	PRUNE2	51.311	0	4.70784	0.602227	7.81738	5.39e-15	2.71e-13	0	0	NA	NA	NA	NA	NA
ENSG00000167851	CD300A	152.332	26.011	2.40908	0.308733	7.80313	6.04e-15	3.03e-13	0	2.627	-0.562964	0.398067	-1.41424	0.15729	NA
ENSG00000125743	SNRPD2	4875.66	19289.1	-1.91626	0.24588	-7.7935	6.52e-15	3.26e-13	6520.95	4269.62	0.602724	0.122132	4.93504	8.01e-07	4.76e-06
ENSG00000008324	SS18L2	511.211	1956.86	-1.8732	0.240421	-7.79136	6.63e-15	3.31e-13	691.574	437.651	0.647223	0.144576	4.4767	7.58e-06	3.85e-05
ENSG00000171530	TBCA	2480.62	7309.09	-1.52547	0.195847	-7.78909	6.75e-15	3.36e-13	2955.35	2492.71	0.240157	0.155073	1.54867	0.121461	0.214452
ENSG00000140307	GTF2A2	920.608	4490.63	-2.183	0.280741	-7.77586	7.49e-15	3.72e-13	1943.92	1222.39	0.659221	0.128581	5.12688	2.95e-07	1.87e-06
ENSG00000105971	CAV2	476.39	2055.88	-2.028	0.260813	-7.77571	7.5e-15	3.72e-13	1780.42	1578.09	0.172029	0.107729	1.59687	0.110295	0.198852
ENSG00000148950	IMMP1L	583.773	2121.24	-1.80479	0.232143	-7.77445	7.58e-15	3.75e-13	467.906	499.854	-0.0932761	0.161344	-0.57812	0.563183	0.689616
ENSG00000189120	SP6	793.755	200.052	1.91762	0.247172	7.75823	8.61e-15	4.25e-13	115.57	170.791	-0.538259	0.216923	-2.48133	0.0130893	0.0328929
ENSG00000280381	NA	216.811	29.778	2.65887	0.343229	7.74664	9.44e-15	4.65e-13	1.638	0.665	0.241719	0.418631	0.577403	0.563667	NA
ENSG00000138382	METTL5	1621.08	4733.11	-1.51282	0.195339	-7.74459	9.59e-15	4.71e-13	1124.97	1033.77	0.119577	0.137262	0.871165	0.383664	0.524879
ENSG00000106546	AHR	109.422	9.701	3.14554	0.406997	7.72865	1.09e-14	5.33e-13	17.487	22.157	-0.273693	0.429601	-0.637086	0.524069	0.655078
ENSG00000159596	TMEM69	1328.53	4077.94	-1.58009	0.204608	-7.72253	1.14e-14	5.58e-13	3161.3	2759.95	0.192908	0.126496	1.52501	0.127256	0.222573
ENSG00000180596	HIST1H2BC	6017.95	19521.1	-1.65402	0.214206	-7.72165	1.15e-14	5.6e-13	929.164	798.086	0.215887	0.137799	1.56668	0.117189	0.208613
ENSG00000283103	NA	153.469	688.403	-2.0765	0.269186	-7.71399	1.22e-14	5.94e-13	162.445	104.98	0.604076	0.207392	2.91272	0.00358295	0.0104612
ENSG00000111424	VDR	131.932	18.703	2.62676	0.3409	7.70539	1.3e-14	6.34e-13	19.303	7.263	0.926688	0.502883	1.84275	0.0653654	0.130186
ENSG00000203760	CENPW	2156.31	6470.25	-1.54937	0.201104	-7.70432	1.32e-14	6.38e-13	877.21	569.538	0.611714	0.140766	4.34561	1.39e-05	6.73e-05
ENSG00000156831	NSMCE2	773.44	2122.85	-1.42846	0.18579	-7.68859	1.49e-14	7.2e-13	963.24	751.356	0.353204	0.126419	2.79392	0.0052073	0.0145432
ENSG00000130332	LSM7	2359.5	7941.32	-1.70268	0.221484	-7.6876	1.5e-14	7.23e-13	2560.31	1646.13	0.625803	0.139899	4.47325	7.7e-06	3.91e-05
ENSG00000200997	RNU1-85P	54.461	370.23	-2.58132	0.335827	-7.68646	1.51e-14	7.28e-13	6.55	0.995	0.97765	0.519145	1.88319	0.0596746	0.120685
ENSG00000279281	NA	163.296	15.118	3.09779	0.40364	7.67465	1.66e-14	7.97e-13	2.403	2.651	-0.04235	0.4783	-0.0885428	0.929445	0.955485
ENSG00000266472	MRPS21	2562.38	8017.5	-1.60532	0.209262	-7.67133	1.7e-14	8.16e-13	4481.28	1840.83	1.25537	0.15533	8.08195	6.37e-16	1.21e-14
ENSG00000136160	EDNRB	360.159	8.066	4.22776	0.551217	7.66987	1.72e-14	8.23e-13	0	3.616	-0.725716	0.432346	-1.67856	0.0932388	0.173688
ENSG00000089009	RPL6	31555.1	81942.1	-1.35288	0.17653	-7.66377	1.81e-14	8.6e-13	37763.8	36167.7	0.061847	0.0904076	0.684091	0.493918	0.629512
ENSG00000138496	PARP9	87.39	7.422	3.17469	0.414235	7.664	1.8e-14	8.6e-13	19.495	279.416	-3.58502	0.258437	-13.8719	9.37e-44	1.04e-41
ENSG00000255679	JRKL-AS1	96.67	8.208	3.17925	0.414921	7.6623	1.83e-14	8.68e-13	0.633	2.979	-0.43187	0.437383	-0.987394	0.323449	0.463323
ENSG00000186468	RPS23	45557.8	125749	-1.43601	0.187754	-7.64833	2.04e-14	9.65e-13	45060.2	40090.8	0.164849	0.156053	1.05637	0.2908	0.427582
ENSG00000174021	GNG5	1089.02	3239.24	-1.53715	0.201056	-7.64537	2.08e-14	9.85e-13	2032.66	1240.01	0.700844	0.136567	5.13189	2.87e-07	1.82e-06
ENSG00000198755	RPL10A	26948.2	73505.7	-1.41986	0.185747	-7.64407	2.1e-14	9.93e-13	19648.5	19746.1	-0.00709993	0.107242	-0.066205	0.947215	0.968292
ENSG00000248347	NA	0.904	52.74	-4.23492	0.554551	-7.63667	2.23e-14	1.05e-12	10.585	14.894	-0.352082	0.476983	-0.738145	0.460427	0.598442
ENSG00000145354	CISD2	1046.31	3228.9	-1.58639	0.207753	-7.63594	2.24e-14	1.05e-12	1074.34	570.131	0.897566	0.139853	6.41793	1.38e-10	1.42e-09
ENSG00000280434	NA	376.931	99.363	1.86084	0.24416	7.6214	2.51e-14	1.18e-12	17.726	20.802	-0.178447	0.432913	-0.412201	0.680192	0.782873
ENSG00000183011	NAA38	1135.2	4254.09	-1.84293	0.241929	-7.61765	2.58e-14	1.21e-12	564.134	274.447	1.01065	0.173029	5.84093	5.19e-09	4.29e-08
ENSG00000226928	RPS14P4	103.435	10.66	2.9592	0.388748	7.61212	2.7e-14	1.26e-12	1.288	2.314	-0.233747	0.479263	-0.487722	0.625747	0.741003
ENSG00000090975	PITPNM2	1881.29	550.423	1.72154	0.226178	7.61143	2.71e-14	1.26e-12	608.403	513.927	0.235831	0.19037	1.2388	0.215419	0.338035
ENSG00000230989	HSBP1	1865.9	7003.34	-1.84471	0.242571	-7.60481	2.85e-14	1.33e-12	2905.74	1745.28	0.717647	0.162861	4.40651	1.05e-05	5.2e-05
ENSG00000137720	C11orf1	242.494	723.487	-1.54032	0.202609	-7.60241	2.91e-14	1.35e-12	388.185	497.462	-0.348871	0.170822	-2.0423	0.0411217	0.0880145
ENSG00000207961	MIR496	64.946	352.782	-2.31138	0.304123	-7.60017	2.96e-14	1.37e-12	3.018	2.643	0.0688879	0.510889	0.134839	0.892739	0.931749
ENSG00000169291	SHE	7.949	101.326	-3.23696	0.42618	-7.59529	3.07e-14	1.42e-12	34.428	24.166	0.417182	0.40979	1.01804	0.30866	0.447427
ENSG00000257727	CNPY2	347.796	1133.92	-1.659	0.218518	-7.59206	3.15e-14	1.45e-12	127.171	65.933	0.891383	0.249414	3.57391	0.000351696	0.00129963
ENSG00000162244	RPL29	7936.46	31222.1	-1.90529	0.251335	-7.58065	3.44e-14	1.58e-12	23602.8	25165.2	-0.0914993	0.108272	-0.845091	0.39806	0.539425
ENSG00000214491	SEC14L6	46.977	0	4.59544	0.606303	7.57945	3.47e-14	1.59e-12	0	1.994	-0.444005	0.365449	-1.21496	0.224382	NA
ENSG00000184270	HIST2H2AB	3885.11	11976.3	-1.5844	0.209143	-7.57569	3.57e-14	1.64e-12	34.671	33.042	0.0632197	0.352602	0.179295	0.857706	0.909938
ENSG00000166863	TAC3	206.951	849.86	-1.96053	0.259108	-7.56644	3.84e-14	1.75e-12	317.841	385.752	-0.271034	0.169309	-1.60082	0.109416	0.197624
ENSG00000272047	GTF2H5	684.045	2086.95	-1.57036	0.207762	-7.55846	4.08e-14	1.86e-12	553.257	488.885	0.173663	0.163334	1.06324	0.287674	0.424058
ENSG00000104290	FZD3	581.555	1875.49	-1.64419	0.217557	-7.55749	4.11e-14	1.87e-12	484.254	405.042	0.253035	0.146888	1.72264	0.0849528	0.16124
ENSG00000100028	SNRPD3	4898.74	12933.7	-1.37476	0.182176	-7.54632	4.48e-14	2.03e-12	6099.49	3161.74	0.932805	0.132943	7.0166	2.27e-12	2.96e-11
ENSG00000226281	NA	37.822	181.051	-2.15478	0.285829	-7.53873	4.75e-14	2.15e-12	23.234	17.853	0.309445	0.415246	0.745208	0.456146	0.594748
ENSG00000232545	NA	296.047	75.545	1.90175	0.252325	7.5369	4.81e-14	2.18e-12	11.707	19.801	-0.579679	0.45147	-1.28398	0.199148	0.317429
ENSG00000106355	LSM5	1819.32	6368.8	-1.75242	0.232538	-7.53607	4.84e-14	2.19e-12	1992.33	1188.63	0.733203	0.132958	5.51453	3.5e-08	2.57e-07
ENSG00000270022	NA	12.399	133.951	-3.07518	0.408181	-7.53388	4.93e-14	2.21e-12	0.317	0.659	-0.0866965	0.30761	-0.281839	0.778067	NA
ENSG00000148908	RGS10	815.74	2231.38	-1.42288	0.188866	-7.53379	4.93e-14	2.21e-12	952.722	1196.28	-0.31887	0.181707	-1.75486	0.0792833	0.15236
ENSG00000119013	NDUFB3	1591.96	5616.83	-1.76265	0.234065	-7.53062	5.05e-14	2.26e-12	2139.56	1262.78	0.739814	0.172947	4.27768	1.89e-05	8.95e-05
ENSG00000100564	PIGH	704.231	2075.96	-1.52395	0.202426	-7.52841	5.14e-14	2.3e-12	591.877	567.205	0.060455	0.142183	0.425191	0.670697	0.776347
ENSG00000177556	ATOX1	1044.42	4027.81	-1.8786	0.249689	-7.52376	5.32e-14	2.38e-12	1343.1	783.861	0.758407	0.160615	4.7219	2.34e-06	1.29e-05
ENSG00000118242	MREG	49.006	275.553	-2.34507	0.311729	-7.5228	5.36e-14	2.39e-12	43.028	57.879	-0.383164	0.317727	-1.20595	0.227836	0.353407
ENSG00000130303	BST2	1746.64	5029.9	-1.49238	0.198532	-7.51705	5.6e-14	2.49e-12	3074.02	5233.23	-0.761052	0.097282	-7.82315	5.15e-15	8.92e-14
ENSG00000204282	TNRC6C-AS1	746.828	235.849	1.61909	0.21542	7.51595	5.65e-14	2.51e-12	51.047	86.92	-0.702748	0.292856	-2.39964	0.0164113	0.0401246
ENSG00000139610	CELA1	0	48.904	-4.60664	0.61366	-7.50682	6.06e-14	2.68e-12	3.319	3.948	-0.11423	0.528713	-0.216053	0.828946	0.889314
ENSG00000095209	TMEM38B	1499.44	4352.67	-1.50284	0.20053	-7.49436	6.66e-14	2.94e-12	1080.84	1217.42	-0.169675	0.111905	-1.51624	0.129459	0.225704
ENSG00000236901	MIR600HG	3142.82	1038.97	1.55785	0.207902	7.49319	6.72e-14	2.96e-12	587.543	1026.81	-0.793026	0.130946	-6.05614	1.39e-09	1.25e-08
ENSG00000164105	SAP30	595.24	1697.11	-1.4786	0.197374	-7.49139	6.82e-14	3e-12	478.547	332.871	0.507529	0.180978	2.80436	0.00504163	0.0141528
ENSG00000197142	ACSL5	86.524	8.308	3.0244	0.403847	7.48897	6.94e-14	3.05e-12	2.643	1.326	0.258902	0.468102	0.553089	0.580202	0.70442
ENSG00000136286	MYO1G	180.016	38.037	2.13913	0.285685	7.48772	7.01e-14	3.07e-12	5.266	4.964	0.0454838	0.530724	0.0857015	0.931704	0.956896
ENSG00000214194	SMIM30	1820.53	6870.3	-1.84972	0.247096	-7.48586	7.11e-14	3.11e-12	3453.44	2525.94	0.447476	0.0966525	4.62974	3.66e-06	1.96e-05
ENSG00000128564	VGF	349.839	86.628	1.93522	0.258621	7.48282	7.27e-14	3.18e-12	519.019	97.712	2.34408	0.172541	13.5856	4.87e-42	5.07e-40
ENSG00000119866	BCL11A	54.247	0.987	4.14483	0.555388	7.46295	8.46e-14	3.69e-12	3.317	4.586	-0.185861	0.519568	-0.357722	0.720551	0.813852
ENSG00000179933	C14orf119	1237.01	3178.39	-1.33717	0.179265	-7.45916	8.71e-14	3.79e-12	1574.64	1111.85	0.496092	0.11619	4.26965	1.96e-05	9.25e-05
ENSG00000105258	POLR2I	734.722	2442.29	-1.68362	0.225918	-7.45237	9.17e-14	3.98e-12	1007.63	533.181	0.896844	0.159747	5.61415	1.98e-08	1.49e-07
ENSG00000266983	NA	5.917	92.746	-3.41604	0.458424	-7.4517	9.21e-14	3.99e-12	56.98	29.344	0.860723	0.317967	2.70696	0.00679028	0.0183607
ENSG00000104231	ZFAND1	517.405	1702.7	-1.66958	0.224059	-7.45153	9.23e-14	3.99e-12	834.98	1461.11	-0.792861	0.142762	-5.55373	2.8e-08	2.08e-07
ENSG00000265507	MIR4435-1	87.166	6.883	3.20904	0.430692	7.45088	9.27e-14	4e-12	0.344	0.332	0.000742305	0.258657	0.00286984	0.99771	NA
ENSG00000198054	DSCR8	245.89	1362.84	-2.32982	0.312808	-7.44808	9.47e-14	4.08e-12	498.848	962.083	-0.926107	0.159091	-5.82123	5.84e-09	4.78e-08
ENSG00000105520	PLPPR2	344.229	974.058	-1.46807	0.197264	-7.44219	9.9e-14	4.25e-12	680.364	623.081	0.12453	0.15977	0.779434	0.435724	0.576073
ENSG00000152413	HOMER1	488.601	1719.67	-1.75808	0.236251	-7.44157	9.95e-14	4.26e-12	661.655	526.792	0.321246	0.158571	2.02588	0.0427767	0.0909707
ENSG00000226950	DANCR	1002.02	2901.19	-1.49884	0.201413	-7.4416	9.95e-14	4.26e-12	1552.31	295.434	2.35494	0.133048	17.7	4.2e-70	1.04e-67
ENSG00000250317	SMIM20	231.858	728.15	-1.60793	0.216146	-7.43908	1.01e-13	4.33e-12	288.894	360.378	-0.312282	0.156857	-1.99087	0.0464957	0.0974649
ENSG00000147679	UTP23	597.814	1789.52	-1.54355	0.207573	-7.43614	1.04e-13	4.42e-12	776.34	590.438	0.388555	0.132303	2.93687	0.00331544	0.00976217
ENSG00000197081	IGF2R	25716.7	8693.88	1.52756	0.20569	7.42649	1.12e-13	4.74e-12	5004.58	4720.86	0.0832373	0.118412	0.702949	0.482088	0.618326
ENSG00000020577	SAMD4A	66.065	2.731	3.72404	0.501554	7.42499	1.13e-13	4.79e-12	57.472	6.613	2.58525	0.391638	6.60112	4.08e-11	4.55e-10
ENSG00000256771	ZNF253	256.386	842.443	-1.66785	0.224801	-7.41923	1.18e-13	4.99e-12	324.511	352.174	-0.115474	0.174287	-0.662548	0.50762	0.641542
ENSG00000226278	PSPHP1	154.671	666.324	-2.01718	0.272026	-7.41539	1.21e-13	5.13e-12	160.492	166.781	-0.0534689	0.22245	-0.240364	0.810048	0.876316
ENSG00000105583	WDR83OS	1081.2	3760.16	-1.74214	0.235124	-7.40942	1.27e-13	5.35e-12	1220.97	1149.84	0.0858326	0.106865	0.803184	0.421869	0.56344
ENSG00000089050	RBBP9	178.679	581.776	-1.65486	0.223384	-7.40813	1.28e-13	5.39e-12	482.907	223.663	1.08832	0.147557	7.37564	1.64e-13	2.46e-12
ENSG00000102879	CORO1A	1982.78	451.161	2.04259	0.275937	7.40235	1.34e-13	5.62e-12	568.139	300.404	0.901209	0.145635	6.18813	6.09e-10	5.71e-09
ENSG00000175556	LONRF3	288.796	851.774	-1.52363	0.205958	-7.39777	1.38e-13	5.81e-12	188.1	437.834	-1.1905	0.159244	-7.47595	7.66e-14	1.19e-12
ENSG00000135127	BICDL1	127.536	18.42	2.58353	0.349252	7.39733	1.39e-13	5.82e-12	8.192	4.632	0.456501	0.527707	0.865065	0.387003	0.528522
ENSG00000204613	TRIM10	44.114	0	4.50944	0.60975	7.39555	1.41e-13	5.88e-12	0	0	NA	NA	NA	NA	NA
ENSG00000272367	NA	213.679	31.949	2.54918	0.344823	7.39273	1.44e-13	6e-12	8.959	6.611	0.276568	0.512665	0.53947	0.589562	0.712298
ENSG00000179532	DNHD1	1475.79	544.523	1.40885	0.190657	7.38946	1.47e-13	6.14e-12	153.62	531.399	-1.74402	0.169587	-10.2839	8.33e-25	3.41e-23
ENSG00000112306	RPS12	16337.8	61581.1	-1.84657	0.249926	-7.38846	1.49e-13	6.17e-12	20781.7	13828.6	0.57432	0.157942	3.63626	0.000276625	0.00104505
ENSG00000153093	ACOXL	363.637	108.566	1.69296	0.229452	7.37827	1.6e-13	6.65e-12	60.322	128.311	-1.02938	0.2386	-4.31426	1.6e-05	7.68e-05
ENSG00000120992	LYPLA1	2655.91	10409.6	-1.8966	0.2572	-7.37403	1.66e-13	6.85e-12	4804.5	6291.04	-0.385577	0.0982133	-3.92591	8.64e-05	0.000360899
ENSG00000221963	APOL6	54.243	1.452	3.9804	0.540423	7.36535	1.77e-13	7.3e-12	5.372	682.977	-6.29065	0.296645	-21.206	8.4e-100	5.21e-97
ENSG00000205981	DNAJC19	499.356	2134.22	-2.00672	0.272538	-7.36308	1.8e-13	7.41e-12	793.375	587.397	0.425589	0.140039	3.03908	0.00237304	0.00725244
ENSG00000165264	NDUFB6	1420.36	3947.97	-1.44318	0.196273	-7.35295	1.94e-13	7.98e-12	951.469	658.887	0.514045	0.180405	2.84939	0.00438037	0.0124849
ENSG00000221059	RNU6ATAC6P	56.11	1.105	4.1192	0.560577	7.34813	2.01e-13	8.25e-12	0	0	NA	NA	NA	NA	NA
ENSG00000230732	NA	195.284	35.059	2.32752	0.317236	7.33688	2.19e-13	8.96e-12	4.036	3.272	0.104516	0.506829	0.206215	0.836623	0.894867
ENSG00000120333	MRPS14	1359.69	3570.12	-1.3657	0.186315	-7.33009	2.3e-13	9.41e-12	840.246	668.961	0.324927	0.117732	2.7599	0.00578197	0.0159164
ENSG00000174977	NA	213.921	831.473	-1.88436	0.257213	-7.32608	2.37e-13	9.68e-12	85.378	56.355	0.539256	0.313141	1.72209	0.0850541	0.161399
ENSG00000275291	NA	31.488	291.602	-2.90295	0.396482	-7.32177	2.45e-13	9.97e-12	3.259	2.001	0.208925	0.484565	0.43116	0.666352	0.772711
ENSG00000056736	IL17RB	297.038	834.923	-1.45799	0.199238	-7.31786	2.52e-13	1.02e-11	369.997	183.158	0.983853	0.181559	5.41893	6e-08	4.21e-07
ENSG00000175324	LSM1	1302.5	3728.46	-1.48231	0.202651	-7.3146	2.58e-13	1.05e-11	1866.14	1270.33	0.546337	0.130865	4.17482	2.98e-05	0.000136264
ENSG00000213279	NA	126.971	18.347	2.57665	0.352282	7.31418	2.59e-13	1.05e-11	3.028	5.937	-0.450865	0.52958	-0.851365	0.394567	0.536097
ENSG00000089157	RPLP0	73329.7	228387	-1.59523	0.218176	-7.31168	2.64e-13	1.07e-11	123103	150693	-0.289201	0.0987124	-2.92974	0.00339247	0.00996373
ENSG00000124635	HIST1H2BJ	10611.8	39287.5	-1.822	0.249227	-7.3106	2.66e-13	1.07e-11	1255.42	1074.42	0.220881	0.136202	1.62172	0.104864	0.191234
ENSG00000261697	NA	431.634	137.952	1.60022	0.218887	7.31072	2.66e-13	1.07e-11	2.354	8.248	-0.835393	0.530136	-1.57581	0.11507	0.205607
ENSG00000140015	KCNH5	0.65	44.938	-4.19904	0.574794	-7.30529	2.77e-13	1.11e-11	2.702	11.471	-1.10184	0.528791	-2.08369	0.0371883	0.0808891
ENSG00000176845	METRNL	419.46	119.011	1.75657	0.240542	7.30254	2.82e-13	1.13e-11	94.357	85.465	0.13422	0.23964	0.560091	0.575417	0.69989
ENSG00000172115	CYCS	11016.6	35903.7	-1.65517	0.226704	-7.30102	2.86e-13	1.14e-11	16911.8	8446.58	0.985857	0.131991	7.46914	8.07e-14	1.25e-12
ENSG00000214114	MYCBP	531.878	1876.53	-1.75899	0.241103	-7.29558	2.97e-13	1.19e-11	694.815	414.674	0.729209	0.148192	4.92072	8.62e-07	5.09e-06
ENSG00000272602	ZNF595	2395.52	8754.6	-1.80473	0.247753	-7.28437	3.23e-13	1.29e-11	4124.11	7521.62	-0.859067	0.101436	-8.46908	2.47e-17	5.35e-16
ENSG00000203872	C6orf163	154.343	23.599	2.51838	0.345843	7.28186	3.29e-13	1.31e-11	6.994	17.515	-0.909275	0.490853	-1.85244	0.063963	0.127978
ENSG00000257698	NA	428.663	1733.23	-1.93421	0.265669	-7.28054	3.32e-13	1.32e-11	501.739	500.332	0.00326824	0.167617	0.0194983	0.984444	0.993935
ENSG00000130770	ATPIF1	5015.87	12221.1	-1.26335	0.17358	-7.27821	3.38e-13	1.34e-11	4924.56	3245.29	0.588818	0.1531	3.84596	0.000120082	0.000486659
ENSG00000182484	WASH6P	876.747	276.096	1.6209	0.222818	7.27457	3.48e-13	1.38e-11	162.853	151.592	0.100629	0.196833	0.511239	0.609184	0.728062
ENSG00000215717	TMEM167B	726.427	2663.44	-1.80845	0.24865	-7.27307	3.51e-13	1.39e-11	1040.27	1054.66	-0.0196636	0.121676	-0.161606	0.871616	0.919035
ENSG00000095739	BAMBI	445.575	1217.17	-1.4189	0.195147	-7.27093	3.57e-13	1.41e-11	417.042	213.341	0.934677	0.190127	4.91605	8.83e-07	5.21e-06
ENSG00000234608	MAPKAPK5-AS1	499.454	1494.9	-1.54158	0.212075	-7.26904	3.62e-13	1.43e-11	610.813	416.917	0.538968	0.154779	3.48218	0.000497357	0.00178027
ENSG00000198938	MT-CO3	7398.28	27849.3	-1.84252	0.25384	-7.25859	3.91e-13	1.54e-11	146657	110182	0.408432	0.105638	3.86633	0.000110486	0.00045091
ENSG00000133134	BEX2	379.503	1108.13	-1.50836	0.208072	-7.24925	4.19e-13	1.65e-11	496.205	729.047	-0.545333	0.142113	-3.83733	0.000124382	0.000501788
ENSG00000147592	LACTB2	304.126	977.499	-1.63561	0.225655	-7.24829	4.22e-13	1.65e-11	470.634	659.145	-0.476794	0.149925	-3.18023	0.0014716	0.00470055
ENSG00000137038	DMAC1	434.539	1567.64	-1.78717	0.246752	-7.2428	4.39e-13	1.72e-11	249.147	178.946	0.460379	0.191659	2.40208	0.0163022	0.0398737
ENSG00000214429	CYCSP6	48.618	0.694	4.16275	0.575109	7.2382	4.55e-13	1.78e-11	0	2.956	-0.734963	0.435639	-1.68709	0.091586	0.171106
ENSG00000023572	GLRX2	655.369	2007.79	-1.57215	0.217484	-7.22883	4.87e-13	1.9e-11	364.635	185.485	0.938487	0.199074	4.71425	2.43e-06	1.34e-05
ENSG00000242163	NA	113.193	11.14	2.99663	0.414907	7.22242	5.11e-13	1.99e-11	0.317	1.667	-0.267709	0.357877	-0.748047	0.454432	NA
ENSG00000187840	EIF4EBP1	1710.65	5409.47	-1.61432	0.223603	-7.21958	5.21e-13	2.03e-11	3016.73	4095.07	-0.434841	0.124583	-3.49036	0.000482371	0.00173196
ENSG00000118004	COLEC11	226.855	699.532	-1.58056	0.219075	-7.21473	5.4e-13	2.09e-11	612.207	643.902	-0.07107	0.136833	-0.519392	0.603487	0.723625
ENSG00000232573	RPL3P4	140.41	521.258	-1.82443	0.252986	-7.21158	5.53e-13	2.14e-11	28.205	27.941	0.0106958	0.409031	0.0261491	0.979138	0.99155
ENSG00000277224	HIST1H2BF	4490.07	14330.7	-1.6264	0.225563	-7.2104	5.58e-13	2.15e-11	171.512	103.548	0.691624	0.235598	2.93562	0.00332885	0.00979389
ENSG00000204525	HLA-C	369.271	93.926	1.89445	0.263043	7.20207	5.93e-13	2.29e-11	265.98	2343.66	-3.07567	0.150239	-20.4718	3.84e-93	1.79e-90
ENSG00000196262	PPIA	48615.7	119295	-1.27255	0.176764	-7.19916	6.06e-13	2.33e-11	49158.8	31156.2	0.648964	0.123018	5.27534	1.33e-07	8.83e-07
ENSG00000188517	COL25A1	135.922	433.65	-1.6247	0.225733	-7.19744	6.14e-13	2.36e-11	657.113	1520.87	-1.19535	0.119583	-9.99605	1.59e-23	5.97e-22
ENSG00000167515	TRAPPC2L	2315.51	6103.89	-1.37012	0.190658	-7.18625	6.66e-13	2.55e-11	2655.46	973.573	1.42274	0.13811	10.3015	6.94e-25	2.86e-23
ENSG00000268621	IGFL2-AS1	42.645	239.926	-2.339	0.32559	-7.18388	6.78e-13	2.59e-11	93.497	718.65	-2.43846	0.398235	-6.12318	9.17e-10	8.39e-09
ENSG00000163882	POLR2H	1578.73	4126.39	-1.35845	0.189434	-7.17113	7.44e-13	2.84e-11	1506.04	798.116	0.906517	0.10759	8.42563	3.59e-17	7.67e-16
ENSG00000278983	NA	65.948	3.563	3.50517	0.48947	7.16116	8e-13	3.05e-11	1.353	0.665	0.150009	0.380083	0.394673	0.693084	NA
ENSG00000123360	PDE1B	309.633	86.638	1.77339	0.247692	7.15965	8.09e-13	3.08e-11	115.382	180.86	-0.623614	0.207318	-3.00801	0.00262965	0.00796344
ENSG00000184983	NDUFA6	1940.2	4778.36	-1.27723	0.178447	-7.15743	8.22e-13	3.12e-11	1844.8	1134.47	0.690556	0.130489	5.29207	1.21e-07	8.1e-07
ENSG00000181751	C5orf30	273.146	845.508	-1.5849	0.221673	-7.14971	8.7e-13	3.3e-11	345.134	315.71	0.126113	0.150119	0.840087	0.400859	0.542271
ENSG00000126267	COX6B1	6674.39	19800.5	-1.52857	0.214014	-7.1424	9.17e-13	3.47e-11	7781.18	4339.47	0.819871	0.171354	4.78466	1.71e-06	9.67e-06
ENSG00000251791	SCARNA6	734.073	2626.51	-1.77447	0.24856	-7.13899	9.4e-13	3.55e-11	9.627	1.967	1.12647	0.530532	2.12329	0.0337298	0.0744899
ENSG00000261889	NA	44.454	207.88	-2.11418	0.296215	-7.13732	9.52e-13	3.59e-11	13.239	7.23	0.569297	0.504842	1.12767	0.259457	0.391681
ENSG00000259494	MRPL46	666.105	1714.28	-1.3371	0.187349	-7.13692	9.54e-13	3.6e-11	572.017	331.648	0.769967	0.151768	5.07331	3.91e-07	2.43e-06
ENSG00000258827	NA	68.067	3.599	3.5221	0.493874	7.13157	9.92e-13	3.73e-11	0	0.333	-0.0602237	0.258657	-0.232832	0.815892	NA
ENSG00000077522	ACTN2	50.461	213.565	-1.99178	0.279314	-7.13099	9.96e-13	3.74e-11	95.996	21.408	1.95493	0.311162	6.28266	3.33e-10	3.23e-09
ENSG00000270629	NA	154.67	486.63	-1.60613	0.225249	-7.13047	1e-12	3.75e-11	34.965	108.681	-1.51888	0.273568	-5.55211	2.82e-08	2.1e-07
ENSG00000233922	LINC01694	733.583	267.314	1.42443	0.199857	7.12723	1.02e-12	3.83e-11	473.675	484.181	-0.0312324	0.144383	-0.216316	0.828741	0.889259
ENSG00000204264	PSMB8	149.029	30.336	2.1697	0.304527	7.12482	1.04e-12	3.89e-11	17.491	595.692	-4.79502	0.23953	-20.0185	3.8e-89	1.47e-86
ENSG00000169567	HINT1	7181.63	24959.2	-1.73679	0.243854	-7.12227	1.06e-12	3.96e-11	5144.99	4191.91	0.28775	0.169668	1.69596	0.0898942	0.168538
ENSG00000198937	CCDC167	317.6	1095.04	-1.72654	0.242534	-7.11877	1.09e-12	4.05e-11	504.497	328.992	0.60302	0.155268	3.88373	0.000102865	0.000423618
ENSG00000086506	HBQ1	467.332	1754.41	-1.83675	0.25804	-7.11806	1.09e-12	4.07e-11	608.425	365.153	0.716725	0.169335	4.23257	2.31e-05	0.000107358
ENSG00000213326	RPS7P11	118.417	389.2	-1.66351	0.233717	-7.1176	1.1e-12	4.07e-11	65.456	74.902	-0.180654	0.284205	-0.635647	0.525006	0.656117
ENSG00000205542	TMSB4X	8844.59	32123.7	-1.79377	0.252061	-7.11643	1.11e-12	4.1e-11	21662.4	8957.31	1.24827	0.149434	8.35331	6.64e-17	1.39e-15
ENSG00000157404	KIT	1870.59	705.347	1.3773	0.19366	7.11198	1.14e-12	4.23e-11	1682.12	1294.1	0.37365	0.116873	3.19707	0.00138831	0.00446517
ENSG00000238103	RPL9P7	20.908	130.066	-2.44525	0.344087	-7.10649	1.19e-12	4.39e-11	22.704	19.813	0.140324	0.471984	0.297307	0.766232	0.846687
ENSG00000123353	ORMDL2	468.295	1322.16	-1.46194	0.205729	-7.10612	1.19e-12	4.4e-11	603.65	476.914	0.333471	0.145726	2.28835	0.022117	0.0519045
ENSG00000153982	GDPD1	67.521	303.763	-2.06313	0.290401	-7.10443	1.21e-12	4.44e-11	255.581	266.179	-0.0573954	0.19174	-0.29934	0.76468	0.845575
ENSG00000155959	VBP1	2391.1	7210.05	-1.54972	0.218227	-7.10141	1.23e-12	4.53e-11	2687.9	2631.41	0.0303334	0.102364	0.296329	0.766979	0.847213
ENSG00000227963	NA	77.789	332.94	-2.00003	0.282367	-7.08307	1.41e-12	5.17e-11	99.86	43.816	1.0838	0.300999	3.60067	0.000317393	0.00118226
ENSG00000010278	CD9	90.953	383.676	-1.98211	0.279958	-7.08003	1.44e-12	5.27e-11	78.336	455.542	-2.45481	0.191878	-12.7936	1.78e-37	1.48e-35
ENSG00000103363	ELOB	5436.33	16305.7	-1.54242	0.217962	-7.07658	1.48e-12	5.4e-11	2754.98	1541.74	0.82017	0.150734	5.44116	5.29e-08	3.76e-07
ENSG00000236924	NA	0.86	49.469	-4.05403	0.573081	-7.07409	1.5e-12	5.48e-11	6.261	7.587	-0.164982	0.51938	-0.317653	0.750748	0.836004
ENSG00000096433	ITPR3	4995.23	1586.49	1.60649	0.227112	7.07357	1.51e-12	5.5e-11	226.099	1578.29	-2.74707	0.149175	-18.415	9.96e-76	2.68e-73
ENSG00000188243	COMMD6	193.439	1022.19	-2.25876	0.319581	-7.06787	1.57e-12	5.72e-11	398.536	384.18	0.0507775	0.191337	0.265383	0.790714	0.863129
ENSG00000177600	RPLP2	20278.2	51934.3	-1.32997	0.18823	-7.06568	1.6e-12	5.8e-11	14922.5	10721.6	0.442671	0.274177	1.61454	0.10641	0.193421
ENSG00000158373	HIST1H2BD	5623.56	17496.7	-1.59084	0.225178	-7.0648	1.61e-12	5.82e-11	410.609	377.803	0.117401	0.152359	0.77056	0.440968	0.581101
ENSG00000162851	TFB2M	2476.36	5887.79	-1.22847	0.173954	-7.06205	1.64e-12	5.93e-11	2283.35	1118.28	1.0138	0.131875	7.68755	1.5e-14	2.5e-13
ENSG00000125863	MKKS	896.928	2591.11	-1.49205	0.211299	-7.06131	1.65e-12	5.95e-11	1056.57	592.424	0.81997	0.138271	5.93015	3.03e-09	2.58e-08
ENSG00000141504	SAT2	88.799	298.714	-1.69392	0.240077	-7.05573	1.72e-12	6.19e-11	94.267	143.16	-0.575743	0.226854	-2.53795	0.0111504	0.0285173
ENSG00000180879	SSR4	1716.69	4776.78	-1.44199	0.204384	-7.0553	1.72e-12	6.2e-11	1329.71	1431.26	-0.104782	0.121966	-0.859108	0.390281	0.531552
ENSG00000188219	POTEE	1227.34	480.815	1.32538	0.187895	7.05384	1.74e-12	6.25e-11	44.003	104.385	-1.12398	0.315952	-3.55743	0.000374499	0.00137516
ENSG00000104660	LEPROTL1	693.94	2213.64	-1.62329	0.230318	-7.04806	1.81e-12	6.5e-11	1490.71	1292.61	0.202797	0.122382	1.65708	0.0975031	0.180207
ENSG00000187837	HIST1H1C	56660.4	178331	-1.60577	0.227983	-7.04338	1.88e-12	6.72e-11	7392.6	8549.74	-0.207557	0.109396	-1.89731	0.0577868	0.117468
ENSG00000130396	AFDN	11548.2	3971.1	1.50076	0.213137	7.04128	1.9e-12	6.81e-11	3123.06	4273.64	-0.448087	0.103698	-4.32108	1.55e-05	7.46e-05
ENSG00000104442	ARMC1	1505.2	4795.3	-1.62164	0.230322	-7.04075	1.91e-12	6.82e-11	2175.83	1519.84	0.512188	0.108383	4.72573	2.29e-06	1.27e-05
ENSG00000180644	PRF1	93.319	10.56	2.83045	0.402026	7.04046	1.92e-12	6.82e-11	4.365	18.501	-1.36484	0.501009	-2.72418	0.00644606	0.0175165
ENSG00000256188	TAS2R30	120.487	18.087	2.52057	0.358364	7.03356	2.01e-12	7.16e-11	0.344	1.309	-0.23798	0.36372	-0.654294	0.512923	NA
ENSG00000265681	RPL17	921.505	3610.01	-1.88896	0.268779	-7.02792	2.1e-12	7.44e-11	2702.22	1265.31	1.07877	0.127234	8.47864	2.28e-17	4.98e-16
ENSG00000142534	RPS11	33448.1	99448.7	-1.5302	0.217778	-7.02642	2.12e-12	7.51e-11	54061.9	52622.9	0.0386181	0.0929711	0.415377	0.677866	0.781484
ENSG00000070182	SPTB	12028.9	3598.39	1.68449	0.239751	7.02597	2.13e-12	7.52e-11	3490.25	7129.01	-1.01295	0.136356	-7.42868	1.1e-13	1.68e-12
ENSG00000270882	HIST2H4A	559.227	26061.5	-4.09432	0.582921	-7.0238	2.16e-12	7.63e-11	58.406	36.312	0.622598	0.308109	2.02071	0.0433102	0.0918744
ENSG00000106803	SEC61B	2122.03	6836.32	-1.63597	0.233355	-7.01065	2.37e-12	8.37e-11	2155.14	1304.78	0.709522	0.147713	4.80337	1.56e-06	8.86e-06
ENSG00000228434	NA	331.799	84.866	1.88605	0.26908	7.00926	2.4e-12	8.43e-11	36.302	38.274	-0.067734	0.344389	-0.196679	0.844079	0.900099
ENSG00000276476	NA	38.504	0	4.32434	0.617106	7.00746	2.43e-12	8.53e-11	0	0.982	-0.222589	0.288044	-0.772762	0.439663	NA
ENSG00000254463	NA	62.07	3.777	3.37061	0.481388	7.00185	2.53e-12	8.86e-11	0.95	0.325	0.139068	0.312868	0.444493	0.656686	NA
ENSG00000083845	RPS5	23989.8	73248.2	-1.56512	0.223629	-6.99871	2.58e-12	9.04e-11	29252.6	25324.9	0.206458	0.0913973	2.2589	0.0238894	0.0554605
ENSG00000091136	LAMB1	2543.61	6235.89	-1.27005	0.181469	-6.99873	2.58e-12	9.04e-11	3122.76	17305.8	-2.4481	0.100347	-24.3962	1.88e-131	1.94e-128
ENSG00000197345	MRPL21	3071.01	7282.44	-1.22446	0.175097	-6.99304	2.69e-12	9.39e-11	1863.14	826.796	1.15075	0.141685	8.12188	4.59e-16	8.87e-15
ENSG00000205208	C4orf46	423.268	1531.38	-1.78626	0.255514	-6.99086	2.73e-12	9.52e-11	885.018	692.649	0.346885	0.14163	2.44923	0.0143162	0.0355631
ENSG00000204435	CSNK2B	661.67	1814.09	-1.42158	0.203455	-6.98719	2.8e-12	9.76e-11	134.3	76.024	0.768516	0.258435	2.97373	0.00294199	0.00877927
ENSG00000198168	SVIP	158.99	658.443	-1.95684	0.28024	-6.98274	2.89e-12	1.01e-10	565.588	368.031	0.603919	0.166153	3.63472	0.000278285	0.00105111
ENSG00000112394	SLC16A10	98.958	11.071	2.82844	0.405295	6.97871	2.98e-12	1.03e-10	8.603	4.911	0.453428	0.526402	0.861372	0.389033	0.530378
ENSG00000187118	CMC1	457.538	1415.74	-1.58237	0.227025	-6.97001	3.17e-12	1.1e-10	578.591	482.503	0.252805	0.189369	1.33499	0.18188	0.295112
ENSG00000126464	PRR12	2551.41	772.329	1.66777	0.239324	6.96867	3.2e-12	1.11e-10	2063.01	2256.33	-0.126251	0.153968	-0.819983	0.412226	0.553262
ENSG00000240327	RN7SL93P	96.625	9.29	2.99028	0.429487	6.96245	3.34e-12	1.15e-10	1.267	2.614	-0.23015	0.445291	-0.516853	0.605259	0.725033
ENSG00000147654	EBAG9	466.098	1303.15	-1.44689	0.207829	-6.96193	3.36e-12	1.16e-10	636.207	599.978	0.0835696	0.124555	0.670946	0.502255	0.637141
ENSG00000104341	LAPTM4B	5283.43	14637.1	-1.43512	0.206269	-6.95749	3.46e-12	1.19e-10	5838.7	7220.39	-0.303287	0.107739	-2.81501	0.00487758	0.0137295
ENSG00000171132	PRKCE	1054.6	398.793	1.37199	0.197209	6.95705	3.47e-12	1.19e-10	338.501	314.573	0.103059	0.163871	0.628899	0.529415	0.660055
ENSG00000271605	MILR1	138.317	423.774	-1.56813	0.225574	-6.95176	3.61e-12	1.24e-10	478.829	428.495	0.156672	0.151728	1.03259	0.301798	0.440079
ENSG00000177700	POLR2L	1934.47	6290.56	-1.64733	0.237128	-6.94699	3.73e-12	1.28e-10	2336.97	619.124	1.86549	0.170146	10.9641	5.69e-28	2.9e-26
ENSG00000214756	METTL12	239.965	773.932	-1.63575	0.235573	-6.94371	3.82e-12	1.31e-10	391.574	117.709	1.6574	0.217923	7.60543	2.84e-14	4.64e-13
ENSG00000243479	MNX1-AS1	64.13	233.784	-1.79424	0.258537	-6.93997	3.92e-12	1.34e-10	49.895	105.621	-0.97967	0.315147	-3.10861	0.00187968	0.00587106
ENSG00000276764	NA	96.065	14.127	2.54475	0.366685	6.93986	3.92e-12	1.34e-10	0.344	0	0.0617083	0.258657	0.238572	0.811437	NA
ENSG00000108826	MRPL27	2117.54	5621.33	-1.37756	0.198529	-6.9388	3.95e-12	1.35e-10	1345.69	631.93	1.06332	0.16575	6.41519	1.41e-10	1.44e-09
ENSG00000136522	MRPL47	1540.82	4258.83	-1.43165	0.206441	-6.93491	4.06e-12	1.38e-10	2211.59	1447.04	0.603932	0.120777	5.00038	5.72e-07	3.47e-06
ENSG00000070501	POLB	693.536	1851.77	-1.38505	0.199724	-6.9348	4.07e-12	1.38e-10	679.207	723.196	-0.0889872	0.137562	-0.646888	0.517704	0.649625
ENSG00000165609	NUDT5	3593.89	8454.24	-1.21309	0.174999	-6.93198	4.15e-12	1.41e-10	5589.71	2637.29	1.06816	0.126005	8.47718	2.31e-17	5.03e-16
ENSG00000163686	ABHD6	272.74	749.247	-1.42445	0.205571	-6.9292	4.23e-12	1.43e-10	207.549	143.986	0.505371	0.218585	2.31201	0.0207769	0.0491451
ENSG00000243302	NA	1167.5	399.869	1.50398	0.217123	6.92685	4.3e-12	1.45e-10	367.943	514.436	-0.4659	0.195778	-2.37974	0.0173247	0.0420102
ENSG00000278099	NA	9.42	109.855	-3.09212	0.446436	-6.92624	4.32e-12	1.46e-10	0.317	0	0.0617083	0.258657	0.238572	0.811437	NA
ENSG00000102309	PIN4	640.76	2177.22	-1.7039	0.24603	-6.92558	4.34e-12	1.46e-10	1123.99	781.366	0.508424	0.181689	2.79832	0.00513691	0.0143769
ENSG00000166441	RPL27A	20040	58647.9	-1.50796	0.217813	-6.9232	4.42e-12	1.48e-10	16635.7	14992.9	0.147234	0.142255	1.035	0.30067	0.438869
ENSG00000114902	SPCS1	1189.89	3873.39	-1.64815	0.23813	-6.92119	4.48e-12	1.5e-10	1697.12	1390.87	0.282974	0.125766	2.25001	0.0244485	0.0565853
ENSG00000128534	LSM8	3136.48	8177.76	-1.35297	0.195509	-6.92024	4.51e-12	1.51e-10	2588.47	2507.49	0.0449349	0.134047	0.335217	0.737461	0.82637
ENSG00000178449	COX14	376.626	1490.11	-1.89873	0.274559	-6.91556	4.66e-12	1.56e-10	309.965	193.719	0.656136	0.186087	3.52596	0.000421959	0.00153339
ENSG00000173267	SNCG	128.567	18.858	2.54192	0.367607	6.91477	4.69e-12	1.57e-10	34.189	27.966	0.240877	0.388833	0.619488	0.535595	0.665683
ENSG00000167548	KMT2D	28220.9	8172.45	1.72474	0.249716	6.90681	4.96e-12	1.65e-10	7555.22	6944.2	0.118321	0.175118	0.675661	0.499256	0.634377
ENSG00000280138	NA	1749.04	677.04	1.34054	0.194283	6.89995	5.2e-12	1.73e-10	51.659	57.737	-0.142528	0.339248	-0.420129	0.674391	0.778878
ENSG00000114942	EEF1B2	14409.6	33698.8	-1.20487	0.174727	-6.89574	5.36e-12	1.78e-10	10578.4	7218.96	0.543622	0.123703	4.39456	1.11e-05	5.47e-05
ENSG00000174917	C19orf70	1444.94	4181.26	-1.49266	0.216528	-6.8936	5.44e-12	1.81e-10	1217.87	777.43	0.633141	0.154751	4.09134	4.29e-05	0.000190268
ENSG00000115935	WIPF1	616.65	175.72	1.74432	0.253283	6.88686	5.7e-12	1.89e-10	516.057	745.663	-0.522908	0.127974	-4.08606	4.39e-05	0.000194369
ENSG00000168016	TRANK1	6019.25	2122.51	1.46541	0.212878	6.88382	5.83e-12	1.93e-10	1776.06	2169.45	-0.285553	0.109991	-2.59616	0.00942724	0.0245628
ENSG00000167088	SNRPD1	4892.66	13811.4	-1.45941	0.212125	-6.87994	5.99e-12	1.98e-10	5162.78	3002.04	0.769898	0.131687	5.84643	5.02e-09	4.17e-08
ENSG00000109270	LAMTOR3	468.47	1621.95	-1.72726	0.251119	-6.87823	6.06e-12	2e-10	703.624	375.016	0.889431	0.147872	6.01486	1.8e-09	1.59e-08
ENSG00000085511	MAP3K4	8201.77	3048.51	1.39482	0.20298	6.87171	6.34e-12	2.09e-10	1427.83	1525.33	-0.0942722	0.10366	-0.909438	0.363119	0.50434
ENSG00000169612	FAM103A1	812.521	2247.27	-1.43207	0.208498	-6.8685	6.49e-12	2.13e-10	1155.76	912.368	0.337582	0.108444	3.11296	0.00185223	0.00578812
ENSG00000112182	BACH2	1787.82	613.668	1.50057	0.218558	6.86578	6.61e-12	2.17e-10	586.589	701.684	-0.253452	0.136454	-1.85741	0.0632529	0.126792
ENSG00000143106	PSMA5	7167.98	18933	-1.37006	0.199639	-6.86269	6.76e-12	2.22e-10	5069.2	3125.99	0.689707	0.111255	6.19931	5.67e-10	5.34e-09
ENSG00000238033	NA	117.367	21.741	2.27561	0.331927	6.85574	7.09e-12	2.32e-10	40.481	82.802	-0.940734	0.304908	-3.08531	0.0020334	0.00631294
ENSG00000130656	HBZ	6834.66	17775.3	-1.34915	0.196852	-6.85361	7.2e-12	2.35e-10	1361.81	1227.02	0.148145	0.132331	1.1195	0.262926	0.395708
ENSG00000128714	HOXD13	519.227	1519.82	-1.50703	0.219898	-6.85333	7.22e-12	2.35e-10	1017.92	507.55	0.985593	0.14205	6.93836	3.97e-12	5.02e-11
ENSG00000237094	NA	313.395	99.595	1.60158	0.233726	6.85237	7.26e-12	2.37e-10	75.354	88.351	-0.207303	0.302517	-0.685261	0.493179	0.628844
ENSG00000128683	GAD1	569.002	1585.3	-1.44183	0.210435	-6.85165	7.3e-12	2.38e-10	281.472	809.715	-1.50097	0.131021	-11.456	2.2e-30	1.28e-28
ENSG00000165672	PRDX3	4899.35	12701.6	-1.34477	0.196308	-6.85033	7.37e-12	2.39e-10	12362.6	3128.88	1.95176	0.130573	14.9477	1.61e-50	2.27e-48
ENSG00000187091	PLCD1	1383.7	464.614	1.52992	0.223441	6.84709	7.54e-12	2.44e-10	21.508	237.331	-3.22004	0.271911	-11.8423	2.36e-32	1.52e-30
ENSG00000058335	RASGRF1	60.297	3.887	3.31471	0.484096	6.84721	7.53e-12	2.44e-10	1.364	2.64	-0.249339	0.468086	-0.532677	0.594257	0.71633
ENSG00000113387	SUB1	9532.6	28121.9	-1.51763	0.221724	-6.84466	7.67e-12	2.48e-10	9985.69	4937.48	1.00035	0.130931	7.6403	2.17e-14	3.57e-13
ENSG00000225936	NA	24.3	183.661	-2.651	0.387589	-6.83972	7.93e-12	2.56e-10	137.316	16.885	2.73267	0.310355	8.80497	1.31e-18	3.29e-17
ENSG00000164615	CAMLG	835.268	2162.26	-1.34259	0.196442	-6.83453	8.23e-12	2.65e-10	953.439	1232.69	-0.362095	0.161897	-2.23658	0.0253141	0.0583148
ENSG00000177688	SUMO4	78.671	8.591	2.85569	0.417963	6.8324	8.35e-12	2.69e-10	0.338	1.992	-0.370371	0.398344	-0.929777	0.352486	NA
ENSG00000117713	ARID1A	12291.3	4364.59	1.4556	0.213137	6.82938	8.53e-12	2.74e-10	3702.97	3905.48	-0.0755354	0.130575	-0.578484	0.562938	0.689579
ENSG00000243716	NPIPB5	1143.45	382.658	1.53337	0.22458	6.82774	8.63e-12	2.77e-10	430.434	326.614	0.388855	0.159664	2.43546	0.0148731	0.0367745
ENSG00000164117	FBXO8	385.448	1022.42	-1.37473	0.201362	-6.82717	8.66e-12	2.78e-10	326.525	368.354	-0.170962	0.151095	-1.13149	0.257851	0.389856
ENSG00000259581	TYRO3P	407.822	104.35	1.88052	0.275767	6.81923	9.15e-12	2.93e-10	1.714	6.64	-0.78316	0.523541	-1.49589	0.134682	0.232674
ENSG00000099977	NA	1099.54	3452.04	-1.59929	0.234634	-6.81607	9.36e-12	2.99e-10	755.01	533.221	0.484534	0.190546	2.54286	0.0109948	0.028162
ENSG00000076108	BAZ2A	11711.6	4269.46	1.42027	0.208559	6.8099	9.77e-12	3.12e-10	5487.89	7163.38	-0.379654	0.116256	-3.26566	0.00109209	0.00359381
ENSG00000148834	GSTO1	4321.41	10586	-1.26765	0.186178	-6.80882	9.84e-12	3.14e-10	3612.18	1992.39	0.849599	0.1065	7.97749	1.49e-15	2.74e-14
ENSG00000196511	TPK1	160.534	452.94	-1.45741	0.214218	-6.80339	1.02e-11	3.25e-10	132.886	273.809	-1.00063	0.211073	-4.74065	2.13e-06	1.18e-05
ENSG00000104343	UBE2W	222.742	943.75	-1.98046	0.291328	-6.79804	1.06e-11	3.37e-10	220.211	233.188	-0.0811112	0.196678	-0.412406	0.680042	0.782873
ENSG00000226084	NA	66.528	263.645	-1.89684	0.279263	-6.79228	1.1e-11	3.5e-10	13.445	9.227	0.379672	0.484026	0.784404	0.432803	0.57323
ENSG00000123349	PFDN5	5570.09	14906.9	-1.38702	0.204298	-6.7892	1.13e-11	3.57e-10	4103.93	3235.43	0.336865	0.140239	2.40208	0.0163022	0.0398737
ENSG00000224631	RPS27AP16	97.855	357.389	-1.79558	0.264533	-6.78773	1.14e-11	3.6e-10	68.338	38.934	0.733697	0.309111	2.37357	0.0176169	0.0426297
ENSG00000156469	MTERF3	682.808	1791.08	-1.35984	0.200461	-6.78357	1.17e-11	3.7e-10	427.222	451.931	-0.079611	0.151512	-0.525442	0.599276	0.720618
ENSG00000139718	SETD1B	4379.4	1489.53	1.51216	0.22293	6.78309	1.18e-11	3.71e-10	1818.28	1513.66	0.256562	0.184013	1.39426	0.163238	0.270768
ENSG00000124802	EEF1E1	690.913	3119.99	-2.05891	0.303724	-6.77887	1.21e-11	3.81e-10	299.088	199.152	0.56087	0.21316	2.63122	0.00850786	0.0224249
ENSG00000170142	UBE2E1	2174.51	7189.57	-1.66614	0.245885	-6.77607	1.23e-11	3.88e-10	3675.74	2951.03	0.312645	0.1194	2.61847	0.00883249	0.0231918
ENSG00000272219	NA	140.937	29.505	2.12271	0.313277	6.77582	1.24e-11	3.88e-10	0.344	1.979	-0.433725	0.423536	-1.02406	0.305808	NA
ENSG00000143314	MRPL24	2262.26	5419.3	-1.23694	0.182614	-6.77352	1.26e-11	3.94e-10	1675.51	1511.73	0.14639	0.115413	1.2684	0.204656	0.324264
ENSG00000177889	UBE2N	4561.39	10398	-1.16909	0.172605	-6.77324	1.26e-11	3.94e-10	5365.25	2985.46	0.837555	0.10367	8.07907	6.53e-16	1.23e-14
ENSG00000187601	MAGEH1	150.361	432.638	-1.48335	0.219175	-6.76789	1.31e-11	4.08e-10	114.546	163.559	-0.492356	0.213388	-2.30732	0.0210369	0.0496779
ENSG00000143553	SNAPIN	379.703	1105.82	-1.49963	0.221838	-6.75999	1.38e-11	4.31e-10	390.174	344.303	0.176157	0.154322	1.14149	0.253667	0.38475
ENSG00000149273	RPS3	44021	98947.5	-1.14969	0.170174	-6.756	1.42e-11	4.42e-10	60506.7	63450.2	-0.0677909	0.10995	-0.616559	0.537526	0.667192
ENSG00000228427	NA	22.844	148.205	-2.47974	0.367267	-6.75187	1.46e-11	4.54e-10	1.026	2.31	-0.306429	0.469439	-0.652756	0.513914	0.646335
ENSG00000135070	ISCA1	478.198	1674.3	-1.7393	0.257626	-6.75127	1.47e-11	4.55e-10	603.355	566.678	0.0893256	0.134636	0.663462	0.507034	0.64115
ENSG00000102007	PLP2	812.449	2532.41	-1.5891	0.235473	-6.74855	1.49e-11	4.63e-10	1531.76	1092.62	0.481527	0.114711	4.19773	2.7e-05	0.000124105
ENSG00000220305	HNRNPH1P1	72.342	6.952	2.95287	0.437682	6.74661	1.51e-11	4.69e-10	4.744	3.959	0.122198	0.530406	0.230386	0.817792	0.881975
ENSG00000071246	VASH1	103.808	12.204	2.75031	0.407873	6.74306	1.55e-11	4.8e-10	1.294	0.99	0.0824671	0.431256	0.191225	0.848349	NA
ENSG00000128789	PSMG2	1690.44	4517.18	-1.38445	0.205363	-6.74148	1.57e-11	4.84e-10	2195.35	2102.64	0.061428	0.113356	0.541905	0.587884	0.710871
ENSG00000129084	PSMA1	844.09	2013.02	-1.23075	0.182564	-6.74148	1.57e-11	4.84e-10	430.338	391.375	0.134086	0.140527	0.954169	0.339998	0.480371
ENSG00000106484	MEST	2227.55	6492.44	-1.5003	0.222641	-6.73864	1.6e-11	4.93e-10	1717.49	2755.28	-0.675738	0.0998068	-6.77046	1.28e-11	1.53e-10
ENSG00000225933	NA	53.756	3.097	3.36422	0.499376	6.73685	1.62e-11	4.98e-10	0	0.997	-0.226481	0.289346	-0.782732	0.433784	NA
ENSG00000233927	RPS28	6544.39	20979.7	-1.62543	0.241299	-6.73615	1.63e-11	5e-10	4858.8	3369.35	0.517769	0.146575	3.53246	0.000411719	0.00149852
ENSG00000182180	MRPS16	4960.17	11981.9	-1.248	0.185466	-6.72898	1.71e-11	5.24e-10	6158.8	3089.03	0.985874	0.103675	9.50925	1.92e-21	6.12e-20
ENSG00000273841	TAF9	1705.24	4440.98	-1.34972	0.200602	-6.72836	1.72e-11	5.26e-10	2971.49	2318.6	0.35499	0.0969909	3.66004	0.000252177	0.000961675
ENSG00000163923	RPL39L	394.103	1088.82	-1.42893	0.212494	-6.72455	1.76e-11	5.39e-10	458.365	489.813	-0.0934903	0.178217	-0.524587	0.599871	0.720902
ENSG00000077721	UBE2A	1317.7	3703.31	-1.45175	0.215915	-6.72371	1.77e-11	5.41e-10	1814.22	1274.51	0.502499	0.12079	4.16011	3.18e-05	0.000144426
ENSG00000232915	NA	63.038	3.677	3.38433	0.503845	6.717	1.85e-11	5.66e-10	0.338	0	0.0617083	0.258657	0.238572	0.811437	NA
ENSG00000207067	SNORA72	8.751	103.271	-3.07441	0.457773	-6.71601	1.87e-11	5.69e-10	4.257	1.332	0.579446	0.509214	1.13792	0.255153	0.386499
ENSG00000176209	SMIM19	302.574	1062.35	-1.74223	0.259462	-6.7148	1.88e-11	5.73e-10	390.438	737.621	-0.897522	0.158549	-5.66086	1.51e-08	1.16e-07
ENSG00000174748	RPL15	24352.1	58938.5	-1.25053	0.186248	-6.71435	1.89e-11	5.74e-10	19004.6	18537.5	0.0355492	0.103011	0.345101	0.730019	0.821231
ENSG00000151093	OXSM	535.202	1334.97	-1.29109	0.192339	-6.71255	1.91e-11	5.8e-10	502.336	431.012	0.21755	0.136008	1.59954	0.1097	0.19799
ENSG00000145990	GFOD1	989.863	400.781	1.27809	0.190495	6.7093	1.96e-11	5.92e-10	46.162	99.761	-1.03502	0.267543	-3.86861	0.000109458	0.000447108
ENSG00000165502	RPL36AL	3653.33	9049.73	-1.28195	0.191081	-6.70892	1.96e-11	5.93e-10	3683.3	2119.32	0.783495	0.138613	5.6524	1.58e-08	1.21e-07
ENSG00000119421	NDUFA8	1976.55	4912.69	-1.28664	0.191922	-6.70399	2.03e-11	6.13e-10	2292.52	1624.43	0.490547	0.120953	4.05569	5e-05	0.00021878
ENSG00000213918	DNASE1	1665.13	682.088	1.26229	0.188319	6.70292	2.04e-11	6.16e-10	403.82	1057.69	-1.36623	0.13581	-10.0599	8.31e-24	3.18e-22
ENSG00000104894	CD37	561.393	192.641	1.49918	0.223781	6.6993	2.09e-11	6.31e-10	156.408	210.476	-0.415295	0.184852	-2.24664	0.0246633	0.0570257
ENSG00000140990	NDUFB10	2167.82	5231.76	-1.2466	0.186163	-6.69627	2.14e-11	6.43e-10	2756.04	1621.36	0.755185	0.121494	6.21584	5.1e-10	4.83e-09
ENSG00000170222	ADPRM	110.713	389.636	-1.74331	0.260397	-6.69482	2.16e-11	6.49e-10	89.14	151.028	-0.72183	0.234391	-3.0796	0.00207279	0.00641809
ENSG00000169139	UBE2V2	1366.98	4027.5	-1.51392	0.226212	-6.69248	2.19e-11	6.58e-10	2297.45	2004.08	0.195184	0.106035	1.84076	0.0656572	0.130668
ENSG00000116251	RPL22	17069.3	43524.1	-1.32102	0.197407	-6.69185	2.2e-11	6.6e-10	19842.8	16403.5	0.269249	0.14663	1.83625	0.0663211	0.131708
ENSG00000164751	PEX2	604.658	1977.18	-1.65015	0.246602	-6.69153	2.21e-11	6.61e-10	991.041	1005.45	-0.0207017	0.132333	-0.156436	0.875689	0.921318
ENSG00000167978	SRRM2	54915.9	19049.8	1.48512	0.222031	6.68882	2.25e-11	6.71e-10	19420.6	21388.7	-0.136395	0.15009	-0.908756	0.363479	0.504618
ENSG00000239763	NA	149.854	28.888	2.21808	0.331612	6.68878	2.25e-11	6.71e-10	13.896	14.122	-0.0169508	0.470229	-0.0360478	0.971244	0.987186
ENSG00000100351	GRAP2	606.64	218.43	1.43619	0.214744	6.68792	2.26e-11	6.74e-10	714.434	1766.69	-1.28601	0.131803	-9.75707	1.72e-22	5.84e-21
ENSG00000125148	MT2A	23.885	156.322	-2.48401	0.371603	-6.68457	2.32e-11	6.89e-10	86.865	4216.15	-2.96786	0.522518	-5.67992	1.35e-08	1.05e-07
ENSG00000198843	SELENOT	1126.84	3485.61	-1.57778	0.23607	-6.68353	2.33e-11	6.93e-10	1171.56	672.163	0.791366	0.11831	6.68892	2.25e-11	2.6e-10
ENSG00000199092	MIR410	26.499	697.148	-3.68584	0.5515	-6.6833	2.34e-11	6.93e-10	2.035	0.325	0.380665	0.399377	0.953148	0.340515	NA
ENSG00000280128	NA	665.616	230.184	1.48807	0.222979	6.67359	2.5e-11	7.39e-10	73.414	71.253	0.0389684	0.264913	0.147099	0.883054	0.925848
ENSG00000175727	MLXIP	16169.2	6053.21	1.3833	0.207341	6.6716	2.53e-11	7.48e-10	4118.58	5961.68	-0.526112	0.123672	-4.25408	2.1e-05	9.85e-05
ENSG00000198840	MT-ND3	170.672	740.662	-2.00705	0.300934	-6.66942	2.57e-11	7.59e-10	14020.3	10101.3	0.465056	0.136111	3.41673	0.000633781	0.00221324
ENSG00000149131	SERPING1	76.348	8.605	2.78737	0.418413	6.66177	2.71e-11	7.98e-10	2.698	43.595	-2.88262	0.460412	-6.26097	3.83e-10	3.67e-09
ENSG00000204392	LSM2	1341.39	3636.48	-1.40298	0.210858	-6.65368	2.86e-11	8.42e-10	861.662	592.749	0.528744	0.14587	3.62476	0.000289232	0.00108892
ENSG00000103150	MLYCD	865.831	335.804	1.3351	0.200812	6.64852	2.96e-11	8.71e-10	209.76	290.738	-0.460144	0.162101	-2.83863	0.0045308	0.0128683
ENSG00000182628	SKA2	1251.71	3568.99	-1.46984	0.221346	-6.64046	3.13e-11	9.19e-10	2195.81	2149.08	0.0304521	0.118969	0.255967	0.797977	0.867458
ENSG00000274213	NA	11.691	86.817	-2.62257	0.394981	-6.63973	3.14e-11	9.22e-10	24.222	9.936	0.949147	0.464704	2.04247	0.0411045	0.0880058
ENSG00000279425	NA	157.171	38.818	1.91974	0.289338	6.63494	3.25e-11	9.51e-10	4.4	6.62	-0.31145	0.530124	-0.587504	0.556865	0.684393
ENSG00000147533	GOLGA7	615.652	1753.52	-1.46842	0.221392	-6.63268	3.3e-11	9.64e-10	969.382	735.527	0.393673	0.116118	3.39028	0.000698208	0.00241063
ENSG00000279841	NA	185.938	44.289	1.96	0.295768	6.62682	3.43e-11	1e-09	2.348	2.652	-0.0642421	0.51007	-0.125948	0.899773	0.935994
ENSG00000127329	PTPRB	33.583	0	4.13604	0.624722	6.62061	3.58e-11	1.04e-09	0	0	NA	NA	NA	NA	NA
ENSG00000168522	FNTA	1030.81	2558.88	-1.28439	0.194237	-6.61247	3.78e-11	1.1e-09	864.516	1012.9	-0.224178	0.151283	-1.48184	0.138382	0.237632
ENSG00000108590	MED31	154.361	624.398	-1.91833	0.29014	-6.61173	3.8e-11	1.11e-09	162.686	87.677	0.850858	0.219281	3.88022	0.000104363	0.000428934
ENSG00000147684	NDUFB9	5083.8	11641	-1.1743	0.177644	-6.61042	3.83e-11	1.11e-09	2618.36	1489.73	0.796723	0.151119	5.27217	1.35e-07	8.97e-07
ENSG00000156171	DRAM2	719.444	1994.62	-1.43207	0.216766	-6.60652	3.93e-11	1.14e-09	623.857	1051.1	-0.736574	0.155655	-4.73208	2.22e-06	1.23e-05
ENSG00000144034	TPRKB	857.081	3072.42	-1.76648	0.267533	-6.60286	4.03e-11	1.17e-09	996.732	680.415	0.53795	0.15764	3.41253	0.000643623	0.00224508
ENSG00000065833	ME1	302.198	1005.37	-1.67093	0.253092	-6.60205	4.06e-11	1.17e-09	161.575	492.457	-1.55962	0.182043	-8.56728	1.06e-17	2.43e-16
ENSG00000186666	BCDIN3D	185.7	507.767	-1.41375	0.214135	-6.60212	4.05e-11	1.17e-09	179.203	223.708	-0.30951	0.195826	-1.58054	0.113983	0.204078
ENSG00000141428	C18orf21	605.856	1619.77	-1.38381	0.209864	-6.59383	4.29e-11	1.24e-09	578.984	458.067	0.329777	0.156557	2.10643	0.0351669	0.0771416
ENSG00000162817	C1orf115	42.73	1.137	3.77033	0.571963	6.59191	4.34e-11	1.25e-09	70.808	150.858	-1.02577	0.25694	-3.99224	6.55e-05	0.000280469
ENSG00000226899	NA	154.957	36.151	1.99301	0.302472	6.58905	4.43e-11	1.27e-09	5.049	2.322	0.492635	0.527754	0.933456	0.350585	0.491636
ENSG00000260417	NA	445.957	122.66	1.78411	0.270809	6.58807	4.46e-11	1.28e-09	12.77	20.505	-0.447514	0.502915	-0.889842	0.373551	0.514645
ENSG00000099331	MYO9B	5473.93	1938.95	1.45599	0.221133	6.58422	4.57e-11	1.31e-09	2108.01	2613.93	-0.30431	0.144369	-2.10787	0.0350422	0.0769135
ENSG00000142541	RPL13A	68470.7	177411	-1.34164	0.203778	-6.58386	4.58e-11	1.31e-09	73175.8	77354.2	-0.0793839	0.101192	-0.784485	0.432755	0.573208
ENSG00000154146	NRGN	196.258	47.116	1.94887	0.296107	6.58165	4.65e-11	1.33e-09	123.348	137.441	-0.149185	0.2127	-0.701389	0.48306	0.619081
ENSG00000134516	DOCK2	6807.28	2684.01	1.31268	0.19957	6.57752	4.78e-11	1.37e-09	954.134	782.789	0.282411	0.113662	2.48465	0.012968	0.0326279
ENSG00000204434	POTEKP	1040.84	425.554	1.26371	0.192236	6.57371	4.91e-11	1.4e-09	66.33	81.02	-0.260502	0.303241	-0.85906	0.390307	0.531552
ENSG00000139211	AMIGO2	135.992	29.98	2.05918	0.31347	6.56897	5.07e-11	1.44e-09	33.804	121.172	-1.69006	0.289556	-5.83673	5.32e-09	4.39e-08
ENSG00000155368	DBI	1022.53	3494.03	-1.70478	0.259563	-6.56787	5.1e-11	1.45e-09	1276.69	925.007	0.454758	0.15228	2.98634	0.0028234	0.00847596
ENSG00000217555	CKLF	88.554	361.897	-1.9292	0.293797	-6.56643	5.15e-11	1.47e-09	13.091	7.919	0.488766	0.498837	0.979811	0.327179	0.467263
ENSG00000104408	EIF3E	9676.27	25151.6	-1.34572	0.204965	-6.56559	5.18e-11	1.47e-09	12773.3	16864.1	-0.39604	0.11552	-3.42832	0.000607331	0.00213087
ENSG00000196498	NCOR2	8414.69	2392.55	1.74148	0.26533	6.56347	5.26e-11	1.49e-09	5756.58	6888.36	-0.253957	0.144754	-1.7544	0.0793616	0.152479
ENSG00000124920	MYRF	2478.88	941.231	1.36302	0.207772	6.5602	5.37e-11	1.52e-09	257.857	1620.94	-2.59483	0.15343	-16.9122	3.66e-64	7.92e-62
ENSG00000115944	COX7A2L	2108.13	6327.06	-1.53631	0.234569	-6.54949	5.77e-11	1.63e-09	3171.17	3221.15	-0.022375	0.103502	-0.216181	0.828847	0.889259
ENSG00000258111	NA	70.995	5.367	3.14997	0.481034	6.54832	5.82e-11	1.64e-09	0.633	0.333	0.071797	0.285406	0.251561	0.80138	NA
ENSG00000143933	CALM2	13935.4	33019.8	-1.22046	0.186402	-6.54748	5.85e-11	1.65e-09	14907.9	10390.3	0.514178	0.119489	4.30313	1.68e-05	8.04e-05
ENSG00000228049	POLR2J2	365.185	122.957	1.52058	0.232401	6.54292	6.03e-11	1.7e-09	15.202	22.449	-0.449652	0.421523	-1.06673	0.286094	0.422422
ENSG00000205744	DENND1C	374.734	110.579	1.69253	0.258713	6.54213	6.07e-11	1.71e-09	73.351	132.365	-0.805515	0.238355	-3.37948	0.000726227	0.00250087
ENSG00000201674	NA	133.302	24.587	2.27136	0.347497	6.53635	6.3e-11	1.77e-09	3.992	5.619	-0.19346	0.518604	-0.37304	0.709119	0.805536
ENSG00000260442	ATP2A1-AS1	152.586	491.282	-1.62778	0.249097	-6.53471	6.37e-11	1.79e-09	183.181	118.077	0.610214	0.202814	3.00873	0.00262338	0.00794962
ENSG00000133863	TEX15	196.422	612.451	-1.58645	0.242846	-6.53271	6.46e-11	1.81e-09	1344.12	174.325	2.87968	0.157333	18.303	7.83e-75	2.02e-72
ENSG00000247516	MIR4458HG	70.468	286.729	-1.92279	0.294585	-6.52714	6.7e-11	1.88e-09	272.517	153.169	0.80137	0.194577	4.11852	3.81e-05	0.000170916
ENSG00000077238	IL4R	407.01	127.337	1.61585	0.247916	6.51771	7.14e-11	2e-09	345.194	370.922	-0.101387	0.150378	-0.674216	0.500174	0.635108
ENSG00000126882	FAM78A	762.854	1965.28	-1.33333	0.204585	-6.51726	7.16e-11	2e-09	1154.38	2642.07	-1.17826	0.121657	-9.68511	3.49e-22	1.17e-20
ENSG00000274422	NA	219.443	38.477	2.32873	0.357341	6.51683	7.18e-11	2e-09	105.327	54.407	0.820533	0.365114	2.24734	0.0246186	0.0569435
ENSG00000100575	TIMM9	448.748	1353.76	-1.5425	0.236705	-6.51653	7.2e-11	2e-09	829.08	800.581	0.0493143	0.13327	0.370034	0.711357	0.807534
ENSG00000100209	HSCB	216.812	615.087	-1.46215	0.224451	-6.51434	7.3e-11	2.03e-09	222.986	176.314	0.325213	0.2058	1.58024	0.114053	0.204143
ENSG00000186998	EMID1	167.757	42.276	1.89276	0.290709	6.51084	7.47e-11	2.08e-09	15.867	213.168	-3.47061	0.270785	-12.8168	1.32e-37	1.11e-35
ENSG00000169871	TRIM56	2985.94	1136.93	1.35876	0.208753	6.50893	7.57e-11	2.1e-09	2410.34	4603.29	-0.925419	0.09735	-9.5061	1.98e-21	6.28e-20
ENSG00000280383	NA	321.894	87.592	1.79642	0.27602	6.5083	7.6e-11	2.11e-09	12.669	19.209	-0.455031	0.454441	-1.0013	0.316683	0.455983
ENSG00000151247	EIF4E	2828.61	7662.56	-1.4003	0.215225	-6.5062	7.71e-11	2.13e-09	4373.89	3687.26	0.244311	0.0969434	2.52014	0.0117307	0.0298172
ENSG00000175895	PLEKHF2	642.637	2133.29	-1.66635	0.256154	-6.50524	7.76e-11	2.14e-09	435.079	358.227	0.274081	0.15818	1.73271	0.0831473	0.158459
ENSG00000198791	CNOT7	1952.74	7055.85	-1.77449	0.272894	-6.50249	7.9e-11	2.18e-09	2780.56	1915.68	0.532063	0.105269	5.05431	4.32e-07	2.67e-06
ENSG00000123130	ACOT9	1223.44	2887.11	-1.21446	0.186843	-6.4999	8.04e-11	2.22e-09	625.315	529.75	0.234693	0.136101	1.7244	0.0846359	0.160726
ENSG00000197780	TAF13	416.246	1592.16	-1.84542	0.28395	-6.49912	8.08e-11	2.22e-09	1482.59	672.846	1.12202	0.132075	8.49537	1.97e-17	4.34e-16
ENSG00000216316	NA	59.459	4.106	3.19092	0.490971	6.49919	8.08e-11	2.22e-09	1.97	2.973	-0.217397	0.513128	-0.42367	0.671806	0.77705
ENSG00000116586	LAMTOR2	1141.99	3275.6	-1.47624	0.227191	-6.49777	8.15e-11	2.24e-09	1516.22	1133.81	0.411047	0.145595	2.82322	0.0047544	0.0134276
ENSG00000207762	MIR329-2	26.717	178.313	-2.49312	0.384369	-6.48627	8.8e-11	2.41e-09	0.317	0.332	0.000742305	0.258657	0.00286984	0.99771	NA
ENSG00000114446	IFT57	356.4	1011.11	-1.46181	0.225614	-6.47924	9.22e-11	2.53e-09	401.344	215.538	0.873798	0.166149	5.25912	1.45e-07	9.59e-07
ENSG00000173821	RNF213	7589.97	2441.33	1.58112	0.244113	6.47701	9.36e-11	2.56e-09	2725.06	8175.85	-1.56414	0.12111	-12.915	3.7e-38	3.21e-36
ENSG00000272333	KMT2B	8677.48	3143.31	1.42507	0.220043	6.47631	9.4e-11	2.57e-09	4903.44	4709.45	0.0571484	0.149702	0.381748	0.702648	0.800719
ENSG00000100346	CACNA1I	47.796	2.818	3.30796	0.510792	6.47614	9.41e-11	2.57e-09	19.917	56.246	-1.30362	0.354293	-3.67949	0.000233699	0.000896908
ENSG00000087884	AAMDC	279.879	740.298	-1.36761	0.211281	-6.47293	9.61e-11	2.62e-09	253.935	386.775	-0.589716	0.180235	-3.27193	0.00106815	0.00352687
ENSG00000232392	NA	81.421	10.249	2.67353	0.413484	6.46588	1.01e-10	2.74e-09	0.344	0.659	-0.087348	0.309965	-0.281799	0.778097	NA
ENSG00000113558	SKP1	3987.25	10120.2	-1.3127	0.20312	-6.46269	1.03e-10	2.8e-09	2068.9	1671.81	0.304344	0.107354	2.83497	0.00458299	0.0129888
ENSG00000139116	KIF21A	839.868	7.838	4.11488	0.637186	6.45789	1.06e-10	2.88e-09	641.158	371.116	0.775301	0.136605	5.67551	1.38e-08	1.07e-07
ENSG00000085117	CD82	47.994	2.836	3.30552	0.512069	6.45523	1.08e-10	2.93e-09	6.609	9.612	-0.322709	0.519583	-0.621092	0.534539	0.664681
ENSG00000138495	COX17	552.159	1920.72	-1.72548	0.267352	-6.45398	1.09e-10	2.95e-09	430.332	491.841	-0.185648	0.203664	-0.911539	0.362012	0.503095
ENSG00000179331	RAB39A	65.999	235.506	-1.75576	0.272178	-6.45078	1.11e-10	3.01e-09	85.217	13.251	2.30747	0.365634	6.31086	2.77e-10	2.72e-09
ENSG00000145912	NHP2	2146.62	5980.5	-1.43696	0.22276	-6.45071	1.11e-10	3.01e-09	3367.52	2197.64	0.608041	0.117267	5.18508	2.16e-07	1.4e-06
ENSG00000203667	COX20	686.195	1972.71	-1.47831	0.229364	-6.44524	1.15e-10	3.11e-09	1038.24	663.678	0.635877	0.128515	4.94789	7.5e-07	4.47e-06
ENSG00000227540	NA	133.1	403.024	-1.54561	0.239853	-6.44401	1.16e-10	3.14e-09	237.589	168.5	0.478944	0.189674	2.5251	0.0115667	0.0294569
ENSG00000136897	MRPL50	1681.97	4136.14	-1.26976	0.197151	-6.44054	1.19e-10	3.2e-09	1714	866.395	0.972655	0.113863	8.54236	1.32e-17	2.97e-16
ENSG00000153037	SRP19	293.414	961.485	-1.64806	0.256096	-6.43534	1.23e-10	3.31e-09	145.079	100.579	0.505192	0.2186	2.31103	0.0208313	0.0492625
ENSG00000141682	PMAIP1	325.527	976.46	-1.53317	0.238268	-6.43465	1.24e-10	3.32e-09	438.28	1029.13	-1.19524	0.181305	-6.59241	4.33e-11	4.79e-10
ENSG00000196367	TRRAP	12780.3	4946.98	1.33613	0.207789	6.43026	1.27e-10	3.42e-09	3032.28	2382.05	0.342039	0.142106	2.40693	0.0160875	0.0394314
ENSG00000168078	PBK	996.838	3117.58	-1.58804	0.247031	-6.4285	1.29e-10	3.45e-09	1859.19	2377.89	-0.350894	0.115431	-3.03986	0.00236689	0.00723602
ENSG00000218426	NA	137.974	389.944	-1.45614	0.226545	-6.42761	1.3e-10	3.46e-09	136.243	80.965	0.679094	0.30821	2.20335	0.0275704	0.0627723
ENSG00000111676	ATN1	2817.55	852.935	1.65825	0.257985	6.42772	1.3e-10	3.46e-09	2456.14	3333.15	-0.431435	0.149207	-2.89152	0.00383378	0.0111195
ENSG00000225178	RPSAP58	346.164	1302.15	-1.82284	0.283722	-6.42474	1.32e-10	3.52e-09	2400.16	2179.86	0.137241	0.111984	1.22554	0.220373	0.344011
ENSG00000163597	SNHG16	4417.23	11469.4	-1.34288	0.209046	-6.42384	1.33e-10	3.54e-09	5873.6	4677.13	0.325603	0.100351	3.24465	0.00117594	0.00384255
ENSG00000204267	TAP2	188.79	36.3	2.20526	0.343351	6.42276	1.34e-10	3.56e-09	94.683	439.008	-2.15577	0.167478	-12.872	6.47e-38	5.5e-36
ENSG00000197223	C1D	702.683	2513.93	-1.75964	0.274141	-6.41874	1.37e-10	3.65e-09	1045.01	770.598	0.431999	0.135809	3.18093	0.00146805	0.00469079
ENSG00000121068	TBX2	14.504	87.213	-2.37189	0.369593	-6.41759	1.38e-10	3.68e-09	8.394	20.828	-0.971841	0.464531	-2.09209	0.0364305	0.0795476
ENSG00000100731	PCNX1	388.853	1015.7	-1.35062	0.210518	-6.41568	1.4e-10	3.71e-09	271.681	224.727	0.266912	0.165077	1.6169	0.105901	0.192779
ENSG00000020633	RUNX3	71.972	8.573	2.72895	0.425354	6.4157	1.4e-10	3.71e-09	2.025	1.662	0.0803183	0.479148	0.167628	0.866876	0.915983
ENSG00000179029	TMEM107	133.854	453.995	-1.69129	0.263715	-6.41333	1.42e-10	3.77e-09	210.418	287.231	-0.437989	0.170862	-2.56341	0.010365	0.0267441
ENSG00000166562	SEC11C	478.302	1141.79	-1.22916	0.191776	-6.40935	1.46e-10	3.86e-09	323.103	260.488	0.303471	0.161539	1.87862	0.0602959	0.121796
ENSG00000021762	OSBPL5	31.312	0	4.0315	0.629112	6.40824	1.47e-10	3.88e-09	0	1.657	-0.44131	0.365478	-1.20749	0.227245	NA
ENSG00000130338	TULP4	3885.63	1592.72	1.25874	0.196604	6.40242	1.53e-10	4.03e-09	602.127	584.319	0.0431868	0.141763	0.304641	0.76064	0.84281
ENSG00000116285	ERRFI1	199.268	578.543	-1.49095	0.232885	-6.4021	1.53e-10	4.03e-09	114.805	126.72	-0.137004	0.208494	-0.657113	0.511108	0.644078
ENSG00000143158	MPC2	2123.17	6706.38	-1.60059	0.250044	-6.40123	1.54e-10	4.05e-09	1319.69	1238.17	0.0904409	0.140234	0.644927	0.518974	0.650808
ENSG00000167646	DNAAF3	185.11	510.531	-1.42366	0.222479	-6.39909	1.56e-10	4.1e-09	176.875	65.28	1.36303	0.236233	5.76985	7.93e-09	6.37e-08
ENSG00000186205	2001-03-01	31.038	0	4.02205	0.629398	6.39031	1.66e-10	4.34e-09	6.851	16.451	-0.849208	0.495366	-1.71431	0.0864726	0.163627
ENSG00000198932	GPRASP1	69.732	7.13	2.86738	0.449403	6.38043	1.77e-10	4.62e-09	0	5.63	-1.21587	0.49565	-2.45309	0.0141635	0.0352144
ENSG00000142512	SIGLEC10	386.173	110.145	1.73226	0.271668	6.37639	1.81e-10	4.74e-09	24.933	3.963	1.89896	0.470886	4.03273	5.51e-05	0.000238834
ENSG00000270190	NA	69.542	8.65	2.66657	0.418228	6.37587	1.82e-10	4.75e-09	1.005	0.667	0.0799262	0.364193	0.219461	0.826291	NA
ENSG00000078668	VDAC3	4829.7	12545.6	-1.34294	0.210639	-6.37556	1.82e-10	4.76e-09	7084.74	4790.18	0.559893	0.0972307	5.7584	8.49e-09	6.79e-08
ENSG00000225361	PPP1R26-AS1	317.888	103.268	1.56876	0.246101	6.37447	1.84e-10	4.79e-09	117.332	109.229	0.0978205	0.219909	0.444822	0.656449	0.765089
ENSG00000249850	KRT18P31	183.524	45.669	1.90585	0.29905	6.37301	1.85e-10	4.82e-09	4.742	3.298	0.234337	0.528528	0.443378	0.657493	0.766018
ENSG00000087903	RFX2	1062.77	420.125	1.30685	0.205112	6.37138	1.87e-10	4.87e-09	181.816	152.269	0.246075	0.202319	1.21627	0.223881	0.348463
ENSG00000279729	NA	241.778	72.963	1.66031	0.260602	6.37105	1.88e-10	4.88e-09	0.977	1.33	-0.0835558	0.419136	-0.199352	0.841987	NA
ENSG00000171130	ATP6V0E2	388.939	1049.12	-1.39314	0.218771	-6.368	1.92e-10	4.97e-09	1043.79	1016	0.0386761	0.131599	0.293894	0.768839	0.848609
ENSG00000173064	HECTD4	9425.57	3757.48	1.29596	0.203594	6.36541	1.95e-10	5.05e-09	2123.2	2862.85	-0.423466	0.138818	-3.05052	0.00228446	0.00701051
ENSG00000274536	NA	956.156	3514.81	-1.79282	0.281702	-6.36426	1.96e-10	5.08e-09	1254.96	806.008	0.550428	0.366247	1.50289	0.132868	0.230181
ENSG00000252213	SNORA74D	198.635	682.159	-1.70683	0.268211	-6.36375	1.97e-10	5.09e-09	26.819	6.932	1.47383	0.453007	3.25343	0.00114021	0.00373958
ENSG00000166228	PCBD1	441.027	1244.2	-1.45263	0.228521	-6.35664	2.06e-10	5.32e-09	1027.77	1090.61	-0.0846479	0.124159	-0.681772	0.495383	0.630919
ENSG00000196422	PPP1R26	1638.57	634.856	1.33367	0.209846	6.35546	2.08e-10	5.36e-09	1497.67	1860.92	-0.308526	0.126079	-2.44709	0.0144014	0.0357366
ENSG00000205639	MFSD2B	689.705	265.202	1.34359	0.211437	6.35457	2.09e-10	5.38e-09	143.27	174.744	-0.275198	0.209345	-1.31456	0.188656	0.304092
ENSG00000175449	RFESD	1608.97	4404.34	-1.41235	0.222266	-6.35431	2.09e-10	5.38e-09	1659.15	955.144	0.785322	0.125642	6.25045	4.09e-10	3.92e-09
ENSG00000264334	NA	1234.98	508.372	1.25325	0.19735	6.35041	2.15e-10	5.52e-09	386.419	199.468	0.923013	0.189392	4.87355	1.1e-06	6.37e-06
ENSG00000135002	RFK	825.474	2300.36	-1.43587	0.226275	-6.34567	2.21e-10	5.68e-09	985.879	3265.76	-1.69119	0.153523	-11.0159	3.2e-28	1.66e-26
ENSG00000183978	COA3	454.483	1542.95	-1.69204	0.266801	-6.34196	2.27e-10	5.81e-09	700.745	330.774	1.05853	0.157796	6.70823	1.97e-11	2.3e-10
ENSG00000184357	HIST1H1B	12358.6	37520.6	-1.54818	0.244147	-6.34118	2.28e-10	5.84e-09	157.804	70.305	1.09602	0.254209	4.31149	1.62e-05	7.77e-05
ENSG00000103121	CMC2	1369.31	3477.69	-1.31227	0.207131	-6.33545	2.37e-10	6.05e-09	976.948	538.74	0.845755	0.128115	6.60152	4.07e-11	4.55e-10
ENSG00000224959	NA	313.314	89.082	1.73763	0.274316	6.33442	2.38e-10	6.08e-09	0.655	4.593	-0.744378	0.488254	-1.52457	0.127366	0.222723
ENSG00000224950	NA	103.447	10.053	2.90989	0.459473	6.33309	2.4e-10	6.13e-09	7.85	6.298	0.190323	0.522839	0.364019	0.715844	0.810354
ENSG00000204475	NCR3	117.138	16.534	2.55225	0.403041	6.3325	2.41e-10	6.15e-09	2.969	2.62	0.0655775	0.510716	0.128403	0.89783	0.935032
ENSG00000183742	MACC1	130.922	26.751	2.13358	0.337193	6.32749	2.49e-10	6.34e-09	0.317	0	0.0617083	0.258657	0.238572	0.811437	NA
ENSG00000159648	TEPP	32.301	138.921	-1.98288	0.313519	-6.32461	2.54e-10	6.45e-09	34.932	44.244	-0.303641	0.331509	-0.915938	0.3597	0.500817
ENSG00000183495	EP400	10135.1	3638.49	1.435	0.22697	6.32242	2.58e-10	6.54e-09	3263.24	3206.96	0.0248802	0.124332	0.200111	0.841394	0.898084
ENSG00000233461	NA	49.594	238.16	-2.11484	0.334875	-6.31532	2.7e-10	6.84e-09	149.066	76.848	0.904319	0.239896	3.76962	0.000163493	0.00064585
ENSG00000164109	MAD2L1	2160.7	6040.72	-1.43972	0.227998	-6.31461	2.71e-10	6.86e-09	1700.97	1275.31	0.409394	0.125106	3.27238	0.00106647	0.00352196
ENSG00000141068	KSR1	5648.97	2266.08	1.28702	0.203853	6.31347	2.73e-10	6.9e-09	3149.61	7693.77	-1.2724	0.117939	-10.7886	3.9e-27	1.85e-25
ENSG00000092820	EZR	13720.5	5352.32	1.32455	0.209872	6.31124	2.77e-10	6.99e-09	6419.18	5851.74	0.132164	0.109708	1.20469	0.228322	0.354043
ENSG00000197275	RAD54B	197.248	648.263	-1.64939	0.261427	-6.30916	2.81e-10	7.07e-09	254.46	302.768	-0.244678	0.167628	-1.45965	0.144386	0.245652
ENSG00000181381	DDX60L	39.332	1.434	3.53811	0.560793	6.30912	2.81e-10	7.07e-09	2.625	65.701	-3.5499	0.424365	-8.3652	6e-17	1.25e-15
ENSG00000165066	NKX6-3	33.323	0.379	3.8527	0.610703	6.30863	2.82e-10	7.09e-09	0	20.44	-2.86133	0.524488	-5.45547	4.88e-08	3.49e-07
ENSG00000185864	NPIPB4	1065.29	415.984	1.32265	0.209784	6.30484	2.88e-10	7.25e-09	167.168	107.998	0.605244	0.20689	2.92543	0.00343977	0.0100915
ENSG00000100365	NCF4	202.321	56.612	1.7543	0.27824	6.30498	2.88e-10	7.25e-09	9.875	6.31	0.384235	0.521861	0.736278	0.461561	0.599331
ENSG00000263266	RPS7P1	109.266	350.998	-1.61867	0.256761	-6.30418	2.9e-10	7.27e-09	70.096	81.827	-0.210802	0.255878	-0.823838	0.410032	0.551232
ENSG00000166341	DCHS1	305.038	102.577	1.51903	0.241012	6.3027	2.93e-10	7.33e-09	49.102	45.177	0.108069	0.323999	0.333548	0.73872	0.826924
ENSG00000167920	TMEM99	315.094	1025.27	-1.6369	0.25976	-6.30159	2.95e-10	7.37e-09	849.954	561.245	0.589809	0.128355	4.59514	4.32e-06	2.28e-05
ENSG00000135211	TMEM60	89.883	307.25	-1.69954	0.269806	-6.29911	2.99e-10	7.48e-09	125.711	102.793	0.275989	0.231207	1.19369	0.2326	0.359239
ENSG00000266405	NA	9.996	86.902	-2.74499	0.436065	-6.29491	3.08e-10	7.68e-09	14.218	27.06	-0.703629	0.45713	-1.53923	0.123748	0.217583
ENSG00000196924	FLNA	53309.7	15693.8	1.69159	0.268766	6.29392	3.1e-10	7.72e-09	16783.2	13509.4	0.306732	0.149765	2.04808	0.0405521	0.0870725
ENSG00000279476	NA	511.111	163.359	1.58555	0.251967	6.29268	3.12e-10	7.76e-09	5.96	7.582	-0.198701	0.524842	-0.378592	0.704991	0.802463
ENSG00000233844	KCNQ5-IT1	148.96	29.611	2.17325	0.345358	6.29276	3.12e-10	7.76e-09	3.399	0.665	0.55848	0.468206	1.19281	0.232945	0.359563
ENSG00000131931	THAP1	378.267	930.768	-1.26911	0.201702	-6.29202	3.13e-10	7.79e-09	352.368	314.963	0.157746	0.162353	0.971623	0.331238	0.471323
ENSG00000158856	DMTN	401.939	124.628	1.62274	0.25794	6.29115	3.15e-10	7.82e-09	74.506	588.358	-2.89493	0.174742	-16.5669	1.21e-61	2.5e-59
ENSG00000262514	NA	145.42	36.95	1.87276	0.297705	6.29064	3.16e-10	7.84e-09	2.643	2.989	-0.0603378	0.50564	-0.11933	0.905014	0.938978
ENSG00000207652	MIR621	116.075	340.484	-1.50346	0.239113	-6.28765	3.22e-10	7.98e-09	336.744	285.611	0.23233	0.171155	1.35743	0.174645	0.285892
ENSG00000106153	CHCHD2	16513	42392.4	-1.3263	0.210944	-6.28746	3.23e-10	7.98e-09	14610.3	11007.1	0.401946	0.133623	3.00807	0.00262914	0.00796318
ENSG00000115112	TFCP2L1	46.092	2.023	3.42925	0.545604	6.28524	3.27e-10	8.09e-09	0.676	2.327	-0.339133	0.428043	-0.792288	0.428193	0.569393
ENSG00000122644	ARL4A	4057.88	9970.8	-1.26744	0.201688	-6.28416	3.3e-10	8.14e-09	3654.73	3182.65	0.197054	0.115045	1.71285	0.086741	0.164031
ENSG00000142676	RPL11	35322.4	84051.3	-1.22419	0.194841	-6.283	3.32e-10	8.19e-09	23288.5	22630.4	0.0406249	0.138381	0.293573	0.769084	0.848712
ENSG00000135617	PRADC1	663.868	1618.25	-1.25688	0.200055	-6.28266	3.33e-10	8.2e-09	447.408	263.768	0.745765	0.157135	4.74602	2.07e-06	1.15e-05
ENSG00000182307	C8orf33	2057.09	4457.03	-1.09652	0.17459	-6.28054	3.37e-10	8.3e-09	2620.14	1568.18	0.729827	0.127421	5.72766	1.02e-08	8.04e-08
ENSG00000111371	SLC38A1	3106.95	7886.68	-1.31109	0.208825	-6.27841	3.42e-10	8.4e-09	7474.36	6110.27	0.28677	0.121935	2.35183	0.0186814	0.0449252
ENSG00000198829	SUCNR1	128.074	25.239	2.17695	0.346763	6.27792	3.43e-10	8.42e-09	0	0.325	-0.0602237	0.258657	-0.232832	0.815892	NA
ENSG00000242485	MRPL20	2756.32	6243.95	-1.15733	0.184392	-6.27644	3.46e-10	8.49e-09	3240.38	1374.72	1.21649	0.13561	8.97053	2.95e-19	7.82e-18
ENSG00000112159	MDN1	58175.7	22334.9	1.34552	0.214391	6.27598	3.47e-10	8.51e-09	6413.33	4303.29	0.568042	0.12162	4.67062	3e-06	1.63e-05
ENSG00000237310	NA	22.744	131.909	-2.33104	0.371742	-6.2706	3.6e-10	8.8e-09	23.211	24.423	-0.0598346	0.402617	-0.148614	0.881858	0.925272
ENSG00000256940	NA	42.993	184.083	-1.97648	0.315406	-6.26646	3.69e-10	9.02e-09	45.562	12.468	1.52449	0.408229	3.73441	0.000188156	0.000733465
ENSG00000135631	RAB11FIP5	22.072	111.767	-2.18013	0.348243	-6.26038	3.84e-10	9.37e-09	45.285	178.02	-1.82676	0.281538	-6.4885	8.67e-11	9.19e-10
ENSG00000138111	MFSD13A	269.506	752.576	-1.43816	0.229737	-6.26004	3.85e-10	9.38e-09	722.035	243.769	1.53201	0.157315	9.73845	2.07e-22	7e-21
ENSG00000128699	ORMDL1	885.147	2336.93	-1.36315	0.217819	-6.25817	3.9e-10	9.48e-09	1053.03	954.797	0.138892	0.128751	1.07876	0.280693	0.41654
ENSG00000173141	MRPL57	1491.15	3582.99	-1.23715	0.197739	-6.25646	3.94e-10	9.58e-09	897.058	499.684	0.829636	0.136422	6.08141	1.19e-09	1.08e-08
ENSG00000254521	SIGLEC12	78.732	12.145	2.43919	0.389901	6.25592	3.95e-10	9.6e-09	0.633	0.333	0.071797	0.285406	0.251561	0.80138	NA
ENSG00000135596	MICAL1	663.765	245.183	1.39635	0.223318	6.25277	4.03e-10	9.78e-09	290.595	480.609	-0.709722	0.155694	-4.55844	5.15e-06	2.69e-05
ENSG00000223478	NA	54.009	229.187	-1.96401	0.31433	-6.24824	4.15e-10	1.01e-08	83.898	71.783	0.206296	0.286858	0.719157	0.472044	0.608779
ENSG00000139613	SMARCC2	5215.41	2104.49	1.2785	0.204632	6.2478	4.16e-10	1.01e-08	3547.51	3988.71	-0.166995	0.115578	-1.44487	0.148494	0.251057
ENSG00000160131	VMA21	1102.26	3904.63	-1.74322	0.279117	-6.24549	4.22e-10	1.02e-08	1057.99	748.559	0.491934	0.124192	3.96106	7.46e-05	0.000316235
ENSG00000163092	XIRP2	63.753	7.102	2.77131	0.443778	6.2448	4.24e-10	1.03e-08	0	2.319	-0.589987	0.405648	-1.45443	0.145827	NA
ENSG00000267679	EIF5AP2	194.188	53.101	1.78571	0.286092	6.24171	4.33e-10	1.04e-08	0.676	0.657	0.00405127	0.339376	0.0119374	0.990476	NA
ENSG00000187997	C17orf99	672.905	211.702	1.60651	0.257731	6.2333	4.57e-10	1.1e-08	3.98	23.01	-1.72692	0.48757	-3.5419	0.000397257	0.00145099
ENSG00000184730	APOBR	2092.84	719.596	1.49005	0.239227	6.22857	4.71e-10	1.13e-08	3376.25	2068.27	0.698461	0.116624	5.98899	2.11e-09	1.85e-08
ENSG00000249053	NA	33.288	0.379	3.82006	0.613507	6.2266	4.77e-10	1.15e-08	0.344	2.001	-0.315663	0.374837	-0.842136	0.399712	NA
ENSG00000197903	HIST1H2BK	31375.7	82376.4	-1.35546	0.21798	-6.21828	5.03e-10	1.21e-08	8706.63	7363.58	0.238855	0.114319	2.08936	0.0366752	0.0799693
ENSG00000136240	KDELR2	2320.51	5948.27	-1.32329	0.213496	-6.19821	5.71e-10	1.37e-08	1621.73	1694.85	-0.0630169	0.110206	-0.57181	0.567451	0.693419
ENSG00000123094	RASSF8	101.899	19.53	2.20979	0.356521	6.19821	5.71e-10	1.37e-08	13.396	34.334	-1.1143	0.40762	-2.73367	0.00626325	0.0170771
ENSG00000142937	RPS8	45092.6	95894	-1.07046	0.172989	-6.18803	6.09e-10	1.46e-08	37082.6	45481.2	-0.291012	0.115384	-2.52212	0.011665	0.0296704
ENSG00000137288	UQCC2	1946.8	4695.5	-1.24161	0.200731	-6.18541	6.19e-10	1.48e-08	831.563	717.943	0.206672	0.163581	1.26342	0.206437	0.326613
ENSG00000104671	DCTN6	189.825	574.927	-1.54142	0.249239	-6.1845	6.23e-10	1.49e-08	150.55	103.367	0.521212	0.210453	2.47661	0.0132635	0.0332814
ENSG00000143575	HAX1	3988.34	10338.6	-1.33806	0.216449	-6.1819	6.33e-10	1.51e-08	4143.95	5904.66	-0.506187	0.101748	-4.97491	6.53e-07	3.92e-06
ENSG00000048392	RRM2B	495.721	1395.49	-1.44668	0.234202	-6.17707	6.53e-10	1.56e-08	787.856	1069.08	-0.432869	0.140766	-3.0751	0.00210429	0.00650695
ENSG00000181894	ZNF329	29.055	0	3.91489	0.634049	6.17443	6.64e-10	1.58e-08	13.302	62.73	-1.93686	0.358841	-5.39754	6.76e-08	4.71e-07
ENSG00000231136	NA	67.592	8.756	2.61259	0.423149	6.17414	6.65e-10	1.58e-08	0	1.645	-0.379065	0.343995	-1.10195	0.270483	NA
ENSG00000069509	FUNDC1	266.911	746.81	-1.43849	0.233044	-6.17262	6.72e-10	1.6e-08	450.176	324.02	0.462262	0.164505	2.81002	0.00495378	0.0139188
ENSG00000267632	NA	376.589	137.738	1.40802	0.228172	6.17087	6.79e-10	1.61e-08	17.374	25.085	-0.435236	0.409109	-1.06386	0.28739	0.423741
ENSG00000100300	TSPO	486.776	1492.28	-1.55808	0.252516	-6.17022	6.82e-10	1.62e-08	500.457	442.939	0.171557	0.158027	1.08561	0.27765	0.412913
ENSG00000164587	RPS14	27670.3	74209.6	-1.38307	0.224162	-6.16998	6.83e-10	1.62e-08	27886.3	23334.9	0.254712	0.100872	2.52509	0.0115668	0.0294569
ENSG00000174886	NDUFA11	662.149	1958.49	-1.51153	0.245071	-6.16773	6.93e-10	1.64e-08	151.283	137.565	0.131036	0.227238	0.576646	0.564179	0.690463
ENSG00000124767	GLO1	5057.43	15000.4	-1.5149	0.245761	-6.16413	7.09e-10	1.67e-08	6779.17	8469.32	-0.316985	0.120285	-2.63529	0.00840655	0.0221924
ENSG00000160229	ZNF66	106.412	18.923	2.29132	0.371746	6.16368	7.11e-10	1.68e-08	25.095	13.259	0.712222	0.443478	1.60599	0.108276	0.196028
ENSG00000172339	ALG14	240.952	587.943	-1.25642	0.20385	-6.16347	7.12e-10	1.68e-08	169.078	92.313	0.829845	0.23189	3.57861	0.000345429	0.00127927
ENSG00000104312	RIPK2	460.81	1099.56	-1.22717	0.199181	-6.16107	7.23e-10	1.7e-08	492.945	781.371	-0.652284	0.146338	-4.45739	8.3e-06	4.18e-05
ENSG00000196704	AMZ2	420.319	1082.27	-1.32862	0.215658	-6.16077	7.24e-10	1.7e-08	604.028	706.965	-0.22364	0.134452	-1.66334	0.0962437	0.178213
ENSG00000137210	TMEM14B	1385.93	4986.56	-1.76059	0.285837	-6.15943	7.3e-10	1.72e-08	772.704	464.879	0.720564	0.135349	5.32376	1.02e-07	6.91e-07
ENSG00000274015	NA	19.018	123.946	-2.44851	0.397625	-6.15784	7.37e-10	1.73e-08	8.972	6.922	0.239458	0.509398	0.47008	0.638298	0.751418
ENSG00000226057	PHF2P2	1788.93	733.851	1.25576	0.203943	6.1574	7.39e-10	1.73e-08	345.399	660.289	-0.909038	0.173644	-5.23506	1.65e-07	1.08e-06
ENSG00000198363	ASPH	393.05	1048.82	-1.37608	0.223564	-6.1552	7.5e-10	1.76e-08	527.229	838.391	-0.656739	0.146738	-4.4756	7.62e-06	3.87e-05
ENSG00000229989	MIR181A1HG	28.412	0	3.89979	0.634082	6.1503	7.73e-10	1.81e-08	0	0	NA	NA	NA	NA	NA
ENSG00000248476	BACH1-IT1	174.554	46.938	1.79814	0.292436	6.14883	7.81e-10	1.82e-08	17.765	11.214	0.496023	0.458902	1.08089	0.279746	0.415333
ENSG00000216938	RPL7P58	46.646	3.101	3.15234	0.512917	6.14592	7.95e-10	1.86e-08	0	0.325	-0.0602237	0.258657	-0.232832	0.815892	NA
ENSG00000206828	NA	44.32	211.331	-2.09819	0.341663	-6.14111	8.19e-10	1.91e-08	7.324	0.982	1.18235	0.528196	2.23846	0.025191	0.0581086
ENSG00000087266	SH3BP2	354.053	91.416	1.8524	0.301948	6.13484	8.52e-10	1.99e-08	54.175	138.536	-1.26364	0.267607	-4.72199	2.34e-06	1.29e-05
ENSG00000054690	PLEKHH1	366.087	134.439	1.40117	0.228541	6.13092	8.74e-10	2.03e-08	129.397	842.046	-2.63176	0.17122	-15.3707	2.58e-53	4.06e-51
ENSG00000123191	ATP7B	4021.88	1707.04	1.20928	0.197271	6.13003	8.79e-10	2.04e-08	1287.68	1175.57	0.130051	0.118831	1.09442	0.27377	0.408449
ENSG00000146066	HIGD2A	1192.22	3644.4	-1.55337	0.253435	-6.12928	8.83e-10	2.05e-08	2453.78	2604.24	-0.0850533	0.109119	-0.779451	0.435714	0.576073
ENSG00000088053	GP6	297.396	96.544	1.56114	0.254761	6.12784	8.91e-10	2.07e-08	32.14	8.56	1.47766	0.440444	3.35494	0.000793819	0.00270757
ENSG00000112514	CUTA	4105.41	10331.8	-1.298	0.21194	-6.12436	9.1e-10	2.11e-08	3242.29	2352.76	0.456332	0.122744	3.71776	0.000201	0.000779938
ENSG00000268849	SIGLEC22P	58.599	5.577	2.88338	0.470973	6.12216	9.23e-10	2.14e-08	0	1.3	-0.252498	0.290745	-0.868453	0.385147	NA
ENSG00000143891	GALM	1478.21	3837.65	-1.3395	0.218824	-6.12136	9.28e-10	2.14e-08	1387.43	1275.66	0.119916	0.111837	1.07224	0.283612	0.4197
ENSG00000132313	MRPL35	2689.78	6143.12	-1.16719	0.19067	-6.1215	9.27e-10	2.14e-08	2167.82	1176.39	0.866467	0.138794	6.24281	4.3e-10	4.1e-09
ENSG00000168275	COA6	1862.81	4917.97	-1.36166	0.22246	-6.12092	9.3e-10	2.15e-08	1438.57	753.612	0.907773	0.17085	5.31329	1.08e-07	7.28e-07
ENSG00000099341	PSMD8	8325.95	20511.1	-1.26942	0.207426	-6.11985	9.37e-10	2.16e-08	6959.7	5303.89	0.388439	0.100668	3.85861	0.000114033	0.000464165
ENSG00000125266	EFNB2	33.5	148.128	-2.01271	0.32902	-6.11729	9.52e-10	2.19e-08	44.953	56.099	-0.287706	0.309065	-0.930894	0.351909	0.492964
ENSG00000050130	JKAMP	551.324	1424.94	-1.33299	0.217967	-6.11556	9.62e-10	2.21e-08	595.717	417.811	0.502561	0.137935	3.64346	0.000268993	0.00101943
ENSG00000264229	RNU4ATAC	19.529	126.089	-2.42795	0.397147	-6.11347	9.75e-10	2.24e-08	1.364	0.657	0.179254	0.404794	0.442828	0.65789	NA
ENSG00000197045	GMFB	1258.98	4619.84	-1.7836	0.291924	-6.1098	9.98e-10	2.29e-08	2645.4	1335.94	0.975527	0.107124	9.10649	8.51e-20	2.38e-18
ENSG00000183605	SFXN4	1248.78	2753.11	-1.11917	0.183175	-6.10983	9.97e-10	2.29e-08	2288.07	742.327	1.6058	0.111429	14.411	4.42e-47	5.59e-45
ENSG00000219712	NA	111.226	21.279	2.20438	0.360929	6.10752	1.01e-09	2.32e-08	0	2.652	-0.661789	0.421396	-1.57047	0.116307	0.207393
ENSG00000117479	SLC19A2	1224.13	2816.75	-1.17736	0.193029	-6.09939	1.06e-09	2.43e-08	899.733	657.569	0.445432	0.129925	3.42837	0.000607212	0.00213085
ENSG00000246582	NA	271.167	731.157	-1.38899	0.227862	-6.09575	1.09e-09	2.49e-08	559.82	642.171	-0.19387	0.157042	-1.23451	0.217013	0.340048
ENSG00000254319	NA	384.883	1058.32	-1.41486	0.232126	-6.09523	1.09e-09	2.49e-08	796.048	858.855	-0.108175	0.127388	-0.849176	0.395784	0.537279
ENSG00000169490	TM2D2	944.019	2164.06	-1.17207	0.192323	-6.09425	1.1e-09	2.51e-08	1043.01	743.373	0.478792	0.150231	3.18704	0.00143737	0.00460701
ENSG00000164933	SLC25A32	1142.5	2709.14	-1.2179	0.199894	-6.09273	1.11e-09	2.53e-08	932.635	483.713	0.931851	0.134762	6.91481	4.69e-12	5.89e-11
ENSG00000119139	TJP2	2651.12	1108.05	1.22972	0.201884	6.0912	1.12e-09	2.55e-08	1310.67	2938.27	-1.14966	0.119111	-9.65196	4.82e-22	1.6e-20
ENSG00000279669	NA	1101.6	3790.33	-1.70288	0.279654	-6.08922	1.13e-09	2.58e-08	140.48	495.948	-1.72633	0.235746	-7.32284	2.43e-13	3.59e-12
ENSG00000142765	SYTL1	61.211	4.801	3.05582	0.502013	6.08713	1.15e-09	2.61e-08	0	24.418	-3.11722	0.518937	-6.00694	1.89e-09	1.66e-08
ENSG00000085365	SCAMP1	754.59	2125.89	-1.44648	0.237786	-6.08312	1.18e-09	2.67e-08	1536.53	1294.16	0.245009	0.10595	2.31248	0.020751	0.0490963
ENSG00000129625	REEP5	2147.86	4703.98	-1.11002	0.182517	-6.08174	1.19e-09	2.69e-08	1710.67	1738.47	-0.023173	0.105227	-0.22022	0.8257	0.88752
ENSG00000267280	TBX2-AS1	47.727	168.256	-1.7353	0.285404	-6.08013	1.2e-09	2.72e-08	11.279	77.017	-2.39093	0.359799	-6.64518	3.03e-11	3.45e-10
ENSG00000171204	TMEM126B	1176.3	3440.62	-1.49522	0.246065	-6.07655	1.23e-09	2.78e-08	1439.78	1099.59	0.383096	0.125399	3.05503	0.00225039	0.00691513
ENSG00000234797	RPS3AP6	60.165	195.79	-1.62937	0.268257	-6.0739	1.25e-09	2.82e-08	64.14	75.254	-0.21443	0.268986	-0.797178	0.425347	0.566906
ENSG00000276023	DUSP14	552.343	1256.11	-1.16142	0.191236	-6.07325	1.25e-09	2.83e-08	327.192	224.814	0.527905	0.168493	3.13309	0.00172976	0.00543922
ENSG00000146094	DOK3	999.716	396.498	1.29942	0.214019	6.0715	1.27e-09	2.86e-08	237.191	311.459	-0.383494	0.158958	-2.41256	0.0158411	0.038889
ENSG00000164916	FOXK1	11132.8	4394.72	1.30607	0.215185	6.06951	1.28e-09	2.89e-08	3603.65	3245.41	0.149349	0.116133	1.28602	0.198436	0.31651
ENSG00000102804	TSC22D1	635.727	1573.4	-1.27461	0.210238	-6.06269	1.34e-09	3.01e-08	1372.15	998.932	0.452939	0.111195	4.07337	4.63e-05	0.000204203
ENSG00000154079	SDHAF4	87.36	292.592	-1.66731	0.275068	-6.06145	1.35e-09	3.03e-08	89.744	303.634	-1.648	0.26009	-6.33629	2.35e-10	2.33e-09
ENSG00000130749	ZC3H4	6246.46	2623.48	1.22299	0.20177	6.06129	1.35e-09	3.03e-08	3135.3	2445.93	0.352879	0.130704	2.69983	0.00693757	0.0187046
ENSG00000006042	TMEM98	684.137	1730	-1.30357	0.215122	-6.05967	1.36e-09	3.06e-08	157.09	500.301	-1.63222	0.162486	-10.0453	9.64e-24	3.67e-22
ENSG00000271870	NA	46.618	195.253	-1.94285	0.320747	-6.05727	1.38e-09	3.1e-08	22.793	13.857	0.555858	0.441518	1.25897	0.208041	0.328567
ENSG00000214050	FBXO16	27.797	121.039	-1.98662	0.328033	-6.05618	1.39e-09	3.12e-08	124.011	67.37	0.829081	0.246077	3.3692	0.000753876	0.00258555
ENSG00000254389	RHPN1-AS1	42.263	153.955	-1.77327	0.292972	-6.05269	1.42e-09	3.18e-08	89.376	83.216	0.0974491	0.248835	0.391621	0.695338	0.794831
ENSG00000164096	C4orf3	822.162	2532.13	-1.56136	0.258111	-6.04918	1.46e-09	3.25e-08	1024.99	1043.11	-0.0251573	0.148752	-0.169122	0.8657	0.915287
ENSG00000170004	CHD3	6331.89	2533.29	1.2879	0.212944	6.04804	1.47e-09	3.27e-08	3377.6	3479.76	-0.0420741	0.141263	-0.297843	0.765823	0.846538
ENSG00000172428	COPS9	1054.76	3894.72	-1.78955	0.296114	-6.04345	1.51e-09	3.36e-08	643.282	344.02	0.873085	0.188566	4.63014	3.65e-06	1.95e-05
ENSG00000139233	LLPH	439.655	1039.62	-1.21345	0.200968	-6.03806	1.56e-09	3.47e-08	345.955	257.553	0.41506	0.168937	2.4569	0.0140142	0.034864
ENSG00000274274	NA	8.741	71.306	-2.64103	0.437563	-6.03578	1.58e-09	3.52e-08	6.535	2.627	0.588371	0.528582	1.11311	0.26566	0.399069
ENSG00000280441	NA	99.487	9.834	2.85875	0.474052	6.03045	1.64e-09	3.63e-08	35.134	31.636	0.128839	0.380404	0.338691	0.734843	0.824488
ENSG00000175906	ARL4D	326.231	914.812	-1.4398	0.23879	-6.02959	1.64e-09	3.64e-08	350.763	251.772	0.465668	0.172833	2.69432	0.00705331	0.0189809
ENSG00000214389	RPS3AP26	242.091	611.221	-1.3002	0.215632	-6.02973	1.64e-09	3.64e-08	58.177	64.964	-0.146669	0.303098	-0.483899	0.628458	0.743264
ENSG00000160013	PTGIR	66.066	8.144	2.65199	0.439866	6.02909	1.65e-09	3.65e-08	2.303	1.307	0.202391	0.46034	0.439655	0.660187	0.768099
ENSG00000164542	KIAA0895	13.006	80.93	-2.38217	0.395299	-6.02626	1.68e-09	3.71e-08	8.128	30.429	-1.41451	0.458153	-3.08742	0.00201901	0.00627142
ENSG00000162595	DIRAS3	38.156	1.315	3.45646	0.573861	6.02317	1.71e-09	3.78e-08	0	0	NA	NA	NA	NA	NA
ENSG00000150787	PTS	529.822	1346.51	-1.3099	0.217642	-6.01858	1.76e-09	3.88e-08	272.135	188.99	0.510649	0.17384	2.93747	0.00330899	0.00974711
ENSG00000231663	NA	19.326	102.616	-2.21894	0.368733	-6.01775	1.77e-09	3.9e-08	28.176	36.819	-0.321085	0.403419	-0.795911	0.426084	0.567563
ENSG00000199879	RNU1-120P	11.022	104.17	-2.78284	0.462941	-6.01123	1.84e-09	4.06e-08	0	0.333	-0.0602237	0.258657	-0.232832	0.815892	NA
ENSG00000186395	KRT10	356.261	1084.03	-1.54577	0.257202	-6.00992	1.86e-09	4.08e-08	455.498	131.608	1.72213	0.202941	8.48586	2.14e-17	4.69e-16
ENSG00000152147	GEMIN6	748.616	1758.93	-1.20409	0.200452	-6.00687	1.89e-09	4.16e-08	754.442	458.825	0.704528	0.142666	4.9383	7.88e-07	4.68e-06
ENSG00000214049	UCA1	2450.76	6544.66	-1.37522	0.229128	-6.00198	1.95e-09	4.28e-08	3853.21	4542.12	-0.235026	0.105082	-2.2366	0.0253122	0.0583148
ENSG00000114450	GNB4	906.386	2595.67	-1.4665	0.244401	-6.0004	1.97e-09	4.32e-08	1408.45	1157.08	0.279619	0.123184	2.26992	0.0232123	0.0541415
ENSG00000187605	TET3	6061.72	2501.59	1.24591	0.207659	5.99981	1.98e-09	4.33e-08	1466.49	2085.61	-0.499623	0.134017	-3.72805	0.000192963	0.000751261
ENSG00000181924	COA4	1730.25	5055.5	-1.49255	0.248957	-5.99522	2.03e-09	4.45e-08	1752.44	1207.87	0.529756	0.122259	4.33306	1.47e-05	7.09e-05
ENSG00000115425	PECR	147.529	416.124	-1.44704	0.241392	-5.99455	2.04e-09	4.46e-08	96.745	263.771	-1.37604	0.232025	-5.93056	3.02e-09	2.57e-08
ENSG00000169429	CXCL8	10.78	81.036	-2.56617	0.428656	-5.98655	2.14e-09	4.68e-08	19.524	11.156	0.579319	0.474933	1.21979	0.222544	0.34673
ENSG00000212719	C17orf51	47.062	201.13	-1.9656	0.328395	-5.98549	2.16e-09	4.71e-08	159.002	71.039	1.09085	0.256582	4.25148	2.12e-05	9.95e-05
ENSG00000153721	CNKSR3	1991.99	752.447	1.36305	0.227773	5.98423	2.17e-09	4.74e-08	515.565	419.772	0.291663	0.135881	2.14645	0.0318368	0.0709064
ENSG00000169019	COMMD8	145.032	489.058	-1.67383	0.279796	-5.98232	2.2e-09	4.79e-08	163.506	140.488	0.211489	0.198024	1.068	0.285522	0.421816
ENSG00000264066	NA	30.821	196.537	-2.4092	0.402763	-5.98169	2.21e-09	4.8e-08	1.693	2.316	-0.131861	0.481273	-0.273984	0.784097	0.858929
ENSG00000186517	ARHGAP30	143.669	27.212	2.20774	0.369103	5.98138	2.21e-09	4.81e-08	13.865	26.443	-0.722376	0.440281	-1.64071	0.100857	0.185355
ENSG00000172349	IL16	847.042	372.618	1.15944	0.193935	5.9785	2.25e-09	4.89e-08	594.067	405.38	0.539868	0.151117	3.57253	0.000353552	0.00130598
ENSG00000126353	CCR7	120.648	26.645	2.02479	0.338731	5.97756	2.27e-09	4.91e-08	6.928	3.649	0.480882	0.530311	0.906793	0.364516	0.505492
ENSG00000201558	RNVU1-6	48.132	238.653	-2.13345	0.35699	-5.97623	2.28e-09	4.95e-08	4.666	1.985	0.50585	0.523606	0.96609	0.333999	0.474019
ENSG00000167468	GPX4	4015.76	11706.5	-1.48928	0.249297	-5.97394	2.32e-09	5.01e-08	3761.54	3891.31	-0.0484052	0.117985	-0.410266	0.681611	0.783955
ENSG00000165810	BTNL9	175.485	47.898	1.77847	0.297967	5.96869	2.39e-09	5.17e-08	10.925	34.782	-1.28085	0.445914	-2.87241	0.00407348	0.0117251
ENSG00000146414	SHPRH	5660.94	2554.32	1.12535	0.188559	5.96816	2.4e-09	5.18e-08	1040.31	751.375	0.463146	0.120484	3.84403	0.000121029	0.000489855
ENSG00000122033	MTIF3	310.177	769.043	-1.27606	0.213844	-5.96725	2.41e-09	5.21e-08	323.552	320.236	0.0135932	0.181739	0.0747952	0.940378	0.96342
ENSG00000108774	RAB5C	650.763	1599.48	-1.26483	0.211968	-5.96708	2.42e-09	5.21e-08	919.031	504.48	0.845953	0.159202	5.3137	1.07e-07	7.27e-07
ENSG00000168014	C2CD3	2827.93	1326.83	1.07198	0.179691	5.96569	2.44e-09	5.25e-08	801.265	655.539	0.286048	0.117776	2.42875	0.0151508	0.0374016
ENSG00000151150	ANK3	32.599	0.694	3.59084	0.60199	5.96496	2.45e-09	5.27e-08	0.344	9.244	-1.68337	0.529101	-3.18157	0.00146478	0.00468357
ENSG00000224707	E2F3-IT1	175.779	49.195	1.7472	0.292968	5.96382	2.46e-09	5.3e-08	1.026	1.64	-0.157758	0.447405	-0.352606	0.724384	0.816495
ENSG00000101928	MOSPD1	51.825	207.946	-1.88596	0.316338	-5.96185	2.49e-09	5.36e-08	84.455	120.466	-0.48524	0.231601	-2.09515	0.0361576	0.079037
ENSG00000054148	PHPT1	1546.62	4724.53	-1.54928	0.259984	-5.95914	2.54e-09	5.44e-08	1761.39	1520.64	0.208955	0.123194	1.69614	0.0898591	0.168506
ENSG00000248682	ARHGAP22-IT1	137.632	35.95	1.83215	0.307489	5.95841	2.55e-09	5.46e-08	0.344	0.667	-0.0758511	0.289081	-0.262387	0.793023	NA
ENSG00000137547	MRPL15	2121.79	5089.6	-1.23196	0.206815	-5.95681	2.57e-09	5.51e-08	2907.07	2228.28	0.379436	0.111487	3.40342	0.000665475	0.00231177
ENSG00000184937	WT1	582.414	216.848	1.381	0.231857	5.95626	2.58e-09	5.52e-08	162.109	203.777	-0.319822	0.188389	-1.69767	0.0895704	0.168117
ENSG00000143147	GPR161	226.998	566.956	-1.28644	0.21606	-5.95411	2.61e-09	5.59e-08	45.303	123.685	-1.35392	0.259227	-5.22291	1.76e-07	1.15e-06
ENSG00000112195	TREML2	2415.08	1108.1	1.10259	0.185313	5.94988	2.68e-09	5.73e-08	256.888	43.879	2.43799	0.216302	11.2712	1.82e-29	1.01e-27
ENSG00000113328	CCNG1	4162.73	11242.5	-1.38927	0.233559	-5.94826	2.71e-09	5.78e-08	6537.31	8756.13	-0.413663	0.144737	-2.85802	0.0042629	0.0121968
ENSG00000279175	NA	266.969	86.888	1.55323	0.261189	5.94676	2.74e-09	5.83e-08	1.927	7.885	-0.895036	0.529285	-1.69103	0.0908313	0.169969
ENSG00000007866	TEAD3	1056.93	434.109	1.25129	0.210483	5.94484	2.77e-09	5.88e-08	303.314	293.146	0.0490247	0.170955	0.28677	0.774289	0.852047
ENSG00000123329	ARHGAP9	795.773	288.344	1.41731	0.238408	5.94489	2.77e-09	5.88e-08	61.165	65.328	-0.0885238	0.294587	-0.300501	0.763795	0.844746
ENSG00000100532	CGRRF1	178.532	474.378	-1.36686	0.229932	-5.94462	2.77e-09	5.89e-08	180.595	99.596	0.817131	0.226852	3.60205	0.000315721	0.00117651
ENSG00000085231	AK6	1025	2732.63	-1.37185	0.230843	-5.94278	2.8e-09	5.95e-08	1161.07	614.834	0.903998	0.126642	7.13823	9.45e-13	1.3e-11
ENSG00000176261	ZBTB8OS	802.757	2059.82	-1.32159	0.222432	-5.94154	2.82e-09	5.99e-08	749.925	597.686	0.320338	0.15339	2.08839	0.0367627	0.0801414
ENSG00000161249	DMKN	9.035	86.311	-2.78662	0.46907	-5.94073	2.84e-09	6.01e-08	17.114	371.963	-4.16567	0.254607	-16.3612	3.62e-60	7.24e-58
ENSG00000171806	METTL18	233.631	656.995	-1.44124	0.242673	-5.93903	2.87e-09	6.06e-08	170.814	184.65	-0.109396	0.187466	-0.583547	0.559525	0.686733
ENSG00000197694	SPTAN1	4425.06	1728.31	1.31856	0.222018	5.939	2.87e-09	6.06e-08	2398.34	3208.47	-0.415325	0.108375	-3.83229	0.000126954	0.000511612
ENSG00000139180	NDUFA9	876.569	1874.49	-1.07642	0.181348	-5.93566	2.93e-09	6.18e-08	108.74	91.26	0.23763	0.241486	0.984033	0.325099	0.465256
ENSG00000115306	SPTBN1	23366.4	9173.18	1.3119	0.221026	5.93549	2.93e-09	6.18e-08	7524.45	7068.71	0.0892018	0.111271	0.801663	0.422748	0.56429
ENSG00000248487	ABHD14A	56.91	184.607	-1.62699	0.274145	-5.9348	2.94e-09	6.2e-08	59.452	66.874	-0.15704	0.295815	-0.530874	0.595506	0.717059
ENSG00000224885	EIPR1-IT1	120.392	27.893	1.97104	0.332305	5.93141	3e-09	6.32e-08	3.526	1.651	0.321779	0.485241	0.663133	0.507245	0.641286
ENSG00000226887	ERVMER34-1	72.492	246.481	-1.68419	0.283955	-5.9312	3.01e-09	6.33e-08	224.911	85.443	1.34577	0.198132	6.79229	1.1e-11	1.32e-10
ENSG00000215630	GUSBP9	484.355	191.924	1.29819	0.218885	5.93095	3.01e-09	6.33e-08	39.167	48.984	-0.283921	0.340121	-0.834765	0.40385	0.545128
ENSG00000207815	MIR563	35.341	1.055	3.49188	0.588838	5.93013	3.03e-09	6.35e-08	2.025	0.665	0.357611	0.450764	0.793344	0.427577	0.56886
ENSG00000167895	TMC8	645.733	235.061	1.41016	0.237809	5.92979	3.03e-09	6.36e-08	63.764	112.814	-0.767228	0.264815	-2.89722	0.00376486	0.0109349
ENSG00000160305	DIP2A	4766.34	2211.46	1.08703	0.183373	5.92795	3.07e-09	6.43e-08	947.232	1356.64	-0.510227	0.13031	-3.9155	9.02e-05	0.00037577
ENSG00000141582	CBX4	2077.8	818.019	1.30764	0.220741	5.92388	3.14e-09	6.58e-08	1030.18	1425.8	-0.460655	0.135975	-3.38779	0.000704578	0.00243172
ENSG00000169242	EFNA1	138.234	405.203	-1.49565	0.252516	-5.923	3.16e-09	6.61e-08	74.046	116.875	-0.624412	0.232766	-2.68258	0.00730575	0.0196049
ENSG00000069482	GAL	933.154	2179	-1.19545	0.201908	-5.92079	3.2e-09	6.69e-08	467.025	561.211	-0.261214	0.128951	-2.02569	0.0427968	0.0910031
ENSG00000277791	PSMB3	7070.32	16734.5	-1.21377	0.205028	-5.92001	3.22e-09	6.72e-08	4183.34	3077.32	0.438299	0.109061	4.01885	5.85e-05	0.000252351
ENSG00000260671	NA	345.598	111.36	1.56694	0.264727	5.91906	3.24e-09	6.75e-08	17.855	9.276	0.696218	0.46806	1.48746	0.136894	0.235599
ENSG00000113811	SELENOK	669.937	1506.36	-1.1441	0.19348	-5.91327	3.35e-09	6.99e-08	518.887	431.56	0.258835	0.168539	1.53575	0.124599	0.218789
ENSG00000258316	KLF17P1	26.401	0	3.77741	0.639276	5.90888	3.44e-09	7.17e-08	0.338	1.98	-0.443307	0.42611	-1.04036	0.298174	NA
ENSG00000253948	NA	22.25	114.705	-2.17574	0.368324	-5.90714	3.48e-09	7.24e-08	65.892	74.998	-0.174226	0.265033	-0.657376	0.510939	0.643987
ENSG00000123545	NDUFAF4	1506.74	3313.49	-1.11418	0.188631	-5.90669	3.49e-09	7.25e-08	907.599	425.455	1.07745	0.125304	8.59863	8.07e-18	1.87e-16
ENSG00000166147	FBN1	195.471	57.297	1.68427	0.285149	5.90662	3.49e-09	7.25e-08	19.233	5.95	1.1189	0.500196	2.23692	0.0252913	0.0582821
ENSG00000176155	CCDC57	3965.8	1742.33	1.16095	0.196557	5.90643	3.5e-09	7.25e-08	1344.49	1165.44	0.202648	0.139543	1.45223	0.146436	0.248391
ENSG00000088247	KHSRP	21501.4	9237.72	1.19109	0.201688	5.9056	3.51e-09	7.28e-08	17662.4	16734.6	0.0766795	0.130831	0.586096	0.557811	0.685193
ENSG00000100311	PDGFB	26.163	0	3.77484	0.639227	5.90531	3.52e-09	7.28e-08	0.655	0.992	-0.0897596	0.382192	-0.234854	0.814322	NA
ENSG00000198034	RPS4X	30991.1	64192.6	-1.0327	0.174901	-5.90447	3.54e-09	7.31e-08	23044.2	21097	0.12576	0.117934	1.06636	0.286261	0.422612
ENSG00000135899	SP110	436.303	167.744	1.3381	0.226735	5.90159	3.6e-09	7.43e-08	115.886	505.968	-2.06626	0.178228	-11.5933	4.45e-31	2.67e-29
ENSG00000213625	LEPROT	1588.44	3712.69	-1.19652	0.202792	-5.90021	3.63e-09	7.49e-08	1800.9	1831.35	-0.0240724	0.102024	-0.235948	0.813473	0.878897
ENSG00000279176	NA	90.305	13.218	2.47559	0.419635	5.89939	3.65e-09	7.52e-08	1.364	2.316	-0.216997	0.478802	-0.453208	0.650399	0.760096
ENSG00000128626	MRPS12	2305.64	6810.34	-1.50483	0.255225	-5.89607	3.72e-09	7.66e-08	3447.05	1596.47	1.09077	0.140284	7.77541	7.52e-15	1.28e-13
ENSG00000237738	RNF216-IT1	47.852	4.531	2.8528	0.48398	5.89447	3.76e-09	7.73e-08	0	0.65	-0.12119	0.258657	-0.468535	0.639402	NA
ENSG00000113845	TIMMDC1	2008.03	5230	-1.34082	0.227513	-5.89339	3.78e-09	7.78e-08	1863.45	1522.79	0.287719	0.113223	2.54117	0.0110482	0.0282832
ENSG00000165775	FUNDC2	908.732	2159.01	-1.21844	0.206803	-5.89178	3.82e-09	7.84e-08	725.958	828.738	-0.188358	0.124011	-1.51888	0.128794	0.224692
ENSG00000197283	SYNGAP1	1141.59	500.457	1.16342	0.197474	5.89153	3.83e-09	7.85e-08	1151.43	826.441	0.471375	0.130128	3.6224	0.000291877	0.00109688
ENSG00000168288	MMADHC	4322.45	9506.11	-1.11428	0.18916	-5.89067	3.85e-09	7.88e-08	2899.89	2183.11	0.403557	0.127931	3.1545	0.00160775	0.00509257
ENSG00000151287	TEX30	677.99	1991.21	-1.49693	0.25425	-5.88764	3.92e-09	8.02e-08	630.812	354.905	0.81166	0.154622	5.24932	1.53e-07	1.01e-06
ENSG00000156304	SCAF4	5382.94	2350.42	1.16898	0.198559	5.88735	3.92e-09	8.03e-08	1529.97	1385.62	0.141214	0.120092	1.17588	0.239644	0.367798
ENSG00000164076	CAMKV	190.906	510.302	-1.37574	0.233697	-5.88683	3.94e-09	8.04e-08	513.173	101.477	2.24547	0.207939	10.7987	3.49e-27	1.67e-25
ENSG00000184924	PTRHD1	495.071	1466.29	-1.50812	0.256195	-5.88662	3.94e-09	8.05e-08	746.465	732.556	0.0263043	0.138303	0.190193	0.849158	0.903806
ENSG00000155980	KIF5A	2381.09	1051.56	1.15367	0.196034	5.88507	3.98e-09	8.11e-08	1921.92	2416.03	-0.326542	0.111216	-2.93611	0.00332356	0.00978296
ENSG00000197386	HTT	6734.05	2843.56	1.21403	0.206289	5.88509	3.98e-09	8.11e-08	1726.91	1998.26	-0.207328	0.12718	-1.6302	0.103059	0.188602
ENSG00000118507	AKAP7	7.11	63.285	-2.71393	0.461627	-5.87906	4.13e-09	8.4e-08	14.891	33.606	-0.971368	0.399072	-2.43407	0.0149303	0.0369013
ENSG00000122966	CIT	5648.41	2390.77	1.21074	0.206041	5.8762	4.2e-09	8.54e-08	1520.26	2448.42	-0.679736	0.112529	-6.04053	1.54e-09	1.37e-08
ENSG00000156735	BAG4	2540.86	5563.32	-1.10817	0.188626	-5.875	4.23e-09	8.59e-08	1853.76	1448.43	0.352725	0.101091	3.4892	0.000484461	0.0017383
ENSG00000161647	MPP3	85.136	263.627	-1.56631	0.266731	-5.87227	4.3e-09	8.73e-08	17.319	49.881	-1.32969	0.354487	-3.75103	0.000176109	0.000691094
ENSG00000119979	FAM45A	224.872	543.37	-1.24083	0.211362	-5.87065	4.34e-09	8.8e-08	672.243	405.423	0.718225	0.130965	5.48408	4.16e-08	3.01e-07
ENSG00000147687	TATDN1	438.757	1076.57	-1.26101	0.214833	-5.86973	4.37e-09	8.84e-08	800.26	741.409	0.107517	0.149157	0.720829	0.471015	0.607746
ENSG00000170881	RNF139	857.023	2144.2	-1.28712	0.219444	-5.86537	4.48e-09	9.07e-08	671.714	525.831	0.347961	0.126522	2.75021	0.00595568	0.016327
ENSG00000280028	NA	44.416	3.17	3.05785	0.521418	5.86448	4.51e-09	9.11e-08	0	2.284	-0.481179	0.376264	-1.27883	0.200956	NA
ENSG00000162685	LSP1P3	100.573	16.89	2.33367	0.397949	5.86424	4.51e-09	9.12e-08	0	0.999	-0.226941	0.289499	-0.783908	0.433094	NA
ENSG00000072694	FCGR2B	170.937	42.202	1.8955	0.32339	5.86134	4.59e-09	9.27e-08	6.084	22.745	-1.22243	0.506676	-2.41265	0.015837	0.0388839
ENSG00000154122	ANKH	51.566	184.516	-1.74923	0.298444	-5.86116	4.6e-09	9.27e-08	14.573	269.888	-3.90419	0.268502	-14.5406	6.7e-48	8.71e-46
ENSG00000173163	COMMD1	336.488	755.662	-1.14251	0.194946	-5.86063	4.61e-09	9.29e-08	288.562	186.862	0.60807	0.181931	3.34232	0.000830819	0.00282136
ENSG00000213860	RPL21P75	15.311	83.258	-2.22258	0.379702	-5.85349	4.81e-09	9.69e-08	27.164	19.069	0.407649	0.42077	0.968818	0.332636	0.472576
ENSG00000070444	MNT	1244.03	522.108	1.22138	0.208729	5.8515	4.87e-09	9.8e-08	875.25	895.409	-0.0323069	0.121861	-0.265112	0.790923	0.863255
ENSG00000173442	EHBP1L1	6910.2	2665.94	1.33374	0.228034	5.84887	4.95e-09	9.94e-08	3726.93	3939.88	-0.0788204	0.130626	-0.603406	0.546239	0.674505
ENSG00000136010	ALDH1L2	47.344	158.536	-1.66437	0.284696	-5.84611	5.03e-09	1.01e-07	723.577	1771.28	-1.13904	0.342575	-3.32495	0.000884344	0.00298568
ENSG00000217527	RPS16P5	110.642	18.922	2.30471	0.394273	5.84547	5.05e-09	1.01e-07	0.971	1.3	-0.0681905	0.393408	-0.173333	0.86239	NA
ENSG00000147403	RPL10	26994.7	60658	-1.1431	0.195569	-5.84498	5.07e-09	1.01e-07	34939.3	30625.6	0.187332	0.127358	1.47091	0.141314	0.241374
ENSG00000134375	TIMM17A	4983.57	13167.7	-1.35903	0.232543	-5.84422	5.09e-09	1.02e-07	5202.16	2536.82	1.02107	0.126783	8.0537	8.03e-16	1.5e-14
ENSG00000235529	AGAP1-IT1	155.714	45.107	1.69864	0.290663	5.84403	5.1e-09	1.02e-07	3.691	1.996	0.321014	0.511365	0.627758	0.530163	0.660741
ENSG00000105829	BET1	243.114	802.512	-1.64405	0.281374	-5.84291	5.13e-09	1.02e-07	404.582	457.056	-0.17174	0.165546	-1.03741	0.299543	0.437671
ENSG00000204147	ASAH2B	202.301	574.306	-1.45208	0.248534	-5.84259	5.14e-09	1.03e-07	413.854	336.633	0.292369	0.140024	2.08799	0.0367986	0.0801914
ENSG00000183963	SMTN	1612.7	643.559	1.28897	0.220752	5.83901	5.25e-09	1.05e-07	647.201	1236.32	-0.914412	0.149184	-6.12942	8.82e-10	8.09e-09
ENSG00000204710	SPDYC	660.662	1656.85	-1.29023	0.221067	-5.83636	5.34e-09	1.06e-07	1011.58	1822.77	-0.837968	0.124521	-6.72952	1.7e-11	2e-10
ENSG00000070831	CDC42	6080.48	15829	-1.33932	0.229615	-5.83289	5.45e-09	1.08e-07	9010.43	5373.1	0.737155	0.113787	6.47839	9.27e-11	9.77e-10
ENSG00000212464	SNORA12	261.718	766.377	-1.49135	0.255727	-5.83182	5.48e-09	1.09e-07	10.978	2.629	1.16038	0.523982	2.21455	0.0267912	0.0612831
ENSG00000102096	PIM2	2765.43	5833.39	-1.05719	0.181377	-5.82871	5.59e-09	1.11e-07	2175.74	2455.64	-0.172398	0.118764	-1.4516	0.146613	0.248614
ENSG00000212128	TAS2R13	80.631	10.775	2.56011	0.439256	5.82828	5.6e-09	1.11e-07	0.682	0.667	0.00321414	0.340416	0.00944181	0.992467	NA
ENSG00000088986	DYNLL1	3446.01	8420.9	-1.25547	0.21543	-5.82776	5.62e-09	1.11e-07	3612.36	1520.28	1.22515	0.143843	8.51724	1.63e-17	3.64e-16
ENSG00000173113	TRMT112	3761.48	8514.73	-1.15286	0.197902	-5.8254	5.7e-09	1.13e-07	2784.27	1760.75	0.649358	0.139877	4.64235	3.44e-06	1.85e-05
ENSG00000254712	NA	27.719	0.379	3.61336	0.620266	5.8255	5.69e-09	1.13e-07	1.669	0.667	0.214697	0.3981	0.539304	0.589677	NA
ENSG00000117450	PRDX1	30715.5	66396.2	-1.09042	0.187198	-5.82496	5.71e-09	1.13e-07	30344.6	15299.9	0.977168	0.1101	8.87527	6.98e-19	1.8e-17
ENSG00000184752	NDUFA12	1579.46	3872.86	-1.25995	0.216339	-5.82393	5.75e-09	1.14e-07	1442.12	830.16	0.785055	0.128191	6.1241	9.12e-10	8.35e-09
ENSG00000235111	NA	289.816	98.27	1.49976	0.257552	5.82312	5.78e-09	1.14e-07	15.675	21.472	-0.352799	0.442496	-0.797293	0.425281	0.566899
ENSG00000256981	NA	89.551	13.031	2.47002	0.42445	5.81933	5.91e-09	1.17e-07	1.032	3.271	-0.388762	0.456849	-0.850963	0.39479	0.536142
ENSG00000182093	WRB	669.191	1831.13	-1.40425	0.241367	-5.81789	5.96e-09	1.17e-07	643.69	925.807	-0.516148	0.134358	-3.84158	0.000122246	0.000494242
ENSG00000163644	PPM1K	289.003	668.211	-1.18096	0.20302	-5.81696	5.99e-09	1.18e-07	598.042	415.489	0.515192	0.143324	3.5946	0.000324889	0.00120728
ENSG00000105889	STEAP1B	142.559	366.296	-1.32137	0.227231	-5.81509	6.06e-09	1.19e-07	290.582	226.276	0.352463	0.161465	2.18291	0.0290428	0.065571
ENSG00000187049	TMEM216	187.183	486.923	-1.338	0.230257	-5.81089	6.21e-09	1.22e-07	223.851	166.437	0.415562	0.178965	2.32202	0.0202317	0.0480938
ENSG00000135390	ATP5G2	6434.94	14096	-1.10833	0.190763	-5.80997	6.25e-09	1.23e-07	5505.18	4959.5	0.148277	0.12896	1.14979	0.250231	0.380811
ENSG00000134058	CDK7	1548.88	3570.73	-1.17719	0.202756	-5.80593	6.4e-09	1.26e-07	1885.35	1364	0.460631	0.121659	3.78625	0.00015294	0.000607516
ENSG00000237190	CDKN2AIPNL	905.52	2225.97	-1.26329	0.217646	-5.80436	6.46e-09	1.27e-07	961.111	1060.45	-0.140468	0.10837	-1.29619	0.194912	0.312335
ENSG00000206172	HBA1	1794.51	4896.95	-1.40071	0.241391	-5.80263	6.53e-09	1.28e-07	2199.43	1153.59	0.922275	0.102372	9.00907	2.08e-19	5.57e-18
ENSG00000136014	USP44	402.927	1010.59	-1.28947	0.222226	-5.8025	6.53e-09	1.28e-07	355.939	708.975	-0.964394	0.182984	-5.27038	1.36e-07	9.05e-07
ENSG00000151229	SLC2A13	116.574	26.148	1.99678	0.344333	5.79898	6.67e-09	1.3e-07	77.899	17.213	1.933	0.333935	5.78854	7.1e-09	5.75e-08
ENSG00000145194	ECE2	692.385	1881.8	-1.39542	0.240935	-5.79171	6.97e-09	1.36e-07	463.873	166.764	1.42632	0.191128	7.46261	8.48e-14	1.31e-12
ENSG00000234287	NA	4.629	52.443	-2.89308	0.499583	-5.79099	7e-09	1.36e-07	3.384	3.301	0.0124248	0.524697	0.0236799	0.981108	0.992416
ENSG00000242299	NA	165.103	426.989	-1.32894	0.229503	-5.79051	7.02e-09	1.37e-07	34.416	30.675	0.143293	0.352851	0.4061	0.684669	0.786534
ENSG00000106080	FKBP14	909.247	2003.77	-1.11603	0.192764	-5.78961	7.05e-09	1.37e-07	514.63	727.598	-0.492863	0.122188	-4.03364	5.49e-05	0.000238132
ENSG00000100526	CDKN3	286.667	734.015	-1.31663	0.227481	-5.78788	7.13e-09	1.39e-07	370.269	367.266	0.0105582	0.168026	0.0628363	0.949897	0.969968
ENSG00000196235	SUPT5H	7628.91	3291.61	1.18416	0.204745	5.7836	7.31e-09	1.42e-07	7247.62	5449.1	0.404771	0.135202	2.99384	0.00275493	0.00829364
ENSG00000137337	MDC1	10315.3	4645.43	1.12643	0.194918	5.77896	7.52e-09	1.46e-07	6116.72	6606.66	-0.109652	0.119745	-0.915713	0.359817	0.500917
ENSG00000244067	GSTA2	46.339	176.579	-1.81585	0.314242	-5.77852	7.54e-09	1.46e-07	6.173	34.949	-1.85618	0.456184	-4.06892	4.72e-05	0.0002078
ENSG00000163626	COX18	470.16	1055.16	-1.14081	0.197496	-5.77637	7.63e-09	1.48e-07	586.999	827.188	-0.48725	0.13476	-3.61569	0.00029955	0.00112345
ENSG00000272374	NA	107.862	24.047	2.00679	0.34741	5.77644	7.63e-09	1.48e-07	16.688	13.172	0.257222	0.454317	0.566174	0.571275	0.696586
ENSG00000164061	BSN	2035.45	692.985	1.49484	0.258821	5.7756	7.67e-09	1.48e-07	751.481	240.002	1.57075	0.223261	7.03552	1.99e-12	2.62e-11
ENSG00000102302	FGD1	120.939	386.986	-1.60473	0.277942	-5.77362	7.76e-09	1.5e-07	290.02	587.332	-0.995867	0.151456	-6.57529	4.86e-11	5.33e-10
ENSG00000133678	TMEM254	99.474	269.411	-1.38983	0.240814	-5.77138	7.86e-09	1.52e-07	205.403	257.406	-0.316363	0.181443	-1.74359	0.0812298	0.155522
ENSG00000167863	ATP5H	5546.85	12149.9	-1.10792	0.192177	-5.7651	8.16e-09	1.57e-07	4513.12	4000.52	0.171809	0.114854	1.49589	0.134683	0.232674
ENSG00000165501	LRR1	955.225	2015.09	-1.05699	0.183426	-5.76251	8.29e-09	1.6e-07	678.815	356.84	0.910488	0.143146	6.36055	2.01e-10	2.01e-09
ENSG00000005339	CREBBP	5439.6	2018.06	1.38375	0.240156	5.76186	8.32e-09	1.6e-07	1498.96	1320.95	0.179035	0.148002	1.20968	0.226402	0.351825
ENSG00000262202	NA	92.843	333.361	-1.74588	0.303058	-5.76086	8.37e-09	1.61e-07	6.9	3.281	0.54944	0.530485	1.03573	0.300327	0.438587
ENSG00000148688	RPP30	733.103	1735.78	-1.21268	0.210582	-5.75874	8.47e-09	1.63e-07	991.729	421.752	1.20572	0.157174	7.67125	1.7e-14	2.82e-13
ENSG00000197471	NA	16051.4	6369.07	1.29553	0.225013	5.75759	8.53e-09	1.64e-07	17510.3	13036.2	0.422849	0.0864005	4.89406	9.88e-07	5.76e-06
ENSG00000147123	NDUFB11	2746.5	6329.56	-1.17646	0.204426	-5.75495	8.67e-09	1.66e-07	1754.18	1414.64	0.304009	0.148979	2.04062	0.0412891	0.0883016
ENSG00000064999	ANKS1A	2410.89	980.765	1.26212	0.219326	5.75453	8.69e-09	1.67e-07	867.123	884.512	-0.0278941	0.128789	-0.216588	0.828529	0.889259
ENSG00000239672	NME1	3669.33	7461.73	-1.00655	0.175002	-5.75164	8.84e-09	1.69e-07	770.615	341.653	1.14935	0.151343	7.5943	3.09e-14	5.02e-13
ENSG00000150540	HNMT	27.33	0.347	3.58176	0.622897	5.75016	8.92e-09	1.71e-07	1.364	1.984	-0.127772	0.450001	-0.283937	0.776459	0.853476
ENSG00000115155	OTOF	49.142	3.307	3.05426	0.531311	5.74853	9e-09	1.72e-07	1.632	3.624	-0.409183	0.511092	-0.800605	0.42336	0.564871
ENSG00000180357	ZNF609	7559.19	3256.96	1.18566	0.206287	5.74761	9.05e-09	1.73e-07	3372.79	5104.18	-0.590134	0.117961	-5.00279	5.65e-07	3.44e-06
ENSG00000170500	LONRF2	317.641	118.856	1.37104	0.238565	5.74704	9.08e-09	1.73e-07	38.292	71.598	-0.813498	0.312726	-2.60132	0.00928668	0.0242373
ENSG00000130165	ELOF1	1889.43	5310.79	-1.43811	0.250261	-5.74642	9.12e-09	1.74e-07	4099.91	1778.81	1.17651	0.160456	7.3323	2.26e-13	3.36e-12
ENSG00000105372	RPS19	29121.1	65928	-1.15233	0.200612	-5.74405	9.24e-09	1.76e-07	17081.1	14242.2	0.259981	0.0976163	2.6633	0.00773793	0.0206323
ENSG00000171428	NAT1	200.838	488.353	-1.24707	0.217114	-5.74384	9.26e-09	1.76e-07	279.912	234.467	0.248328	0.171365	1.44912	0.147305	0.249432
ENSG00000106028	SSBP1	6107.78	13384.2	-1.10826	0.193051	-5.74077	9.42e-09	1.79e-07	4676.33	2503.7	0.886915	0.132668	6.68524	2.31e-11	2.66e-10
ENSG00000204220	PFDN6	2924.98	6328.58	-1.09101	0.19005	-5.74063	9.43e-09	1.79e-07	4246.57	1983.24	1.08326	0.123554	8.76747	1.83e-18	4.54e-17
ENSG00000111639	MRPL51	2227.87	5894.37	-1.35918	0.236996	-5.73502	9.75e-09	1.85e-07	3135.93	2041.59	0.610929	0.121657	5.02173	5.12e-07	3.13e-06
ENSG00000177732	SOX12	1429.26	550.099	1.33503	0.232799	5.73468	9.77e-09	1.85e-07	963.297	1001.89	-0.0553133	0.135318	-0.408766	0.682711	0.784979
ENSG00000166762	CATSPER2	273.216	95.847	1.4579	0.254257	5.73398	9.81e-09	1.86e-07	27.191	45.832	-0.623425	0.40341	-1.54539	0.122253	0.215463
ENSG00000170348	TMED10	5767.2	12382.9	-1.08056	0.188488	-5.73277	9.88e-09	1.87e-07	5550.62	7908.13	-0.506569	0.0954319	-5.30817	1.11e-07	7.47e-07
ENSG00000198546	ZNF511	394.994	979.741	-1.27475	0.222389	-5.73207	9.92e-09	1.88e-07	212.539	116.977	0.826648	0.21174	3.90407	9.46e-05	0.000392661
ENSG00000269924	NA	54.077	6.664	2.61055	0.455432	5.73204	9.92e-09	1.88e-07	0	0.332	-0.0602237	0.258657	-0.232832	0.815892	NA
ENSG00000122691	TWIST1	205.031	54.919	1.79678	0.313511	5.73115	9.98e-09	1.88e-07	290.137	2.632	5.60947	0.362512	15.4739	5.21e-54	8.42e-52
ENSG00000125462	C1orf61	56.854	201.965	-1.73371	0.30267	-5.72804	1.02e-08	1.92e-07	4.355	40.947	-2.47168	0.439858	-5.61926	1.92e-08	1.45e-07
ENSG00000163382	NAXE	2159.66	4916.32	-1.15972	0.202491	-5.72726	1.02e-08	1.92e-07	1124.76	1042.67	0.107976	0.11365	0.950076	0.342074	0.482562
ENSG00000124721	DNAH8	2448.36	1116.78	1.10903	0.193637	5.72737	1.02e-08	1.92e-07	306.086	531.211	-0.773836	0.17195	-4.50035	6.78e-06	3.47e-05
ENSG00000259291	ZNF710-AS1	161.689	48.592	1.64832	0.287806	5.72718	1.02e-08	1.92e-07	95.857	582.563	-2.52607	0.182185	-13.8654	1.03e-43	1.13e-41
ENSG00000112584	FAM120B	2733.03	1224.36	1.13285	0.197834	5.72625	1.03e-08	1.93e-07	963.352	1007.1	-0.0628405	0.120768	-0.520339	0.602827	0.723159
ENSG00000186665	C17orf58	558.42	1255.69	-1.143	0.199781	-5.72125	1.06e-08	1.99e-07	441.392	321.966	0.446014	0.148681	2.9998	0.0027016	0.00815873
ENSG00000278048	NA	11.971	80.784	-2.43386	0.425604	-5.71861	1.07e-08	2.02e-07	2.336	0.667	0.399867	0.451374	0.885888	0.375678	0.516848
ENSG00000087086	FTL	14211.8	31300.9	-1.11491	0.195109	-5.71431	1.1e-08	2.07e-07	46917.9	55654.7	-0.243668	0.110547	-2.20419	0.0275108	0.0626673
ENSG00000168126	OR2W6P	375.67	100.52	1.79594	0.314298	5.71411	1.1e-08	2.07e-07	14.692	12.86	0.142768	0.459507	0.310699	0.756029	0.839651
ENSG00000170425	ADORA2B	132.473	342.28	-1.32854	0.232546	-5.71303	1.11e-08	2.08e-07	79.276	43.945	0.78202	0.291784	2.68013	0.00735936	0.0197274
ENSG00000263603	NA	112.099	23.914	2.05185	0.359264	5.71127	1.12e-08	2.1e-07	2.287	6.583	-0.728505	0.530692	-1.37274	0.169832	0.279407
ENSG00000102897	LYRM1	232.797	696.073	-1.51593	0.265454	-5.7107	1.13e-08	2.1e-07	561.265	851.733	-0.58811	0.162212	-3.62556	0.000288331	0.00108619
ENSG00000188827	SLX4	2145.09	994.973	1.08562	0.190176	5.70852	1.14e-08	2.13e-07	1019.45	1156.24	-0.177813	0.144179	-1.23328	0.217473	0.340654
ENSG00000151276	MAGI1	82.2	15.817	2.17177	0.380465	5.70819	1.14e-08	2.13e-07	24.389	42.593	-0.687566	0.369441	-1.8611	0.0627306	0.125921
ENSG00000108932	SLC16A6	2.723	37.964	-3.01044	0.527407	-5.708	1.14e-08	2.13e-07	37.571	23.116	0.60729	0.360988	1.6823	0.0925103	0.172587
ENSG00000196159	FAT4	44.95	3.343	2.9793	0.522039	5.70704	1.15e-08	2.14e-07	3.904	9.594	-0.722339	0.525925	-1.37347	0.169608	0.279193
ENSG00000239039	SNORD13	61.371	277.249	-2.01403	0.352996	-5.70552	1.16e-08	2.16e-07	8.132	0.667	1.25972	0.522404	2.41138	0.0158921	0.0389937
ENSG00000079691	CARMIL1	786.702	328.687	1.2256	0.215006	5.70028	1.2e-08	2.22e-07	134.302	324.633	-1.23617	0.175711	-7.03522	1.99e-12	2.62e-11
ENSG00000226944	NA	17.333	94.481	-2.22373	0.390172	-5.69936	1.2e-08	2.23e-07	22.191	5.96	1.3726	0.471506	2.9111	0.00360155	0.0105067
ENSG00000128203	ASPHD2	23.971	103.336	-1.95756	0.343537	-5.69826	1.21e-08	2.25e-07	43.52	19.525	0.964125	0.396451	2.43189	0.0150202	0.0371038
ENSG00000131507	NDFIP1	940.697	2207.68	-1.20002	0.2107	-5.69538	1.23e-08	2.28e-07	1209.65	1265.51	-0.0641177	0.151989	-0.421858	0.673128	0.777902
ENSG00000104043	ATP8B4	155.268	38.672	1.88369	0.331016	5.69063	1.27e-08	2.35e-07	7.669	30.016	-1.52689	0.439528	-3.47393	0.000512894	0.00183025
ENSG00000238825	RNU1-13P	14.272	93.167	-2.40223	0.422356	-5.68769	1.29e-08	2.38e-07	0.317	0	0.0617083	0.258657	0.238572	0.811437	NA
ENSG00000272398	CD24	19988.6	53182.1	-1.36578	0.240165	-5.68684	1.29e-08	2.39e-07	54384.8	32959.1	0.709988	0.138584	5.12315	3e-07	1.9e-06
ENSG00000213085	CFAP45	64.936	9.313	2.47707	0.435788	5.68413	1.31e-08	2.43e-07	11.646	13.586	-0.156863	0.48191	-0.325502	0.744801	0.831449
ENSG00000138650	PCDH10	296.715	91.195	1.61872	0.284858	5.68257	1.33e-08	2.45e-07	73.427	247.511	-1.67579	0.216853	-7.72777	1.09e-14	1.84e-13
ENSG00000172728	FUT10	655.165	1444.61	-1.11622	0.196477	-5.68119	1.34e-08	2.47e-07	393.373	430.061	-0.125315	0.149483	-0.838323	0.40185	0.543255
ENSG00000137154	RPS6	42143.5	84502.1	-0.986849	0.173711	-5.681	1.34e-08	2.47e-07	35235.6	33730	0.0619057	0.137849	0.449083	0.653372	0.762459
ENSG00000067167	TRAM1	1701.71	4331.56	-1.30754	0.230275	-5.67816	1.36e-08	2.51e-07	2350.42	1628.75	0.522245	0.119049	4.38682	1.15e-05	5.65e-05
ENSG00000063180	CA11	108.559	316.767	-1.48516	0.261571	-5.67785	1.36e-08	2.51e-07	367.553	724.469	-0.962781	0.137115	-7.02171	2.19e-12	2.87e-11
ENSG00000131504	DIAPH1	25924.7	10295.8	1.29334	0.227808	5.6773	1.37e-08	2.52e-07	12774	7314.44	0.797766	0.0961995	8.29282	1.11e-16	2.26e-15
ENSG00000253683	NA	6.393	54.032	-2.63202	0.463914	-5.67351	1.4e-08	2.57e-07	6.676	1	1.01802	0.521925	1.9505	0.0511162	0.105616
ENSG00000185305	ARL15	995.369	2346.76	-1.2058	0.212539	-5.67332	1.4e-08	2.57e-07	1217.66	2543.93	-1.05047	0.115725	-9.0773	1.11e-19	3.07e-18
ENSG00000232872	CTAGE3P	105.488	24.17	1.96705	0.346749	5.67282	1.4e-08	2.58e-07	15.798	17.496	-0.105282	0.471068	-0.223496	0.823149	0.886007
ENSG00000198930	CSAG1	555.353	1627.45	-1.49043	0.262849	-5.6703	1.43e-08	2.61e-07	969.18	898.491	0.107972	0.112114	0.963055	0.33552	0.475524
ENSG00000130477	UNC13A	113.993	28.167	1.88282	0.332201	5.6677	1.45e-08	2.65e-07	18.77	39.047	-0.86669	0.40859	-2.12117	0.0339073	0.0748463
ENSG00000117862	TXNDC12	2373.98	4778.12	-0.991966	0.175041	-5.66705	1.45e-08	2.66e-07	1924.61	4048.6	-1.06291	0.102082	-10.4123	2.18e-25	9.21e-24
ENSG00000115446	UNC50	1330.43	2769.34	-1.03773	0.183204	-5.66431	1.48e-08	2.7e-07	1166.48	797.38	0.540339	0.129225	4.18138	2.9e-05	0.000132816
ENSG00000128609	NDUFA5	4299.89	9631.68	-1.13719	0.200939	-5.65936	1.52e-08	2.77e-07	4682.59	3097.61	0.590326	0.10402	5.67514	1.39e-08	1.08e-07
ENSG00000234329	NA	238.744	78.55	1.53879	0.271898	5.65943	1.52e-08	2.77e-07	9.385	11.848	-0.21906	0.507793	-0.431396	0.666181	0.77256
ENSG00000118508	RAB32	213.426	545.327	-1.31327	0.232063	-5.65914	1.52e-08	2.77e-07	53.653	248.759	-2.12121	0.212489	-9.9827	1.81e-23	6.79e-22
ENSG00000090932	DLL3	49.762	182.411	-1.76905	0.312682	-5.65765	1.53e-08	2.8e-07	38.59	34.351	0.14275	0.365346	0.390726	0.696	0.795343
ENSG00000084207	GSTP1	30371.8	68053.7	-1.13762	0.20117	-5.65502	1.56e-08	2.84e-07	19637.2	16883.4	0.214954	0.123907	1.7348	0.0827762	0.157963
ENSG00000272344	SNORD114-21	68.844	205.869	-1.51261	0.267508	-5.65447	1.56e-08	2.84e-07	4.613	3.316	0.217869	0.528491	0.412247	0.680158	0.782873
ENSG00000169740	ZNF32	286.248	699.731	-1.25357	0.221751	-5.65303	1.58e-08	2.86e-07	303.718	163.716	0.865534	0.176181	4.91276	8.98e-07	5.29e-06
ENSG00000225973	PIGBOS1	272.213	641.42	-1.20437	0.213069	-5.65247	1.58e-08	2.87e-07	240.742	240.536	0.0017838	0.17917	0.00995588	0.992056	0.99676
ENSG00000111229	ARPC3	4487.55	9886.47	-1.11473	0.197222	-5.65218	1.58e-08	2.87e-07	3433.31	3102.19	0.144768	0.107024	1.35267	0.176162	0.287691
ENSG00000250604	NA	77.209	245.912	-1.59272	0.281853	-5.65089	1.6e-08	2.89e-07	83.49	92.389	-0.13843	0.239578	-0.577807	0.563394	0.689804
ENSG00000197183	NOL4L	2128.32	1002.73	1.06402	0.188301	5.65063	1.6e-08	2.89e-07	719.676	932.749	-0.368215	0.132005	-2.7894	0.00528058	0.0147204
ENSG00000068650	ATP11A	5081.05	2172.57	1.19478	0.211561	5.64745	1.63e-08	2.95e-07	1658.8	1711.06	-0.0435839	0.15067	-0.289266	0.772378	0.8508
ENSG00000019485	PRDM11	279.507	97.165	1.46538	0.259537	5.64611	1.64e-08	2.97e-07	47.621	33.052	0.468501	0.337981	1.38617	0.165694	0.274109
ENSG00000168028	RPSA	23604.3	50051.9	-1.06295	0.188292	-5.64523	1.65e-08	2.98e-07	16039.7	14850.8	0.110228	0.0935372	1.17844	0.238622	0.366603
ENSG00000224559	LINC01087	503.397	190.365	1.35865	0.240751	5.64337	1.67e-08	3.01e-07	20.873	37.935	-0.687783	0.425043	-1.61815	0.10563	0.192343
ENSG00000156030	ELMSAN1	4828.44	2099.62	1.17222	0.207746	5.64254	1.68e-08	3.02e-07	1299.65	1262.51	0.0413591	0.150387	0.275018	0.783303	0.858312
ENSG00000125755	SYMPK	9267.61	4032.17	1.17158	0.207771	5.63879	1.71e-08	3.08e-07	5687.07	5512.55	0.0443962	0.127817	0.347343	0.728334	0.819706
ENSG00000275793	RIMBP3	55.032	7.011	2.57122	0.455985	5.63882	1.71e-08	3.08e-07	12.684	33.36	-1.11094	0.426599	-2.60418	0.00920948	0.0240629
ENSG00000164758	MED30	247.321	580.229	-1.19947	0.212763	-5.63758	1.72e-08	3.1e-07	157.427	220.859	-0.463581	0.238939	-1.94016	0.0523599	0.107792
ENSG00000091844	RGS17	89.019	15.424	2.28392	0.405206	5.63643	1.74e-08	3.12e-07	50.921	2.976	2.99102	0.453253	6.59901	4.14e-11	4.61e-10
ENSG00000116106	EPHA4	76.064	228.6	-1.51964	0.269717	-5.63419	1.76e-08	3.16e-07	1.675	0.333	0.361001	0.405206	0.890908	0.372979	NA
ENSG00000109111	SUPT6H	11105.4	4777.23	1.18667	0.2107	5.63206	1.78e-08	3.19e-07	5616.13	4938.93	0.183022	0.120908	1.51373	0.130094	0.2265
ENSG00000123739	PLA2G12A	641.438	1725.46	-1.37891	0.244859	-5.63147	1.79e-08	3.2e-07	812.9	724.22	0.163487	0.134171	1.2185	0.223033	0.347405
ENSG00000148303	RPL7A	58992.9	117497	-0.977384	0.173573	-5.63097	1.79e-08	3.21e-07	46036.9	49729	-0.11031	0.0996152	-1.10736	0.268138	0.402107
ENSG00000225447	RPS15AP10	122.036	30.615	1.86813	0.331934	5.62803	1.82e-08	3.26e-07	1.638	4.627	-0.481472	0.500661	-0.961672	0.336214	0.476073
ENSG00000282780	NA	33.257	1.041	3.36633	0.598314	5.62635	1.84e-08	3.29e-07	0	0	NA	NA	NA	NA	NA
ENSG00000143341	HMCN1	134.213	34.15	1.84801	0.328627	5.62342	1.87e-08	3.34e-07	6.339	9.249	-0.289542	0.529709	-0.546605	0.58465	0.708203
ENSG00000162976	PQLC3	141.056	375.563	-1.36685	0.243277	-5.61848	1.93e-08	3.44e-07	131.931	204.18	-0.599437	0.232103	-2.58263	0.00980505	0.0254545
ENSG00000107738	VSIR	139.56	26.663	2.16423	0.385653	5.61185	2e-08	3.57e-07	3.706	28.66	-2.11347	0.4699	-4.4977	6.87e-06	3.52e-05
ENSG00000116663	FBXO6	631.217	1503.66	-1.2194	0.217416	-5.60862	2.04e-08	3.63e-07	575.021	589.97	-0.0367253	0.122987	-0.298612	0.765236	0.846039
ENSG00000165169	DYNLT3	101.732	310.589	-1.53877	0.274369	-5.60838	2.04e-08	3.64e-07	245.947	243.89	0.0112208	0.171007	0.0656163	0.947683	0.968558
ENSG00000259972	NA	425.574	177.19	1.22905	0.219206	5.60682	2.06e-08	3.67e-07	26.886	14.895	0.669438	0.433843	1.54304	0.122821	0.216238
ENSG00000023191	RNH1	1068.41	3103.83	-1.47796	0.26361	-5.60661	2.06e-08	3.67e-07	761.018	2229.3	-1.52939	0.123081	-12.4259	1.89e-35	1.42e-33
ENSG00000187951	NA	2265.39	1106.8	1.01475	0.181015	5.60588	2.07e-08	3.68e-07	744.236	591.867	0.325489	0.131247	2.47997	0.0131392	0.0329916
ENSG00000156795	WDYHV1	217.956	539.834	-1.26959	0.226492	-5.60544	2.08e-08	3.69e-07	204.126	245.814	-0.260164	0.191977	-1.35518	0.17536	0.286659
ENSG00000165898	ISCA2	689.366	1488.51	-1.08731	0.193988	-5.60505	2.08e-08	3.69e-07	479.399	476.069	0.00912681	0.151958	0.0600612	0.952107	0.971691
ENSG00000241157	NA	70.666	10.076	2.47407	0.441507	5.6037	2.1e-08	3.72e-07	1.032	0.65	0.0754592	0.34113	0.221203	0.824934	NA
ENSG00000181704	YIPF6	1025.84	2512.47	-1.25563	0.224092	-5.6032	2.1e-08	3.73e-07	1134.38	1316.05	-0.211487	0.123538	-1.71192	0.0869106	0.164285
ENSG00000262074	SNORD3B-2	345.185	3358.14	-2.7607	0.492744	-5.60272	2.11e-08	3.73e-07	10.989	5.581	0.567945	0.522971	1.086	0.277481	0.412728
ENSG00000155542	SETD9	164.15	454.11	-1.41317	0.252253	-5.60218	2.12e-08	3.74e-07	225.613	141.74	0.646421	0.197029	3.28085	0.00103494	0.00343124
ENSG00000253738	OTUD6B-AS1	345.55	1040.75	-1.52294	0.271856	-5.60199	2.12e-08	3.74e-07	864.596	802.238	0.106326	0.120375	0.883293	0.377078	0.517971
ENSG00000222041	CYTOR	1736.43	4097.89	-1.20645	0.215383	-5.6014	2.13e-08	3.75e-07	1515.56	1260.66	0.26159	0.126747	2.06387	0.0390301	0.0842745
ENSG00000136861	CDK5RAP2	6234.33	2734.44	1.1603	0.207152	5.60121	2.13e-08	3.75e-07	1903.42	2634.17	-0.464449	0.100196	-4.63542	3.56e-06	1.91e-05
ENSG00000076554	TPD52	18.386	109.673	-2.30703	0.411924	-5.60062	2.14e-08	3.76e-07	117.488	317.568	-1.37488	0.215367	-6.38389	1.73e-10	1.74e-09
ENSG00000164823	OSGIN2	577.445	1536.42	-1.36415	0.243609	-5.59976	2.15e-08	3.78e-07	688.22	701.081	-0.0264297	0.143809	-0.183783	0.854183	0.907701
ENSG00000278828	HIST1H3H	20679.1	163320	-2.58006	0.460803	-5.59904	2.16e-08	3.79e-07	825.649	1405.26	-0.757394	0.122053	-6.20544	5.45e-10	5.15e-09
ENSG00000276352	MIR668	51.848	247.944	-2.07387	0.370479	-5.59782	2.17e-08	3.81e-07	0	1.314	-0.312513	0.318401	-0.98151	0.326341	NA
ENSG00000175155	YPEL2	127.218	352.612	-1.41608	0.252991	-5.59736	2.18e-08	3.82e-07	160.878	213.204	-0.389058	0.221045	-1.76009	0.0783928	0.150991
ENSG00000154548	SRSF12	3.612	47.716	-2.98452	0.533273	-5.59661	2.19e-08	3.83e-07	32.844	46.162	-0.438107	0.327593	-1.33735	0.181108	0.294271
ENSG00000178462	TUBAL3	130.765	31.099	1.92566	0.344308	5.59285	2.23e-08	3.92e-07	60.834	29.036	0.945727	0.337885	2.79896	0.00512677	0.0143614
ENSG00000110092	CCND1	783.952	307.302	1.30816	0.233932	5.59206	2.24e-08	3.93e-07	49.35	19.769	1.13377	0.368545	3.07635	0.00209552	0.00648091
ENSG00000273727	NA	10.115	81.638	-2.59637	0.464502	-5.58957	2.28e-08	3.98e-07	4.623	1.976	0.487841	0.521132	0.936117	0.349213	0.490041
ENSG00000174749	C4orf32	278.987	86.457	1.61401	0.288958	5.58563	2.33e-08	4.07e-07	285.952	207.879	0.438118	0.220203	1.9896	0.0466345	0.0977118
ENSG00000124766	SOX4	279.655	91.845	1.53562	0.274932	5.58546	2.33e-08	4.07e-07	546.914	552.997	-0.0158012	0.13915	-0.113555	0.909591	0.941521
ENSG00000168002	POLR2G	2866.39	6309.79	-1.11309	0.199305	-5.58484	2.34e-08	4.08e-07	2263.96	1619.6	0.475764	0.129837	3.66431	0.000248004	0.000947702
ENSG00000085276	MECOM	930.517	371.72	1.2845	0.230033	5.58396	2.35e-08	4.1e-07	271.328	177.143	0.597452	0.173818	3.43723	0.0005877	0.00207154
ENSG00000166436	TRIM66	955.659	439.041	1.09758	0.196571	5.58363	2.36e-08	4.11e-07	319.344	325.403	-0.0264301	0.176019	-0.150155	0.880642	0.924622
ENSG00000248483	POU5F2	79.6	15.776	2.12971	0.381433	5.58343	2.36e-08	4.11e-07	0.633	0.325	0.0713863	0.284649	0.250787	0.801979	NA
ENSG00000204574	ABCF1	12182.3	5140.74	1.21178	0.217068	5.58249	2.37e-08	4.13e-07	5998.28	3335.32	0.830435	0.146143	5.68236	1.33e-08	1.03e-07
ENSG00000170270	GON7	422.148	1061.61	-1.29063	0.231202	-5.58228	2.37e-08	4.13e-07	563.629	219.025	1.30385	0.216524	6.02171	1.73e-09	1.53e-08
ENSG00000265713	NA	64.785	10.583	2.33074	0.417578	5.58156	2.38e-08	4.14e-07	1.005	1.307	-0.0729725	0.416463	-0.17522	0.860907	NA
ENSG00000119655	NPC2	244.185	542.908	-1.12625	0.201939	-5.5772	2.44e-08	4.24e-07	232.009	602.92	-1.32874	0.198582	-6.69114	2.21e-11	2.57e-10
ENSG00000124575	HIST1H1D	10154.9	22338.1	-1.11204	0.199432	-5.57603	2.46e-08	4.27e-07	175.269	93.98	0.859453	0.219274	3.91954	8.87e-05	0.00036986
ENSG00000163754	GYG1	475.074	1214.18	-1.31154	0.235261	-5.5748	2.48e-08	4.29e-07	831.478	672.532	0.300344	0.142656	2.10537	0.0352594	0.0772971
ENSG00000134285	FKBP11	871.124	397.396	1.10708	0.198587	5.57479	2.48e-08	4.29e-07	173.959	92.838	0.859252	0.236148	3.63861	0.000274112	0.00103703
ENSG00000266450	NA	65.862	10.546	2.34945	0.421513	5.57384	2.49e-08	4.31e-07	4.05	3.621	0.0724139	0.529688	0.13671	0.89126	0.930832
ENSG00000278896	NA	28.995	0.726	3.40337	0.61089	5.57117	2.53e-08	4.38e-07	0.688	4.66	-0.620913	0.464976	-1.33537	0.181756	0.295015
ENSG00000164162	ANAPC10	740.295	1855.92	-1.2858	0.230848	-5.56992	2.55e-08	4.4e-07	486.432	421.954	0.199653	0.163943	1.21782	0.223294	0.347666
ENSG00000130723	PRRC2B	16898.7	7105.98	1.21629	0.218414	5.56874	2.57e-08	4.43e-07	7242.23	8956.38	-0.30083	0.141968	-2.119	0.0340903	0.0751788
ENSG00000198042	MAK16	2270.66	5331.01	-1.19925	0.215368	-5.56837	2.57e-08	4.44e-07	2459.31	1472.32	0.731091	0.116875	6.2553	3.97e-10	3.8e-09
ENSG00000186132	C2orf76	69.705	262.303	-1.79736	0.322823	-5.56763	2.58e-08	4.45e-07	119.241	72.16	0.68375	0.24188	2.82682	0.0047013	0.0132937
ENSG00000104763	ASAH1	1293.12	2928.06	-1.15078	0.206769	-5.56554	2.61e-08	4.5e-07	1720.36	3785.19	-1.12241	0.122725	-9.1457	5.92e-20	1.68e-18
ENSG00000053524	MCF2L2	366.662	153.591	1.22169	0.219737	5.5598	2.7e-08	4.65e-07	64.309	214.448	-1.64339	0.240652	-6.82891	8.56e-12	1.04e-10
ENSG00000170855	TRIAP1	977.392	2360.91	-1.23666	0.222501	-5.558	2.73e-08	4.69e-07	1237.38	430.198	1.48334	0.171281	8.66026	4.71e-18	1.12e-16
ENSG00000105171	POP4	1017.7	2086.14	-1.01634	0.182894	-5.55696	2.75e-08	4.72e-07	973.935	620.708	0.640284	0.129075	4.96056	7.03e-07	4.2e-06
ENSG00000026652	AGPAT4	1989.82	995.061	0.982338	0.176785	5.55669	2.75e-08	4.72e-07	330.53	706.968	-1.07777	0.135621	-7.94692	1.91e-15	3.47e-14
ENSG00000124782	RREB1	14044.9	6682.57	1.05019	0.189046	5.55518	2.77e-08	4.76e-07	5191.18	3662.11	0.496158	0.127217	3.9001	9.62e-05	0.000398618
ENSG00000180964	TCEAL8	1428.45	3596.59	-1.29138	0.232471	-5.55499	2.78e-08	4.76e-07	2385.05	2117.91	0.169756	0.10485	1.61904	0.105438	0.192037
ENSG00000163156	NA	925.55	1925.29	-1.03659	0.186617	-5.55463	2.78e-08	4.76e-07	1286.03	799.12	0.670109	0.160908	4.16456	3.12e-05	0.00014188
ENSG00000143742	SRP9	7462.97	23354.2	-1.57048	0.282787	-5.55359	2.8e-08	4.79e-07	11507.1	6609.66	0.789431	0.12034	6.56003	5.38e-11	5.87e-10
ENSG00000109189	USP46	275.484	684.155	-1.27278	0.229304	-5.55062	2.85e-08	4.87e-07	391.604	296.802	0.391147	0.155559	2.51446	0.0119214	0.0302565
ENSG00000197122	SRC	419.459	161.843	1.32944	0.239517	5.55049	2.85e-08	4.87e-07	121.476	148.977	-0.282904	0.206124	-1.3725	0.169909	0.279478
ENSG00000089063	TMEM230	1028.98	2819.14	-1.40139	0.252498	-5.5501	2.86e-08	4.87e-07	1396.8	1341.58	0.0572368	0.118902	0.481376	0.630249	0.744818
ENSG00000215417	MIR17HG	1147.07	3782.06	-1.63493	0.294931	-5.54344	2.97e-08	5.06e-07	485.809	228.31	1.05181	0.191749	5.48533	4.13e-08	2.99e-07
ENSG00000272356	NA	229.502	84.039	1.39601	0.251831	5.54344	2.97e-08	5.06e-07	8.779	6.612	0.24328	0.523064	0.465105	0.641856	0.753985
ENSG00000253284	NA	340.489	101.26	1.66168	0.299785	5.54292	2.97e-08	5.07e-07	1.337	2.959	-0.339496	0.487633	-0.696212	0.486296	0.622114
ENSG00000116299	KIAA1324	13.832	71.16	-2.14175	0.386539	-5.54084	3.01e-08	5.12e-07	8.619	16.89	-0.695423	0.476585	-1.45918	0.144516	0.24585
ENSG00000143452	HORMAD1	87.845	297.351	-1.66661	0.301026	-5.53643	3.09e-08	5.25e-07	96.021	176.822	-0.843252	0.217381	-3.87915	0.000104823	0.000430443
ENSG00000137076	TLN1	20848.6	7697.12	1.38647	0.250445	5.53602	3.09e-08	5.26e-07	8135.38	11969.9	-0.550793	0.112186	-4.90964	9.12e-07	5.36e-06
ENSG00000169193	CCDC126	132.831	428.069	-1.6054	0.290018	-5.53553	3.1e-08	5.27e-07	123.01	81.2	0.561311	0.263624	2.12921	0.0332367	0.0735755
ENSG00000184208	C22orf46	1142.12	541.792	1.05409	0.190453	5.53468	3.12e-08	5.29e-07	917.662	1211.4	-0.396196	0.109401	-3.6215	0.000292896	0.00110049
ENSG00000261221	ZNF865	625.587	197.754	1.58206	0.285909	5.53344	3.14e-08	5.32e-07	372.45	380.902	-0.0321949	0.142728	-0.225568	0.821538	0.884784
ENSG00000242899	RPL7P16	338.062	107.056	1.58407	0.286306	5.5328	3.15e-08	5.34e-07	35.514	16.804	0.912016	0.383398	2.37877	0.0173705	0.0421157
ENSG00000137166	FOXP4	1988.52	770.931	1.32237	0.239046	5.5319	3.17e-08	5.36e-07	1238.93	1525.36	-0.291271	0.175462	-1.66002	0.0969101	0.179295
ENSG00000156172	C8orf37	75.813	220.011	-1.47362	0.266516	-5.5292	3.22e-08	5.44e-07	134.158	85.371	0.618078	0.231633	2.66836	0.00762237	0.0203445
ENSG00000198612	COPS8	1618.88	3447.04	-1.06766	0.1931	-5.52906	3.22e-08	5.44e-07	1791.07	1508.01	0.24536	0.111679	2.19701	0.0280198	0.063601
ENSG00000145337	PYURF	983.804	2361.64	-1.22824	0.222225	-5.52702	3.26e-08	5.5e-07	553.045	392.944	0.482999	0.146654	3.29346	0.000989635	0.00329394
ENSG00000244734	HBB	1.278	30.757	-3.24799	0.587817	-5.52551	3.29e-08	5.54e-07	3.591	11.84	-0.957106	0.525708	-1.8206	0.068667	0.135657
ENSG00000104325	DECR1	1557.44	3490.51	-1.13668	0.205741	-5.52479	3.3e-08	5.56e-07	2164.81	3054.7	-0.490382	0.120893	-4.05635	4.98e-05	0.000218273
ENSG00000100345	MYH9	15610.7	5857.44	1.36523	0.247247	5.52171	3.36e-08	5.65e-07	9270	9625.44	-0.0532544	0.140883	-0.378006	0.705426	0.802811
ENSG00000270742	NA	82.75	15.05	2.22419	0.402935	5.51998	3.39e-08	5.71e-07	0.344	1.642	-0.312189	0.386179	-0.808407	0.418857	NA
ENSG00000108691	CCL2	26.877	104.692	-1.83755	0.332981	-5.51849	3.42e-08	5.75e-07	32.977	13.203	1.08947	0.40173	2.71194	0.00668911	0.0181161
ENSG00000066855	MTFR1	759.987	1993.79	-1.34444	0.243683	-5.51718	3.44e-08	5.78e-07	1367.85	1108.02	0.300708	0.107297	2.80257	0.00506976	0.0142274
ENSG00000226289	CDCA4P3	62.821	10.126	2.33319	0.422891	5.51723	3.44e-08	5.78e-07	0	0.665	-0.12119	0.258657	-0.468535	0.639402	NA
ENSG00000139946	PELI2	39.557	3.512	2.83705	0.5143	5.51634	3.46e-08	5.81e-07	13.426	91.763	-2.41192	0.355069	-6.79281	1.1e-11	1.32e-10
ENSG00000160299	PCNT	12177.5	4623.6	1.34972	0.244763	5.5144	3.5e-08	5.87e-07	2741.75	2813.95	-0.0368004	0.127859	-0.28782	0.773485	0.851414
ENSG00000163932	PRKCD	1004.5	406.311	1.26613	0.229768	5.51046	3.58e-08	6e-07	369.846	304.604	0.274255	0.155357	1.76532	0.0775099	0.149622
ENSG00000238741	SCARNA7	1427.48	3193	-1.13383	0.205828	-5.50863	3.62e-08	6.05e-07	59.987	90.97	-0.547156	0.299	-1.82996	0.0672565	0.133409
ENSG00000213149	CNN2P9	38.165	3.197	2.87887	0.522649	5.50823	3.62e-08	6.06e-07	17.005	21.156	-0.253435	0.422205	-0.600264	0.54833	0.67672
ENSG00000169976	SF3B5	3781.84	9419.95	-1.27674	0.231863	-5.50646	3.66e-08	6.12e-07	4444.86	1931.32	1.18484	0.127969	9.25884	2.07e-20	6.11e-19
ENSG00000105426	PTPRS	3181.63	1187.58	1.37149	0.249167	5.50432	3.71e-08	6.19e-07	1485.09	1922.96	-0.367611	0.122581	-2.99891	0.00270947	0.0081769
ENSG00000102931	ARL2BP	435.455	1002.99	-1.17301	0.213115	-5.50411	3.71e-08	6.19e-07	460.196	533.975	-0.211193	0.143459	-1.47215	0.14098	0.241048
ENSG00000181222	POLR2A	17637.2	7258.38	1.24406	0.226062	5.50319	3.73e-08	6.22e-07	7626.09	5707.36	0.40764	0.166366	2.45026	0.0142755	0.0354713
ENSG00000152904	GGPS1	919.866	2085.07	-1.15149	0.209332	-5.50077	3.78e-08	6.3e-07	1026.7	1485.07	-0.525353	0.125532	-4.18501	2.85e-05	0.000130907
ENSG00000163631	ALB	9.079	59.134	-2.38634	0.433872	-5.50011	3.8e-08	6.32e-07	716.349	62.025	3.42383	0.179689	19.0543	6.06e-81	1.94e-78
ENSG00000101888	NXT2	219.282	671.862	-1.54136	0.280327	-5.49842	3.83e-08	6.37e-07	431.372	462.99	-0.10072	0.153865	-0.6546	0.512725	0.645334
ENSG00000213246	SUPT4H1	1986.01	4107.45	-1.02794	0.18695	-5.49848	3.83e-08	6.37e-07	2093.07	1204.48	0.789415	0.104337	7.56603	3.85e-14	6.18e-13
ENSG00000251209	LINC00923	324.303	116.884	1.41794	0.25805	5.49483	3.91e-08	6.5e-07	48.521	132.885	-1.36219	0.260813	-5.22288	1.76e-07	1.15e-06
ENSG00000163002	NUP35	1028.2	2152.67	-1.04451	0.190099	-5.49455	3.92e-08	6.5e-07	642.028	457.656	0.47763	0.152855	3.12474	0.00177964	0.00557721
ENSG00000126460	PRRG2	38.881	177.286	-2.01323	0.366449	-5.49388	3.93e-08	6.52e-07	49.972	34.251	0.485956	0.326541	1.48819	0.1367	0.235416
ENSG00000188186	LAMTOR4	2220.92	6625.86	-1.50902	0.274708	-5.49317	3.95e-08	6.54e-07	2064.52	1256.83	0.707393	0.114871	6.15815	7.36e-10	6.82e-09
ENSG00000151665	PIGF	421.469	1123.12	-1.36427	0.248383	-5.49262	3.96e-08	6.56e-07	315.873	318.727	-0.0134922	0.171044	-0.0788813	0.937127	0.960849
ENSG00000172575	RASGRP1	31.012	128.516	-1.90852	0.34751	-5.49198	3.97e-08	6.58e-07	103.91	219.2	-1.03836	0.195323	-5.31614	1.06e-07	7.18e-07
ENSG00000213931	HBE1	3680.89	8774.11	-1.2185	0.221991	-5.48898	4.04e-08	6.68e-07	14177.7	6260.88	1.15544	0.149081	7.75039	9.16e-15	1.55e-13
ENSG00000165269	AQP7	62.069	6.641	2.71549	0.494709	5.48907	4.04e-08	6.68e-07	5.749	22.451	-1.37949	0.483144	-2.85524	0.00430043	0.0122909
ENSG00000165891	E2F7	1045.64	445.461	1.19735	0.218156	5.48849	4.05e-08	6.69e-07	109.508	388.7	-1.77646	0.173054	-10.2653	1.01e-24	4.1e-23
ENSG00000159842	ABR	1122.77	483.587	1.18296	0.215544	5.48828	4.06e-08	6.69e-07	243.505	973.487	-1.95433	0.157184	-12.4334	1.72e-35	1.31e-33
ENSG00000117280	RAB29	259.985	586.609	-1.14427	0.208546	-5.48689	4.09e-08	6.74e-07	311.634	410.008	-0.387258	0.150766	-2.5686	0.010211	0.0263906
ENSG00000206737	RNVU1-18	12.409	96.094	-2.54164	0.463271	-5.48628	4.1e-08	6.76e-07	1.709	0.65	0.229511	0.402796	0.569794	0.568818	NA
ENSG00000123595	RAB9A	428.129	950.158	-1.1231	0.204715	-5.48616	4.11e-08	6.76e-07	316.464	166.419	0.903941	0.166892	5.41634	6.08e-08	4.27e-07
ENSG00000140264	SERF2	5038.08	13040.3	-1.32669	0.241856	-5.48544	4.12e-08	6.78e-07	5467.96	3846.84	0.499644	0.129256	3.86554	0.000110843	0.000452267
ENSG00000272146	ARF4-AS1	19.7	96.125	-2.07708	0.378988	-5.48058	4.24e-08	6.95e-07	21.284	31.954	-0.497785	0.380745	-1.3074	0.191077	0.307462
ENSG00000117410	ATP6V0B	5699.42	15676.8	-1.4053	0.256419	-5.48047	4.24e-08	6.95e-07	5922.65	3573.84	0.716763	0.135266	5.2989	1.17e-07	7.83e-07
ENSG00000110324	IL10RA	963.876	452.496	1.06767	0.194812	5.48048	4.24e-08	6.95e-07	117.907	1606.58	-3.66307	0.17395	-21.0581	1.93e-98	1.16e-95
ENSG00000249079	NA	54.298	6.641	2.58298	0.471283	5.48073	4.24e-08	6.95e-07	1.294	3.971	-0.54416	0.507367	-1.07252	0.283487	0.419615
ENSG00000141867	BRD4	8939.74	3712.02	1.23189	0.224789	5.48018	4.25e-08	6.96e-07	3892.09	3305.8	0.230989	0.148202	1.55862	0.119088	0.211345
ENSG00000232931	LINC00342	420.41	152.388	1.40668	0.256699	5.4799	4.26e-08	6.97e-07	81.88	50.166	0.652664	0.284084	2.29744	0.021594	0.0508193
ENSG00000145088	EAF2	42.536	150.271	-1.7127	0.312614	-5.47865	4.29e-08	7.01e-07	55.328	29.704	0.795794	0.337203	2.35998	0.0182758	0.0440865
ENSG00000198736	MSRB1	491.629	1295.41	-1.34961	0.246587	-5.47317	4.42e-08	7.22e-07	877.105	1059.81	-0.268314	0.132744	-2.02129	0.0432494	0.0917767
ENSG00000278640	NA	26.363	0.708	3.33788	0.610182	5.4703	4.49e-08	7.34e-07	0	0	NA	NA	NA	NA	NA
ENSG00000181610	MRPS23	4216.13	8677.83	-1.02118	0.186683	-5.47014	4.5e-08	7.34e-07	3343.38	1645.1	1.00921	0.123078	8.19981	2.41e-16	4.76e-15
ENSG00000104219	ZDHHC2	24.368	115.461	-2.04971	0.374799	-5.46883	4.53e-08	7.39e-07	20.832	86.258	-1.80007	0.348154	-5.17033	2.34e-07	1.5e-06
ENSG00000143543	JTB	2195.83	5484.29	-1.27981	0.234064	-5.46777	4.56e-08	7.43e-07	1933.48	1656.66	0.220033	0.115741	1.90108	0.057292	0.11664
ENSG00000228817	BACH1-IT2	197.801	62.787	1.57335	0.287767	5.46745	4.57e-08	7.43e-07	2.631	6.562	-0.63682	0.530713	-1.19993	0.230166	0.356393
ENSG00000101166	PRELID3B	1753.54	4483.11	-1.31022	0.239721	-5.46563	4.61e-08	7.5e-07	2199.39	1425.43	0.61231	0.152268	4.02128	5.79e-05	0.000249875
ENSG00000115594	IL1R1	123.567	336.188	-1.39142	0.254805	-5.46071	4.74e-08	7.71e-07	181.811	907.485	-2.27686	0.140702	-16.1821	6.74e-59	1.27e-56
ENSG00000153233	PTPRR	21.689	0	3.53486	0.647602	5.45839	4.8e-08	7.8e-07	0	0	NA	NA	NA	NA	NA
ENSG00000279948	NA	188.866	62.043	1.53422	0.28109	5.4581	4.81e-08	7.81e-07	9.932	8.906	0.099635	0.512915	0.194252	0.845978	0.901215
ENSG00000264616	MIR4755	28.487	1.005	3.25277	0.596093	5.45681	4.85e-08	7.86e-07	0	0	NA	NA	NA	NA	NA
ENSG00000248527	MTATP6P1	181.886	49.87	1.75015	0.320743	5.45656	4.85e-08	7.87e-07	3981.42	2018.72	0.84931	0.360602	2.35526	0.0185099	0.0445935
ENSG00000116898	MRPS15	4425.2	8486.45	-0.924415	0.169474	-5.45461	4.91e-08	7.95e-07	3177	2709.65	0.227083	0.110465	2.0557	0.0398117	0.0857405
ENSG00000172171	TEFM	510.689	1090.82	-1.0712	0.196396	-5.45431	4.92e-08	7.96e-07	546.588	299.399	0.851297	0.147758	5.76145	8.34e-09	6.68e-08
ENSG00000223797	ENTPD3-AS1	46.112	184.33	-1.86001	0.341056	-5.45369	4.93e-08	7.98e-07	87.474	122.375	-0.458642	0.248331	-1.8469	0.0647619	0.12926
ENSG00000185222	TCEAL9	563.43	1324.07	-1.19869	0.2198	-5.45356	4.94e-08	7.98e-07	778.417	734.642	0.0824931	0.119724	0.68903	0.490805	0.626374
ENSG00000058804	NDC1	6269.7	13201.5	-1.05192	0.192927	-5.4524	4.97e-08	8.02e-07	5152.4	3693.41	0.475119	0.10874	4.36931	1.25e-05	6.09e-05
ENSG00000117632	STMN1	13862.1	29577	-1.0698	0.196251	-5.4512	5e-08	8.07e-07	12682.3	11507.7	0.138582	0.113105	1.22524	0.220484	0.344132
ENSG00000177868	SVBP	482.912	1075.3	-1.1269	0.206836	-5.44828	5.09e-08	8.2e-07	381.317	478.197	-0.320638	0.143958	-2.2273	0.0259269	0.0595551
ENSG00000124279	FASTKD3	921.655	2037.84	-1.11758	0.205143	-5.4478	5.1e-08	8.22e-07	802.987	324.316	1.28077	0.150616	8.50355	1.84e-17	4.07e-16
ENSG00000278763	FAM27B	163.683	469.152	-1.45793	0.267702	-5.44609	5.15e-08	8.29e-07	206.569	59.576	1.69623	0.239243	7.08999	1.34e-12	1.81e-11
ENSG00000168890	TMEM150A	246.123	629.707	-1.31144	0.240915	-5.44358	5.22e-08	8.39e-07	379.531	245.25	0.611384	0.18138	3.37073	0.000749697	0.00257264
ENSG00000173660	UQCRH	23999.9	57713.7	-1.22956	0.225869	-5.44369	5.22e-08	8.39e-07	18775.9	10727.2	0.793803	0.137473	5.77426	7.73e-09	6.22e-08
ENSG00000275162	NA	58.004	8.669	2.39495	0.440252	5.43994	5.33e-08	8.56e-07	3.72	6.626	-0.329257	0.519382	-0.633939	0.52612	0.657068
ENSG00000060069	CTDP1	1968.53	821.434	1.22466	0.225156	5.43917	5.35e-08	8.59e-07	1109.38	836.509	0.397375	0.166453	2.38731	0.0169724	0.0413228
ENSG00000128791	TWSG1	847.215	2128.94	-1.28717	0.236769	-5.4364	5.44e-08	8.72e-07	699.504	1264.64	-0.841991	0.127663	-6.59544	4.24e-11	4.7e-10
ENSG00000154839	SKA1	811.949	1890.45	-1.18674	0.218331	-5.43551	5.46e-08	8.76e-07	851.485	967.966	-0.183008	0.114955	-1.592	0.111385	0.200428
ENSG00000120697	ALG5	1004.89	2105.85	-1.0452	0.192309	-5.435	5.48e-08	8.78e-07	724.38	538.139	0.420678	0.140712	2.98965	0.00279298	0.0083979
ENSG00000138587	MNS1	99.309	24.952	1.85577	0.341802	5.42939	5.65e-08	9.05e-07	33.81	20.445	0.611894	0.382788	1.59852	0.109928	0.198228
ENSG00000102003	SYP	158.147	438.589	-1.41429	0.260551	-5.42806	5.7e-08	9.11e-07	220.932	52.788	1.96671	0.226042	8.70063	3.3e-18	7.97e-17
ENSG00000282420	NA	21.643	0	3.51921	0.648383	5.42766	5.71e-08	9.12e-07	0	0	NA	NA	NA	NA	NA
ENSG00000004399	PLXND1	3398.31	1381.35	1.25914	0.232014	5.427	5.73e-08	9.15e-07	650.101	1373.54	-1.05911	0.142427	-7.4362	1.04e-13	1.59e-12
ENSG00000186026	ZNF284	13.742	71.192	-2.14751	0.395785	-5.42596	5.76e-08	9.2e-07	36.302	11.828	1.28041	0.42834	2.98924	0.00279671	0.00840775
ENSG00000131149	GSE1	28501.4	12598.8	1.14813	0.211752	5.42204	5.89e-08	9.39e-07	13704.1	13128.8	0.0612242	0.110366	0.554738	0.579074	0.703234
ENSG00000133872	SARAF	2628.4	5886.76	-1.13478	0.209314	-5.42142	5.91e-08	9.42e-07	2800.94	3272.08	-0.220897	0.132832	-1.66298	0.0963166	0.178315
ENSG00000120860	WASHC3	282.718	619.454	-1.10554	0.203944	-5.4208	5.93e-08	9.45e-07	269.592	367.094	-0.434681	0.167069	-2.6018	0.00927362	0.02421
ENSG00000121858	TNFSF10	46.634	153.847	-1.63022	0.300805	-5.41953	5.98e-08	9.51e-07	51.184	160.634	-1.56294	0.240668	-6.4942	8.35e-11	8.87e-10
ENSG00000134369	NAV1	2407.15	1052.92	1.16175	0.214492	5.41629	6.08e-08	9.67e-07	1440.39	119.563	3.52222	0.145375	24.2285	1.11e-129	1.04e-126
ENSG00000104205	SGK3	74.67	227.966	-1.5365	0.283806	-5.4139	6.17e-08	9.79e-07	22.406	74.961	-1.51761	0.355751	-4.26592	1.99e-05	9.38e-05
ENSG00000130741	EIF2S3	16200.9	35295	-1.09758	0.202742	-5.41367	6.17e-08	9.8e-07	14315.2	13275.7	0.107664	0.105067	1.02471	0.305498	0.444347
ENSG00000134970	TMED7	865.861	2844.6	-1.62646	0.300503	-5.41246	6.22e-08	9.86e-07	1256.87	1527.04	-0.276825	0.129851	-2.13186	0.0330184	0.0732228
ENSG00000144028	SNRNP200	33808.1	15496.8	1.0994	0.203211	5.41012	6.3e-08	9.98e-07	14170.1	11504.6	0.297362	0.110895	2.68147	0.00732997	0.0196572
ENSG00000188846	RPL14	32281.1	70304.1	-1.09709	0.202852	-5.4083	6.36e-08	1.01e-06	28934.4	27316.5	0.0819267	0.119956	0.682971	0.494625	0.630127
ENSG00000274093	NA	73.721	14.52	2.12739	0.393719	5.40331	6.54e-08	1.04e-06	1.026	0.975	0.00913758	0.381298	0.0239644	0.980881	NA
ENSG00000208004	MIR323B	26.907	123.794	-2.02198	0.374338	-5.40149	6.61e-08	1.05e-06	0	0.65	-0.12119	0.258657	-0.468535	0.639402	NA
ENSG00000135245	HILPDA	463.251	1057.68	-1.15968	0.21471	-5.40111	6.62e-08	1.05e-06	271.223	183.445	0.549623	0.168101	3.26959	0.00107702	0.00355364
ENSG00000271789	NA	204.67	57.484	1.71947	0.318361	5.401	6.63e-08	1.05e-06	5.253	7.941	-0.331611	0.526582	-0.629743	0.528863	0.659549
ENSG00000153140	CETN3	910.521	2105.29	-1.17669	0.217896	-5.40021	6.66e-08	1.05e-06	1357.39	1417.77	-0.0618906	0.144032	-0.4297	0.667414	0.77346
ENSG00000252826	RNU1-92P	20.873	391.961	-3.14658	0.582786	-5.39921	6.69e-08	1.06e-06	1.288	0	0.304629	0.314801	0.967688	0.3332	NA
ENSG00000171612	SLC25A33	1156.68	2836.2	-1.25447	0.232352	-5.39901	6.7e-08	1.06e-06	693.327	360.5	0.926123	0.14407	6.42827	1.29e-10	1.33e-09
ENSG00000204379	XAGE1A	30.717	118.692	-1.81503	0.336413	-5.39523	6.84e-08	1.08e-06	26.319	23.406	0.140354	0.394369	0.355896	0.721919	0.81499
ENSG00000095794	CREM	563.21	1476.92	-1.34182	0.2487	-5.39536	6.84e-08	1.08e-06	1054.82	891.784	0.237514	0.140611	1.68916	0.0911882	0.170524
ENSG00000143502	SUSD4	44.587	4.371	2.7581	0.511217	5.39517	6.85e-08	1.08e-06	14.909	0	2.3899	0.530509	4.50492	6.64e-06	3.41e-05
ENSG00000241685	ARPC1A	328.861	806.343	-1.25433	0.232502	-5.39492	6.86e-08	1.08e-06	83.021	91.634	-0.135529	0.246107	-0.55069	0.581846	0.705725
ENSG00000219902	RPL35P3	28.06	1.073	3.21915	0.596756	5.39441	6.87e-08	1.08e-06	0	0	NA	NA	NA	NA	NA
ENSG00000072110	ACTN1	8003.06	3309.51	1.23618	0.229195	5.39356	6.91e-08	1.08e-06	4103.06	4527.13	-0.139827	0.124056	-1.12713	0.259688	0.391901
ENSG00000252481	SCARNA13	752.378	1999.23	-1.35919	0.252018	-5.39323	6.92e-08	1.08e-06	11.987	12.477	-0.0422721	0.484242	-0.0872955	0.930437	0.956131
ENSG00000006468	ETV1	123.183	34.799	1.72133	0.319375	5.3897	7.06e-08	1.11e-06	152.23	240.622	-0.635382	0.206921	-3.07065	0.00213594	0.00659717
ENSG00000150459	SAP18	2537.3	4986.38	-0.957579	0.177706	-5.38855	7.1e-08	1.11e-06	2793.75	1844.14	0.591606	0.119007	4.9712	6.65e-07	3.99e-06
ENSG00000231431	FAR2P4	1007.48	455.257	1.1176	0.207408	5.38839	7.11e-08	1.11e-06	120.696	172.88	-0.489966	0.236394	-2.07266	0.0382035	0.082749
ENSG00000208001	MIR431	195.454	585.107	-1.51039	0.280455	-5.38551	7.22e-08	1.13e-06	10.997	3.644	0.955475	0.518262	1.84361	0.0652394	0.13003
ENSG00000272288	NA	3.747	43.587	-2.8352	0.527366	-5.37615	7.61e-08	1.19e-06	2.352	7.581	-0.792394	0.530397	-1.49396	0.135186	0.233305
ENSG00000047578	KIAA0556	1600.29	770.654	1.03213	0.192009	5.3754	7.64e-08	1.19e-06	774.798	865.056	-0.155079	0.15371	-1.00891	0.313017	0.451963
ENSG00000074410	CA12	294.698	121.491	1.24016	0.230706	5.37549	7.64e-08	1.19e-06	35.885	99.799	-1.34324	0.298234	-4.50396	6.67e-06	3.42e-05
ENSG00000223404	LINC00397	0	26.88	-3.52961	0.656641	-5.37524	7.65e-08	1.19e-06	2.013	3.993	-0.33974	0.505938	-0.671505	0.501899	0.63682
ENSG00000258337	NA	64.708	10.993	2.26299	0.421025	5.37496	7.66e-08	1.19e-06	0.688	0.333	0.0814354	0.289723	0.281081	0.778649	NA
ENSG00000279977	NA	120.073	34.456	1.6941	0.315203	5.37464	7.67e-08	1.19e-06	0.317	2.966	-0.644706	0.458131	-1.40725	0.159353	0.26571
ENSG00000008735	MAPK8IP2	26.812	118.512	-1.97101	0.366795	-5.37362	7.72e-08	1.2e-06	115.202	143.595	-0.304744	0.206077	-1.47879	0.139197	0.238744
ENSG00000183513	COA5	860.679	2054.4	-1.21871	0.226931	-5.37041	7.86e-08	1.22e-06	639.246	662.252	-0.0506601	0.138232	-0.366485	0.714003	0.809119
ENSG00000182095	TNRC18	12616	4366.05	1.4657	0.272945	5.36995	7.88e-08	1.22e-06	9456.26	8361.59	0.175495	0.113491	1.54634	0.122022	0.215097
ENSG00000242071	RPL7AP6	966.227	2413.15	-1.27861	0.238161	-5.36868	7.93e-08	1.23e-06	735.661	719.19	0.0317344	0.163435	0.194172	0.846041	0.901215
ENSG00000226751	NA	230.412	659.125	-1.45217	0.27052	-5.36805	7.96e-08	1.23e-06	368.354	1690.86	-2.1272	0.189363	-11.2335	2.79e-29	1.53e-27
ENSG00000114023	FAM162A	1962.68	4088.55	-1.03672	0.193127	-5.36807	7.96e-08	1.23e-06	1631.22	1458.66	0.158261	0.142435	1.11111	0.266523	0.400139
ENSG00000126756	UXT	1087.64	2782.49	-1.30963	0.244053	-5.36616	8.04e-08	1.25e-06	749.228	622.873	0.261133	0.143458	1.82028	0.0687164	0.135726
ENSG00000111196	MAGOHB	961.448	2117.17	-1.11115	0.207189	-5.36298	8.19e-08	1.27e-06	865.716	451.153	0.926688	0.125692	7.37268	1.67e-13	2.52e-12
ENSG00000167470	MIDN	3104.13	1225.07	1.29663	0.241807	5.36224	8.22e-08	1.27e-06	2114.62	2671.37	-0.333245	0.111768	-2.98159	0.00286758	0.00858889
ENSG00000140632	GLYR1	8107.95	3920.97	1.02666	0.191507	5.36095	8.28e-08	1.28e-06	7150.58	5621.69	0.342179	0.125742	2.72127	0.00650315	0.0176613
ENSG00000224315	RPL7P7	180.259	60.303	1.51201	0.282106	5.35971	8.34e-08	1.29e-06	0	2.301	-0.503953	0.382853	-1.31631	0.188071	NA
ENSG00000189171	S100A13	269.65	676.54	-1.28375	0.23953	-5.35948	8.35e-08	1.29e-06	119.624	158.97	-0.394804	0.201645	-1.95792	0.0502397	0.104032
ENSG00000111911	HINT3	1953.91	4724.42	-1.23552	0.230578	-5.35836	8.4e-08	1.29e-06	2685.61	2285.6	0.228588	0.137744	1.65951	0.0970134	0.179462
ENSG00000239665	NA	700.554	315.577	1.12221	0.209432	5.35833	8.4e-08	1.29e-06	116.914	133.04	-0.179332	0.219809	-0.815851	0.414585	0.555988
ENSG00000164172	MOCS2	678.772	1389.22	-1.01229	0.188978	-5.35664	8.48e-08	1.31e-06	458.664	301.729	0.592107	0.152562	3.8811	0.000103986	0.000427668
ENSG00000269293	ZSCAN16-AS1	299.941	1056.08	-1.70868	0.319	-5.35636	8.49e-08	1.31e-06	205.253	234.176	-0.185224	0.173876	-1.06527	0.286754	0.423037
ENSG00000274737	NA	150.816	49.556	1.5287	0.285437	5.35565	8.53e-08	1.31e-06	11.922	7.294	0.467423	0.503655	0.928062	0.353375	0.494279
ENSG00000236682	NA	6.699	53.535	-2.5568	0.477771	-5.35152	8.72e-08	1.34e-06	16.36	12.508	0.288145	0.460306	0.625985	0.531325	0.661702
ENSG00000231074	HCG18	4262.27	2148.73	0.970204	0.181297	5.35145	8.72e-08	1.34e-06	869.767	714.253	0.279981	0.128089	2.18584	0.0288276	0.0651325
ENSG00000255046	NA	25.849	130.37	-2.11602	0.395442	-5.35101	8.75e-08	1.34e-06	18.789	41.565	-0.97721	0.37173	-2.62882	0.0085682	0.0225647
ENSG00000170627	GTSF1	4085.77	8279.1	-0.999059	0.18672	-5.35057	8.77e-08	1.34e-06	4739.98	3529.01	0.419749	0.123236	3.40605	0.0006591	0.00229219
ENSG00000206885	SNORA75	40.157	157.915	-1.83834	0.343764	-5.34769	8.91e-08	1.36e-06	18.639	2.656	1.76743	0.505586	3.4958	0.00047264	0.0017003
ENSG00000261519	NA	7.418	73.247	-2.71775	0.508378	-5.34593	9e-08	1.38e-06	13.566	2.291	1.35466	0.527728	2.56697	0.010259	0.0264964
ENSG00000176623	RMDN1	1003.55	2112.19	-1.05034	0.196491	-5.34548	9.02e-08	1.38e-06	992.351	1333.56	-0.420248	0.129604	-3.24256	0.00118463	0.00386891
ENSG00000275023	MLLT6	8526.5	4111.82	1.03027	0.192819	5.34319	9.13e-08	1.4e-06	5080.94	4975.92	0.0297828	0.125974	0.236421	0.813106	0.878626
ENSG00000140332	TLE3	5007.72	2197.7	1.15673	0.216578	5.34095	9.25e-08	1.41e-06	2397.98	2402.06	-0.00229543	0.10989	-0.0208885	0.983335	0.993757
ENSG00000263968	RN7SL381P	371.091	156.326	1.20961	0.226568	5.33884	9.35e-08	1.43e-06	18.471	33.385	-0.715589	0.39418	-1.81539	0.0694643	0.13684
ENSG00000197943	PLCG2	964.352	447.707	1.08108	0.202537	5.33768	9.41e-08	1.44e-06	165.891	520.232	-1.59709	0.186668	-8.55575	1.17e-17	2.67e-16
ENSG00000104904	OAZ1	17298.6	32871.9	-0.911202	0.170788	-5.33527	9.54e-08	1.45e-06	10938.6	10992.4	-0.00694482	0.108485	-0.0640164	0.948957	0.969327
ENSG00000106633	GCK	0.628	23.558	-3.28943	0.617011	-5.33123	9.75e-08	1.49e-06	1.364	2.306	-0.22153	0.482525	-0.459106	0.646158	0.757127
ENSG00000115738	ID2	613.367	1280.37	-1.03921	0.194955	-5.3305	9.79e-08	1.49e-06	306.379	585.458	-0.904115	0.189072	-4.78185	1.74e-06	9.8e-06
ENSG00000133731	IMPA1	770.194	1723.61	-1.13236	0.212469	-5.32952	9.85e-08	1.5e-06	1008.64	910.786	0.145244	0.122264	1.18795	0.234852	0.362026
ENSG00000220744	RPL5P18	52.174	7.618	2.40364	0.451025	5.32929	9.86e-08	1.5e-06	2.271	1.314	0.198048	0.460894	0.429705	0.66741	0.77346
ENSG00000134809	TIMM10	2216.28	6287.54	-1.4416	0.27056	-5.32819	9.92e-08	1.51e-06	1933.38	862.029	1.14256	0.14628	7.81074	5.69e-15	9.79e-14
ENSG00000114209	PDCD10	1973.16	4583.85	-1.18222	0.222064	-5.32376	1.02e-07	1.54e-06	2176.99	1316.34	0.716464	0.118437	6.04931	1.45e-09	1.3e-08
ENSG00000273588	NA	135.586	39.083	1.68815	0.317101	5.32369	1.02e-07	1.54e-06	0.999	5.293	-0.913358	0.522308	-1.7487	0.0803437	0.154031
ENSG00000280043	NA	31.099	1.745	3.04694	0.572392	5.32317	1.02e-07	1.55e-06	0.688	4.975	-0.859413	0.503434	-1.7071	0.0878034	0.165653
ENSG00000154328	NEIL2	293.148	645.028	-1.10991	0.208529	-5.3226	1.02e-07	1.55e-06	415.276	353.106	0.229752	0.149187	1.54002	0.123556	0.217313
ENSG00000175931	UBE2O	4633.97	2047.72	1.14744	0.215583	5.32248	1.02e-07	1.55e-06	2211.84	1876.89	0.233249	0.134191	1.73819	0.0821773	0.157013
ENSG00000127511	SIN3B	2921.18	1363.72	1.07375	0.201753	5.32213	1.03e-07	1.55e-06	1147.61	1418.45	-0.299937	0.141716	-2.11647	0.034305	0.0755511
ENSG00000274308	NA	72.721	12.254	2.28503	0.42937	5.32181	1.03e-07	1.55e-06	0.633	3.283	-0.572937	0.47184	-1.21426	0.224647	0.34951
ENSG00000264920	NA	75.776	301.272	-1.84892	0.347462	-5.32122	1.03e-07	1.56e-06	173.71	182.119	-0.0661209	0.20783	-0.318149	0.750372	0.835813
ENSG00000276216	NA	40.224	138.094	-1.67732	0.315229	-5.32095	1.03e-07	1.56e-06	3.407	3.299	0.014839	0.51638	0.0287366	0.977075	0.990805
ENSG00000176171	BNIP3	2308.02	4828.32	-1.04203	0.195836	-5.32094	1.03e-07	1.56e-06	2136.95	2013.03	0.0842088	0.154739	0.544198	0.586305	0.709377
ENSG00000111642	CHD4	34364.2	15142	1.15128	0.216375	5.32075	1.03e-07	1.56e-06	16399.5	12383.4	0.399851	0.12201	3.27719	0.00104846	0.0034711
ENSG00000151366	NDUFC2	551.814	4114.23	-2.49244	0.468456	-5.32054	1.03e-07	1.56e-06	282.784	227.936	0.300222	0.194108	1.54667	0.121942	0.214995
ENSG00000104427	ZC2HC1A	5.874	49.369	-2.58317	0.485979	-5.3154	1.06e-07	1.6e-06	56.128	50.764	0.130084	0.304221	0.427597	0.668945	0.774848
ENSG00000079393	DUSP13	196.625	578.786	-1.4883	0.280004	-5.31527	1.07e-07	1.6e-06	244.205	705.089	-1.50286	0.138306	-10.8662	1.67e-27	8.11e-26
ENSG00000257183	NA	93.207	21.412	1.95222	0.367345	5.3144	1.07e-07	1.61e-06	2.354	1.964	0.0703009	0.474394	0.148191	0.882192	0.925509
ENSG00000129128	SPCS3	4717.28	10901.2	-1.17525	0.221189	-5.31335	1.08e-07	1.62e-06	4789.23	5200.03	-0.117233	0.120784	-0.970597	0.331749	0.471841
ENSG00000162961	DPY30	880.839	2161.4	-1.25404	0.236157	-5.31019	1.1e-07	1.64e-06	953.354	578.89	0.70841	0.130591	5.42464	5.81e-08	4.09e-07
ENSG00000116584	ARHGEF2	9971.03	5025.76	0.96999	0.182705	5.30906	1.1e-07	1.65e-06	3866.17	5048.76	-0.380885	0.108012	-3.52634	0.000421348	0.00153147
ENSG00000183617	MRPL54	1451.94	3256.53	-1.13544	0.213905	-5.30813	1.11e-07	1.66e-06	964.062	554.358	0.777122	0.170386	4.56097	5.09e-06	2.67e-05
ENSG00000142684	ZNF593	1523.52	3645.17	-1.22111	0.230055	-5.30792	1.11e-07	1.66e-06	902.791	482.559	0.886772	0.141589	6.26299	3.78e-10	3.63e-09
ENSG00000207978	MIR154	33.163	153.481	-2.01898	0.380428	-5.30712	1.11e-07	1.67e-06	0	0	NA	NA	NA	NA	NA
ENSG00000175548	ALG10B	145.096	361.243	-1.2726	0.239827	-5.30632	1.12e-07	1.67e-06	324.851	446.839	-0.450227	0.160291	-2.80881	0.00497254	0.0139673
ENSG00000151881	TMEM267	351.76	1009.02	-1.45424	0.274092	-5.30568	1.12e-07	1.68e-06	369.132	422.927	-0.191181	0.175573	-1.0889	0.276199	0.411281
ENSG00000013810	TACC3	5908.64	2785.82	1.0604	0.199959	5.30309	1.14e-07	1.7e-06	3109.62	2496.59	0.311942	0.132641	2.35178	0.0186841	0.0449258
ENSG00000233236	NA	167.305	1472.55	-2.63076	0.496164	-5.3022	1.14e-07	1.71e-06	182.21	672.403	-1.81108	0.205473	-8.8142	1.21e-18	3.04e-17
ENSG00000278637	HIST1H4A	2624.93	22387.4	-2.60464	0.491585	-5.29846	1.17e-07	1.74e-06	113.016	60.128	0.851564	0.260475	3.26928	0.00107822	0.00355636
ENSG00000139168	ZCRB1	682.29	1624.96	-1.21456	0.229388	-5.29481	1.19e-07	1.78e-06	754.543	1098.72	-0.53286	0.140334	-3.79709	0.000146406	0.000583928
ENSG00000142856	ITGB3BP	1171.94	2777.8	-1.20842	0.228244	-5.29443	1.19e-07	1.78e-06	1348.49	1495.14	-0.146932	0.128531	-1.14316	0.252971	0.38407
ENSG00000121022	COPS5	2715.53	5790.81	-1.06766	0.201661	-5.2943	1.19e-07	1.78e-06	3403.55	2553.46	0.408615	0.126607	3.22743	0.0012491	0.00405951
ENSG00000279637	NA	39.557	3.211	2.85502	0.539304	5.2939	1.2e-07	1.78e-06	4.273	2.291	0.352845	0.519212	0.679578	0.496772	0.632039
ENSG00000118689	FOXO3	3757.9	1639.67	1.16381	0.219868	5.29322	1.2e-07	1.79e-06	1521.61	1715.43	-0.170966	0.118929	-1.43754	0.150564	0.253818
ENSG00000173269	MMRN2	49.461	6.349	2.52073	0.476239	5.29299	1.2e-07	1.79e-06	3.085	0.665	0.499683	0.459537	1.08736	0.276878	0.411995
ENSG00000166888	STAT6	4112.97	2025.77	1.00124	0.189205	5.29183	1.21e-07	1.8e-06	3403.33	3120.09	0.124112	0.107449	1.15509	0.248056	0.378243
ENSG00000227615	NA	10.944	67.373	-2.30845	0.436264	-5.29139	1.21e-07	1.8e-06	14.698	15.822	-0.0829213	0.450385	-0.184112	0.853926	0.907531
ENSG00000268129	NA	37.14	132.816	-1.7239	0.325841	-5.29063	1.22e-07	1.81e-06	25.287	23.702	0.0724578	0.437701	0.165542	0.868518	0.916959
ENSG00000225300	NA	171.132	55.269	1.54784	0.292628	5.28944	1.23e-07	1.82e-06	0.655	4.313	-0.803158	0.501005	-1.60309	0.108914	0.196972
ENSG00000110442	COMMD9	616.435	1252.64	-1.00266	0.189579	-5.28889	1.23e-07	1.82e-06	753.559	353.581	1.06678	0.159718	6.67916	2.4e-11	2.77e-10
ENSG00000107099	DOCK8	6789.66	3414.84	0.972744	0.184028	5.28583	1.25e-07	1.85e-06	1833.06	2924.43	-0.665256	0.119781	-5.55395	2.79e-08	2.08e-07
ENSG00000240972	MIF	1324.78	3642.87	-1.40093	0.265077	-5.28499	1.26e-07	1.86e-06	3101.61	1979.51	0.595955	0.288091	2.06864	0.0385802	0.0834193
ENSG00000178096	BOLA1	240.065	614.677	-1.30877	0.247661	-5.28452	1.26e-07	1.86e-06	205.04	171.865	0.24645	0.187339	1.31553	0.188332	0.303686
ENSG00000127616	SMARCA4	16290.9	6549.94	1.27149	0.240614	5.28434	1.26e-07	1.86e-06	10240.1	10069.6	0.0239155	0.12853	0.186069	0.852391	0.90662
ENSG00000170776	AKAP13	731.485	273.956	1.36196	0.25815	5.27584	1.32e-07	1.95e-06	445.189	345.438	0.358851	0.154862	2.31723	0.0204909	0.0485922
ENSG00000234741	GAS5	11024.3	29007.2	-1.34431	0.254854	-5.27481	1.33e-07	1.96e-06	7026.37	8879.32	-0.33393	0.111971	-2.98228	0.00286108	0.00857219
ENSG00000142168	SOD1	11865.9	23247.2	-0.952596	0.180683	-5.27221	1.35e-07	1.99e-06	4950.06	3771.22	0.387682	0.115381	3.36001	0.000779406	0.0026628
ENSG00000278571	MIR7161	390.518	172.673	1.14542	0.217306	5.27102	1.36e-07	2e-06	39.298	31.405	0.284126	0.355892	0.798348	0.424668	0.566326
ENSG00000161551	ZNF577	8.685	52.817	-2.29216	0.434925	-5.27026	1.36e-07	2e-06	34.572	6.88	1.72386	0.459608	3.75071	0.000176332	0.000691673
ENSG00000198860	TSEN15	947.949	2399.17	-1.29386	0.24558	-5.26858	1.37e-07	2.02e-06	1349.58	2050.31	-0.585729	0.180029	-3.25353	0.0011398	0.00373892
ENSG00000120509	PDZD11	467.967	1079.03	-1.17173	0.222457	-5.26722	1.39e-07	2.03e-06	651.889	515.949	0.330005	0.153165	2.15457	0.0311954	0.0696869
ENSG00000108797	CNTNAP1	631.961	267.653	1.2037	0.228609	5.26534	1.4e-07	2.05e-06	280.183	331.002	-0.234166	0.164387	-1.42448	0.154307	0.258998
ENSG00000235381	NA	217.47	76.614	1.44394	0.274341	5.26332	1.41e-07	2.08e-06	60.222	48.89	0.275081	0.297386	0.924999	0.354966	0.495945
ENSG00000264853	NA	359.277	147.11	1.24747	0.237022	5.26311	1.42e-07	2.08e-06	3.56	3.313	0.0479016	0.523402	0.0915197	0.92708	0.953787
ENSG00000279202	NA	106.196	26.966	1.83893	0.349417	5.26284	1.42e-07	2.08e-06	0.993	2.324	-0.306262	0.464702	-0.65905	0.509864	0.643242
ENSG00000279819	NA	105.221	15.484	2.4096	0.457906	5.26221	1.42e-07	2.08e-06	0	1.625	-0.304335	0.314292	-0.96832	0.332884	NA
ENSG00000107833	NPM3	2764.86	6313.49	-1.1588	0.220308	-5.25992	1.44e-07	2.11e-06	3176.18	1333.99	1.23484	0.121889	10.1309	4.03e-24	1.57e-22
ENSG00000266235	MIR3176	116.69	28.258	1.88324	0.358063	5.25953	1.44e-07	2.11e-06	63.484	11.821	2.00009	0.399448	5.00715	5.52e-07	3.36e-06
ENSG00000279801	NA	86.391	19.986	1.93251	0.367524	5.25819	1.45e-07	2.13e-06	6.085	7.567	-0.186873	0.523682	-0.356845	0.721208	0.814396
ENSG00000120963	ZNF706	862.187	1944.95	-1.14238	0.217276	-5.25774	1.46e-07	2.13e-06	2034.92	1105.67	0.868302	0.121157	7.16675	7.68e-13	1.08e-11
ENSG00000160294	MCM3AP	15752.4	7926.15	0.971996	0.184871	5.2577	1.46e-07	2.13e-06	4362.97	4799.34	-0.135854	0.11267	-1.20576	0.227909	0.353491
ENSG00000080854	IGSF9B	485.579	208.37	1.18435	0.225443	5.25345	1.49e-07	2.18e-06	109.46	226.153	-0.988564	0.240156	-4.11634	3.85e-05	0.000172453
ENSG00000141759	TXNL4A	1577.86	3242.8	-1.0175	0.193688	-5.2533	1.49e-07	2.18e-06	711.784	499.786	0.501867	0.134696	3.72592	0.000194602	0.000757006
ENSG00000150316	CWC15	1587.99	3227.18	-1.00211	0.190777	-5.25277	1.5e-07	2.18e-06	1266.34	1063.46	0.248748	0.115884	2.14652	0.0318314	0.0709032
ENSG00000175193	PARL	336.492	734.636	-1.09817	0.209096	-5.25199	1.5e-07	2.19e-06	59.916	31.713	0.822441	0.321699	2.55655	0.0105714	0.0272088
ENSG00000112304	ACOT13	1469.4	3003.36	-1.01	0.192354	-5.25071	1.52e-07	2.2e-06	840.926	1366.54	-0.685915	0.15359	-4.4659	7.97e-06	4.03e-05
ENSG00000135315	CEP162	1294.42	632.68	1.01143	0.192627	5.25072	1.52e-07	2.2e-06	341.06	206.364	0.703646	0.176307	3.99103	6.58e-05	0.000281776
ENSG00000172380	GNG12	394.064	1079.67	-1.39509	0.265704	-5.25054	1.52e-07	2.2e-06	304.709	1018.23	-1.70943	0.142239	-12.018	2.86e-33	1.91e-31
ENSG00000197965	MPZL1	3532.13	7647.87	-1.08774	0.207337	-5.24627	1.55e-07	2.25e-06	2756.9	3657.39	-0.404495	0.0951139	-4.25274	2.11e-05	9.9e-05
ENSG00000254999	BRK1	1771.81	4149.77	-1.19199	0.227377	-5.24238	1.59e-07	2.3e-06	3817.03	3553.23	0.101935	0.119433	0.853488	0.393389	0.534847
ENSG00000105136	ZNF419	104.205	28.299	1.76023	0.335785	5.24215	1.59e-07	2.3e-06	43.535	39.351	0.127293	0.342052	0.372147	0.709784	0.806143
ENSG00000111679	PTPN6	815.308	327.193	1.27299	0.242858	5.24172	1.59e-07	2.3e-06	187.693	181.286	0.0479768	0.185133	0.259148	0.795521	0.865984
ENSG00000131153	GINS2	4406.15	8233.81	-0.887683	0.169397	-5.24024	1.6e-07	2.32e-06	2632.01	1908.47	0.458086	0.117325	3.90441	9.45e-05	0.000392196
ENSG00000201247	SNORD114-13	104.916	333.014	-1.57618	0.301047	-5.23566	1.64e-07	2.38e-06	84.411	72.297	0.20581	0.287974	0.714683	0.474805	0.611365
ENSG00000153283	CD96	20.399	0	3.41504	0.652472	5.234	1.66e-07	2.4e-06	0.338	0	0.0617083	0.258657	0.238572	0.811437	NA
ENSG00000169241	SLC50A1	816.081	1711.32	-1.04461	0.199586	-5.23387	1.66e-07	2.4e-06	941.299	1107.48	-0.231495	0.121784	-1.90086	0.0573202	0.116685
ENSG00000255717	SNHG1	7451.19	19732.8	-1.35172	0.258502	-5.22904	1.7e-07	2.46e-06	5207.8	4336.36	0.261223	0.110135	2.37183	0.0177	0.0428142
ENSG00000255837	TAS2R20	50.665	7.153	2.43509	0.465709	5.22879	1.71e-07	2.46e-06	0.317	2.957	-0.640503	0.457278	-1.40069	0.161308	0.268381
ENSG00000079805	DNM2	11716.3	5541.89	1.05542	0.201873	5.22815	1.71e-07	2.46e-06	5243.02	11240.5	-1.08415	0.127113	-8.52903	1.48e-17	3.3e-16
ENSG00000127663	KDM4B	3947.14	1674.36	1.20029	0.229571	5.22843	1.71e-07	2.46e-06	1997.23	3453.04	-0.77877	0.124052	-6.27777	3.43e-10	3.32e-09
ENSG00000237280	NA	82.304	20.297	1.86561	0.356826	5.22834	1.71e-07	2.46e-06	2.741	0.325	0.512988	0.428735	1.19651	0.231496	0.35795
ENSG00000258620	NA	50.558	7.303	2.40307	0.459638	5.22818	1.71e-07	2.46e-06	0	1.326	-0.310449	0.317493	-0.977814	0.328166	NA
ENSG00000271576	NA	13.798	78.933	-2.23267	0.427082	-5.22773	1.72e-07	2.47e-06	46.328	94.768	-0.958317	0.270157	-3.54726	0.000389265	0.00142292
ENSG00000128463	EMC4	1950.57	4106.21	-1.04979	0.20086	-5.2265	1.73e-07	2.48e-06	1670.34	1323.08	0.330252	0.139422	2.36872	0.0178499	0.043132
ENSG00000068366	ACSL4	1415.89	599.382	1.20297	0.230168	5.2265	1.73e-07	2.48e-06	275.5	667.3	-1.24972	0.154606	-8.08322	6.31e-16	1.2e-14
ENSG00000100442	FKBP3	1982.7	4035.44	-1.00401	0.192172	-5.22454	1.75e-07	2.5e-06	2161.29	2008.33	0.104338	0.126621	0.824022	0.409927	0.551224
ENSG00000206588	RNU1-28P	7.55	80.129	-2.75225	0.526861	-5.22386	1.75e-07	2.51e-06	1.648	0.332	0.316811	0.385859	0.821054	0.411615	NA
ENSG00000183291	SELENOF	2843.46	7384.55	-1.32646	0.253987	-5.22256	1.76e-07	2.53e-06	3753.3	2497.15	0.578934	0.129473	4.47146	7.77e-06	3.94e-05
ENSG00000281406	BLACAT1	22.512	0.347	3.31266	0.634293	5.2226	1.76e-07	2.53e-06	0	0.65	-0.12119	0.258657	-0.468535	0.639402	NA
ENSG00000153896	ZNF599	170.143	413.638	-1.23996	0.237521	-5.22044	1.79e-07	2.55e-06	209.588	180.996	0.20259	0.197534	1.02559	0.305084	0.443919
ENSG00000174851	YIF1A	2462.63	5472.36	-1.12219	0.214995	-5.21958	1.79e-07	2.56e-06	1691.13	1507.7	0.16412	0.101547	1.61621	0.106049	0.192917
ENSG00000148400	NOTCH1	1904.45	688.073	1.4075	0.269683	5.2191	1.8e-07	2.57e-06	238.803	315.111	-0.38888	0.168136	-2.31289	0.0207284	0.0490553
ENSG00000101695	RNF125	64.043	202.128	-1.56847	0.300539	-5.21887	1.8e-07	2.57e-06	282.772	729.71	-1.33105	0.173338	-7.67891	1.6e-14	2.67e-13
ENSG00000100784	RPS6KA5	730.17	343.462	1.06342	0.203805	5.2178	1.81e-07	2.58e-06	151.589	136.366	0.143877	0.237552	0.605665	0.544737	0.673224
ENSG00000173726	TOMM20	14153.7	30162.2	-1.06605	0.204372	-5.2162	1.83e-07	2.6e-06	15225.8	18865.3	-0.305155	0.121278	-2.51616	0.0118642	0.0301235
ENSG00000143226	NA	2638.36	5465.58	-1.028	0.197147	-5.21436	1.84e-07	2.63e-06	2383.28	8270.06	-1.75249	0.161597	-10.8448	2.11e-27	1.02e-25
ENSG00000223599	NA	193.186	58.658	1.61872	0.310667	5.21045	1.88e-07	2.68e-06	4.617	3.972	0.106232	0.530372	0.200297	0.841248	0.898007
ENSG00000133858	ZFC3H1	8056.59	4144.1	0.9417	0.180756	5.20979	1.89e-07	2.69e-06	3366.11	3767.01	-0.160955	0.101153	-1.59121	0.111563	0.20071
ENSG00000204681	GABBR1	3503.02	1738.31	0.990589	0.190249	5.2068	1.92e-07	2.73e-06	868.972	831.466	0.0626344	0.134455	0.465839	0.641331	0.753511
ENSG00000251495	PPIAP11	26.178	100.883	-1.8055	0.346792	-5.20629	1.93e-07	2.74e-06	25.74	20.814	0.254339	0.395179	0.643605	0.519832	0.651532
ENSG00000087274	ADD1	6849.91	3129.87	1.1015	0.211588	5.20587	1.93e-07	2.74e-06	2919.56	3299.15	-0.174275	0.110287	-1.58019	0.114064	0.204143
ENSG00000052802	MSMO1	1700.66	3992.86	-1.19468	0.229525	-5.20503	1.94e-07	2.75e-06	847.369	2182.47	-1.33799	0.1479	-9.04658	1.48e-19	4e-18
ENSG00000092208	GEMIN2	552.574	1167.52	-1.05412	0.202617	-5.20256	1.97e-07	2.79e-06	417.775	421.846	-0.0139638	0.158002	-0.0883774	0.929577	0.955564
ENSG00000155438	NIFK	3224.35	6624.07	-1.01652	0.195591	-5.19718	2.02e-07	2.87e-06	2064.55	1152.88	0.828485	0.125763	6.58765	4.47e-11	4.93e-10
ENSG00000137955	RABGGTB	5843.66	12210.2	-1.03932	0.200073	-5.19468	2.05e-07	2.9e-06	3116.18	1851.75	0.742625	0.109813	6.76266	1.35e-11	1.61e-10
ENSG00000144746	ARL6IP5	800.795	1689.78	-1.05226	0.20262	-5.19326	2.07e-07	2.93e-06	1026.16	848.271	0.270559	0.124044	2.18115	0.029172	0.0658228
ENSG00000168255	POLR2J3	1446.05	656.766	1.10982	0.213897	5.18859	2.12e-07	3e-06	181.878	157.459	0.200733	0.189335	1.0602	0.289054	0.425755
ENSG00000225439	BOLA3-AS1	241.71	628.462	-1.32721	0.255854	-5.18737	2.13e-07	3.02e-06	280.564	249.37	0.165568	0.16311	1.01507	0.310073	0.448896
ENSG00000125971	DYNLRB1	856.86	1795.27	-1.04306	0.201093	-5.18697	2.14e-07	3.02e-06	1214.96	1182.97	0.0373657	0.158987	0.235024	0.81419	0.879416
ENSG00000254101	LINC02055	27.533	112.435	-1.86643	0.359916	-5.18574	2.15e-07	3.04e-06	48.101	67.149	-0.434897	0.318753	-1.36437	0.172451	0.282923
ENSG00000173930	SLCO4C1	46.316	5.851	2.50735	0.483499	5.18584	2.15e-07	3.04e-06	0.317	5.271	-1.08932	0.505686	-2.15415	0.0312286	0.069742
ENSG00000163009	C2orf48	452.496	186.023	1.23941	0.239017	5.18545	2.15e-07	3.04e-06	115.864	115.482	0.0032264	0.22158	0.0145609	0.988383	0.995121
ENSG00000214021	TTLL3	3235.61	1384.2	1.1889	0.229302	5.18488	2.16e-07	3.05e-06	729.525	1133.19	-0.622615	0.149659	-4.16023	3.18e-05	0.000144379
ENSG00000100354	TNRC6B	5623.64	2678.31	1.04572	0.201774	5.18265	2.19e-07	3.08e-06	946.446	1148.74	-0.275397	0.12165	-2.26385	0.0235832	0.0548555
ENSG00000162739	SLAMF6	149.452	44.619	1.6435	0.317185	5.18151	2.2e-07	3.1e-06	3.87	56.036	-2.9297	0.435285	-6.73055	1.69e-11	1.99e-10
ENSG00000114744	COMMD2	653.494	1320.4	-0.993871	0.191875	-5.17979	2.22e-07	3.12e-06	480.473	420.502	0.188684	0.139341	1.35411	0.175702	0.287091
ENSG00000184677	ZBTB40	6288.33	3366.3	0.886861	0.171247	5.17884	2.23e-07	3.14e-06	2100.68	1517.3	0.463419	0.12054	3.84453	0.000120783	0.000489178
ENSG00000109685	NSD2	9267.64	4682.18	0.965886	0.186527	5.17827	2.24e-07	3.15e-06	3521.34	3068.88	0.196457	0.108164	1.81628	0.0693278	0.136643
ENSG00000197465	GYPE	2864.87	5681.96	-0.968491	0.187173	-5.17431	2.29e-07	3.21e-06	1123.76	2963.36	-1.3835	0.10955	-12.6289	1.46e-36	1.17e-34
ENSG00000181090	EHMT1	6279.37	3171.49	0.966244	0.186742	5.17423	2.29e-07	3.21e-06	2641.59	2147.33	0.294625	0.128236	2.29752	0.0215893	0.0508147
ENSG00000120254	MTHFD1L	7077.09	3189.92	1.11933	0.216367	5.17328	2.3e-07	3.22e-06	2307.84	2705.53	-0.227452	0.0972917	-2.33783	0.019396	0.0463619
ENSG00000149806	FAU	16504.9	35400.3	-1.07428	0.207723	-5.1717	2.32e-07	3.25e-06	6623.79	5167.83	0.353596	0.117549	3.00808	0.00262902	0.00796318
ENSG00000106245	BUD31	1945.26	3848.34	-0.965094	0.186694	-5.16939	2.35e-07	3.29e-06	1912.61	1566.33	0.28508	0.108261	2.63327	0.0084567	0.0223027
ENSG00000259471	LINC01169	46.957	170.094	-1.73469	0.335674	-5.16779	2.37e-07	3.31e-06	13.226	73.922	-2.17271	0.345572	-6.28727	3.23e-10	3.14e-09
ENSG00000111711	GOLT1B	573.578	1741.44	-1.5218	0.294552	-5.16649	2.39e-07	3.33e-06	691.848	715.624	-0.0484127	0.140639	-0.344233	0.730671	0.821675
ENSG00000120925	RNF170	274.289	686.136	-1.27671	0.247122	-5.16631	2.39e-07	3.34e-06	313.327	441.612	-0.48276	0.171759	-2.81069	0.00494357	0.0138922
ENSG00000105518	TMEM205	875.267	2201.94	-1.28449	0.248657	-5.16573	2.4e-07	3.34e-06	828.637	732.791	0.175159	0.120717	1.45099	0.146783	0.248807
ENSG00000105640	RPL18A	24167.1	50647	-1.0431	0.201984	-5.16427	2.41e-07	3.37e-06	22893.7	25865.6	-0.174738	0.0925068	-1.88892	0.0589023	0.119474
ENSG00000180389	ATP5EP2	0.287	21.056	-3.30109	0.639476	-5.16217	2.44e-07	3.4e-06	0.682	0	0.122674	0.258657	0.474274	0.635304	NA
ENSG00000114125	RNF7	1111.32	2874.63	-1.32027	0.255762	-5.16209	2.44e-07	3.4e-06	1115.2	978.616	0.183688	0.164017	1.11993	0.262745	0.395488
ENSG00000154479	CCDC173	149.611	367.685	-1.25368	0.242926	-5.16075	2.46e-07	3.43e-06	260.5	169.926	0.593875	0.198258	2.99546	0.00274034	0.00825562
ENSG00000253584	NA	192.6	62.505	1.54371	0.299154	5.16026	2.47e-07	3.43e-06	36.883	40.578	-0.122201	0.334662	-0.365149	0.715	0.809646
ENSG00000101096	NFATC2	1058.34	460.856	1.16419	0.225617	5.16002	2.47e-07	3.43e-06	385.776	405.333	-0.0688511	0.165093	-0.417045	0.676645	0.780609
ENSG00000265417	NA	314.112	99.602	1.57118	0.304521	5.15953	2.48e-07	3.44e-06	11.691	36.303	-1.34907	0.402032	-3.35563	0.000791857	0.00270187
ENSG00000279549	NA	106.572	30.117	1.70958	0.331394	5.15875	2.49e-07	3.45e-06	1.681	3.966	-0.460205	0.514938	-0.893709	0.371478	0.512253
ENSG00000130816	DNMT1	15258.2	7311.72	1.03728	0.201092	5.15822	2.49e-07	3.46e-06	7383.26	6534.3	0.173369	0.135632	1.27823	0.201168	0.319991
ENSG00000246089	NA	122.574	340.985	-1.41263	0.273878	-5.15789	2.5e-07	3.46e-06	220.101	202.474	0.116916	0.17535	0.666756	0.504928	0.639625
ENSG00000114554	PLXNA1	17852.2	7474.62	1.21659	0.235868	5.15794	2.5e-07	3.46e-06	7308.57	5148.43	0.496549	0.140208	3.54152	0.000397833	0.00145281
ENSG00000148468	FAM171A1	162.625	52.921	1.53394	0.297413	5.15761	2.5e-07	3.47e-06	21.592	35.647	-0.611296	0.383096	-1.59568	0.110561	0.199158
ENSG00000100523	DDHD1	1398.18	632.497	1.11399	0.216007	5.15721	2.51e-07	3.47e-06	412.9	424.305	-0.0387731	0.142271	-0.27253	0.785215	0.859698
ENSG00000125386	FAM193A	1979.36	896.299	1.11269	0.215761	5.15705	2.51e-07	3.47e-06	648.719	517.267	0.319752	0.156944	2.03737	0.0416131	0.088811
ENSG00000186352	ANKRD37	162.949	408.869	-1.28065	0.248461	-5.15431	2.55e-07	3.52e-06	67.806	47.197	0.476926	0.300325	1.58803	0.112279	0.201725
ENSG00000140464	PML	2225.81	910.784	1.24611	0.241886	5.15161	2.58e-07	3.57e-06	1110.79	1797.41	-0.684565	0.123382	-5.54833	2.88e-08	2.14e-07
ENSG00000198888	MT-ND1	1950.18	861.035	1.14664	0.222742	5.14783	2.64e-07	3.64e-06	51406	21024.2	1.27071	0.128446	9.89296	4.47e-23	1.6e-21
ENSG00000232587	EEF1A1P3	115.291	32.506	1.71095	0.33237	5.14771	2.64e-07	3.64e-06	1.026	1.307	-0.0688937	0.417076	-0.165183	0.8688	NA
ENSG00000260018	NA	23.039	110.524	-2.0496	0.398172	-5.14753	2.64e-07	3.64e-06	28.208	22.083	0.28358	0.416224	0.681315	0.495672	0.631036
ENSG00000177663	IL17RA	774.208	365.251	1.05824	0.205612	5.14676	2.65e-07	3.65e-06	385.269	324.425	0.243676	0.145915	1.66999	0.0949212	0.17624
ENSG00000160654	CD3G	260.555	105.195	1.26204	0.245247	5.14599	2.66e-07	3.67e-06	0.676	8.244	-1.36084	0.527011	-2.58219	0.00981745	0.0254832
ENSG00000100814	CCNB1IP1	908.036	2044.23	-1.13835	0.221255	-5.14494	2.68e-07	3.68e-06	1038.31	2133.42	-1.02575	0.120111	-8.54005	1.34e-17	3.02e-16
ENSG00000226400	NA	106.206	28.167	1.77995	0.346019	5.14408	2.69e-07	3.7e-06	2.271	3.316	-0.181681	0.503028	-0.361175	0.717969	0.812068
ENSG00000279794	NA	83.904	20.777	1.85829	0.361313	5.14317	2.7e-07	3.71e-06	4.766	8.602	-0.478725	0.527038	-0.90833	0.363704	0.504779
ENSG00000220867	HSPE1P26	45.268	5.549	2.52683	0.491308	5.14307	2.7e-07	3.71e-06	0.338	1.332	-0.243142	0.364582	-0.666905	0.504833	NA
ENSG00000083457	ITGAE	219.689	627.33	-1.44526	0.281056	-5.14224	2.71e-07	3.73e-06	228.349	103.453	1.09422	0.212465	5.15013	2.6e-07	1.66e-06
ENSG00000117707	PROX1	91.209	20.038	1.99585	0.388139	5.1421	2.72e-07	3.73e-06	21.69	207.389	-3.04972	0.257793	-11.8301	2.73e-32	1.75e-30
ENSG00000085185	BCORL1	1687.19	751.632	1.13417	0.22059	5.14154	2.72e-07	3.74e-06	1038.57	909.341	0.188228	0.150502	1.25067	0.211055	0.332617
ENSG00000156639	ZFAND3	1215.82	515.619	1.19902	0.233226	5.14103	2.73e-07	3.74e-06	598.206	823.545	-0.455166	0.121595	-3.7433	0.000181619	0.00071052
ENSG00000168246	UBTD2	334.587	861.251	-1.31313	0.255479	-5.13986	2.75e-07	3.77e-06	352.258	306.246	0.197488	0.157667	1.25256	0.210366	0.3317
ENSG00000212124	TAS2R19	60.94	7.166	2.57262	0.50075	5.13755	2.78e-07	3.81e-06	3.368	0.997	0.529655	0.494543	1.071	0.28417	0.420286
ENSG00000130402	ACTN4	19832.3	7991.34	1.26625	0.246482	5.13729	2.79e-07	3.81e-06	16496	18157.2	-0.136166	0.133571	-1.01942	0.308003	0.446664
ENSG00000155093	PTPRN2	19.484	0	3.36061	0.654191	5.13704	2.79e-07	3.82e-06	0	5.905	-1.25422	0.498617	-2.51539	0.0118899	0.0301848
ENSG00000254893	NA	167.048	457.113	-1.39075	0.270757	-5.13653	2.8e-07	3.82e-06	134.673	93.863	0.490979	0.242146	2.02762	0.042599	0.0906653
ENSG00000135940	COX5B	7503.39	15314.8	-1.00721	0.196085	-5.13659	2.8e-07	3.82e-06	3534.87	2195.63	0.671051	0.159422	4.20927	2.56e-05	0.000118255
ENSG00000168488	ATXN2L	13184.7	6214.96	1.05915	0.206258	5.13509	2.82e-07	3.85e-06	8144.82	12497.2	-0.611082	0.10864	-5.62481	1.86e-08	1.41e-07
ENSG00000197872	FAM49A	410.922	135.767	1.5147	0.294963	5.13521	2.82e-07	3.85e-06	116.922	4.248	3.88351	0.393875	9.85977	6.22e-23	2.2e-21
ENSG00000163577	EIF5A2	153.767	480.227	-1.55517	0.302912	-5.13407	2.84e-07	3.86e-06	316.162	243.051	0.370327	0.162871	2.27374	0.0229813	0.0536703
ENSG00000108064	TFAM	5072.06	10544.8	-1.03203	0.201016	-5.13406	2.84e-07	3.86e-06	5382.28	2523.28	1.08212	0.104818	10.3238	5.5e-25	2.29e-23
ENSG00000132510	KDM6B	1215.72	496.144	1.24909	0.243366	5.13254	2.86e-07	3.89e-06	845.161	1649.89	-0.943055	0.157177	-5.99996	1.97e-09	1.73e-08
ENSG00000237669	NA	95.429	22.604	1.9083	0.371971	5.13025	2.89e-07	3.94e-06	30.731	63.08	-0.936381	0.316717	-2.95652	0.0031113	0.00922973
ENSG00000266897	NA	243.75	90.156	1.37857	0.268732	5.12991	2.9e-07	3.94e-06	11.942	7.592	0.446999	0.493495	0.905781	0.365052	0.506121
ENSG00000187325	TAF9B	554.114	1242.61	-1.13285	0.22088	-5.12884	2.92e-07	3.96e-06	607.733	638.919	-0.0713757	0.129102	-0.552864	0.580356	0.704516
ENSG00000104885	DOT1L	7909.82	3344.9	1.20305	0.234566	5.1288	2.92e-07	3.96e-06	4691.79	4403.01	0.0900558	0.142383	0.632491	0.527066	0.657807
ENSG00000143153	ATP1B1	266.372	103.19	1.31535	0.256536	5.12736	2.94e-07	3.99e-06	47.633	30.321	0.555109	0.375705	1.47751	0.139538	0.239109
ENSG00000173548	SNX33	1204.77	504.886	1.21429	0.23703	5.12296	3.01e-07	4.08e-06	611.194	905.018	-0.556378	0.139123	-3.99917	6.36e-05	0.000272949
ENSG00000124343	NA	8.101	60.925	-2.46477	0.481175	-5.1224	3.02e-07	4.09e-06	21.215	23.726	-0.132295	0.405058	-0.326608	0.743965	0.830815
ENSG00000113966	ARL6	89.424	237.567	-1.35416	0.264397	-5.12171	3.03e-07	4.1e-06	110.098	69.366	0.621858	0.26393	2.35615	0.0184654	0.0444921
ENSG00000138814	PPP3CA	235.46	71.333	1.62043	0.316379	5.12179	3.03e-07	4.1e-06	71.795	133.614	-0.848106	0.23878	-3.55182	0.000382571	0.00140038
ENSG00000213853	EMP2	497.173	1151.05	-1.17553	0.229569	-5.12057	3.05e-07	4.12e-06	375.074	999.333	-1.3869	0.142838	-9.7096	2.74e-22	9.25e-21
ENSG00000147164	SNX12	1210.01	2489.28	-1.01769	0.198782	-5.11964	3.06e-07	4.14e-06	1540.48	1253.88	0.293707	0.112466	2.61153	0.00901392	0.0235983
ENSG00000281958	NA	19.495	0	3.35122	0.654631	5.11925	3.07e-07	4.14e-06	0.676	0	0.122674	0.258657	0.474274	0.635304	NA
ENSG00000130522	JUND	2743.45	997.534	1.39706	0.272966	5.11807	3.09e-07	4.17e-06	607.056	920.948	-0.589825	0.147919	-3.98748	6.68e-05	0.000285499
ENSG00000184785	SMIM10	222.759	484.758	-1.09307	0.213598	-5.1174	3.1e-07	4.18e-06	131.334	146.942	-0.154327	0.230195	-0.670418	0.502591	0.637342
ENSG00000100138	SNU13	4416.03	9543.6	-1.08384	0.211797	-5.11738	3.1e-07	4.18e-06	5316.99	2534.42	1.053	0.128643	8.18543	2.71e-16	5.34e-15
ENSG00000134717	BTF3L4	2369.16	5323	-1.13539	0.22198	-5.11484	3.14e-07	4.23e-06	1996.13	2081.95	-0.0597348	0.147018	-0.40631	0.684515	0.786518
ENSG00000172534	HCFC1	17843.6	7696.41	1.17691	0.230211	5.11233	3.18e-07	4.28e-06	8553.73	5444.25	0.635148	0.167881	3.78333	0.000154746	0.000614297
ENSG00000137497	NUMA1	11163.1	5393.17	1.02587	0.2007	5.11147	3.2e-07	4.3e-06	5186.31	5750.43	-0.1465	0.132648	-1.10442	0.26941	0.403497
ENSG00000272617	COG8	696.354	305.865	1.15256	0.225659	5.10751	3.26e-07	4.39e-06	474.048	425.134	0.154493	0.137437	1.1241	0.26097	0.393357
ENSG00000129351	ILF3	29089.5	14428.6	0.990292	0.19406	5.10302	3.34e-07	4.49e-06	17356	14086.5	0.297324	0.118887	2.5009	0.0123877	0.0313246
ENSG00000081154	PCNP	2545.97	6836.56	-1.36671	0.26792	-5.10119	3.38e-07	4.53e-06	4402.19	4808.16	-0.126272	0.0949476	-1.32992	0.183546	0.297479
ENSG00000121864	ZNF639	996.538	2455.89	-1.25642	0.246362	-5.09987	3.4e-07	4.56e-06	666.253	405.393	0.704999	0.134013	5.26066	1.44e-07	9.52e-07
ENSG00000150456	EEF1AKMT1	115.678	277.006	-1.21774	0.238861	-5.09811	3.43e-07	4.6e-06	121.936	75.953	0.647716	0.236139	2.74295	0.00608906	0.0166534
ENSG00000108622	ICAM2	1723.3	3713.43	-1.07974	0.211863	-5.09642	3.46e-07	4.64e-06	801.176	571.885	0.474553	0.163509	2.9023	0.00370428	0.0107791
ENSG00000185641	NA	5.774	44.267	-2.48673	0.488073	-5.095	3.49e-07	4.67e-06	7.645	2.659	0.704713	0.529946	1.32978	0.18359	0.297524
ENSG00000026508	CD44	88.68	18.612	2.04184	0.401045	5.09129	3.56e-07	4.76e-06	7.413	2.652	0.741383	0.53066	1.3971	0.162385	0.269798
ENSG00000131508	UBE2D2	2825.05	5958.2	-1.05099	0.206494	-5.08968	3.59e-07	4.8e-06	2014.45	1500.16	0.420721	0.10663	3.94562	7.96e-05	0.000335276
ENSG00000121481	RNF2	1275.4	2829.49	-1.11827	0.219774	-5.08829	3.61e-07	4.83e-06	943.351	910.124	0.0508645	0.127739	0.39819	0.69049	0.79138
ENSG00000213073	NA	336.597	125.067	1.36685	0.268646	5.08793	3.62e-07	4.84e-06	35.695	24.453	0.426489	0.438203	0.973269	0.33042	0.470698
ENSG00000159079	C21orf59	735.473	1586.8	-1.08154	0.21261	-5.08695	3.64e-07	4.86e-06	551.741	598.442	-0.115193	0.153806	-0.74895	0.453887	0.592704
ENSG00000111237	VPS29	2519.85	4885.14	-0.936906	0.184228	-5.08558	3.67e-07	4.89e-06	2138.76	1564.43	0.445215	0.119484	3.72616	0.000194418	0.000756448
ENSG00000167723	TRPV3	98.106	23.412	1.89871	0.373481	5.08383	3.7e-07	4.93e-06	6.648	45.216	-2.22097	0.414887	-5.3532	8.64e-08	5.92e-07
ENSG00000228801	NA	25.963	110.26	-1.91098	0.376077	-5.08135	3.75e-07	5e-06	38.243	53.239	-0.429305	0.317545	-1.35195	0.176391	0.287889
ENSG00000273611	ZNHIT3	1410.3	2981.38	-1.05374	0.207482	-5.07872	3.8e-07	5.06e-06	1139.8	799.452	0.502394	0.139625	3.59815	0.000320485	0.00119354
ENSG00000142252	GEMIN7	1102.76	2720.19	-1.25742	0.247637	-5.07765	3.82e-07	5.08e-06	1022.51	569.314	0.828597	0.145929	5.67807	1.36e-08	1.06e-07
ENSG00000116489	CAPZA1	7966.14	17580.2	-1.11129	0.218856	-5.07773	3.82e-07	5.08e-06	8203.74	7992.71	0.0373385	0.0875755	0.426357	0.669848	0.775604
ENSG00000279077	NA	59.683	10.87	2.17266	0.42788	5.07772	3.82e-07	5.08e-06	0	1.664	-0.382205	0.345105	-1.1075	0.268077	NA
ENSG00000143614	GATAD2B	3249.78	1530.87	1.0593	0.208658	5.07673	3.84e-07	5.1e-06	1010.2	1130.69	-0.160781	0.113092	-1.42169	0.155117	0.260173
ENSG00000221995	TIAF1	201.743	66.193	1.52125	0.299669	5.07645	3.85e-07	5.11e-06	24.163	30.334	-0.260348	0.427801	-0.608573	0.542808	0.671399
ENSG00000272606	NA	54.19	182.006	-1.64187	0.323581	-5.07406	3.89e-07	5.17e-06	73.111	74.275	-0.0221404	0.277907	-0.0796683	0.936501	0.960503
ENSG00000259820	NA	39.266	157.216	-1.84445	0.363561	-5.0733	3.91e-07	5.18e-06	66.386	31.005	0.998263	0.305398	3.26873	0.00108031	0.00356148
ENSG00000236393	NA	43.659	140.073	-1.58809	0.313021	-5.07342	3.91e-07	5.18e-06	0	31.657	-3.4362	0.511365	-6.71966	1.82e-11	2.13e-10
ENSG00000279088	NA	63.819	186.211	-1.47154	0.290068	-5.07307	3.91e-07	5.18e-06	194.567	162.676	0.244584	0.229123	1.06748	0.285757	0.422068
ENSG00000102317	RBM3	8293.65	16633.7	-0.982978	0.193747	-5.07351	3.91e-07	5.18e-06	9661.16	5843.76	0.719352	0.0955732	7.52671	5.2e-14	8.22e-13
ENSG00000184465	WDR27	4511.42	2355	0.920749	0.181496	5.07312	3.91e-07	5.18e-06	893.712	1096.03	-0.289433	0.138367	-2.09178	0.036458	0.0795983
ENSG00000257612	MIR4307HG	112.421	25.126	1.97182	0.388691	5.07297	3.92e-07	5.18e-06	1.032	0.659	0.0850617	0.362889	0.234402	0.814673	NA
ENSG00000258472	NA	467.753	205.522	1.1517	0.227043	5.07261	3.92e-07	5.19e-06	284.526	304.277	-0.0937014	0.169884	-0.551561	0.581249	0.705211
ENSG00000276103	NA	19.371	0	3.3261	0.655713	5.07249	3.93e-07	5.19e-06	5.913	9.556	-0.387895	0.526317	-0.736999	0.461123	0.598938
ENSG00000260094	LINC00564	53.08	6.308	2.54636	0.502397	5.06842	4.01e-07	5.29e-06	0.971	0.65	0.0773731	0.361616	0.213965	0.830574	NA
ENSG00000266028	SRGAP2	2592.45	1187.56	1.09636	0.216353	5.06746	4.03e-07	5.32e-06	1223.79	1779.06	-0.532224	0.122971	-4.32804	1.5e-05	7.24e-05
ENSG00000200879	SNORD14E	31.041	162.526	-2.1298	0.420335	-5.06692	4.04e-07	5.33e-06	13.294	0.663	1.91351	0.530101	3.60971	0.000306545	0.00114737
ENSG00000008300	CELSR3	248.936	99.513	1.27539	0.251784	5.06542	4.08e-07	5.37e-06	124.54	197.12	-0.630457	0.222705	-2.83091	0.00464161	0.0131369
ENSG00000067141	NEO1	29.183	1.681	2.94724	0.58202	5.06382	4.11e-07	5.41e-06	1.343	2.646	-0.316357	0.498285	-0.634892	0.525499	0.6565
ENSG00000163528	CHCHD4	1054.67	2143.82	-1.00078	0.197642	-5.06358	4.11e-07	5.41e-06	1017.27	521.458	0.944394	0.150685	6.26736	3.67e-10	3.53e-09
ENSG00000268606	MAGEA2	325.682	796.83	-1.2473	0.246365	-5.06283	4.13e-07	5.43e-06	348.18	222.439	0.632121	0.156049	4.05078	5.1e-05	0.000223006
ENSG00000167395	ZNF646	4010.08	1889.67	1.0588	0.209153	5.06233	4.14e-07	5.44e-06	1986.97	1949.91	0.0269152	0.137438	0.195836	0.844739	0.90039
ENSG00000177674	AGTRAP	1417.49	3553.61	-1.27805	0.252518	-5.06121	4.17e-07	5.47e-06	1645.78	1149.11	0.513498	0.100831	5.09264	3.53e-07	2.21e-06
ENSG00000140406	TLNRD1	1395.12	590.147	1.20137	0.237451	5.05946	4.2e-07	5.52e-06	805.397	433.289	0.875535	0.151099	5.79445	6.85e-09	5.56e-08
ENSG00000143612	C1orf43	4169.85	10172.7	-1.24272	0.245684	-5.0582	4.23e-07	5.55e-06	5241.41	7835.43	-0.574776	0.101201	-5.67954	1.35e-08	1.05e-07
ENSG00000172301	COPRS	1346.57	2738.89	-1.00191	0.198072	-5.05831	4.23e-07	5.55e-06	369.473	215.414	0.758364	0.167282	4.53345	5.8e-06	3e-05
ENSG00000196535	MYO18A	4890.85	2204.57	1.11796	0.221019	5.0582	4.23e-07	5.55e-06	1516.44	3274.71	-1.0888	0.146741	-7.41985	1.17e-13	1.79e-12
ENSG00000119446	RBM18	935.284	2106.04	-1.13748	0.224983	-5.05585	4.28e-07	5.61e-06	959.957	625.213	0.609227	0.129149	4.71726	2.39e-06	1.32e-05
ENSG00000261574	NA	201.095	76.051	1.34713	0.266511	5.05469	4.31e-07	5.64e-06	1.288	4.626	-0.664564	0.515625	-1.28885	0.19745	0.315343
ENSG00000173465	SSSCA1	1193.03	2903.03	-1.23943	0.245285	-5.05303	4.35e-07	5.69e-06	1382.23	514.759	1.39343	0.156084	8.92741	4.36e-19	1.14e-17
ENSG00000230897	NA	15.919	87.772	-2.16637	0.428844	-5.05164	4.38e-07	5.72e-06	22.568	21.704	0.0442582	0.429554	0.103033	0.917937	0.94723
ENSG00000183726	TMEM50A	2174.11	4339.75	-0.976355	0.193273	-5.05168	4.38e-07	5.72e-06	2707.96	2515.27	0.105411	0.104777	1.00605	0.31439	0.453523
ENSG00000249503	HMGN1P16	35.648	3.046	2.74775	0.54396	5.05139	4.39e-07	5.73e-06	0	0	NA	NA	NA	NA	NA
ENSG00000143353	LYPLAL1	740.693	1579.45	-1.06493	0.210835	-5.05099	4.4e-07	5.73e-06	536.472	770.941	-0.512571	0.152222	-3.36725	0.000759216	0.00260051
ENSG00000186111	PIP5K1C	2781.02	1234.79	1.13762	0.22527	5.05005	4.42e-07	5.76e-06	1233.74	1194.51	0.0461552	0.143648	0.321309	0.747976	0.834023
ENSG00000116852	KIF21B	3888.81	1728.01	1.13661	0.225108	5.04918	4.44e-07	5.78e-06	1438.74	2608.78	-0.842313	0.143404	-5.87372	4.26e-09	3.57e-08
ENSG00000177685	CRACR2B	374.635	127.25	1.48055	0.293356	5.04695	4.49e-07	5.85e-06	128.044	319.502	-1.28223	0.175188	-7.31915	2.5e-13	3.68e-12
ENSG00000203883	SOX18	64.263	11.692	2.16536	0.42925	5.04452	4.55e-07	5.92e-06	2.309	0.663	0.389085	0.447784	0.868911	0.384896	0.52603
ENSG00000254873	NA	1.522	27.509	-2.96545	0.588276	-5.04091	4.63e-07	6.02e-06	0.317	0	0.0617083	0.258657	0.238572	0.811437	NA
ENSG00000124313	IQSEC2	966.516	423.312	1.15545	0.229211	5.04097	4.63e-07	6.02e-06	212.578	305.4	-0.500172	0.211134	-2.36897	0.0178376	0.0431076
ENSG00000133422	MORC2	4164.67	1960.44	1.05991	0.210291	5.04022	4.65e-07	6.04e-06	1590.03	1739.62	-0.128032	0.111389	-1.14942	0.250385	0.380864
ENSG00000068831	RASGRP2	513.73	189.998	1.37498	0.27291	5.03822	4.7e-07	6.1e-06	137.04	233.635	-0.742763	0.200344	-3.70744	0.000209368	0.000809874
ENSG00000089639	GMIP	1411.69	624.461	1.1424	0.226793	5.03719	4.72e-07	6.13e-06	1029.79	1460.36	-0.496257	0.127699	-3.88615	0.000101847	0.000419796
ENSG00000154813	DPH3	706.289	2043.94	-1.45885	0.289693	-5.03584	4.76e-07	6.17e-06	1346.76	744.546	0.843705	0.120685	6.99096	2.73e-12	3.52e-11
ENSG00000155329	ZCCHC10	668.616	1677.62	-1.27837	0.25389	-5.03512	4.78e-07	6.19e-06	681.439	511.089	0.4092	0.123807	3.30514	0.000949285	0.00317555
ENSG00000003249	DBNDD1	124.423	297.934	-1.21877	0.242075	-5.03468	4.79e-07	6.2e-06	524.79	511.032	0.0379282	0.152952	0.247974	0.804155	0.872019
ENSG00000055950	MRPL43	875.424	1778.83	-1.00017	0.198745	-5.03244	4.84e-07	6.27e-06	1075.66	463.663	1.18993	0.148333	8.02201	1.04e-15	1.93e-14
ENSG00000106617	PRKAG2	164.361	400.675	-1.24074	0.246587	-5.03164	4.86e-07	6.29e-06	200.849	179.558	0.154168	0.208604	0.739045	0.459879	0.598013
ENSG00000114480	GBE1	459.399	203.078	1.14397	0.227482	5.02884	4.93e-07	6.38e-06	409.927	559.303	-0.439613	0.150566	-2.91973	0.00350333	0.0102473
ENSG00000234127	TRIM26	1536.83	737.585	1.03361	0.20562	5.02678	4.99e-07	6.44e-06	1036.41	721.935	0.50883	0.166118	3.06307	0.0021908	0.0067509
ENSG00000137876	RSL24D1	5081.36	11661.8	-1.16236	0.231245	-5.02655	4.99e-07	6.45e-06	6122.48	6866.22	-0.162917	0.130845	-1.24512	0.213089	0.335114
ENSG00000241127	YAE1D1	319.943	697.633	-1.09432	0.217777	-5.02494	5.04e-07	6.5e-06	279.023	161.929	0.761484	0.178088	4.27588	1.9e-05	9.01e-05
ENSG00000125037	EMC3	2270.09	4677.36	-1.01901	0.202788	-5.02502	5.03e-07	6.5e-06	2577.75	1660.72	0.622215	0.145838	4.26648	1.99e-05	9.36e-05
ENSG00000182552	RWDD4	1001.65	2136.68	-1.06539	0.212057	-5.0241	5.06e-07	6.52e-06	843.566	644.274	0.380204	0.152388	2.49498	0.0125966	0.0317749
ENSG00000265828	MIR3939	192.135	50.501	1.78448	0.355235	5.02337	5.08e-07	6.54e-06	0.344	0.997	-0.168542	0.341208	-0.493959	0.621335	NA
ENSG00000110514	MADD	5055.32	2469.44	1.01012	0.201134	5.02211	5.11e-07	6.58e-06	1215.51	1385.9	-0.186532	0.121369	-1.5369	0.124317	0.218439
ENSG00000109133	TMEM33	2724.38	5595.49	-1.0146	0.202044	-5.02169	5.12e-07	6.59e-06	1813.87	1089.7	0.72532	0.1228	5.9065	3.49e-09	2.96e-08
ENSG00000089154	GCN1	29214.8	13550.3	1.07963	0.214993	5.02172	5.12e-07	6.59e-06	11337.6	8630.01	0.387989	0.127214	3.04988	0.0022893	0.00702305
ENSG00000124831	LRRFIP1	5218.2	2050.3	1.29649	0.258229	5.02068	5.15e-07	6.62e-06	1988.91	1795.94	0.145721	0.115636	1.26017	0.207609	0.32816
ENSG00000245556	SCAMP1-AS1	161.018	395.641	-1.25139	0.249308	-5.01947	5.18e-07	6.65e-06	258.016	274.586	-0.0878146	0.155074	-0.566276	0.571206	0.696586
ENSG00000132341	RAN	27473.3	49711.6	-0.84219	0.167783	-5.01953	5.18e-07	6.65e-06	20791.3	15219.7	0.446559	0.0929754	4.80298	1.56e-06	8.87e-06
ENSG00000146247	PHIP	13350.3	6363.27	1.04318	0.207868	5.01848	5.21e-07	6.68e-06	2364.9	1660.06	0.503834	0.119939	4.20074	2.66e-05	0.000122525
ENSG00000278529	MIR8070	20.662	0.379	3.20037	0.637743	5.01828	5.21e-07	6.68e-06	1.669	5.61	-0.702656	0.52345	-1.34236	0.179481	0.292111
ENSG00000129566	TEP1	1661.75	860.645	0.931071	0.185548	5.01794	5.22e-07	6.69e-06	464.522	729.644	-0.642178	0.123931	-5.18173	2.2e-07	1.42e-06
ENSG00000118680	MYL12B	5413.43	10625.3	-0.953248	0.190009	-5.01686	5.25e-07	6.72e-06	3766.36	3378.25	0.155331	0.104469	1.48686	0.137052	0.23576
ENSG00000152767	FARP1	988.88	452.413	1.09725	0.218714	5.01683	5.25e-07	6.72e-06	200.48	848.827	-2.03916	0.149189	-13.6683	1.57e-42	1.65e-40
ENSG00000196428	TSC22D2	2182.46	1109.65	0.955872	0.19057	5.01585	5.28e-07	6.75e-06	950.212	1138.74	-0.258399	0.111598	-2.31545	0.0205883	0.048792
ENSG00000183665	TRMT12	971.623	1830.59	-0.89759	0.179009	-5.01422	5.32e-07	6.8e-06	803.298	574.683	0.474244	0.143734	3.29946	0.000968725	0.00323085
ENSG00000117419	ERI3	1974.77	3718.17	-0.896796	0.178851	-5.01422	5.32e-07	6.8e-06	1612.81	1160.94	0.468979	0.11263	4.16388	3.13e-05	0.000142264
ENSG00000174695	TMEM167A	2300.15	5960.68	-1.3195	0.263233	-5.01266	5.37e-07	6.85e-06	3901.13	3113.31	0.321612	0.113097	2.84367	0.00445966	0.0126953
ENSG00000240435	NA	84.41	18.731	1.97026	0.393062	5.0126	5.37e-07	6.85e-06	1.376	2.275	-0.133642	0.41124	-0.324972	0.745202	0.831748
ENSG00000099783	HNRNPM	21785.1	9396.28	1.17553	0.234523	5.01245	5.37e-07	6.85e-06	15516.7	7364.41	1.06313	0.111832	9.50649	1.97e-21	6.27e-20
ENSG00000264911	NA	52.762	8.842	2.24857	0.448647	5.01189	5.39e-07	6.87e-06	0	1	-0.188891	0.265327	-0.711918	0.476516	NA
ENSG00000108175	ZMIZ1	4096.87	1806.77	1.14608	0.228692	5.01143	5.4e-07	6.88e-06	2929.02	2383.46	0.292787	0.132861	2.20371	0.0275444	0.0627361
ENSG00000276085	NA	8.729	52.329	-2.24981	0.448963	-5.01113	5.41e-07	6.89e-06	26.311	1.979	2.41081	0.492761	4.89246	9.96e-07	5.81e-06
ENSG00000232693	NA	56.256	7.591	2.44515	0.488033	5.01021	5.44e-07	6.92e-06	1.714	2.333	-0.112617	0.460253	-0.244686	0.8067	0.87376
ENSG00000198752	CDC42BPB	3037.78	1285.75	1.1999	0.239506	5.00988	5.45e-07	6.92e-06	1004.78	1233.01	-0.290411	0.133168	-2.18078	0.0292	0.065878
ENSG00000162604	TM2D1	712.276	1620.92	-1.15077	0.229742	-5.00895	5.47e-07	6.95e-06	409.343	647.126	-0.64528	0.163315	-3.95114	7.78e-05	0.000328309
ENSG00000116030	SUMO1	3418.8	7842.18	-1.16141	0.231874	-5.00877	5.48e-07	6.96e-06	4944.14	3086.41	0.672083	0.111714	6.01608	1.79e-09	1.58e-08
ENSG00000226942	IL9RP3	365.505	131.371	1.41002	0.28157	5.00771	5.51e-07	6.99e-06	22.535	41.345	-0.736537	0.390849	-1.88445	0.0595037	0.120458
ENSG00000140678	ITGAX	75.75	12.78	2.25306	0.449929	5.0076	5.51e-07	6.99e-06	21.208	128.518	-2.35928	0.308544	-7.64651	2.07e-14	3.41e-13
ENSG00000214413	BBIP1	177.679	558.79	-1.55986	0.311565	-5.00651	5.54e-07	7.03e-06	358.779	224.892	0.656118	0.166352	3.94415	8.01e-05	0.000337191
ENSG00000245532	NEAT1	14810.8	7834.61	0.902142	0.180283	5.00403	5.61e-07	7.11e-06	11905	9517.88	0.31664	0.145413	2.17752	0.0294418	0.066327
ENSG00000230979	NA	84.373	249.936	-1.48485	0.297077	-4.99821	5.79e-07	7.33e-06	27.537	54.091	-0.870974	0.324944	-2.68038	0.00735379	0.0197154
ENSG00000266139	MIR4435-2	45.072	4.713	2.61074	0.522468	4.99693	5.83e-07	7.37e-06	0.344	1.317	-0.24314	0.366481	-0.663445	0.507045	NA
ENSG00000223941	LINC01014	20.881	0	3.29334	0.659079	4.99688	5.83e-07	7.37e-06	0	0	NA	NA	NA	NA	NA
ENSG00000079432	CIC	3569.02	1545.01	1.17031	0.2343	4.99492	5.89e-07	7.44e-06	2449.17	2008.71	0.279533	0.160409	1.74263	0.0813985	0.155813
ENSG00000232022	FAAHP1	38.822	124.587	-1.58653	0.317728	-4.99337	5.93e-07	7.5e-06	29.519	85.944	-1.39054	0.318512	-4.36575	1.27e-05	6.18e-05
ENSG00000272293	NA	13.832	65.382	-2.01264	0.403234	-4.99125	6e-07	7.57e-06	20.824	14.16	0.439395	0.433499	1.0136	0.310773	0.449525
ENSG00000167182	SP2	748.175	327.754	1.15371	0.23123	4.98946	6.05e-07	7.64e-06	550.877	479.434	0.197619	0.136367	1.44918	0.147288	0.249425
ENSG00000120733	KDM3B	11999	5669.96	1.05436	0.211396	4.9876	6.11e-07	7.71e-06	3994.62	4251.19	-0.0887663	0.10714	-0.828505	0.407385	0.548667
ENSG00000165028	NIPSNAP3B	117.422	275.805	-1.19121	0.238863	-4.98698	6.13e-07	7.73e-06	139.915	188.022	-0.412655	0.191998	-2.14926	0.0316135	0.0705108
ENSG00000282320	NA	18.307	0	3.27573	0.656947	4.98629	6.15e-07	7.75e-06	0	0	NA	NA	NA	NA	NA
ENSG00000117133	RPF1	1772.67	3984	-1.13427	0.227612	-4.98336	6.25e-07	7.87e-06	1926.06	1558.42	0.30114	0.126823	2.3745	0.0175728	0.0425508
ENSG00000166689	PLEKHA7	594.66	290.766	1.00843	0.202371	4.98308	6.26e-07	7.87e-06	115.778	205.787	-0.771465	0.266642	-2.89326	0.00381264	0.0110668
ENSG00000188266	HYKK	40.458	133.218	-1.61065	0.323279	-4.98225	6.29e-07	7.9e-06	43.879	112.159	-1.26004	0.273372	-4.60925	4.04e-06	2.14e-05
ENSG00000004939	SLC4A1	172.869	53.962	1.5762	0.316358	4.98232	6.28e-07	7.9e-06	141.938	121.526	0.213973	0.227723	0.939621	0.347412	0.487992
ENSG00000254701	NA	243.385	95.503	1.29751	0.260658	4.97784	6.43e-07	8.07e-06	51.672	59.782	-0.190385	0.325291	-0.585276	0.558362	0.68569
ENSG00000074755	ZZEF1	4780.11	2203.69	1.08706	0.218396	4.9775	6.44e-07	8.08e-06	1235.86	853.896	0.523292	0.146237	3.5784	0.00034571	0.0012798
ENSG00000183690	EFHC2	112.129	267.303	-1.21073	0.243323	-4.97581	6.5e-07	8.15e-06	75.352	208.305	-1.40963	0.203906	-6.91315	4.74e-12	5.95e-11
ENSG00000100226	GTPBP1	3805.93	1918.07	0.967579	0.194465	4.97559	6.5e-07	8.15e-06	1912.89	2750.14	-0.51755	0.113523	-4.55897	5.14e-06	2.69e-05
ENSG00000275538	RNVU1-19	73.028	255.401	-1.68485	0.338758	-4.9736	6.57e-07	8.23e-06	7.34	2.631	0.752436	0.530394	1.41863	0.156006	0.261311
ENSG00000140534	TICRR	8733.22	4412.6	0.964146	0.193862	4.97335	6.58e-07	8.24e-06	1852.69	1505.24	0.295999	0.119976	2.46715	0.0136193	0.0340226
ENSG00000171603	CLSTN1	1668.65	779.982	1.06839	0.214832	4.97314	6.59e-07	8.24e-06	886.77	1274.7	-0.513574	0.141732	-3.62355	0.000290584	0.00109246
ENSG00000015133	CCDC88C	2807.62	1209.1	1.17671	0.236614	4.97311	6.59e-07	8.24e-06	1238.49	1172.56	0.077251	0.166932	0.462768	0.643531	0.755091
ENSG00000088038	CNOT3	3015.24	1334.43	1.14088	0.229458	4.97209	6.62e-07	8.28e-06	1737.19	1909.01	-0.13285	0.155167	-0.85617	0.391904	0.533258
ENSG00000243679	NA	1126.53	500.54	1.13518	0.228334	4.97158	6.64e-07	8.3e-06	668.76	595.774	0.162809	0.168173	0.968105	0.332992	0.472914
ENSG00000249637	NA	64.304	191.055	-1.48914	0.299624	-4.97002	6.69e-07	8.36e-06	138.233	131.675	0.0651147	0.230477	0.282522	0.777543	0.854214
ENSG00000166073	GPR176	118.144	282.766	-1.2144	0.244429	-4.96831	6.75e-07	8.43e-06	107.782	148.014	-0.437568	0.221397	-1.97639	0.0481104	0.100319
ENSG00000166503	HDGFL3	581.892	1421.51	-1.24241	0.250177	-4.96612	6.83e-07	8.52e-06	920.885	1216.34	-0.396125	0.124249	-3.18815	0.00143188	0.00459178
ENSG00000144895	EIF2A	2343.59	4526.25	-0.930962	0.187472	-4.96588	6.84e-07	8.52e-06	3175.77	4257.91	-0.416825	0.128601	-3.24123	0.00119013	0.00388456
ENSG00000234147	NA	289.332	819.286	-1.43021	0.288032	-4.96544	6.85e-07	8.54e-06	404.827	211.24	0.910878	0.179682	5.06938	3.99e-07	2.48e-06
ENSG00000279516	FAM230C	174.94	65.793	1.35218	0.272356	4.96476	6.88e-07	8.56e-06	39.004	53.16	-0.398741	0.330644	-1.20595	0.227836	0.353407
ENSG00000135363	LMO2	3448.3	7308.4	-1.05613	0.21275	-4.96417	6.9e-07	8.58e-06	2511.7	1830.14	0.450589	0.12049	3.73964	0.000184285	0.000719583
ENSG00000074370	ATP2A3	10482.6	4536.07	1.17051	0.235876	4.96238	6.96e-07	8.66e-06	3617.16	3930.38	-0.118184	0.119537	-0.988684	0.322818	0.462677
ENSG00000128731	HERC2	18283.7	8591.65	1.06156	0.213932	4.96214	6.97e-07	8.66e-06	4916.17	4705.61	0.0623194	0.128662	0.484364	0.628128	0.743066
ENSG00000199197	RN7SKP72	20.387	0.379	3.1719	0.639283	4.96166	6.99e-07	8.68e-06	0.95	0.667	0.059618	0.337496	0.176648	0.859785	NA
ENSG00000160789	LMNA	7879.6	3197.34	1.25407	0.252793	4.96086	7.02e-07	8.71e-06	5035.22	5630.18	-0.159082	0.115702	-1.37493	0.169154	0.278592
ENSG00000277632	CCL3	7.639	50.446	-2.32511	0.468818	-4.95951	7.07e-07	8.77e-06	17.644	2.316	1.78835	0.510058	3.50617	0.0004546	0.00163857
ENSG00000170889	RPS9	27721.9	64723.3	-1.18392	0.238741	-4.95901	7.09e-07	8.79e-06	29439.9	25592.9	0.198766	0.133616	1.48759	0.136858	0.235558
ENSG00000165512	ZNF22	1926.89	4131.55	-1.07146	0.21607	-4.95888	7.09e-07	8.79e-06	1832.92	1717.96	0.0924856	0.101032	0.915413	0.359975	0.501062
ENSG00000066322	ELOVL1	2075.5	3999.59	-0.928046	0.187198	-4.95756	7.14e-07	8.84e-06	2975.98	1953.67	0.59816	0.12899	4.63724	3.53e-06	1.89e-05
ENSG00000198898	CAPZA2	3010.27	6569.85	-1.095	0.22099	-4.95499	7.23e-07	8.95e-06	2525.1	1965.31	0.357956	0.105546	3.39146	0.000695223	0.0024021
ENSG00000236552	RPL13AP5	318.468	688.296	-1.08127	0.218223	-4.9549	7.24e-07	8.95e-06	96.42	111.911	-0.204826	0.243609	-0.840801	0.400459	0.541966
ENSG00000261837	NA	44.371	6.266	2.38384	0.481118	4.9548	7.24e-07	8.95e-06	1.638	0.332	0.315207	0.385426	0.817815	0.413463	NA
ENSG00000279598	NA	296.207	100.238	1.48127	0.299113	4.95219	7.34e-07	9.07e-06	1.72	3.951	-0.327062	0.47544	-0.687915	0.491506	0.627055
ENSG00000237849	NFYAP1	130.9	36.584	1.70489	0.344367	4.95079	7.39e-07	9.13e-06	16.702	79.789	-1.9399	0.366895	-5.28734	1.24e-07	8.29e-07
ENSG00000157224	CLDN12	223.488	500.047	-1.12725	0.22771	-4.95039	7.41e-07	9.14e-06	302.539	374.846	-0.303196	0.149625	-2.02637	0.0427265	0.0908952
ENSG00000156384	SFR1	130.698	341.291	-1.32759	0.268251	-4.94906	7.46e-07	9.2e-06	311.648	242.837	0.350619	0.162987	2.15121	0.0314595	0.0701929
ENSG00000138085	ATRAID	1435.61	2824.68	-0.956035	0.193189	-4.9487	7.47e-07	9.21e-06	1220.46	1853.25	-0.594985	0.119824	-4.96549	6.85e-07	4.11e-06
ENSG00000175467	SART1	3826.85	1578.59	1.23245	0.249093	4.94774	7.51e-07	9.25e-06	2389.63	2217.14	0.107147	0.105646	1.01421	0.310482	0.449266
ENSG00000162972	MAIP1	952.742	1982.4	-1.03136	0.20846	-4.94751	7.52e-07	9.25e-06	637.725	466.326	0.445035	0.125202	3.55453	0.000378658	0.00138742
ENSG00000100342	APOL1	573.381	267.453	1.07016	0.216301	4.94757	7.51e-07	9.25e-06	1442.05	6476.23	-2.13093	0.136289	-15.6353	4.18e-55	7.01e-53
ENSG00000146373	RNF217	280.816	695.942	-1.26087	0.254884	-4.94686	7.54e-07	9.28e-06	97.17	616.253	-2.59638	0.170342	-15.2422	1.86e-52	2.83e-50
ENSG00000196611	MMP1	7.232	49.395	-2.34783	0.474688	-4.94605	7.57e-07	9.31e-06	14.962	20.78	-0.360532	0.452839	-0.796159	0.42594	0.567411
ENSG00000196565	HBG2	99149.6	252003	-1.29345	0.261554	-4.94524	7.6e-07	9.34e-06	82021	49880.1	0.706925	0.128092	5.51889	3.41e-08	2.51e-07
ENSG00000280078	NA	29.8	1.864	2.90062	0.586538	4.94532	7.6e-07	9.34e-06	0.655	0	0.122674	0.258657	0.474274	0.635304	NA
ENSG00000200913	SNORD46	69.139	262.665	-1.77883	0.359733	-4.94485	7.62e-07	9.35e-06	9.78	6.297	0.383137	0.518486	0.738953	0.459936	0.598013
ENSG00000064547	LPAR2	509.479	218.968	1.17931	0.238636	4.94188	7.74e-07	9.49e-06	282.028	295.355	-0.0645291	0.160059	-0.403159	0.686831	0.788206
ENSG00000127481	UBR4	35611.5	16753.7	1.05979	0.214474	4.94132	7.76e-07	9.51e-06	5884.43	5607.81	0.0686649	0.118223	0.580807	0.561371	0.688357
ENSG00000075340	ADD2	1572.07	739.831	1.05913	0.214367	4.94072	7.78e-07	9.54e-06	546.613	2573.58	-2.19891	0.132953	-16.5391	1.92e-61	3.93e-59
ENSG00000171729	TMEM51	84.266	19.059	1.9407	0.392829	4.94032	7.8e-07	9.55e-06	4.951	5.612	-0.0973254	0.528273	-0.184233	0.853831	0.907531
ENSG00000255198	SNHG9	40.653	162.071	-1.82825	0.370162	-4.93906	7.85e-07	9.61e-06	19.917	0.988	2.39022	0.514491	4.64579	3.39e-06	1.82e-05
ENSG00000177084	POLE	16048.7	8323.57	0.928504	0.188023	4.93823	7.88e-07	9.64e-06	5960.56	5296.99	0.167392	0.138725	1.20665	0.227568	0.353108
ENSG00000152455	SUV39H2	1353.95	3125.05	-1.16841	0.236623	-4.93786	7.9e-07	9.65e-06	1709.64	793.032	1.09723	0.105023	10.4475	1.5e-25	6.42e-24
ENSG00000108176	DNAJC12	3.075	31.825	-2.65663	0.538137	-4.93671	7.95e-07	9.71e-06	68.797	176.116	-1.28629	0.234153	-5.4934	3.94e-08	2.87e-07
ENSG00000213190	MLLT11	374.787	795.693	-1.05769	0.214336	-4.93473	8.03e-07	9.8e-06	567.822	388.417	0.53766	0.143462	3.74776	0.000178424	0.000698896
ENSG00000110697	PITPNM1	2184.34	1010.84	1.08146	0.219184	4.93403	8.06e-07	9.83e-06	952.654	1113.71	-0.220331	0.150438	-1.46459	0.143032	0.243816
ENSG00000126705	AHDC1	2049.07	825.75	1.26205	0.255897	4.93188	8.14e-07	9.93e-06	1293.31	943.443	0.44064	0.187914	2.3449	0.0190323	0.0456274
ENSG00000124006	OBSL1	2576.45	1109.41	1.17637	0.238622	4.92986	8.23e-07	1e-05	776.929	2087.55	-1.40491	0.128292	-10.9509	6.58e-28	3.33e-26
ENSG00000168301	KCTD6	96.254	254.765	-1.34452	0.272831	-4.92805	8.31e-07	1.01e-05	46.454	40.233	0.18104	0.345036	0.5247	0.599792	0.720902
ENSG00000163191	S100A11	1262.05	2442.65	-0.93369	0.189481	-4.92763	8.32e-07	1.01e-05	3454.88	1582.41	1.10216	0.153993	7.15723	8.23e-13	1.14e-11
ENSG00000123338	NCKAP1L	5894.27	3102.89	0.908113	0.184294	4.92754	8.33e-07	1.01e-05	3161.92	4170.52	-0.395032	0.111632	-3.53871	0.000402083	0.00146689
ENSG00000240024	LINC00888	252.268	636.836	-1.28386	0.26063	-4.92599	8.39e-07	1.02e-05	361.723	491.667	-0.433857	0.146654	-2.95837	0.00309273	0.00917758
ENSG00000273142	NA	150.703	48.966	1.52755	0.310094	4.92608	8.39e-07	1.02e-05	74.439	74.409	0.00123494	0.284472	0.00434117	0.996536	0.998845
ENSG00000224728	IMPDH1P8	113.803	35.42	1.58576	0.321937	4.92568	8.41e-07	1.02e-05	18.289	46.907	-1.17181	0.36439	-3.21581	0.00130079	0.00420619
ENSG00000272533	SNORA28	28.841	103.775	-1.71673	0.348558	-4.92524	8.43e-07	1.02e-05	4.371	0.663	0.758181	0.493568	1.53612	0.124508	0.218692
ENSG00000204370	SDHD	1634.54	3647.92	-1.12408	0.228265	-4.92446	8.46e-07	1.03e-05	975.467	654.609	0.565837	0.133249	4.24648	2.17e-05	0.000101494
ENSG00000204469	PRRC2A	36279.4	15816.3	1.16023	0.235608	4.92439	8.46e-07	1.03e-05	21795	33142.8	-0.592728	0.147741	-4.01196	6.02e-05	0.000259535
ENSG00000100522	GNPNAT1	920.727	2080.21	-1.14035	0.2316	-4.92378	8.49e-07	1.03e-05	1150.43	797.356	0.520359	0.130622	3.98368	6.79e-05	0.000289568
ENSG00000075336	TIMM21	761.749	1698.93	-1.12303	0.228115	-4.92312	8.52e-07	1.03e-05	947.618	621.435	0.599991	0.12732	4.71246	2.45e-06	1.35e-05
ENSG00000168958	MFF	1419.77	2933.88	-1.02174	0.207539	-4.9231	8.52e-07	1.03e-05	1115.72	1108.23	0.00917165	0.141066	0.0650169	0.948161	0.968833
ENSG00000179715	PCED1B	53.164	8.706	2.26885	0.461166	4.91982	8.66e-07	1.05e-05	6.306	69.299	-2.85427	0.392366	-7.2745	3.48e-13	5.05e-12
ENSG00000175348	TMEM9B	373.209	855.316	-1.15883	0.235572	-4.91922	8.69e-07	1.05e-05	316.887	219.504	0.515005	0.172368	2.98783	0.00280963	0.0084425
ENSG00000279583	NA	134.764	39.315	1.65309	0.336115	4.91824	8.73e-07	1.06e-05	10.575	12.498	-0.164013	0.493755	-0.332174	0.739758	0.827657
ENSG00000166295	ANAPC16	1412.99	3508.6	-1.26296	0.256819	-4.91772	8.76e-07	1.06e-05	1708.09	2302.87	-0.426356	0.11305	-3.77139	0.000162339	0.000641972
ENSG00000259071	NA	4.288	35.402	-2.49595	0.507695	-4.91623	8.82e-07	1.06e-05	14.804	6.943	0.743866	0.492901	1.50916	0.131258	0.227981
ENSG00000275367	NA	133.874	45.715	1.4687	0.298744	4.91627	8.82e-07	1.06e-05	6.04	6.619	-0.07404	0.527875	-0.140261	0.888454	0.929333
ENSG00000011451	WIZ	2301.96	988.786	1.17916	0.239866	4.91589	8.84e-07	1.07e-05	1437.03	1465.73	-0.0277467	0.142304	-0.194982	0.845407	0.900999
ENSG00000223719	NA	45.778	5.572	2.49622	0.507886	4.91491	8.88e-07	1.07e-05	2.041	0	0.452681	0.367868	1.23055	0.21849	NA
ENSG00000136521	NDUFB5	1948.72	3979.7	-1.00594	0.204778	-4.91234	9e-07	1.08e-05	1853.32	2188.38	-0.237494	0.100976	-2.35198	0.0186736	0.0449121
ENSG00000225218	NA	154.438	51.287	1.50049	0.305475	4.91199	9.02e-07	1.09e-05	8.071	9.62	-0.154396	0.518926	-0.297529	0.766062	0.846557
ENSG00000092020	PPP2R3C	412.144	924.324	-1.12984	0.230024	-4.91182	9.02e-07	1.09e-05	343.098	457.927	-0.408082	0.147498	-2.7667	0.00566277	0.0156323
ENSG00000184922	FMNL1	2233.94	1102.23	0.995572	0.202739	4.9106	9.08e-07	1.09e-05	1549.79	1608.55	-0.0526591	0.126177	-0.417344	0.676426	0.780405
ENSG00000278903	NA	239.549	724.402	-1.50908	0.307444	-4.90848	9.18e-07	1.1e-05	177.49	127.202	0.459584	0.215591	2.13173	0.0330286	0.0732369
ENSG00000279206	NA	28.36	1.749	2.87838	0.586431	4.90829	9.19e-07	1.1e-05	0.344	0.332	0.000742305	0.258657	0.00286984	0.99771	NA
ENSG00000228106	NA	43.486	175.44	-1.84206	0.375345	-4.90765	9.22e-07	1.11e-05	34.875	45.172	-0.328135	0.345485	-0.949781	0.342223	0.482709
ENSG00000183172	SMDT1	383.963	906.474	-1.19796	0.244144	-4.90677	9.26e-07	1.11e-05	414.354	362.804	0.184986	0.186825	0.990156	0.322098	0.461826
ENSG00000242372	EIF6	4585.31	10334.8	-1.13694	0.231757	-4.90575	9.31e-07	1.12e-05	4734.53	2516.92	0.897118	0.132574	6.76692	1.32e-11	1.56e-10
ENSG00000225210	DUXAP9	46.206	146.033	-1.55728	0.317512	-4.90463	9.36e-07	1.12e-05	59.375	38.865	0.540292	0.334793	1.61381	0.106569	0.193654
ENSG00000000419	DPM1	2199.28	4706.89	-1.06836	0.217852	-4.90407	9.39e-07	1.12e-05	1797.99	1089.57	0.713437	0.117721	6.06039	1.36e-09	1.22e-08
ENSG00000185010	F8	136.347	338.266	-1.26169	0.25732	-4.9032	9.43e-07	1.13e-05	79.858	86.47	-0.107019	0.246456	-0.434231	0.664121	0.771194
ENSG00000127337	YEATS4	1200.47	2638.57	-1.10364	0.225175	-4.90127	9.52e-07	1.14e-05	1021.43	1187.4	-0.212672	0.158323	-1.34328	0.179182	0.291778
ENSG00000147677	EIF3H	4545.8	9045.53	-0.970929	0.198096	-4.90131	9.52e-07	1.14e-05	5351.86	6039.68	-0.172444	0.114106	-1.51125	0.130724	0.227388
ENSG00000137818	RPLP1	19363.6	42656.2	-1.10671	0.225932	-4.8984	9.66e-07	1.15e-05	29777.8	18224.3	0.638329	0.316836	2.0147	0.0439364	0.0929906
ENSG00000102898	NUTF2	2184.62	4219.88	-0.930698	0.19	-4.8984	9.66e-07	1.15e-05	3118.3	1998.88	0.633832	0.115965	5.46573	4.61e-08	3.3e-07
ENSG00000124882	EREG	194.55	485.971	-1.27035	0.25937	-4.89783	9.69e-07	1.16e-05	427.992	65.997	2.55822	0.233365	10.9623	5.8e-28	2.95e-26
ENSG00000136867	SLC31A2	86.24	210.981	-1.24225	0.253963	-4.89144	1e-06	1.19e-05	75.785	35.623	0.993672	0.299532	3.31742	0.000908533	0.00305571
ENSG00000146426	TIAM2	200.144	77.722	1.30838	0.267489	4.89134	1e-06	1.19e-05	35.776	29.393	0.241636	0.380743	0.634642	0.525662	0.656627
ENSG00000259153	NA	6.547	43.87	-2.33279	0.477109	-4.88943	1.01e-06	1.21e-05	30.026	28.415	0.0668368	0.381253	0.175308	0.860838	0.911839
ENSG00000049245	VAMP3	1231.95	2720.73	-1.10975	0.227016	-4.88841	1.02e-06	1.21e-05	1183.73	1371.63	-0.209521	0.132712	-1.57876	0.114391	0.204611
ENSG00000100425	BRD1	2244.48	1138.86	0.957565	0.19589	4.88827	1.02e-06	1.21e-05	748.135	846.301	-0.17476	0.131956	-1.32439	0.185375	0.299764
ENSG00000176894	PXMP2	256.461	626.855	-1.24196	0.254186	-4.88605	1.03e-06	1.22e-05	29.926	28.346	0.0666516	0.371724	0.179304	0.857699	0.909938
ENSG00000171928	TVP23B	508.996	1221.04	-1.21752	0.249238	-4.88496	1.03e-06	1.23e-05	498.052	442.116	0.169019	0.135689	1.24564	0.212897	0.334896
ENSG00000136986	DERL1	2364.62	4613.39	-0.944139	0.193322	-4.88377	1.04e-06	1.24e-05	1973.21	1547.95	0.346725	0.107566	3.22337	0.00126692	0.00411599
ENSG00000165195	PIGA	415.257	922.239	-1.11661	0.228661	-4.88325	1.04e-06	1.24e-05	402.75	328.159	0.287354	0.168598	1.70438	0.0883107	0.166182
ENSG00000111231	GPN3	2470.9	4548.69	-0.865042	0.17715	-4.88312	1.04e-06	1.24e-05	2203.68	1458.15	0.588728	0.113467	5.18852	2.12e-07	1.37e-06
ENSG00000128654	MTX2	2170.45	4043.98	-0.881455	0.180523	-4.88279	1.05e-06	1.24e-05	1490.79	1310.64	0.182546	0.137383	1.32874	0.183934	0.298005
ENSG00000170180	GYPA	2863.69	6688.02	-1.18307	0.242328	-4.88212	1.05e-06	1.24e-05	1175.53	5017.04	-2.04516	0.159594	-12.8148	1.36e-37	1.14e-35
ENSG00000279554	NA	50.074	7.097	2.3614	0.483684	4.88211	1.05e-06	1.24e-05	1.964	1.33	0.137661	0.455326	0.302336	0.762396	0.844072
ENSG00000170545	SMAGP	694.59	1315.74	-0.90422	0.185224	-4.88176	1.05e-06	1.25e-05	558.261	416.431	0.413704	0.152387	2.71483	0.00663108	0.0179799
ENSG00000205683	DPF3	335.643	148.316	1.1415	0.233847	4.88141	1.05e-06	1.25e-05	30.105	143.488	-2.06239	0.291948	-7.06423	1.62e-12	2.16e-11
ENSG00000224985	NA	5.303	48.533	-2.57195	0.526937	-4.88094	1.06e-06	1.25e-05	1.714	8.59	-1.06887	0.530447	-2.01504	0.0439	0.0929241
ENSG00000116815	CD58	347.759	797.877	-1.15957	0.237584	-4.88067	1.06e-06	1.25e-05	271.433	204.478	0.396411	0.175023	2.26491	0.0235183	0.0547322
ENSG00000179588	ZFPM1	2863.16	1096.02	1.32663	0.271855	4.87992	1.06e-06	1.25e-05	849.662	805.69	0.0750235	0.173338	0.432816	0.665148	0.771989
ENSG00000072121	ZFYVE26	5070.17	2698.83	0.892661	0.182959	4.87903	1.07e-06	1.26e-05	1346.79	1040.92	0.366009	0.13383	2.73489	0.00624011	0.017019
ENSG00000256146	NA	23.607	1.105	2.96932	0.608673	4.87835	1.07e-06	1.26e-05	1.583	4.305	-0.461152	0.500778	-0.920872	0.357117	0.498385
ENSG00000228192	NA	108.04	253.868	-1.19097	0.244144	-4.87815	1.07e-06	1.26e-05	156.662	128.785	0.272849	0.201283	1.35555	0.175243	0.286618
ENSG00000137841	PLCB2	1381.8	686.314	0.986197	0.20222	4.87686	1.08e-06	1.27e-05	454.392	834.938	-0.859128	0.154134	-5.5739	2.49e-08	1.86e-07
ENSG00000112837	TBX18	2216.82	1079.97	1.01231	0.207584	4.87664	1.08e-06	1.27e-05	718.637	614.749	0.220229	0.14775	1.49055	0.13608	0.234565
ENSG00000186130	ZBTB6	437.223	1004.56	-1.16096	0.238145	-4.875	1.09e-06	1.28e-05	338.372	291.162	0.212058	0.156454	1.3554	0.175289	0.286659
ENSG00000103534	TMC5	51.546	147.225	-1.43721	0.294873	-4.874	1.09e-06	1.29e-05	22.468	23.485	-0.0536148	0.41408	-0.129479	0.896978	0.934497
ENSG00000147419	CCDC25	880.615	1821.24	-1.02224	0.20978	-4.87289	1.1e-06	1.29e-05	1861.72	1892.52	-0.0234938	0.107721	-0.218099	0.827352	0.888605
ENSG00000152804	HHEX	2656.1	5335.74	-0.983405	0.201847	-4.87204	1.1e-06	1.3e-05	2576.25	1510.12	0.755702	0.145545	5.19222	2.08e-07	1.35e-06
ENSG00000215861	NA	2903.36	5519.37	-0.908663	0.186556	-4.87072	1.11e-06	1.31e-05	2656.73	5240.78	-0.970941	0.102519	-9.47084	2.78e-21	8.74e-20
ENSG00000200488	RN7SKP203	74.115	285.221	-1.78859	0.367231	-4.87049	1.11e-06	1.31e-05	26.202	19.753	0.337483	0.400225	0.843233	0.399098	0.540516
ENSG00000213380	COG8	929.945	478.419	0.938778	0.192785	4.86955	1.12e-06	1.31e-05	267.641	268.2	-0.00268676	0.166725	-0.0161149	0.987143	0.994602
ENSG00000272405	NA	2331.17	1181.76	0.958562	0.196869	4.86903	1.12e-06	1.32e-05	1918.69	3323.27	-0.784626	0.103965	-7.54704	4.45e-14	7.09e-13
ENSG00000260470	NA	37.777	4.416	2.5048	0.514552	4.86792	1.13e-06	1.32e-05	1.927	7.239	-0.808788	0.527431	-1.53345	0.125166	0.219639
ENSG00000186184	POLR1D	2117.46	4849.76	-1.15736	0.237853	-4.86588	1.14e-06	1.34e-05	2351.52	2836.79	-0.266598	0.131676	-2.02464	0.042904	0.0911997
ENSG00000099381	SETD1A	4309.08	2046.71	1.04603	0.21501	4.86501	1.14e-06	1.34e-05	3215.05	1934.13	0.715617	0.162932	4.39213	1.12e-05	5.53e-05
ENSG00000205133	TRIQK	7.668	50.872	-2.32948	0.478863	-4.86461	1.15e-06	1.34e-05	40.871	134.79	-1.54748	0.321172	-4.81823	1.45e-06	8.26e-06
ENSG00000149483	TMEM138	1051.71	2234.3	-1.05819	0.217612	-4.86273	1.16e-06	1.35e-05	847.815	409.097	1.02734	0.158046	6.5003	8.02e-11	8.54e-10
ENSG00000159840	ZYX	2195.49	971.608	1.13921	0.234287	4.86247	1.16e-06	1.36e-05	1571.71	2298.88	-0.53919	0.136222	-3.95817	7.55e-05	0.000319734
ENSG00000048544	MRPS10	2409.16	4813.28	-0.975973	0.200728	-4.86216	1.16e-06	1.36e-05	2151.11	1926.15	0.157028	0.127406	1.2325	0.217763	0.341052
ENSG00000210194	MT-TE	79.548	13.373	2.2281	0.45843	4.86029	1.17e-06	1.37e-05	83.143	25.72	1.50831	0.329866	4.57249	4.82e-06	2.53e-05
ENSG00000115540	MOB4	284.647	741.186	-1.32222	0.272088	-4.85952	1.18e-06	1.37e-05	388.854	316.828	0.285809	0.182478	1.56627	0.117286	0.208685
ENSG00000173812	EIF1	6175.18	12570.5	-1.00111	0.206005	-4.85966	1.18e-06	1.37e-05	9089.58	12318.7	-0.433587	0.112954	-3.83862	0.000123726	0.000499577
ENSG00000114867	EIF4G1	25805.5	11912.3	1.08401	0.223069	4.85954	1.18e-06	1.37e-05	14971.2	10007.6	0.569156	0.150785	3.77463	0.000160247	0.000634777
ENSG00000118096	IFT46	515.268	1059.47	-1.01414	0.208805	-4.85688	1.19e-06	1.39e-05	551.469	498.875	0.142143	0.13685	1.03868	0.298955	0.436914
ENSG00000085872	CHERP	4892.39	2267.71	1.07843	0.222072	4.85623	1.2e-06	1.39e-05	4671.17	3245.45	0.515498	0.144944	3.55654	0.00037577	0.00137846
ENSG00000111912	NCOA7	1374.45	2772.73	-0.988901	0.20367	-4.85541	1.2e-06	1.4e-05	1033.5	1897.73	-0.859183	0.149647	-5.74142	9.39e-09	7.45e-08
ENSG00000276368	HIST1H2AJ	450.806	1323.1	-1.47124	0.30306	-4.85461	1.21e-06	1.4e-05	4.434	6.28	-0.247505	0.530573	-0.466487	0.640867	0.753327
ENSG00000239789	MRPS17	235.167	556.836	-1.19991	0.247167	-4.85466	1.21e-06	1.4e-05	299.057	140.523	1.05293	0.192294	5.47561	4.36e-08	3.14e-07
ENSG00000122565	CBX3	10160.3	20390.1	-0.981925	0.202276	-4.85439	1.21e-06	1.4e-05	14632.4	8966.46	0.698228	0.114375	6.10474	1.03e-09	9.37e-09
ENSG00000110274	CEP164	1636.01	849.139	0.926622	0.190906	4.85381	1.21e-06	1.41e-05	1117.6	1024.5	0.123815	0.12962	0.955215	0.339469	0.479771
ENSG00000038532	CLEC16A	2847.71	1432.23	0.969173	0.199702	4.85309	1.22e-06	1.41e-05	1339.8	1414.5	-0.0765379	0.141606	-0.540498	0.588854	0.711627
ENSG00000106400	ZNHIT1	1835.04	3685.32	-0.983024	0.202618	-4.8516	1.22e-06	1.42e-05	1657.33	1199.51	0.460828	0.11837	3.89312	9.9e-05	0.000409003
ENSG00000151726	ACSL1	590.865	1221.63	-1.02184	0.210627	-4.85142	1.23e-06	1.42e-05	793.859	1831	-1.18914	0.124093	-9.58268	9.46e-22	3.06e-20
ENSG00000018610	CXorf56	1478.24	2979.46	-0.987574	0.203623	-4.85002	1.23e-06	1.43e-05	1560.6	1118.92	0.474208	0.116296	4.07758	4.55e-05	0.000200874
ENSG00000152223	EPG5	3136.37	1628.62	0.926045	0.190958	4.84946	1.24e-06	1.43e-05	540.149	574.746	-0.0878694	0.151529	-0.579883	0.561993	0.688921
ENSG00000171960	PPIH	3546.62	6342.26	-0.825067	0.170142	-4.84927	1.24e-06	1.44e-05	4168.13	2490.52	0.734726	0.110896	6.62536	3.46e-11	3.9e-10
ENSG00000176273	SLC35G1	268.004	584.105	-1.09215	0.225253	-4.84855	1.24e-06	1.44e-05	400.925	212.786	0.894118	0.152879	5.84855	4.96e-09	4.12e-08
ENSG00000204394	VARS	15144.1	6743.76	1.13129	0.233361	4.84782	1.25e-06	1.44e-05	7005.13	6143.71	0.187163	0.113938	1.64267	0.100451	0.184792
ENSG00000185630	PBX1	98.253	245.877	-1.27265	0.262629	-4.8458	1.26e-06	1.46e-05	72.584	873.628	-3.49967	0.162839	-21.4915	1.87e-102	1.24e-99
ENSG00000119042	SATB2	3233.48	1599.61	0.991385	0.204605	4.84535	1.26e-06	1.46e-05	1364.56	1314.73	0.053319	0.105606	0.504887	0.613638	0.731568
ENSG00000165806	CASP7	129.72	32.917	1.81003	0.373662	4.84404	1.27e-06	1.47e-05	110.71	297.164	-1.38122	0.184637	-7.48076	7.39e-14	1.15e-12
ENSG00000203811	HIST2H3C	3918.43	28720.3	-2.40813	0.497149	-4.84389	1.27e-06	1.47e-05	36.738	20.16	0.74	0.375739	1.96945	0.0489013	0.101615
ENSG00000278384	NA	491.512	237.958	1.01997	0.210595	4.84329	1.28e-06	1.47e-05	147.211	228.78	-0.615539	0.182743	-3.36833	0.000756247	0.00259177
ENSG00000227268	KLLN	25.078	92.571	-1.73361	0.358035	-4.84202	1.29e-06	1.48e-05	43.39	31.688	0.398662	0.343157	1.16175	0.245337	0.374835
ENSG00000123636	BAZ2B	1788.34	867.801	1.01724	0.21009	4.84192	1.29e-06	1.48e-05	393.875	659.324	-0.728599	0.147771	-4.9306	8.2e-07	4.86e-06
ENSG00000113368	LMNB1	12568.4	5220.46	1.22176	0.252344	4.84164	1.29e-06	1.48e-05	7542.39	4797.78	0.647283	0.0961562	6.73158	1.68e-11	1.98e-10
ENSG00000118058	KMT2A	18627.5	8636.59	1.07797	0.222685	4.84077	1.29e-06	1.49e-05	3571.3	3178.85	0.16657	0.0980024	1.69966	0.0891958	0.167516
ENSG00000147364	FBXO25	293.916	601.145	-1.00747	0.208154	-4.84004	1.3e-06	1.49e-05	302.566	606.013	-0.969791	0.190083	-5.10192	3.36e-07	2.11e-06
ENSG00000113356	POLR3G	912.873	1920.69	-1.04484	0.215906	-4.83931	1.3e-06	1.5e-05	1028.06	466.859	1.12023	0.135444	8.27084	1.33e-16	2.7e-15
ENSG00000141753	IGFBP4	26991.8	13365.7	0.990174	0.204765	4.83566	1.33e-06	1.53e-05	1161.94	3400.76	-1.32682	0.37202	-3.56654	0.000361731	0.00133433
ENSG00000256235	SMIM3	134.366	48.286	1.40324	0.290304	4.83368	1.34e-06	1.54e-05	53.795	1048.2	-4.10818	0.212633	-19.3205	3.61e-83	1.27e-80
ENSG00000076944	STXBP2	1637.38	723.043	1.14158	0.236403	4.82897	1.37e-06	1.58e-05	741.369	1349.04	-0.849564	0.133571	-6.36038	2.01e-10	2.01e-09
ENSG00000252601	NA	42.292	4.59	2.56439	0.531045	4.82894	1.37e-06	1.58e-05	0.633	0	0.122674	0.258657	0.474274	0.635304	NA
ENSG00000024526	DEPDC1	975.031	2155.26	-1.1101	0.230006	-4.82641	1.39e-06	1.59e-05	928.096	1052.81	-0.178775	0.147793	-1.20963	0.226419	0.351825
ENSG00000223922	ASS1P2	33.657	3.581	2.57819	0.534206	4.82621	1.39e-06	1.6e-05	0	1.659	-0.373587	0.341946	-1.09253	0.274599	NA
ENSG00000166260	COX11	498.236	1269.38	-1.2936	0.268067	-4.82563	1.4e-06	1.6e-05	556.561	443.298	0.320317	0.156889	2.04168	0.0411831	0.0881054
ENSG00000110315	RNF141	152.392	387.001	-1.28932	0.267205	-4.82521	1.4e-06	1.6e-05	214.294	324.733	-0.580707	0.19267	-3.014	0.00257824	0.007823
ENSG00000130193	THEM6	396.866	890.15	-1.12951	0.234133	-4.8242	1.41e-06	1.61e-05	384.125	574.812	-0.571895	0.139448	-4.10112	4.11e-05	0.000183233
ENSG00000267321	LINC02001	635.725	1493.95	-1.19031	0.246798	-4.82304	1.41e-06	1.62e-05	704.125	343.98	1.00632	0.169312	5.94361	2.79e-09	2.39e-08
ENSG00000196353	CPNE4	615.363	261.112	1.19442	0.247664	4.82275	1.42e-06	1.62e-05	157.233	97.598	0.654739	0.223589	2.92831	0.00340812	0.010005
ENSG00000120913	PDLIM2	14.413	65.309	-1.96139	0.406715	-4.82252	1.42e-06	1.62e-05	15.929	29.688	-0.713494	0.427959	-1.6672	0.0954743	0.177073
ENSG00000138678	GPAT3	681.193	311.984	1.09309	0.226812	4.81934	1.44e-06	1.65e-05	202.112	225.098	-0.15102	0.187842	-0.803973	0.421412	0.563111
ENSG00000055609	KMT2C	21658.5	10058.4	1.07552	0.22318	4.81906	1.44e-06	1.65e-05	2456.19	2311.35	0.0868418	0.113862	0.762695	0.445645	0.584992
ENSG00000068724	TTC7A	1337.78	644.187	1.02688	0.213109	4.81856	1.45e-06	1.65e-05	996.613	1086.27	-0.122445	0.118441	-1.03381	0.301226	0.439542
ENSG00000152409	JMY	296.075	628.116	-1.05538	0.219059	-4.81781	1.45e-06	1.66e-05	342.169	400.183	-0.220767	0.16352	-1.35009	0.176988	0.288636
ENSG00000108641	B9D1	441.392	976.189	-1.11091	0.230612	-4.81724	1.46e-06	1.66e-05	283.093	259.872	0.120584	0.161755	0.745474	0.455985	0.59458
ENSG00000166716	ZNF592	4944.54	2564.38	0.92751	0.192587	4.81605	1.46e-06	1.67e-05	1658.05	1888.23	-0.183752	0.145	-1.26726	0.205064	0.324883
ENSG00000162385	MAGOH	2972.92	5992.02	-0.987296	0.205131	-4.81301	1.49e-06	1.69e-05	4078.52	2331.83	0.794333	0.12945	6.13621	8.45e-10	7.77e-09
ENSG00000205810	KLRC3	0.573	20.695	-3.04692	0.633352	-4.81077	1.5e-06	1.71e-05	35.006	31.935	0.113523	0.358698	0.316487	0.751633	0.836717
ENSG00000139684	ESD	3061.12	6367.2	-1.02946	0.213982	-4.81094	1.5e-06	1.71e-05	2864.7	2673.45	0.0980479	0.130521	0.751203	0.45253	0.591567
ENSG00000107968	MAP3K8	621.306	1183.47	-0.911034	0.189361	-4.81109	1.5e-06	1.71e-05	460.637	563.575	-0.285396	0.152968	-1.86573	0.062079	0.124842
ENSG00000071127	WDR1	7932.61	3800.12	1.03416	0.214966	4.81079	1.5e-06	1.71e-05	3681.75	2745.23	0.419059	0.109387	3.83096	0.000127643	0.000514165
ENSG00000269958	NA	508.225	237.492	1.06601	0.221589	4.81077	1.5e-06	1.71e-05	71.298	52.777	0.400443	0.290064	1.38054	0.167422	0.276328
ENSG00000205885	C1RL-AS1	1029.81	519.177	0.966299	0.200916	4.80946	1.51e-06	1.72e-05	177.306	161.939	0.124997	0.222491	0.561808	0.574247	0.699022
ENSG00000099991	CABIN1	7032.53	3430.88	1.00979	0.20998	4.80898	1.52e-06	1.72e-05	3169.27	3666.04	-0.20691	0.125956	-1.64271	0.100442	0.184792
ENSG00000127364	TAS2R4	190.744	60.619	1.55823	0.324164	4.80693	1.53e-06	1.74e-05	7.745	10.893	-0.324172	0.505294	-0.641551	0.521164	0.652467
ENSG00000167524	NA	1272.88	648.439	0.951992	0.198063	4.80651	1.54e-06	1.74e-05	299.496	301.918	-0.0120146	0.166389	-0.0722078	0.942437	0.964884
ENSG00000272829	NA	7.175	52.397	-2.39107	0.497491	-4.80625	1.54e-06	1.74e-05	19.448	24.466	-0.267167	0.410818	-0.650328	0.51548	0.647759
ENSG00000146083	RNF44	2753.02	1454.39	0.902376	0.187751	4.80625	1.54e-06	1.74e-05	2220.36	2160.26	0.039227	0.107582	0.364625	0.715391	0.80999
ENSG00000241973	PI4KA	14720.6	7429.66	0.964219	0.20067	4.80499	1.55e-06	1.75e-05	4278.8	4901.15	-0.193013	0.126133	-1.53024	0.125958	0.2208
ENSG00000232671	NA	35.605	131.646	-1.74126	0.362587	-4.80232	1.57e-06	1.77e-05	42.564	32.964	0.31815	0.369499	0.861029	0.389222	0.530468
ENSG00000100568	VTI1B	2124.6	3923.53	-0.868774	0.180968	-4.8007	1.58e-06	1.79e-05	2107.56	2193.42	-0.0571036	0.0990902	-0.576279	0.564427	0.690675
ENSG00000198793	MTOR	14660.1	7445.22	0.955817	0.199095	4.8008	1.58e-06	1.79e-05	5277.03	3905.5	0.428531	0.121698	3.52126	0.000429496	0.00155744
ENSG00000261764	KRT18P18	21.587	0.758	3.00911	0.626806	4.80071	1.58e-06	1.79e-05	0	0.992	-0.225228	0.288929	-0.779527	0.435669	NA
ENSG00000159733	ZFYVE28	355.409	154.143	1.16604	0.242928	4.79994	1.59e-06	1.79e-05	148.506	222.453	-0.561479	0.197397	-2.84441	0.00444932	0.0126697
ENSG00000150457	LATS2	159.486	58.215	1.38267	0.288207	4.79751	1.61e-06	1.81e-05	105.874	159.066	-0.56515	0.204159	-2.76819	0.00563689	0.0155701
ENSG00000070366	SMG6	2492.69	1252.73	0.969676	0.202149	4.79683	1.61e-06	1.82e-05	1180.85	1080.32	0.126574	0.135598	0.93345	0.350588	0.491636
ENSG00000228672	PROB1	212.94	88.588	1.21907	0.254139	4.79685	1.61e-06	1.82e-05	111.241	386.419	-1.73008	0.200582	-8.62531	6.39e-18	1.5e-16
ENSG00000230513	THAP7-AS1	124.741	361.537	-1.4543	0.30324	-4.79587	1.62e-06	1.82e-05	112.055	106.19	0.0738449	0.219992	0.335671	0.737119	0.826299
ENSG00000170584	NUDCD2	1818.07	3913.7	-1.07481	0.22419	-4.79418	1.63e-06	1.84e-05	1374.69	1217.37	0.172688	0.125412	1.37697	0.168522	0.27775
ENSG00000174010	KLHL15	1077.84	2273.61	-1.04793	0.218653	-4.79269	1.65e-06	1.85e-05	255.874	274.465	-0.0992192	0.16699	-0.594162	0.552404	0.680664
ENSG00000137496	IL18BP	863.875	395.833	1.09288	0.228046	4.79236	1.65e-06	1.85e-05	229.08	337.923	-0.54776	0.161375	-3.39432	0.000687981	0.00238239
ENSG00000106415	GLCCI1	140.991	348.734	-1.25487	0.261864	-4.79206	1.65e-06	1.86e-05	410.743	550.14	-0.411845	0.160124	-2.57204	0.0101101	0.0261515
ENSG00000215114	UBXN2B	412.414	867.016	-1.04301	0.217699	-4.79105	1.66e-06	1.86e-05	427.506	336.255	0.338066	0.158022	2.13936	0.0324065	0.0719775
ENSG00000279294	NA	165.706	61.362	1.36511	0.284936	4.79094	1.66e-06	1.86e-05	1.583	1.662	-0.0111367	0.428803	-0.0259716	0.97928	0.99155
ENSG00000214113	LYRM4	1442.08	2671.81	-0.873154	0.182314	-4.78928	1.67e-06	1.88e-05	967.292	988.94	-0.0317961	0.121364	-0.261991	0.793329	0.864613
ENSG00000104691	UBXN8	1048.66	2074.49	-0.961806	0.200847	-4.78875	1.68e-06	1.88e-05	1180.73	652.896	0.845458	0.110357	7.66111	1.84e-14	3.05e-13
ENSG00000243156	MICAL3	3618.85	1826.5	0.963875	0.201304	4.78815	1.68e-06	1.89e-05	1334.01	1302.65	0.0338526	0.158053	0.214185	0.830403	0.890364
ENSG00000147400	CETN2	367.371	749.781	-1.00333	0.209572	-4.78751	1.69e-06	1.89e-05	443.041	196.095	1.1459	0.166299	6.89062	5.55e-12	6.92e-11
ENSG00000200169	RNU5D-1	68.871	259.898	-1.76053	0.367748	-4.78732	1.69e-06	1.89e-05	31.691	7.54	1.50136	0.470093	3.19374	0.0014044	0.00451067
ENSG00000125844	RRBP1	3176.62	1472.55	1.0774	0.22507	4.78698	1.69e-06	1.89e-05	4158.15	4419.94	-0.0864997	0.135506	-0.638346	0.523249	0.654282
ENSG00000233822	HIST1H2BN	5633.41	12223.6	-1.08527	0.226756	-4.78608	1.7e-06	1.9e-05	385.068	771.185	-0.987198	0.126936	-7.77711	7.42e-15	1.27e-13
ENSG00000207205	RNVU1-15	54.703	205.93	-1.75861	0.367503	-4.78528	1.71e-06	1.91e-05	4.961	2.601	0.335172	0.511112	0.655769	0.511972	0.644577
ENSG00000037965	HOXC8	53.647	10.336	2.08257	0.43526	4.78467	1.71e-06	1.91e-05	19.358	46.927	-1.0987	0.368356	-2.9827	0.00285715	0.00856315
ENSG00000132823	OSER1	542.713	1018.96	-0.891038	0.186279	-4.78334	1.72e-06	1.93e-05	433.861	289.608	0.571278	0.151893	3.76105	0.000169201	0.000666135
ENSG00000234340	NA	38.357	4.892	2.43736	0.509636	4.78255	1.73e-06	1.93e-05	0	0.333	-0.0602237	0.258657	-0.232832	0.815892	NA
ENSG00000100528	CNIH1	1204.86	3101.44	-1.30585	0.273053	-4.78243	1.73e-06	1.93e-05	1653.4	1641.43	0.0103797	0.110017	0.0943463	0.924834	0.952161
ENSG00000203783	PRR9	18.338	78.399	-1.89999	0.397326	-4.78195	1.74e-06	1.94e-05	55.39	48.841	0.166077	0.302598	0.548837	0.583117	0.706899
ENSG00000198286	CARD11	3806.35	1487.57	1.29818	0.271488	4.78173	1.74e-06	1.94e-05	2079.89	6469.01	-1.61148	0.131236	-12.2793	1.17e-34	8.51e-33
ENSG00000227063	RPL41P1	230.984	1501.13	-2.29781	0.480557	-4.78155	1.74e-06	1.94e-05	677.169	624.828	0.111366	0.198437	0.561216	0.57465	0.699304
ENSG00000205181	LINC00654	288.731	126.004	1.15769	0.242143	4.78102	1.74e-06	1.94e-05	18.334	194.209	-3.10059	0.299701	-10.3456	4.38e-25	1.84e-23
ENSG00000122034	GTF3A	2961.07	5643.75	-0.911632	0.19069	-4.78071	1.75e-06	1.94e-05	1551.07	1261.23	0.295329	0.104896	2.81545	0.00487083	0.0137147
ENSG00000025423	HSD17B6	62.898	164.082	-1.32518	0.277249	-4.77977	1.75e-06	1.95e-05	116.005	137.497	-0.234478	0.232325	-1.00927	0.312846	0.451786
ENSG00000164039	BDH2	105.17	259.808	-1.2529	0.262237	-4.77772	1.77e-06	1.97e-05	168.47	139.555	0.262254	0.194872	1.34578	0.178374	0.29059
ENSG00000259248	USP3-AS1	50.43	8.02	2.25964	0.472997	4.77728	1.78e-06	1.97e-05	2.696	1.959	0.138751	0.489913	0.283216	0.777011	0.853831
ENSG00000233215	LINC01687	134.566	48.4	1.40183	0.293652	4.77378	1.81e-06	2.01e-05	9.983	39.274	-1.63471	0.398116	-4.10611	4.02e-05	0.000179623
ENSG00000135409	AMHR2	254.979	633.434	-1.26107	0.264201	-4.77314	1.81e-06	2.01e-05	330.373	397.312	-0.260471	0.152379	-1.70937	0.0873831	0.164994
ENSG00000143590	EFNA3	72.738	189.353	-1.32291	0.277181	-4.77273	1.82e-06	2.02e-05	70.308	69.415	0.0169362	0.277011	0.0611392	0.951248	0.970975
ENSG00000250195	NA	0	16.027	-3.16152	0.662431	-4.7726	1.82e-06	2.02e-05	0.977	0.665	0.0857329	0.381971	0.224449	0.822408	NA
ENSG00000156928	MALSU1	1592.91	3094.56	-0.937657	0.196516	-4.77139	1.83e-06	2.03e-05	778.544	464.614	0.727799	0.15581	4.67107	3e-06	1.62e-05
ENSG00000185608	MRPL40	4419.17	8368.41	-0.902799	0.189263	-4.77006	1.84e-06	2.04e-05	2641.98	2353.49	0.164749	0.116728	1.4114	0.158128	0.264034
ENSG00000238098	ABCA17P	10.548	53.247	-2.06025	0.431928	-4.76988	1.84e-06	2.04e-05	11.666	8.902	0.270213	0.488612	0.553023	0.580248	0.70443
ENSG00000070718	AP3M2	1030.44	1950.79	-0.902506	0.189221	-4.76958	1.85e-06	2.04e-05	947.814	1238.99	-0.382144	0.109608	-3.48644	0.000489487	0.00175412
ENSG00000121073	SLC35B1	1300.64	2373.98	-0.852705	0.178827	-4.76833	1.86e-06	2.05e-05	684.182	429.842	0.653556	0.167122	3.91064	9.21e-05	0.000382812
ENSG00000086758	HUWE1	28373.3	13270.2	1.06555	0.22346	4.76843	1.86e-06	2.05e-05	5358.81	5056.27	0.0825427	0.135282	0.610152	0.541761	0.670614
ENSG00000070814	TCOF1	13108.8	6025.65	1.08841	0.228319	4.76703	1.87e-06	2.07e-05	10289.2	6887.02	0.565571	0.161095	3.5108	0.000446765	0.00161439
ENSG00000144120	TMEM177	586.094	1231.05	-1.04223	0.218647	-4.76672	1.87e-06	2.07e-05	607.999	329.622	0.862064	0.164279	5.24756	1.54e-07	1.02e-06
ENSG00000063177	RPL18	25574.8	52130.3	-1.00197	0.210235	-4.76595	1.88e-06	2.07e-05	17420.6	19283.2	-0.145492	0.0898385	-1.61948	0.105344	0.191915
ENSG00000197989	SNHG12	1529.13	3789.72	-1.25746	0.263951	-4.76399	1.9e-06	2.09e-05	481.888	150.181	1.61179	0.212269	7.59314	3.12e-14	5.05e-13
ENSG00000204843	DCTN1	4392.06	1934.64	1.14418	0.240171	4.764	1.9e-06	2.09e-05	4065.82	3884.42	0.0650903	0.121928	0.533843	0.59345	0.715601
ENSG00000168894	RNF181	1245.87	3174.3	-1.29265	0.271415	-4.76264	1.91e-06	2.11e-05	1307.73	1067.35	0.288393	0.129917	2.21982	0.0264307	0.0605628
ENSG00000249492	NA	17.35	79.628	-1.96415	0.412581	-4.76065	1.93e-06	2.13e-05	4.973	8.55	-0.46808	0.519867	-0.900383	0.367916	0.50888
ENSG00000254682	NA	132.571	372.333	-1.41442	0.297143	-4.76007	1.94e-06	2.13e-05	249.738	297.608	-0.245749	0.186243	-1.3195	0.187001	0.301999
ENSG00000106852	LHX6	327.769	646.02	-0.95655	0.201075	-4.75719	1.96e-06	2.16e-05	482.212	387.174	0.310957	0.143937	2.16037	0.0307443	0.0688528
ENSG00000104331	IMPAD1	1733.13	3688.3	-1.05921	0.222664	-4.75699	1.97e-06	2.16e-05	1903.22	1723	0.141977	0.109558	1.2959	0.19501	0.312439
ENSG00000165832	TRUB1	722.266	1417	-0.950465	0.199813	-4.75678	1.97e-06	2.16e-05	801.471	374.752	1.08066	0.126365	8.55191	1.21e-17	2.75e-16
ENSG00000152464	RPP38	878.507	1665.27	-0.904184	0.190102	-4.75631	1.97e-06	2.17e-05	625.156	293.391	1.07297	0.136639	7.85258	4.08e-15	7.14e-14
ENSG00000240207	NA	145.936	54.781	1.34973	0.283878	4.75463	1.99e-06	2.18e-05	4.633	4.638	0.000701439	0.530154	0.00132309	0.998944	0.999589
ENSG00000155097	ATP6V1C1	1805.22	3769.16	-1.03381	0.217515	-4.75281	2.01e-06	2.2e-05	2535.69	1201.88	1.06142	0.126484	8.39169	4.79e-17	1.01e-15
ENSG00000149428	HYOU1	13601.8	6420.13	1.05321	0.221618	4.75235	2.01e-06	2.2e-05	7625.41	16929.8	-1.1292	0.14349	-7.86952	3.56e-15	6.28e-14
ENSG00000066056	TIE1	25.527	1.713	2.78592	0.586224	4.7523	2.01e-06	2.2e-05	1.626	1.666	-0.00567273	0.45041	-0.0125946	0.989951	0.995946
ENSG00000148396	SEC16A	11007	5583.35	0.956949	0.201416	4.7511	2.02e-06	2.22e-05	4441.77	3597.01	0.298701	0.144555	2.06635	0.0387958	0.0838465
ENSG00000152936	LMNTD1	17.053	0	3.14338	0.661624	4.751	2.02e-06	2.22e-05	0	0	NA	NA	NA	NA	NA
ENSG00000141968	VAV1	3120.79	1556	0.97995	0.206362	4.74869	2.05e-06	2.24e-05	991.278	1187.51	-0.257553	0.111365	-2.31269	0.0207395	0.0490753
ENSG00000119638	NEK9	6004.98	3195.65	0.892055	0.187885	4.74787	2.06e-06	2.25e-05	1892.96	3275.64	-0.784415	0.0983688	-7.97422	1.53e-15	2.81e-14
ENSG00000169508	GPR183	24.424	1.452	2.84289	0.598899	4.74685	2.07e-06	2.26e-05	0.338	0	0.0617083	0.258657	0.238572	0.811437	NA
ENSG00000118298	CA14	22.282	82.455	-1.73893	0.366462	-4.74519	2.08e-06	2.27e-05	56.236	80.768	-0.48276	0.275645	-1.75138	0.0798798	0.153268
ENSG00000111843	TMEM14C	3932.83	9077.47	-1.16552	0.245619	-4.74523	2.08e-06	2.27e-05	2338.01	1674.01	0.472797	0.143911	3.28535	0.00101857	0.00338118
ENSG00000067369	TP53BP1	4219.64	2167.02	0.940228	0.198139	4.74529	2.08e-06	2.27e-05	1385.65	1200.99	0.20421	0.108186	1.88759	0.0590813	0.119707
ENSG00000232838	PET117	76.889	184.105	-1.21377	0.255812	-4.74477	2.09e-06	2.28e-05	118.843	95.868	0.291615	0.2455	1.18784	0.234896	0.362063
ENSG00000277589	NA	74.72	18.402	1.83353	0.38644	4.74466	2.09e-06	2.28e-05	0.999	1.654	-0.179113	0.459251	-0.390011	0.696529	0.795703
ENSG00000268043	NBPF12	2045.6	1046.76	0.944833	0.19915	4.74434	2.09e-06	2.28e-05	596.84	775.459	-0.372441	0.120888	-3.08088	0.00206387	0.0063958
ENSG00000156471	PTDSS1	5222.95	10416.3	-0.972539	0.205042	-4.74313	2.1e-06	2.29e-05	4217.47	3293.47	0.352914	0.110807	3.18494	0.00144783	0.00463495
ENSG00000136888	ATP6V1G1	2925.73	6149.01	-1.04238	0.219957	-4.73904	2.15e-06	2.34e-05	2851.95	1695.49	0.73959	0.124986	5.9174	3.27e-09	2.78e-08
ENSG00000196636	SDHAF3	882.777	1839.42	-1.03059	0.217465	-4.73911	2.15e-06	2.34e-05	976.235	528.775	0.864795	0.156892	5.51206	3.55e-08	2.6e-07
ENSG00000279103	NA	31.363	2.782	2.65593	0.560478	4.73869	2.15e-06	2.34e-05	0.317	2.988	-0.644544	0.457842	-1.40779	0.159194	0.265504
ENSG00000278949	NA	255.727	100.424	1.29337	0.272952	4.73846	2.15e-06	2.34e-05	13.128	11.525	0.129792	0.48212	0.269211	0.787767	0.861226
ENSG00000271964	NA	70.933	14.003	2.062	0.435236	4.73766	2.16e-06	2.35e-05	3.216	0.659	0.572183	0.474298	1.20638	0.227671	0.353239
ENSG00000266538	NA	36.951	4.96	2.39421	0.505407	4.7372	2.17e-06	2.35e-05	1.964	6.583	-0.775065	0.529137	-1.46477	0.142983	0.243755
ENSG00000141252	VPS53	2213.86	1087.19	0.999942	0.211121	4.73634	2.18e-06	2.36e-05	1071.38	814.402	0.39091	0.119356	3.27517	0.00105598	0.00349165
ENSG00000257923	CUX1	3343.33	1773.99	0.895922	0.18922	4.73482	2.19e-06	2.38e-05	1164.36	2712.53	-1.20357	0.121449	-9.91014	3.76e-23	1.37e-21
ENSG00000065000	AP3D1	7981.49	3912.62	1.0026	0.211804	4.73363	2.21e-06	2.39e-05	4571.81	3960.88	0.203437	0.139078	1.46276	0.143534	0.244557
ENSG00000177354	C10orf71	48.505	137.997	-1.42925	0.301999	-4.73264	2.22e-06	2.4e-05	121.361	512.892	-2.02364	0.170998	-11.8343	2.59e-32	1.67e-30
ENSG00000129480	DTD2	190.817	554.208	-1.45402	0.307244	-4.73245	2.22e-06	2.4e-05	270.002	274.745	-0.0252455	0.165172	-0.152843	0.878522	0.923154
ENSG00000196372	ASB13	961.351	1855.1	-0.92807	0.196191	-4.73045	2.24e-06	2.43e-05	1453.73	1139.29	0.347523	0.114574	3.03319	0.00241987	0.00737615
ENSG00000225092	NA	189.93	66.867	1.42949	0.302272	4.72916	2.25e-06	2.44e-05	2.68	3.328	-0.116008	0.513146	-0.226072	0.821145	0.884618
ENSG00000155506	LARP1	30111.2	13545.7	1.11622	0.236067	4.7284	2.26e-06	2.45e-05	17796.9	15469.3	0.199846	0.11487	1.73976	0.0819015	0.156599
ENSG00000136247	ZDHHC4	1617.89	2972.34	-0.861312	0.182163	-4.72825	2.26e-06	2.45e-05	1085.51	1301.03	-0.257936	0.121226	-2.12773	0.0333597	0.0737687
ENSG00000132475	H3F3B	18533.8	35385.8	-0.913576	0.193231	-4.72789	2.27e-06	2.45e-05	14472.1	9376.96	0.618453	0.116511	5.30811	1.11e-07	7.47e-07
ENSG00000100393	EP300	7377.53	3346.7	1.10515	0.233753	4.72785	2.27e-06	2.45e-05	2078.31	1781.12	0.220296	0.112436	1.9593	0.0500773	0.103722
ENSG00000188994	ZNF292	5750.04	2846.92	0.98927	0.209259	4.72749	2.27e-06	2.45e-05	955.153	747.549	0.348225	0.128161	2.71708	0.00658597	0.0178654
ENSG00000259687	LINC01220	2.128	26.998	-2.71032	0.573411	-4.72666	2.28e-06	2.46e-05	50.934	16.76	1.31169	0.407752	3.21688	0.00129592	0.00419389
ENSG00000133773	CCDC59	1378.64	2764.15	-0.97938	0.207224	-4.72618	2.29e-06	2.47e-05	1190.32	873.913	0.440188	0.116772	3.76964	0.000163484	0.00064585
ENSG00000131203	IDO1	1.808	27.121	-2.78607	0.589535	-4.72587	2.29e-06	2.47e-05	29.101	70.68	-1.15547	0.311214	-3.71277	0.000205006	0.00079416
ENSG00000167110	GOLGA2	4683.69	2275.48	1.01442	0.214657	4.72577	2.29e-06	2.47e-05	4167.59	5494.82	-0.394653	0.107794	-3.6612	0.000251041	0.00095793
ENSG00000204371	EHMT2	4602.66	2210.78	1.02959	0.21797	4.72354	2.32e-06	2.5e-05	2860.3	2606.57	0.132222	0.126555	1.04478	0.296125	0.433494
ENSG00000259943	NA	364.321	807.249	-1.11108	0.235257	-4.72283	2.33e-06	2.5e-05	355.661	530.816	-0.563623	0.168151	-3.35189	0.000802618	0.00273508
ENSG00000181315	ZNF322	766.544	1505.94	-0.951884	0.201591	-4.72185	2.34e-06	2.51e-05	452.708	537.591	-0.243876	0.135956	-1.79378	0.0728483	0.142271
ENSG00000157985	AGAP1	3947.7	1859.1	1.0556	0.223684	4.71914	2.37e-06	2.55e-05	1923.24	1418.59	0.433954	0.115275	3.76451	0.000166876	0.000657537
ENSG00000104147	OIP5	967.678	1750.29	-0.839905	0.177988	-4.71889	2.37e-06	2.55e-05	428.91	307.315	0.470008	0.160464	2.92906	0.00339988	0.00998394
ENSG00000265354	TIMM23	4305.09	8104.12	-0.894354	0.189543	-4.71847	2.38e-06	2.55e-05	4082.2	1685.52	1.26007	0.118261	10.655	1.65e-26	7.52e-25
[truncated: 56,234 more rows]
