# Supplementary material for: Ribonuclease inhibitor and angiogenin system regulates cell type–specific global translation
Source: Sci Adv. 2024 May 31;10(22):eadl0320. doi: 10.1126/sciadv.adl0320 (PMC11141627; doi:10.1126/sciadv.adl0320)
Supplement: Supplementary file 2 — Tables S1 to S6 [file sciadv.adl0320_tables_s1_to_s6.zip › adl0320_table_s2.xlsx]

## Sheet: Anota2seq_translational_effic
Genes showing difference in translational efficiency
List of all genes with P-adjusted < 0.1
		Normalised counts
gene_id	symbol	KO1_polysome	KO2_polysome	KO3_polysome	WT1_polysome	WT2_polysome	WT3_polysome	KO1_total	KO2_total	KO3_total	WT1_total	WT2_total	WT3_total	Effect	P-value	adjusted P-value	singleRegMode
ENSG00000004779	NDUFAB1	4286.33	4006.1	4259.44	12144.8	14248.2	12762.4	3824.33	3746.45	3545.32	1706.74	2203.98	1917.52	1.3249	0.00044358	0.0843468	translation
ENSG00000011201	ANOS1	9.26372	18.4283	14.6195	147.866	246.627	188.802	255.988	165.359	204.246	174.076	191.142	172.149	1.48517	0.000510061	0.0843468	translation
ENSG00000049618	ARID1B	7983.48	8708.38	9095.06	2676.17	3066.07	2362.3	1718.63	2315.03	2403.45	2368.03	1831.45	1970.26	-1.09864	0.000640317	0.0843468	translation
ENSG00000053524	MCF2L2	391.856	340.923	367.208	155.155	150.936	154.681	84.6411	44.6369	63.6486	245.107	185.29	212.947	-1.04046	0.000632689	0.0843468	translation
ENSG00000057294	PKP2	209.36	207.83	210.693	22.9088	15.7841	6.82418	111.478	114.636	126.347	146.064	110.199	163.193	-1.63433	0.000204901	0.0843468	translation
ENSG00000065518	NDUFB4	890.244	972.603	843.632	5008.71	3538.61	5628.81	1725.85	1774.32	1577.92	1217.53	2452.66	1831.94	1.38094	0.000411241	0.0843468	translation
ENSG00000077063	CTTNBP2	507.652	556.943	563.281	83.3049	65.1096	32.9835	22.7086	16.2316	11.3997	14.0061	7.8017	3.98032	-1.84943	0.000467984	0.0843468	translation
ENSG00000077522	ACTN2	54.656	56.3086	40.4187	179.105	246.627	214.962	90.8343	112.607	84.5481	15.0065	26.3307	22.8869	1.91475	0.000696722	0.0843468	translation
ENSG00000080200	CRYBG3	21.3066	20.4758	10.3197	202.014	370.927	292.302	20.6442	17.2461	8.54981	20.0087	20.4795	22.8869	1.91963	0.000350034	0.0843468	translation
ENSG00000085117	CD82	41.6868	48.1182	54.1782	3.12393	1.97302	3.41209	3.09662	9.13027	7.59983	18.0079	5.85127	4.9754	-1.12754	0.00047685	0.0843468	translation
ENSG00000095303	PTGS1	1087.56	1098.53	1158.38	95.8006	118.381	104.637	18.5797	4.0579	6.64985	32.014	33.1572	33.8327	-2.29535	3.16172e-05	0.0843468	translation
ENSG00000100346	CACNA1I	45.3922	48.1182	49.8784	2.08262	2.95953	3.41209	17.5475	21.304	20.8995	65.0284	38.0333	65.6753	-1.11547	0.000557751	0.0843468	translation
ENSG00000102780	DGKH	385.371	295.876	276.051	48.9416	83.8533	68.2418	135.219	58.8395	86.4481	130.057	151.158	160.208	-1.4577	0.000506021	0.0843468	translation
ENSG00000106546	AHR	95.4164	133.093	99.7567	12.4957	2.95953	13.6484	20.6442	22.3184	9.49979	26.0113	16.5786	23.8819	-1.52788	0.000274603	0.0843468	translation
ENSG00000109390	NDUFC1	1106.09	1189.65	951.129	6936.17	5138.73	7596.45	1514.25	1592.72	1476.27	818.357	1432.59	1193.1	1.41405	0.000729069	0.0843468	translation
ENSG00000111424	VDR	122.281	145.378	128.136	23.9501	12.8246	19.3352	3.09662	25.3619	29.4494	7.00306	6.82648	7.96064	-1.37383	0.000433192	0.0843468	translation
ENSG00000112294	ALDH5A1	120.428	83.951	126.416	28.1154	47.3524	28.4341	18.5797	10.1447	29.4494	54.0236	87.7691	64.6802	-1.41581	0.000630613	0.0843468	translation
ENSG00000112394	SLC16A10	106.533	93.1651	97.1768	19.7849	8.87858	4.54945	8.25766	7.10132	10.4498	1.00044	9.75212	3.98032	-1.5457	0.000523871	0.0843468	translation
ENSG00000118495	PLAGL1	192.685	194.521	146.195	26.0328	24.6627	30.7088	34.0629	25.3619	17.0996	37.0161	48.7606	43.7835	-1.56924	0.000238147	0.0843468	translation
ENSG00000118939	UCHL3	212.139	166.878	191.774	617.497	799.072	755.209	101.156	98.404	86.4481	48.0209	78.017	58.7097	1.35299	0.000548716	0.0843468	translation
ENSG00000119705	SLIRP	3758.29	3716.37	3548.24	28946.4	27388.5	31840.5	2246.08	2833.43	2569.69	750.327	1135.15	966.223	1.79097	0.000431711	0.0843468	translation
ENSG00000122026	RPL21	11500.9	9870.38	11402.4	46502.9	41152.2	51379.3	16926.1	14358.9	14140.4	12188.3	16985.3	14934.2	1.22101	0.000430518	0.0843468	translation
ENSG00000122711	SPINK4	39.834	31.7376	22.3593	786.19	373.887	707.44	174.443	248.546	164.346	141.062	294.514	223.893	2.17154	0.000140451	0.0843468	translation
ENSG00000124126	PREX1	342.758	464.802	503.943	10.4131	10.8516	11.3736	253.923	278.98	295.444	569.248	466.151	539.334	-2.63551	0.000678701	0.0843468	translation
ENSG00000127533	F2RL3	568.793	635.775	667.338	76.0157	43.4064	61.4176	8.25766	16.2316	4.7499	2.00087	2.92564	0.99508	-2.33561	0.000200177	0.0843468	translation
ENSG00000130208	APOC1	13006.3	12951	10982.7	46493.5	35924.7	38060.7	8101.8	7655.22	7251.19	7225.15	11223.7	9829.4	1.13616	0.000712602	0.0843468	translation
ENSG00000130540	SULT4A1	15.7483	10.2379	7.73974	191.601	149.949	168.33	135.219	145.07	117.797	76.0332	52.6614	67.6655	2.04426	0.000213617	0.0843468	translation
ENSG00000131016	AKAP12	1713.79	1820.3	2505.96	51.0242	89.7723	58.0055	181.669	211.011	199.496	282.123	245.753	278.623	-2.64764	0.00072524	0.0843468	translation
ENSG00000131174	COX7B	4643.9	4023.5	4237.94	22754.7	19350.4	24518.1	3741.75	4719.34	4084.91	1961.86	3018.28	2470.78	1.22213	0.000795365	0.0843468	translation
ENSG00000131469	RPL27	13672.3	16231.2	16363.5	72621	69981	81473.9	19687.3	19969.9	18546.4	10786.7	17095.5	13542	1.31771	0.00041701	0.0843468	translation
ENSG00000131746	TNS4	2043.58	2092.63	1832.6	294.691	161.787	143.308	135.219	20.2895	50.3489	71.031	49.7358	46.7688	-2.28865	0.000129275	0.0843468	translation
ENSG00000133056	PIK3C2B	959.722	1131.29	1079.26	337.385	374.873	271.83	132.123	169.417	196.646	229.1	167.736	174.139	-1.1377	0.000746307	0.0843468	translation
ENSG00000134056	MRPS36	622.522	696.179	726.676	2979.19	3704.34	3986.46	1195.3	1125.05	1032.63	558.244	938.154	712.478	1.51946	0.000349595	0.0843468	translation
ENSG00000134419	RPS15A	9269.28	7485.97	9855.27	39647.9	32231.2	44511.9	3927.55	2603.14	2913.59	2855.25	3484.43	3444.97	1.35492	0.000532135	0.0843468	translation
ENSG00000134825	TMEM258	911.55	872.271	589.941	9784.16	5411	7834.16	1233.49	1525.77	1229.27	661.288	1373.1	1068.72	1.76923	0.000342431	0.0843468	translation
ENSG00000135127	BICDL1	102.827	136.164	143.615	13.537	24.6627	17.0605	3.09662	9.13027	12.3497	8.00349	3.90085	1.99016	-1.37127	0.000538522	0.0843468	translation
ENSG00000135862	LAMC1	717.939	604.037	790.314	121.833	148.963	103.5	344.757	226.228	273.594	408.178	345.225	453.757	-1.42778	0.000696984	0.0843468	translation
ENSG00000136286	MYO1G	172.305	191.449	176.294	40.6111	32.5548	40.9451	1.03221	8.1158	6.64985	5.00218	2.92564	6.96556	-1.31716	0.000222358	0.0843468	translation
ENSG00000137970	RPL7P9	58.3615	65.5227	79.1174	321.765	314.696	358.269	104.253	131.882	113.048	85.0371	109.224	107.469	1.22119	0.000441437	0.0843468	translation
ENSG00000138496	PARP9	95.4164	74.7368	92.017	9.3718	4.93255	7.96154	21.6764	11.1592	25.6494	287.125	251.605	299.519	-2.36751	0.000669336	0.0843468	translation
ENSG00000139946	PELI2	44.4659	33.7851	40.4187	4.16524	2.95953	3.41209	23.7408	6.08685	10.4498	94.041	90.6947	90.5523	-1.38715	0.000293655	0.0843468	translation
ENSG00000141401	IMPA2	82.4471	107.498	94.5969	384.244	359.089	444.709	484.106	283.038	330.593	358.156	351.076	368.18	1.03408	0.000797972	0.0843468	translation
ENSG00000142303	ADAMTS10	298.292	324.542	272.611	52.0655	37.4873	61.4176	11.3543	14.2026	0.949979	65.0284	34.1324	44.7786	-1.84339	0.000362321	0.0843468	translation
ENSG00000145592	RPL37	23272.3	24984.6	20222.2	209646	120491	223251	28427	30770	26847.4	18604.1	33692.6	26548.7	1.72941	0.000317957	0.0843468	translation
ENSG00000148444	COMMD3	150.999	112.617	141.895	595.63	595.851	739.286	156.896	111.592	120.647	87.038	107.273	86.572	1.25837	0.000761225	0.0843468	translation
ENSG00000152454	ZNF256	226.961	184.283	256.272	22.9088	48.3389	22.7473	77.4156	68.9843	64.5986	69.0301	50.711	54.7294	-1.61401	0.000545792	0.0843468	translation
ENSG00000156467	UQCRB	3866.68	3370.32	3924.05	22153.9	21177.4	25847.7	7448.41	7362.04	6825.6	4849.12	6488.08	5595.34	1.47945	0.000306765	0.0843468	translation
ENSG00000159733	ZFYVE28	331.641	345.018	389.567	189.519	119.368	153.544	152.767	136.954	155.797	266.116	184.315	216.928	-1.08086	0.000788989	0.0843468	translation
ENSG00000160255	ITGB2	1374.74	1457.88	1854.96	322.806	209.14	141.033	177.54	148.113	183.346	170.074	135.554	149.262	-1.69568	0.000601583	0.0843468	translation
ENSG00000161940	BCL6B	533.59	503.706	555.542	28.1154	10.8516	11.3736	12.3865	19.275	29.4494	101.044	68.2648	90.5523	-3.1071	0.000429194	0.0843468	translation
ENSG00000163171	CDC42EP3	124.134	122.855	116.096	3.12393	2.95953	5.68682	3.09662	2.02895	2.84994	5.00218	2.92564	2.98524	-2.0242	3.3362e-05	0.0843468	translation
ENSG00000164144	ARFIP1	1164.45	952.127	1072.38	1268.32	1939.48	1560.46	937.245	819.695	870.181	469.205	606.582	526.398	1.01525	0.000639502	0.0843468	translation
ENSG00000164919	COX6C	3028.31	2849.21	2984.1	19179.9	17536.2	22099	3648.86	3181.39	2833.79	1804.79	3356.68	2478.75	1.64061	0.00011492	0.0843468	translation
ENSG00000165810	BTNL9	164.894	190.425	171.134	63.52	33.5413	46.6319	4.12883	17.2461	11.3997	45.0196	18.529	40.7983	-1.35619	0.000509293	0.0843468	translation
ENSG00000166450	PRTG	792.975	713.583	804.933	26.0328	31.5683	17.0605	26.8374	7.10132	8.54981	103.045	95.5708	80.6015	-3.16541	8.95113e-05	0.0843468	translation
ENSG00000167397	VKORC1	133.398	121.831	125.556	553.977	556.391	813.215	68.1257	56.8106	54.1488	58.0253	55.5871	54.7294	1.38331	0.000608556	0.0843468	translation
ENSG00000169071	ROR2	694.779	850.771	933.069	132.246	83.8533	85.3023	236.376	318.545	370.492	887.387	646.565	778.153	-2.28185	7.40392e-05	0.0843468	translation
ENSG00000169174	PCSK9	535.443	545.681	555.542	110.379	79.9072	65.9671	467.59	300.284	374.292	434.189	376.432	478.634	-1.42875	0.000280309	0.0843468	translation
ENSG00000169627	NA	108.386	131.045	136.735	586.258	629.393	623.275	76.3834	85.2159	68.3985	22.0096	58.5127	47.7639	1.39769	0.000241959	0.0843468	translation
ENSG00000172172	MRPL13	1362.69	1284.86	1320.92	5496.04	6322.54	7276.85	1974.61	2211.55	1922.76	1016.44	1586.67	1247.83	1.42715	0.000639954	0.0843468	translation
ENSG00000172578	KLHL6	1095.9	1024.82	1135.16	189.519	159.814	147.857	84.6411	43.6224	66.4985	17.0074	9.75212	10.9459	-1.56463	0.000545299	0.0843468	translation
ENSG00000175110	MRPS22	2926.41	2557.43	3008.18	4429.74	6600.73	4589.26	2893.28	2602.13	2764.44	1309.57	1772.94	1278.68	1.21465	0.000437443	0.0843468	translation
ENSG00000176340	COX8A	4678.18	3842.29	4007.47	28842.2	17772.9	24278.2	2918.05	2026.92	2304.65	1798.78	2491.67	2052.85	1.51563	0.000624954	0.0843468	translation
ENSG00000178053	MLF1	86.1526	79.8558	73.9576	391.533	449.848	502.715	462.429	277.966	285.944	283.124	334.498	309.47	1.26783	0.000306126	0.0843468	translation
ENSG00000179085	DPM3	436.321	517.015	539.202	2442.92	2233.46	2353.2	422.173	314.487	306.843	312.136	414.465	393.057	1.39342	0.000137591	0.0843468	translation
ENSG00000180581	SRP9P1	209.36	191.449	188.334	772.653	1040.77	876.907	442.817	417.963	412.291	176.077	252.58	224.888	1.73088	9.89483e-05	0.0843468	translation
ENSG00000182518	FAM104B	105.606	75.7606	110.076	521.697	437.024	561.858	244.633	263.763	213.745	213.093	281.836	232.849	1.26752	0.000292559	0.0843468	translation
ENSG00000182732	RGS6	257.532	241.615	246.812	4.16524	3.94604	11.3736	4.12883	5.07237	11.3997	16.007	16.5786	12.936	-2.39605	8.40803e-05	0.0843468	translation
ENSG00000182774	RPS17	15898.4	14963.7	14702.1	61872.6	58412.2	59536.4	5516.12	4504.27	4349	4083.78	5104.26	4583.34	1.27658	0.00023788	0.0843468	translation
ENSG00000182899	RPL35A	8159.49	7161.43	6939.11	49773.6	39424.8	57895.2	15636.9	16086.5	13938.1	8996.93	14787.1	12010.6	1.49722	0.000453271	0.0843468	translation
ENSG00000183298	RPSAP19	105.606	107.498	95.4568	401.946	389.671	393.528	47.4816	54.7816	46.549	23.01	40.9589	46.7688	1.01906	0.000707723	0.0843468	translation
ENSG00000184831	APOO	347.39	309.185	307.87	1443.26	1408.73	1464.92	268.374	275.937	255.544	225.098	302.316	286.583	1.28928	0.000228994	0.0843468	translation
ENSG00000185989	RASA3	161.189	195.544	191.774	19.7849	7.89207	11.3736	144.509	122.751	139.647	148.065	122.877	138.316	-1.61606	0.00014383	0.0843468	translation
ENSG00000187764	SEMA4D	533.59	622.466	576.181	37.4872	47.3524	26.1594	2.06442	4.0579	6.64985	40.0175	12.6778	16.9164	-2.51099	0.000116121	0.0843468	translation
ENSG00000189043	NDUFA4	4736.54	4283.55	4023.81	28438.2	22526.9	29795.5	4948.41	5049.04	4552.3	2577.12	4149.53	3295.71	1.42964	0.000502995	0.0843468	translation
ENSG00000189376	C8orf76	120.428	67.5703	61.918	363.417	438.01	517.5	50.5782	29.4198	37.0492	19.0083	18.529	31.8426	1.78194	0.000251087	0.0843468	translation
ENSG00000196116	TDRD7	209.36	181.211	206.393	143.701	135.152	105.775	46.4494	38.55	46.549	193.084	180.414	160.208	-1.79069	0.000309011	0.0843468	translation
ENSG00000196951	SCOC-AS1	36.1285	48.1182	42.1386	257.204	161.787	267.28	60.9003	55.7961	41.7991	50.0218	68.2648	40.7983	1.22404	0.00063757	0.0843468	translation
ENSG00000197410	DCHS2	512.284	448.421	530.602	120.792	139.098	96.6759	158.96	165.359	129.197	143.062	98.4964	117.419	-1.30253	0.000501931	0.0843468	translation
ENSG00000198856	OSTC	1789.75	1349.36	1514.41	6063.55	5853.94	6952.7	2252.28	2480.39	2248.6	2290	2549.2	2470.78	1.21316	0.000491752	0.0843468	translation
ENSG00000204382	XAGE1B	140.809	135.141	115.236	1110.04	686.61	717.676	136.251	128.838	102.598	86.0375	146.282	87.5671	1.50955	0.000656776	0.0843468	translation
ENSG00000205544	TMEM256	69.4779	49.142	74.8175	350.922	269.317	291.165	42.3205	41.5935	36.0992	33.0144	62.4136	40.7983	1.27114	0.000425834	0.0843468	translation
ENSG00000213199	ASIC3	293.66	376.756	273.471	187.436	77.9342	110.324	144.509	177.533	148.197	287.125	214.547	211.952	-1.4319	0.000797539	0.0843468	translation
ENSG00000213279	NA	96.3427	139.236	145.335	20.8262	21.7032	12.511	1.03221	7.10132	0.949979	7.00306	6.82648	3.98032	-1.53346	0.000412909	0.0843468	translation
ENSG00000214485	RPL7P1	135.25	113.641	154.795	717.463	575.135	909.891	175.475	125.795	118.747	121.053	133.604	119.41	1.37659	0.000775026	0.0843468	translation
ENSG00000220305	HNRNPH1P1	69.4779	89.0699	58.4781	4.16524	9.86509	6.82418	9.28987	3.04342	1.89996	3.00131	3.90085	4.9754	-1.30214	0.00059775	0.0843468	translation
ENSG00000220842	RPL21P16	554.897	441.254	461.805	6312.43	4747.08	4333.35	1170.52	754.769	816.032	744.325	1234.62	1045.83	2.01819	8.97503e-05	0.0843468	translation
ENSG00000224846	NA	13.8956	11.2617	6.87977	193.684	109.503	180.841	27.8696	29.4198	46.549	22.0096	39.9837	27.8623	1.55835	0.000138982	0.0843468	translation
ENSG00000226281	NA	39.834	40.9517	32.6789	181.188	161.787	200.176	17.5475	28.4053	23.7495	23.01	14.6282	15.9213	1.16884	0.000638296	0.0843468	translation
ENSG00000227081	NA	88.9317	83.951	103.197	3694.57	1910.87	4191.18	113.543	180.576	95.9479	63.0275	104.348	85.5769	2.91629	0.000218362	0.0843468	translation
ENSG00000227097	RPS28P7	3993.59	3661.08	3081.28	32171.3	19689.7	28450	3221.52	2761.4	3166.28	2581.13	2945.14	3349.44	1.78187	0.000310799	0.0843468	translation
ENSG00000229833	PET100	57.4351	59.3799	31.8189	128.081	118.381	150.132	43.3527	47.6803	33.2493	22.0096	20.4795	23.8819	1.38765	0.00030703	0.0843468	translation
ENSG00000232388	SMIM26	364.064	307.138	369.788	2449.16	2150.59	2436.23	347.854	266.807	289.744	249.109	221.373	251.755	1.82005	5.74499e-05	0.0843468	translation
ENSG00000234493	RHOXF1P1	11.1165	11.2617	17.1994	140.577	148.963	161.506	41.2883	30.4342	23.7495	91.0397	105.323	104.483	1.7319	0.000553731	0.0843468	translation
ENSG00000234511	C5orf58	8.33735	7.16655	1.71994	255.121	170.666	367.368	17.5475	6.08685	16.1496	41.0179	95.5708	44.7786	2.99014	0.000303777	0.0843468	translation
ENSG00000235111	NA	246.415	314.304	308.73	120.792	96.6779	77.3407	14.4509	19.275	13.2997	32.014	21.4547	10.9459	-1.09184	0.00068989	0.0843468	translation
ENSG00000235128	NA	188.054	157.664	165.975	22.9088	29.5953	18.1978	1.03221	2.02895	3.79992	6.00262	13.653	9.9508	-1.63157	0.000671176	0.0843468	translation
ENSG00000235552	NA	69.4779	68.5941	58.4781	290.526	354.157	292.302	51.6104	60.8685	58.8987	54.0236	30.2316	49.754	1.14044	0.000455224	0.0843468	translation
ENSG00000236582	PRPF38AP2	283.47	321.471	234.772	38.5285	38.4739	56.8682	44.3849	11.1592	30.3993	51.0223	83.8682	48.7589	-1.35743	0.00079489	0.0843468	translation
ENSG00000237429	NA	20.3802	26.6186	23.2192	190.56	133.179	179.703	17.5475	26.3763	26.5994	30.0131	61.4384	44.7786	1.51333	0.000366688	0.0843468	translation
ENSG00000239763	NA	102.827	173.021	173.714	24.9915	35.5143	26.1594	10.3221	15.2171	16.1496	10.0044	23.4051	8.95572	-1.2346	0.000717164	0.0843468	translation
ENSG00000243147	MRPL33	1594.29	1474.26	1350.16	11127.4	8095.29	14297.8	1657.73	1414.18	1471.52	832.363	1475.5	1270.72	1.71196	0.000712151	0.0843468	translation
ENSG00000243323	PTPRVP	418.72	484.254	388.707	30.198	4.93255	14.7857	9.28987	3.04342	1.89996	25.0109	18.529	7.96064	-2.93818	0.000415444	0.0843468	translation
ENSG00000244398	NA	1433.1	1301.24	1420.67	12194.8	11256.1	9987.19	1020.85	901.868	902.48	820.358	1195.61	1004.04	1.90594	4.70952e-05	0.0843468	translation
ENSG00000254838	GVINP1	258.458	275.4	282.931	31.2393	64.1231	36.3956	5.16104	4.0579	6.64985	3.00131	10.7273	6.96556	-1.7324	8.85568e-05	0.0843468	translation
ENSG00000260417	NA	399.266	469.921	468.685	179.105	88.7858	100.088	2.06442	17.2461	18.9996	37.0161	18.529	5.97048	-1.37296	0.000667737	0.0843468	translation
ENSG00000266450	NA	83.3735	63.4751	50.7383	7.28918	11.8381	12.511	6.19325	4.0579	1.89996	3.00131	4.87606	2.98524	-1.04644	0.000779226	0.0843468	translation
ENSG00000269821	KCNQ1OT1	3069.07	2392.6	2410.5	418.607	280.169	312.775	65.0291	65.9408	101.648	236.103	157.984	139.311	-2.17718	0.000620286	0.0843468	translation
ENSG00000274737	NA	148.22	154.593	149.635	42.6937	58.204	47.7693	12.3865	9.13027	14.2497	13.0057	3.90085	4.9754	-1.00833	0.000742998	0.0843468	translation
ENSG00000275215	NA	239.93	1248	1926.34	76.0157	1.97302	1.13736	46.4494	107.534	130.147	318.139	44.8597	85.5769	-3.21732	0.000474421	0.0843468	translation
ENSG00000276966	HIST1H4E	29896.8	28692.8	31526.6	330114	142186	233611	775.188	642.162	754.283	770.336	738.235	620.93	2.07915	0.000784885	0.0843468	translation
ENSG00000279166	NA	995.85	611.204	586.501	103.09	95.6914	100.088	13.4187	8.1158	3.79992	6.00262	8.77691	1.99016	-1.85927	0.000197789	0.0843468	translation
ENSG00000279191	NA	634.565	694.131	549.522	92.6767	110.489	95.5385	9.28987	22.3184	11.3997	23.01	13.653	12.936	-1.78573	8.04598e-05	0.0843468	translation
ENSG00000279355	AGPAT4-IT1	220.477	200.663	176.294	41.6524	33.5413	27.2967	7.22546	3.04342	0.949979	32.014	8.77691	23.8819	-1.61227	0.000386124	0.0843468	translation
ENSG00000279425	NA	156.557	146.402	168.554	37.4872	41.4334	37.533	8.25766	3.04342	1.89996	11.0048	4.87606	3.98032	-1.16116	0.000384108	0.0843468	translation
ENSG00000279712	NA	231.593	241.615	221.013	29.1567	8.87858	25.022	2.06442	3.04342	6.64985	29.0127	14.6282	5.97048	-2.01296	0.000694802	0.0843468	translation
ENSG00000279841	NA	182.495	190.425	184.894	36.4459	61.1636	35.2583	4.12883	1.01447	1.89996	3.00131	0.975212	3.98032	-1.26332	0.000454281	0.0843468	translation
ENSG00000280434	NA	386.297	396.208	348.288	107.255	75.9612	114.874	15.4831	10.1447	27.5494	21.0092	19.5042	21.8918	-1.23083	0.000749221	0.0843468	translation
ENSG00000110700	RPS13	6454.04	6624.96	6156.54	33453.2	29449.3	40459.4	7617.7	7978.84	7152.39	4311.88	6623.64	5268.95	1.35661	0.000820351	0.0844085	translation
ENSG00000111775	COX6A1	908.771	956.222	1221.16	5563.72	4943.4	5626.54	942.406	876.506	1009.83	538.235	707.029	719.443	1.47765	0.000825326	0.0844085	translation
ENSG00000170312	CDK1	6253.94	4670.54	5670.65	8413.79	15077.8	11346.3	5620.37	4688.9	5060.54	2871.25	3781.87	3597.22	1.24035	0.000805251	0.0844085	translation
ENSG00000237094	NA	301.997	333.756	304.43	99.9658	105.556	93.2638	74.319	55.7961	95.9479	130.057	65.3392	69.6556	-0.979888	0.000826239	0.0844085	translation
ENSG00000257489	NA	65.7724	73.713	61.058	24.9915	13.8111	11.3736	8.25766	11.1592	8.54981	26.0113	10.7273	13.9311	-1.03659	0.000831829	0.0844085	translation
ENSG00000105974	CAV1	20.3802	22.5234	17.1994	118.709	160.801	191.077	586.294	356.081	333.443	277.121	360.828	348.278	1.19434	0.000851964	0.084636	translation
ENSG00000136942	RPL35	13699.2	16300.8	16857.2	72479.4	60383.2	60185.9	14545.9	14743.4	14260.1	7839.42	12582.2	10864.3	1.0822	0.000856313	0.084636	translation
ENSG00000189227	C15orf61	188.054	230.353	189.194	633.117	688.583	657.396	124.897	73.0422	57.9487	57.0249	80.9426	86.572	1.01824	0.000845833	0.084636	translation
ENSG00000241837	ATP5O	3249.71	2805.19	3143.2	9014.63	8989.07	10094.1	752.48	505.208	489.239	620.271	814.302	625.906	1.02667	0.000842515	0.084636	translation
ENSG00000087884	AAMDC	280.691	263.115	295.83	861.164	628.406	731.325	277.664	248.546	235.595	302.132	467.127	391.067	1.0273	0.000873712	0.0857986	translation
ENSG00000103150	MLYCD	788.343	976.698	832.453	353.004	339.359	315.05	204.377	228.257	196.646	289.126	294.514	288.573	-1.28959	0.000900324	0.0867118	translation
ENSG00000112599	GUCA1B	100.048	110.57	81.6973	37.4872	35.5143	32.9835	25.8052	25.3619	18.0496	84.0367	86.7939	80.6015	-1.67362	0.000905799	0.0867118	translation
ENSG00000232545	NA	326.083	282.567	279.491	65.6026	70.0421	90.9891	11.3543	15.2171	8.54981	25.0109	21.4547	12.936	-1.12867	0.000894274	0.0867118	translation
ENSG00000126353	CCR7	113.944	131.045	116.956	35.4046	28.6088	15.9231	7.22546	4.0579	9.49979	4.00175	0.975212	5.97048	-1.28756	0.000956249	0.0871561	translation
ENSG00000143198	MGST3	775.374	622.466	520.283	2975.03	2423.85	2670.53	635.84	608.685	528.188	567.247	723.607	646.802	1.23239	0.000923334	0.0871561	translation
ENSG00000196632	WNK3	49.0977	42.9993	53.3182	491.499	699.435	396.94	83.6088	54.7816	58.8987	32.014	39.9837	31.8426	2.23722	0.000937832	0.0871561	translation
ENSG00000221995	TIAF1	192.685	202.711	209.833	92.6767	66.0961	39.8077	17.5475	27.3908	27.5494	43.0188	38.0333	9.9508	-1.02531	0.000950345	0.0871561	translation
ENSG00000280138	NA	1698.04	1897.09	1652.01	582.093	691.543	757.484	55.7392	51.7382	47.499	79.0345	66.3144	27.8623	-0.993178	0.000944964	0.0871561	translation
ENSG00000256060	NA	219.55	176.092	207.253	688.306	633.339	781.369	141.412	113.621	132.047	93.0406	124.827	117.419	1.08452	0.000964941	0.0874248	translation
ENSG00000074410	CA12	281.617	282.567	319.909	122.875	123.314	118.286	28.9018	28.4053	50.3489	118.052	85.8186	95.5277	-0.954593	0.000976362	0.0878165	translation
ENSG00000250361	GYPB	1434.02	1303.29	1553.97	4947.27	4396.87	4961.18	407.722	459.557	437.94	1290.56	2194.23	1748.36	1.39528	0.000980803	0.0878165	translation
ENSG00000090263	MRPS33	494.683	433.064	457.505	2421.05	1696.8	2819.52	749.383	806.507	720.084	634.277	772.368	793.079	1.3122	0.000986833	0.0878397	translation
ENSG00000171126	KCNG3	43.5395	32.7613	46.4385	243.667	519.89	428.786	92.8987	91.3027	87.3981	89.0388	83.8682	137.321	1.6494	0.000994383	0.0879971	translation
ENSG00000105889	STEAP1B	145.44	130.022	152.215	346.757	414.334	337.797	285.922	278.98	306.843	222.097	244.778	211.952	0.976393	0.00101912	0.0881366	translation
ENSG00000204434	POTEKP	948.605	1133.34	1040.57	434.227	411.374	431.061	40.2561	76.0856	82.6482	104.045	63.3888	75.6261	-0.936124	0.00101357	0.0881366	translation
ENSG00000077152	UBE2T	1632.27	1473.24	1441.31	4454.73	4482.7	4434.58	925.891	976.939	918.63	650.284	880.616	823.927	0.931315	0.00120736	0.0888949	translation
ENSG00000085871	MGST2	1774	1549	1651.15	5776.15	6039.41	6170.2	1930.23	1939.68	1792.61	906.395	1223.89	1075.68	1.16074	0.00116866	0.0888949	translation
ENSG00000100365	NCF4	199.17	216.02	191.774	72.8918	50.312	46.6319	9.28987	6.08685	14.2497	8.00349	0.975212	9.9508	-1.13088	0.00129274	0.0888949	translation
ENSG00000118898	PPL	12.9692	21.4996	18.0594	1.04131	0.986509	2.27473	2.06442	8.1158	3.79992	24.0105	24.3803	32.8377	-1.04359	0.0011786	0.0888949	translation
ENSG00000121068	TBX2	15.7483	12.2855	15.4795	98.9245	88.7858	73.9286	8.25766	12.1737	4.7499	21.0092	15.6034	25.8721	1.1932	0.00107984	0.0888949	translation
ENSG00000123094	RASSF8	98.1955	98.284	109.216	13.537	17.7572	27.2967	18.5797	11.1592	10.4498	28.0122	31.2068	43.7835	-1.35676	0.00123863	0.0888949	translation
ENSG00000123131	PRDX4	4004.71	3246.44	3367.65	11696	11885.5	11850.2	1985.97	2197.35	2410.1	1537.67	1953.35	1726.46	0.982698	0.00130623	0.0888949	translation
ENSG00000123360	PDE1B	259.384	352.184	317.33	93.718	80.8937	85.3023	107.35	139.997	98.7978	185.081	182.365	175.134	-1.26415	0.00128857	0.0888949	translation
ENSG00000130255	RPL36	13876.1	14834.7	13132.6	85774.9	48705.9	85933.5	13111.1	11297.2	10449.8	7103.1	12394.9	9794.58	1.29874	0.00104659	0.0888949	translation
ENSG00000137103	TMEM8B	58.3615	45.0469	37.8388	85.3875	37.4873	69.3792	38.1917	24.3474	18.9996	332.145	193.092	267.677	-1.6075	0.00123514	0.0888949	translation
ENSG00000141428	C18orf21	703.117	590.728	523.723	1336	1689.89	1833.43	696.74	537.671	502.539	412.18	499.308	462.712	1.00683	0.0012325	0.0888949	translation
ENSG00000144713	RPL32	22219	22893	25099.1	82129.2	66916.9	74109.5	28534.4	27403	27038.3	19507.5	27864.7	24955.6	0.888611	0.00117587	0.0888949	translation
ENSG00000147400	CETN2	399.266	313.28	389.567	658.108	832.614	758.621	464.494	405.79	458.84	168.073	230.15	190.06	1.22374	0.00122558	0.0888949	translation
ENSG00000147604	RPL7	27154.8	22790.6	27383.2	98505.9	88950.6	125353	46030.3	48941.3	47200.7	38510.8	48467.1	44423.4	1.11449	0.00123297	0.0888949	translation
ENSG00000148468	FAM171A1	125.987	192.473	169.414	61.4373	55.2445	42.0824	18.5797	24.3474	21.8495	46.0201	38.0333	22.8869	-1.11335	0.00111195	0.0888949	translation
ENSG00000151276	MAGI1	86.1526	67.5703	92.8769	20.8262	11.8381	14.7857	20.6442	19.275	33.2493	54.0236	42.9093	30.8475	-1.14986	0.00109646	0.0888949	translation
ENSG00000154723	ATP5J	3772.19	3752.2	3919.75	11475.2	13397.8	11082.5	4429.2	4344.99	4630.2	2612.14	3411.29	3147.44	1.11295	0.00120782	0.0888949	translation
ENSG00000164105	SAP30	518.769	619.394	647.559	1479.7	1833.92	1777.7	483.073	488.977	463.59	248.108	429.093	321.411	1.01656	0.00131406	0.0888949	translation
ENSG00000166341	DCHS1	277.912	327.613	309.59	115.586	104.57	87.577	52.6426	39.5645	55.0988	52.0227	52.6614	30.8475	-0.952543	0.00129912	0.0888949	translation
ENSG00000171132	PRKCE	1068.11	1085.22	1010.47	357.17	454.781	384.429	342.693	362.167	310.643	367.16	273.059	303.5	-0.927463	0.00122342	0.0888949	translation
ENSG00000171202	TMEM126A	286.249	182.235	174.574	1111.08	917.453	1570.7	351.983	383.471	357.192	336.147	527.59	425.894	1.47691	0.00130807	0.0888949	translation
ENSG00000173267	SNCG	152.851	111.593	121.256	31.2393	12.8246	12.511	48.5138	28.4053	25.6494	17.0074	38.0333	28.8573	-1.33563	0.00113184	0.0888949	translation
ENSG00000176845	METRNL	360.359	468.897	429.126	142.66	115.422	98.9506	95.9953	103.476	83.5982	78.034	85.8186	92.5425	-1.15118	0.0010716	0.0888949	translation
ENSG00000203812	HIST2H2AA3	12202.2	10402.8	9372.83	159077	61307.6	92204.9	549.135	303.328	303.043	269.117	225.274	258.721	2.5234	0.0012591	0.0888949	translation
ENSG00000205356	TECPR1	617.89	794.463	838.472	510.242	307.791	326.423	500.621	589.41	663.085	940.41	685.574	735.364	-0.944268	0.00111589	0.0888949	translation
ENSG00000213149	CNN2P9	37.0549	37.8803	39.5587	2.08262	2.95953	4.54945	21.6764	13.1882	16.1496	26.0113	17.5538	19.9016	-0.888721	0.00125246	0.0888949	translation
ENSG00000213741	RPS29	2765.22	3473.73	3472.57	51111.7	24921.2	61650.8	4837.96	4927.3	4203.66	976.426	3954.48	1878.71	1.8185	0.00119469	0.0888949	translation
ENSG00000226899	NA	154.704	164.831	145.335	31.2393	30.5818	46.6319	7.22546	5.07237	2.84994	4.00175	0.975212	1.99016	-1.19984	0.00104132	0.0888949	translation
ENSG00000228434	NA	296.439	412.588	286.371	105.172	64.1231	85.3023	34.0629	41.5935	33.2493	46.0201	41.9341	26.8672	-1.21725	0.00128193	0.0888949	translation
ENSG00000229419	RALGAPA1P1	187.127	171.997	306.15	33.3219	34.5278	40.9451	20.6442	4.0579	7.59983	3.00131	4.87606	0.99508	-1.57872	0.00127748	0.0888949	translation
ENSG00000232573	RPL3P4	126.913	146.402	147.915	451.929	702.394	409.451	18.5797	37.5356	28.4994	14.0061	40.9589	28.8573	1.1223	0.00124318	0.0888949	translation
ENSG00000232872	CTAGE3P	105.606	108.522	102.337	19.7849	34.5278	18.1978	14.4509	10.1447	22.7995	27.0118	19.5042	5.97048	-1.04987	0.00124642	0.0888949	translation
ENSG00000235174	NA	24.0857	10.2379	17.1994	413.4	194.342	408.313	57.8036	34.4921	32.2993	28.0122	35.1076	28.8573	2.13388	0.00107632	0.0888949	translation
ENSG00000238033	NA	122.281	103.403	126.416	19.7849	22.6897	22.7473	40.2561	51.7382	29.4494	95.0415	91.6699	61.695	-0.983647	0.00110732	0.0888949	translation
ENSG00000238103	RPL9P7	20.3802	17.4045	24.9392	102.048	116.408	171.742	49.546	8.1158	10.4498	21.0092	18.529	19.9016	1.20073	0.00121522	0.0888949	translation
ENSG00000249850	KRT18P31	213.992	195.544	141.035	44.7764	36.5008	55.7308	5.16104	8.1158	0.949979	4.00175	3.90085	1.99016	-1.17068	0.00131377	0.0888949	translation
ENSG00000254389	RHPN1-AS1	38.9076	44.0231	43.8586	184.312	141.071	136.484	86.7055	89.2737	92.148	100.044	80.9426	68.6606	0.92834	0.00103894	0.0888949	translation
ENSG00000259972	NA	416.868	423.85	436.006	162.444	204.207	164.918	30.9662	34.4921	15.1997	16.007	8.77691	19.9016	-0.934241	0.00127892	0.0888949	translation
ENSG00000272356	NA	235.299	214.996	238.212	78.0983	96.6779	77.3407	6.19325	3.04342	17.0996	10.0044	5.85127	3.98032	-0.931959	0.001294	0.0888949	translation
ENSG00000273542	HIST1H4K	17233.3	9693.26	9566.32	614614	194172	444610	178.572	215.069	314.443	269.117	226.249	188.07	4.51607	0.00112538	0.0888949	translation
ENSG00000274213	NA	11.1165	15.3569	8.59972	92.6767	63.1366	104.637	38.1917	19.275	15.1997	10.0044	4.87606	14.9262	1.29715	0.00127992	0.0888949	translation
ENSG00000279801	NA	86.1526	87.0223	85.9972	17.7023	28.6088	13.6484	7.22546	9.13027	1.89996	6.00262	10.7273	5.97048	-1.04749	0.00110274	0.0888949	translation
ENSG00000280128	NA	691.074	604.037	701.737	202.014	286.088	202.451	87.7377	66.9553	65.5486	73.0319	77.0417	63.6851	-1.01382	0.00122846	0.0888949	translation
ENSG00000205639	MFSD2B	650.313	751.463	667.338	308.228	256.492	230.885	125.929	177.533	126.347	189.082	156.034	179.114	-0.982506	0.0013305	0.0892139	translation
ENSG00000233922	LINC01694	710.528	767.844	722.376	255.121	254.519	292.302	476.88	491.006	453.14	540.236	497.358	414.949	-0.868752	0.00137414	0.0901947	translation
ENSG00000113430	IRX4	48.1714	60.4037	61.058	15.6197	15.7841	12.511	19.612	9.13027	11.3997	7.00306	3.90085	5.97048	-0.909873	0.00139488	0.0903465	translation
ENSG00000196683	TOMM7	3942.64	4176.05	3673.8	27706.2	17244.2	33172.3	5279.74	5627.29	4826.84	2926.28	5273.95	3979.33	1.42173	0.00139314	0.0903465	translation
ENSG00000169291	SHE	13.8956	3.07138	6.87977	76.0157	138.111	89.8517	53.6748	18.2605	31.3493	29.0127	14.6282	28.8573	1.38761	0.00140813	0.0905218	translation
ENSG00000171863	RPS7	35108.6	28150.2	33709.2	117686	96308.9	112751	29205.3	24663.9	24887.6	20896.1	26086.9	22823.2	1.03138	0.00141362	0.0905218	translation
ENSG00000141504	SAT2	77.8153	98.284	90.297	313.435	280.169	302.539	109.414	97.3895	75.9983	126.055	150.183	153.242	1.01689	0.00145209	0.0917109	translation
ENSG00000174358	SLC6A19	1048.65	1050.41	1035.41	333.219	270.303	268.418	25.8052	53.7671	47.499	104.045	92.6451	98.513	-1.28974	0.00144728	0.0917109	translation
ENSG00000280383	NA	398.34	310.209	257.132	113.503	65.1096	84.1649	13.4187	13.1882	11.3997	21.0092	9.75212	26.8672	-1.32612	0.00144675	0.0917109	translation
ENSG00000109084	TMEM97	2485.46	2259.51	2143.05	6135.4	6260.39	6619.46	2585.68	2342.42	2364.5	1965.86	2326.86	2185.2	0.898098	0.00147335	0.0922872	translation
ENSG00000138382	METTL5	1733.24	1545.93	1584.07	3986.14	4591.21	5621.99	1205.62	1143.31	1025.98	853.372	1170.25	1077.67	0.971629	0.00146898	0.0922872	translation
ENSG00000163754	GYG1	514.137	426.921	484.164	924.684	1631.69	1086.18	793.768	839.985	860.681	580.253	808.451	628.891	1.01601	0.00152452	0.0932819	translation
ENSG00000165637	VDAC2	10369.8	8939.75	9807.98	13180.9	21943.9	15862.8	7326.61	7099.29	7711.93	3770.64	4899.46	4294.77	1.3603	0.00152475	0.0932819	translation
ENSG00000279476	NA	521.548	567.181	444.605	222.841	134.165	133.072	4.12883	7.10132	6.64985	11.0048	9.75212	1.99016	-1.21665	0.00153212	0.0932819	translation
ENSG00000082146	STRADB	539.149	415.66	423.966	1342.25	1774.73	2244.02	1193.23	995.199	991.778	926.404	1200.49	1027.92	1.07582	0.00155854	0.0936549	translation
ENSG00000090975	PITPNM2	1686	2011.75	1946.12	707.05	541.593	402.627	420.109	733.465	671.635	600.262	431.044	510.476	-1.08788	0.00156286	0.0936549	translation
ENSG00000239665	NA	797.607	711.536	592.52	329.054	296.939	320.736	142.445	108.549	99.7478	139.061	129.703	130.356	-0.870898	0.00156037	0.0936549	translation
ENSG00000243479	MNX1-AS1	61.1406	62.4513	68.7977	267.617	213.086	220.649	78.4478	44.6369	26.5994	94.041	101.422	121.4	1.04206	0.00155073	0.0936549	translation
ENSG00000133134	BEX2	351.095	406.445	380.967	1087.13	929.292	1307.97	563.586	444.34	480.689	681.297	816.252	689.591	1.16279	0.00157988	0.0940538	translation
ENSG00000163281	GNPDA2	272.353	188.378	202.093	346.757	563.297	539.11	449.01	344.921	355.292	192.084	249.654	297.529	1.02392	0.00158188	0.0940538	translation
ENSG00000186517	ARHGAP30	125.06	133.093	172.854	44.7764	11.8381	25.022	12.3865	11.1592	18.0496	41.0179	24.3803	13.9311	-1.47513	0.00159812	0.0944358	translation
ENSG00000225217	HSPA7	173.232	150.497	125.556	20.8262	18.7437	22.7473	9.28987	4.0579	2.84994	64.0279	39.9837	30.8475	-1.65108	0.00160071	0.0944358	translation
ENSG00000228049	POLR2J2	348.316	397.231	350.008	131.205	134.165	103.5	13.4187	13.1882	18.9996	26.0113	22.4299	18.9065	-1.07964	0.00160967	0.0945979	translation
ENSG00000079689	SCGN	71.3307	66.5465	68.7977	12.4957	22.6897	17.0605	8.25766	9.13027	4.7499	2.00087	9.75212	5.97048	-0.844424	0.00166231	0.0954049	translation
ENSG00000138678	GPAT3	749.435	595.847	698.297	290.526	390.658	254.769	227.086	182.605	196.646	205.089	267.208	202.996	-0.84259	0.00164919	0.0954049	translation
ENSG00000180190	TDRP	289.028	291.781	262.291	742.455	966.779	980.407	642.033	419.992	426.541	459.2	483.705	531.373	0.912116	0.00166728	0.0954049	translation
ENSG00000253154	NA	43.5395	49.142	39.5587	651.861	359.089	988.369	260.116	221.155	165.296	339.148	575.375	378.131	2.44638	0.00166326	0.0954049	translation
ENSG00000267270	PARD6G-AS1	95.4164	96.2365	94.5969	28.1154	31.5683	36.3956	6.19325	2.02895	6.64985	6.00262	14.6282	13.9311	-0.864971	0.00162998	0.0954049	translation
ENSG00000272344	SNORD114-21	75.0362	53.2372	78.2574	191.601	219.005	207	5.16104	2.02895	6.64985	3.00131	0.975212	5.97048	0.953001	0.00165328	0.0954049	translation
ENSG00000071082	RPL31	15904.9	14480.5	16279.3	71159	47199.5	78196	14678	14505	12398.2	8437.68	14258.6	10836.4	1.0091	0.00171837	0.0956281	translation
ENSG00000114391	RPL24	17357.4	17370.7	19439.7	49760.1	56859.4	46000.7	22788.1	16698.2	16108.8	12597.5	21703.3	17843.8	0.879855	0.00167774	0.0956281	translation
ENSG00000130656	HBZ	5553.6	7914.94	7035.43	17715.8	19515.1	16094.8	1132.33	1548.09	1405.02	1183.52	1177.08	1320.47	0.956281	0.00172144	0.0956281	translation
ENSG00000133740	E2F5	352.022	278.471	350.008	979.874	1756.97	1502.46	551.199	390.573	391.391	229.1	305.241	264.691	1.61954	0.00171209	0.0956281	translation
ENSG00000153982	GDPD1	87.079	55.2848	60.198	204.097	351.197	355.995	325.146	206.953	234.645	237.103	282.811	278.623	1.00071	0.0017064	0.0956281	translation
ENSG00000182484	WASH6P	862.453	943.936	823.853	337.385	211.113	279.791	142.445	169.417	176.696	156.068	137.505	161.203	-1.0493	0.00170537	0.0956281	translation
ENSG00000197081	IGF2R	22937	25552.8	28660.3	9210.39	10155.1	6716.13	4271.28	5276.28	5466.18	5096.22	4338.72	4727.63	-1.04335	0.0017061	0.0956281	translation
ENSG00000251348	HSPD1P11	310.335	223.187	199.513	72.8918	60.1771	138.758	9.28987	2.02895	2.84994	6.00262	12.6778	23.8819	-1.31823	0.00171522	0.0956281	translation
ENSG00000188219	POTEE	1280.25	1245.96	1155.8	447.764	494.241	500.44	31.9984	63.9119	36.0992	141.062	100.447	71.6458	-0.911106	0.00173741	0.0960924	translation
ENSG00000213860	RPL21P75	20.3802	9.21413	16.3395	92.6767	80.8937	76.2033	39.2239	22.3184	19.9496	13.0057	28.2811	15.9213	1.01289	0.00174243	0.0960924	translation
ENSG00000213326	RPS7P11	110.238	117.736	127.276	457.135	366.981	343.484	81.5444	57.825	56.9987	88.0384	80.9426	55.7245	0.934576	0.00175338	0.0963473	translation
ENSG00000186666	BCDIN3D	198.244	184.283	174.574	534.192	448.862	540.248	173.411	199.851	164.346	188.082	272.084	210.957	0.87518	0.00176152	0.0964462	translation
ENSG00000138641	NA	549.339	484.254	510.823	317.6	412.361	299.127	237.408	191.736	208.045	357.156	446.647	355.244	-0.889497	0.00177676	0.0968242	translation
ENSG00000213085	CFAP45	53.7296	59.3799	81.6973	6.24787	6.90556	14.7857	8.25766	16.2316	10.4498	22.0096	7.8017	10.9459	-1.04806	0.0017875	0.0968242	translation
ENSG00000225361	PPP1R26-AS1	326.083	326.59	300.99	109.338	79.9072	120.561	131.09	112.607	108.298	116.051	113.125	98.513	-0.971604	0.00178268	0.0968242	translation
ENSG00000184937	WT1	559.529	570.252	617.46	177.023	280.169	193.352	166.185	164.345	155.797	172.075	223.324	215.932	-1.0857	0.00181815	0.097855	translation
ENSG00000226057	PHF2P2	1692.48	2045.54	1628.79	821.594	607.69	772.27	334.435	369.269	332.493	851.371	533.441	596.053	-1.18482	0.0018288	0.097855	translation
ENSG00000267632	NA	332.568	429.993	367.208	132.246	141.071	139.896	19.612	18.2605	14.2497	20.0087	23.4051	31.8426	-0.974981	0.00182748	0.097855	translation
ENSG00000156482	RPL30	8571.72	7724.51	7280.52	54762.5	32779.7	62731.3	18215.4	17768.5	16065.1	12294.4	16968.7	16410.9	1.44001	0.00184013	0.0979322	translation
ENSG00000112312	GMNN	4091.79	3946.72	4197.52	6463.42	8328.11	7390.59	2033.45	1945.76	1997.81	1020.45	1317.51	1065.73	0.946932	0.00185466	0.0980312	translation
ENSG00000006757	PNPLA4	148.22	147.426	121.256	590.423	447.875	722.226	321.017	304.342	317.293	496.216	715.806	554.26	1.60306	0.00197109	0.0989733	translation
ENSG00000077238	IL4R	382.592	413.612	424.826	104.131	168.693	109.187	303.469	383.471	348.642	363.158	375.457	374.15	-0.979333	0.00195754	0.0989733	translation
ENSG00000095397	WHRN	73.1834	103.403	101.477	32.2806	32.5548	23.8846	47.4816	37.5356	41.7991	29.0127	37.0581	37.8131	-0.91507	0.00190572	0.0989733	translation
ENSG00000105136	ZNF419	113.017	97.2603	102.337	33.3219	19.7302	31.8462	49.546	49.7092	31.3493	40.0175	28.2811	49.754	-0.874631	0.00195323	0.0989733	translation
ENSG00000109475	RPL34	6618.93	5867.35	6566.74	28692.3	25463.8	37522.8	5635.86	7348.85	5589.68	3207.4	4952.13	4173.37	1.26998	0.00199481	0.0989733	translation
ENSG00000115461	IGFBP5	43.5395	45.0469	50.7383	11.4544	10.8516	10.2363	8.25766	4.0579	11.3997	99.0432	87.7691	77.6163	-1.08678	0.00191766	0.0989733	translation
ENSG00000118181	RPS25	17216.6	16399.1	16855.4	90537.8	54710.8	108549	25683.4	23159.4	22748.2	14797.5	26200	20670.8	1.22142	0.00194114	0.0989733	translation
ENSG00000125356	NDUFA1	2173.27	2345.51	1948.7	10423.5	7755.93	13077.4	1504.96	1551.13	1379.37	547.239	1451.12	918.459	1.25944	0.00203421	0.0989733	translation
ENSG00000128609	NDUFA5	4473.45	3806.46	4619.77	7661.97	11121.9	10111.2	4873.05	4435.28	4739.45	2879.26	3404.46	3009.12	1.35305	0.00197197	0.0989733	translation
ENSG00000128789	PSMG2	1884.24	1504.97	1682.1	3551.91	4820.08	5179.55	2408.14	2015.76	2162.15	1927.84	2260.54	2119.52	0.858179	0.00203061	0.0989733	translation
ENSG00000163923	RPL39L	386.297	406.445	389.567	1275.61	852.344	1138.5	532.619	415.935	426.541	372.162	600.731	496.545	0.849724	0.00200918	0.0989733	translation
ENSG00000166762	CATSPER2	241.783	306.114	271.751	88.5114	81.8803	117.148	40.2561	22.3184	18.9996	62.0271	56.5623	18.9065	-0.841873	0.00201184	0.0989733	translation
ENSG00000168301	KCTD6	101.901	98.284	88.5771	175.982	273.263	315.05	57.8036	42.6079	38.9491	25.0109	40.9589	54.7294	0.839495	0.00198097	0.0989733	translation
ENSG00000202515	VTRNA1-3	71.3307	53.2372	41.2786	910.106	336.4	1002.02	3.09662	24.3474	18.0496	6.00262	10.7273	10.9459	2.2054	0.00199972	0.0989733	translation
ENSG00000226942	IL9RP3	408.53	386.993	300.99	180.147	80.8937	133.072	23.7408	32.4632	11.3997	46.0201	29.2564	48.7589	-1.30474	0.00203526	0.0989733	translation
ENSG00000237506	RPSAP15	952.311	875.342	890.071	3011.47	2763.21	2580.68	3752.08	3496.89	3289.78	1786.78	4194.39	2620.05	0.828042	0.00194645	0.0989733	translation
ENSG00000243302	NA	1046.8	1405.67	1050.03	443.598	426.172	329.835	267.342	441.296	395.191	636.278	414.465	492.565	-1.07742	0.00189583	0.0989733	translation
ENSG00000271605	MILR1	154.704	126.95	133.296	411.318	385.725	474.281	540.877	414.92	480.689	380.166	449.573	455.747	0.85286	0.00203504	0.0989733	translation
ENSG00000275367	NA	150.999	125.926	124.696	38.5285	54.258	44.3572	3.09662	12.1737	2.84994	10.0044	4.87606	4.9754	-0.88456	0.0019505	0.0989733	translation
ENSG00000277224	HIST1H2BF	4559.6	4683.85	4226.76	17302.4	9609.59	16080	146.574	169.417	198.546	126.055	73.1409	111.449	1.58423	0.00194543	0.0989733	translation
ENSG00000274267	HIST1H3B	26620.2	24201.4	23196.9	119738	65527.9	99652.4	182.701	221.155	247.945	219.096	177.489	186.08	1.42671	0.00204995	0.0993704	translation
ENSG00000111229	ARPC3	5131.18	4020.43	4311.04	8340.9	9893.7	11424.8	3689.11	3181.39	3429.42	2829.23	3206.5	3270.83	0.82179	0.00206425	0.0993954	translation
ENSG00000137720	C11orf1	240.857	230.353	256.272	652.902	771.45	746.11	430.431	370.283	363.842	387.169	601.706	503.511	0.792957	0.00207659	0.0993954	translation
ENSG00000231431	FAR2P4	922.667	1067.82	1031.97	431.103	544.553	390.116	89.8021	128.838	143.447	200.087	189.191	129.36	-0.908584	0.00206394	0.0993954	translation
ENSG00000146426	TIAM2	237.151	190.425	172.854	88.5114	73.0017	71.6539	23.7408	44.6369	38.9491	21.0092	24.3803	42.7885	-0.86336	0.00209748	0.0997682	translation
ENSG00000181392	SYNE4	49.0977	51.1896	40.4187	31.2393	7.89207	19.3352	15.4831	15.2171	5.69987	46.0201	15.6034	25.8721	-0.865934	0.00209478	0.0997682	translation
ENSG00000161551	ZNF577	9.26372	8.19034	8.59972	42.6937	61.1636	54.5934	41.2883	40.579	21.8495	4.00175	13.653	2.98524	1.0305	0.00210442	0.0997863	translation

## Sheet: Anota2seq_Buffering
Genes showing buffering
List of all genes with P-adjusted < 0.1
		Normalised counts
gene_id	symbol	KO1_polysome	KO2_polysome	KO3_polysome	WT1_polysome	WT2_polysome	WT3_polysome	KO1_total	KO2_total	KO3_total	WT1_total	WT2_total	WT3_total	Effect	P-value	adjusted P-value	singleRegMode
ENSG00000115468	EFHD1	25.0121	25.5948	30.959	32.2806	48.3389	14.7857	17.5475	23.3329	12.3497	573.25	612.433	722.428	3.24623	1.47269e-06	0.00361001	buffering
ENSG00000135074	ADAM19	155.631	230.353	222.733	318.641	369.941	212.687	419.076	435.21	436.99	7138.11	6001.45	7276.03	2.82571	1.22374e-06	0.00361001	buffering
ENSG00000137648	TMPRSS4	391.856	362.422	344.849	369.665	280.169	288.89	11.3543	6.08685	8.54981	558.244	529.54	557.245	2.87174	7.66603e-07	0.00361001	buffering
ENSG00000235750	KIAA0040	241.783	233.425	221.873	215.551	268.33	251.357	71.2224	74.0566	85.4981	1171.51	1120.52	1205.04	2.44595	9.25772e-07	0.00361001	buffering
ENSG00000082781	ITGB5	640.123	760.678	801.494	725.794	785.261	468.594	68.1257	89.2737	99.7478	947.413	910.848	875.671	2.01651	5.1377e-06	0.00411584	buffering
ENSG00000092964	DPYSL2	227.888	206.806	250.252	196.808	266.357	191.077	38.1917	54.7816	52.2489	700.306	675.822	783.128	2.23412	3.60568e-06	0.00411584	buffering
ENSG00000104267	CA2	159.336	132.069	135.016	112.462	172.639	133.072	12.3865	11.1592	1.89996	375.164	472.978	416.939	2.90441	3.84309e-06	0.00411584	buffering
ENSG00000115414	FN1	4395.64	4187.31	5128.87	3988.22	3345.25	2347.52	5718.43	5093.68	5441.48	72503.6	59078.3	65279.3	2.56106	4.67827e-06	0.00411584	buffering
ENSG00000119535	CSF3R	295.513	270.281	246.812	315.517	133.179	202.451	127.994	96.3751	120.647	1255.55	1006.42	1132.4	2.18723	4.25801e-06	0.00411584	buffering
ENSG00000132274	TRIM22	25.9384	38.9041	42.1386	34.3633	25.6492	46.6319	45.4172	28.4053	35.1492	328.143	383.258	325.391	2.0196	5.03112e-06	0.00411584	buffering
ENSG00000138131	LOXL4	35.2022	36.8565	27.5191	26.0328	31.5683	27.2967	6.19325	4.0579	8.54981	149.065	122.877	151.252	2.0022	4.4184e-06	0.00411584	buffering
ENSG00000143248	RGS5	84.2999	74.7368	66.2178	288.443	391.644	459.495	1254.13	1221.43	1264.42	37.0161	29.2564	25.8721	-2.69349	3.81063e-06	0.00411584	buffering
ENSG00000173193	PARP14	998.629	854.866	1092.16	390.492	627.42	450.396	283.857	282.024	267.894	2567.12	2517.02	2503.62	1.9944	2.97332e-06	0.00411584	buffering
ENSG00000182040	USH1G	37.0549	19.4521	29.239	45.8177	35.5143	35.2583	7.22546	6.08685	6.64985	109.048	97.5212	100.503	1.75193	4.11296e-06	0.00411584	buffering
ENSG00000184489	PTP4A3	326.083	420.779	288.09	501.912	273.263	424.237	218.828	223.184	192.846	1992.87	1947.5	2192.16	2.12231	2.28945e-06	0.00411584	buffering
ENSG00000188175	HEPACAM2	225.108	211.925	200.373	215.551	187.437	232.022	13.4187	14.2026	6.64985	250.109	232.1	265.686	2.18291	3.1828e-06	0.00411584	buffering
ENSG00000009950	MLXIPL	43.5395	46.0706	41.2786	53.1069	17.7572	46.6319	24.773	17.2461	17.0996	211.092	170.662	202.996	1.90853	8.6755e-06	0.00418745	buffering
ENSG00000077782	FGFR1	425.205	506.777	489.324	435.268	632.352	407.176	191.991	180.576	197.596	1230.54	1129.3	1145.34	1.64145	6.33728e-06	0.00418745	buffering
ENSG00000082074	FYB1	633.639	604.037	625.199	492.54	880.953	599.391	819.573	546.802	531.038	10.0044	14.6282	8.95572	-2.66171	8.80352e-06	0.00418745	buffering
ENSG00000091513	TF	138.029	151.521	150.495	220.758	300.885	156.956	5.16104	12.1737	16.1496	619.27	582.202	505.501	2.85228	6.81763e-06	0.00418745	buffering
ENSG00000113916	BCL6	28.7175	41.9755	30.959	33.3219	22.6897	43.2198	37.1595	33.4777	43.699	412.18	323.77	396.042	2.10704	8.28917e-06	0.00418745	buffering
ENSG00000160323	ADAMTS13	39.834	47.0944	26.6591	36.4459	13.8111	17.0605	24.773	29.4198	18.0496	207.09	171.637	160.208	1.8815	7.15468e-06	0.00418745	buffering
ENSG00000173762	CD7	35.2022	34.8089	52.4583	30.198	16.7707	12.511	6.19325	7.10132	2.84994	97.0423	115.075	130.356	1.68824	8.01608e-06	0.00418745	buffering
ENSG00000183638	RP1L1	3.70549	9.21413	10.3197	8.33049	19.7302	3.41209	9.28987	6.08685	6.64985	78.034	81.9178	92.5425	1.74091	7.76021e-06	0.00418745	buffering
ENSG00000187244	BCAM	200.096	191.449	182.314	328.013	253.533	185.39	75.3512	61.8829	72.1984	1051.46	831.856	1096.58	2.3826	8.20272e-06	0.00418745	buffering
ENSG00000187634	SAMD11	45.3922	48.1182	55.8982	18.7436	9.86509	9.09891	6.19325	7.10132	7.59983	226.099	203.819	225.883	2.77879	6.13638e-06	0.00418745	buffering
ENSG00000095370	SH2D3C	120.428	136.164	149.635	94.7593	57.2175	46.6319	23.7408	28.4053	25.6494	230.1	218.447	223.893	1.78393	9.24284e-06	0.00420001	buffering
ENSG00000134013	LOXL2	34.2758	32.7613	34.3989	17.7023	8.87858	35.2583	29.934	21.304	22.7995	553.241	354.977	514.457	2.88854	1.10374e-05	0.00420001	buffering
ENSG00000137491	SLCO2B1	415.941	422.826	403.327	559.184	429.131	507.264	290.05	332.748	308.743	46.0201	37.0581	42.7885	-1.58262	1.02844e-05	0.00420001	buffering
ENSG00000154917	RAB6B	23.1593	39.9279	29.239	13.537	9.86509	5.68682	5.16104	2.02895	5.69987	255.111	258.431	247.775	2.828	1.10042e-05	0.00420001	buffering
ENSG00000158578	ALAS2	2511.4	2440.72	2547.24	2760.52	2140.72	2304.3	336.5	487.962	511.089	5529.41	5367.57	5908.79	2.24624	9.78761e-06	0.00420001	buffering
ENSG00000165646	SLC18A2	1650.8	1565.38	1572.89	1637.98	2480.08	2050.67	5156.91	4601.66	5003.54	881.385	977.162	1003.04	-1.57918	1.07876e-05	0.00420001	buffering
ENSG00000260923	LINC02193	7.41098	12.2855	0.859972	6.24787	4.93255	3.41209	38.1917	29.4198	47.499	1.00044	0.975212	1.99016	-1.49952	9.5596e-06	0.00420001	buffering
ENSG00000068078	FGFR3	1233	1396.45	1531.61	1561.97	1210.45	967.896	168.25	182.605	189.996	1174.51	1000.57	1092.6	1.54195	1.16353e-05	0.00427369	buffering
ENSG00000205038	PKHD1L1	177.863	180.187	238.212	158.279	210.126	183.116	27.8696	26.3763	16.1496	347.151	275.985	251.755	1.82063	1.20734e-05	0.00427369	buffering
ENSG00000236320	SLFN14	159.336	107.498	152.215	140.577	201.248	184.253	82.5766	57.825	79.7982	423.185	479.804	436.84	1.50653	1.19261e-05	0.00427369	buffering
ENSG00000071575	TRIB2	2886.58	3236.21	3346.15	3612.31	4457.05	3829.5	2096.41	1852.43	1846.76	8618.76	8277.6	9067.17	1.49155	1.29191e-05	0.00436982	buffering
ENSG00000251381	LINC00958	100.048	110.57	98.8967	71.8504	112.462	121.698	10.3221	3.04342	3.79992	176.077	239.902	200.011	2.36977	1.27055e-05	0.00436982	buffering
ENSG00000162738	VANGL2	391.856	449.445	522.003	551.895	489.309	329.835	110.446	103.476	97.8479	677.295	577.325	582.122	1.52233	1.4976e-05	0.004559	buffering
ENSG00000164638	SLC29A4	109.312	140.26	119.536	124.957	158.828	65.9671	117.672	122.751	114.947	722.315	585.127	702.527	1.60156	1.44424e-05	0.004559	buffering
ENSG00000170412	GPRC5C	510.431	496.539	450.625	336.343	138.111	258.181	3.09662	2.02895	0.949979	180.079	241.853	181.105	2.00124	1.44285e-05	0.004559	buffering
ENSG00000215559	ANKRD20A11P	260.311	265.162	268.311	94.7593	159.814	178.566	12.3865	11.1592	11.3997	173.076	144.331	132.346	1.40027	1.49739e-05	0.004559	buffering
ENSG00000160223	ICOSLG	168.6	146.402	157.375	94.7593	91.7453	40.9451	28.9018	13.1882	22.7995	1072.47	993.741	1020.95	3.44208	1.54582e-05	0.00457245	buffering
ENSG00000141756	FKBP10	22.2329	19.4521	20.6393	7.28918	12.8246	10.2363	9.28987	8.1158	6.64985	535.234	450.548	535.353	3.36005	1.67349e-05	0.00463132	buffering
ENSG00000238160	NA	12.9692	20.4758	11.1796	15.6197	19.7302	3.41209	4.12883	12.1737	7.59983	151.066	165.786	181.105	2.38201	1.7066e-05	0.00463859	buffering
ENSG00000249859	PVT1	1363.62	1221.38	1069.8	2215.91	1224.26	2066.59	2767.35	2607.2	2663.74	459.2	596.83	488.585	-1.41143	1.78793e-05	0.00477439	buffering
ENSG00000008513	ST3GAL1	782.785	663.417	699.157	545.647	646.163	444.709	14.4509	10.1447	2.84994	618.27	528.565	607.994	2.66888	2.12562e-05	0.00482897	buffering
ENSG00000072682	P4HA2	742.951	749.416	875.451	969.46	826.695	681.281	270.438	194.779	264.094	1482.65	1592.52	1556.31	1.66065	2.01594e-05	0.00482897	buffering
ENSG00000105976	MET	38.9076	44.0231	31.8189	47.9003	18.7437	54.5934	20.6442	11.1592	23.7495	196.086	236.001	227.873	2.03539	2.06834e-05	0.00482897	buffering
ENSG00000168509	HFE2	12.0428	10.2379	3.43989	3.12393	7.89207	12.511	41.2883	25.3619	18.0496	330.144	463.226	360.219	2.54953	2.05678e-05	0.00482897	buffering
ENSG00000169439	SDC2	88.9317	74.7368	79.1174	45.8177	63.1366	23.8846	13.4187	16.2316	10.4498	250.109	316.944	281.608	2.47471	1.95338e-05	0.00482897	buffering
ENSG00000174016	FAM46D	67.6252	37.8803	64.4979	48.9416	70.0421	85.3023	7.22546	3.04342	11.3997	142.062	163.836	133.341	1.99886	1.9374e-05	0.00482897	buffering
ENSG00000205336	ADGRG1	34.2758	29.69	40.4187	53.1069	25.6492	23.8846	11.3543	8.1158	6.64985	94.041	85.8186	92.5425	1.57053	1.88287e-05	0.00482897	buffering
ENSG00000226800	CACTIN-AS1	21.3066	12.2855	12.8996	28.1154	13.8111	6.82418	10.3221	6.08685	4.7499	93.0406	95.5708	109.459	1.85414	2.10392e-05	0.00482897	buffering
ENSG00000239713	APOBEC3G	100.048	105.451	97.1768	109.338	83.8533	116.011	27.8696	23.3329	35.1492	199.087	218.447	223.893	1.59647	2.02339e-05	0.00482897	buffering
ENSG00000249069	LINC01033	134.324	137.188	116.096	192.643	140.084	283.203	43.3527	44.6369	38.9491	228.1	244.778	201.006	1.4171	2.12315e-05	0.00482897	buffering
ENSG00000135083	CCNJL	76.8889	67.5703	79.1174	95.8006	150.936	87.577	17.5475	24.3474	20.8995	173.076	144.331	154.237	1.59965	2.22658e-05	0.00491171	buffering
ENSG00000166750	SLFN5	10.1901	3.07138	7.73974	2.08262	2.95953	5.68682	7.22546	4.0579	5.69987	97.0423	72.1657	84.5818	1.96649	2.20337e-05	0.00491171	buffering
ENSG00000088882	CPXM1	721.644	905.032	814.393	1003.82	628.406	722.226	525.394	364.196	463.59	4214.84	3289.39	4206.21	2.05613	2.27921e-05	0.00495597	buffering
ENSG00000144843	ADPRH	11.1165	32.7613	33.5389	22.9088	2.95953	6.82418	8.25766	3.04342	7.59983	130.057	121.901	145.282	2.14729	2.43943e-05	0.00515701	buffering
ENSG00000136842	TMOD1	1536.85	1541.83	1738.86	1245.41	1934.54	888.281	519.201	423.036	436.99	2620.14	2225.43	2540.44	1.4641	2.49954e-05	0.0052117	buffering
ENSG00000105289	TJP3	126.913	152.545	156.515	169.734	96.6779	72.7913	38.1917	42.6079	52.2489	310.135	307.192	360.219	1.66035	2.67744e-05	0.00524747	buffering
ENSG00000163703	CRELD1	675.325	784.225	669.918	924.684	599.798	674.457	397.4	323.617	319.193	1535.67	1646.16	1807.07	1.43581	2.75801e-05	0.00524747	buffering
ENSG00000170379	TCAF2	8.33735	4.09517	5.15983	6.24787	15.7841	15.9231	20.6442	11.1592	13.2997	235.103	213.571	222.898	2.32675	2.69494e-05	0.00524747	buffering
ENSG00000186868	MAPT	28.7175	56.3086	60.198	65.6026	96.6779	46.6319	272.503	214.054	212.795	656.286	585.127	774.173	1.16882	2.74658e-05	0.00524747	buffering
ENSG00000230798	FOXD3-AS1	24.0857	30.7138	26.6591	54.1482	21.7032	59.1429	38.1917	29.4198	25.6494	252.11	339.374	334.347	2.10442	2.69428e-05	0.00524747	buffering
ENSG00000197587	DMBX1	188.054	183.259	169.414	250.956	233.803	151.269	56.7714	57.825	44.649	442.193	339.374	402.013	1.68376	2.83168e-05	0.00532111	buffering
ENSG00000066923	STAG3	83.3735	81.9034	83.4172	70.8091	60.1771	72.7913	40.2561	40.579	36.0992	259.113	247.704	304.495	1.83061	2.90057e-05	0.00538409	buffering
ENSG00000127124	HIVEP3	44.4659	38.9041	48.1584	18.7436	29.5953	17.0605	22.7086	22.3184	28.4994	282.123	268.183	283.598	2.11616	3.05494e-05	0.00543788	buffering
ENSG00000136026	CKAP4	33.3494	27.6424	52.4583	19.7849	46.3659	9.09891	19.612	16.2316	25.6494	205.089	167.736	191.055	1.84051	3.09069e-05	0.00543788	buffering
ENSG00000162437	RAVER2	10.1901	13.3093	12.8996	6.24787	2.95953	11.3736	9.28987	10.1447	14.2497	118.052	108.249	105.479	1.78135	3.10536e-05	0.00543788	buffering
ENSG00000197375	SLC22A5	519.695	571.276	485.884	564.39	589.932	514.088	48.5138	58.8395	51.2989	259.113	253.555	235.834	1.1767	3.10818e-05	0.00543788	buffering
ENSG00000205464	ATP6AP1L	775.374	563.086	486.744	674.769	910.548	921.264	156.896	65.9408	79.7982	1586.69	1790.49	1531.43	2.22462	2.9674e-05	0.00543788	buffering
ENSG00000125347	IRF1	639.197	660.346	632.079	366.541	377.833	258.181	203.345	197.823	185.246	1092.48	1074.68	1134.39	1.49617	3.1959e-05	0.0054657	buffering
ENSG00000213463	SYNJ2BP	108.386	73.713	83.4172	39.5698	85.8263	94.4012	63.9969	33.4777	31.3493	304.133	381.308	370.17	1.99563	3.24789e-05	0.0054929	buffering
ENSG00000129244	ATP1B2	146.367	177.116	141.895	225.964	262.411	178.566	82.5766	83.1869	94.9979	495.216	381.308	500.525	1.61911	3.31555e-05	0.00554572	buffering
ENSG00000091128	LAMB4	14.822	4.09517	11.1796	13.537	16.7707	15.9231	7.22546	9.13027	12.3497	83.0362	78.017	77.6163	1.52652	3.4217e-05	0.00560018	buffering
ENSG00000129757	CDKN1C	91.7109	101.355	84.2772	115.586	90.7588	46.6319	92.8987	59.854	54.1488	594.259	754.814	857.759	2.14474	3.41246e-05	0.00560018	buffering
ENSG00000088298	EDEM2	901.36	762.725	664.758	1223.54	1081.21	1052.06	495.46	492.02	553.838	1702.74	1755.38	1909.56	1.25597	3.63854e-05	0.00565125	buffering
ENSG00000160345	C9orf116	21.3066	27.6424	11.1796	21.8675	19.7302	42.0824	65.0291	60.8685	69.3485	10.0044	8.77691	10.9459	-1.2276	3.52305e-05	0.00565125	buffering
ENSG00000182752	PAPPA	41.6868	51.1896	47.2984	41.6524	27.6223	25.022	52.6426	43.6224	25.6494	1278.56	1219.99	1276.69	3.29993	3.55995e-05	0.00565125	buffering
ENSG00000204267	TAP2	197.317	178.14	190.914	47.9003	47.3524	13.6484	94.9631	90.2882	98.7978	446.195	432.994	437.835	1.44765	3.63492e-05	0.00565125	buffering
ENSG00000126262	FFAR2	2.77912	3.07138	2.57991	2.08262	7.89207	7.96154	8.25766	8.1158	7.59983	61.0266	68.2648	54.7294	1.40926	3.84687e-05	0.00587762	buffering
ENSG00000131242	RAB11FIP4	273.28	274.376	322.489	300.939	315.683	192.214	43.3527	35.5066	29.4494	240.105	234.051	212.947	1.43357	3.90013e-05	0.00587762	buffering
ENSG00000184515	BEX5	4.63186	4.09517	7.73974	3.12393	8.87858	4.54945	6.19325	8.1158	5.69987	45.0196	49.7358	49.754	1.23996	3.86427e-05	0.00587762	buffering
ENSG00000064201	TSPAN32	648.461	778.082	590.8	988.204	383.752	582.33	7.22546	20.2895	6.64985	189.082	135.554	133.341	1.59687	4.1499e-05	0.00619271	buffering
ENSG00000186439	TRDN	11.1165	22.5234	11.1796	6.24787	2.95953	22.7473	25.8052	6.08685	5.69987	543.237	605.607	517.442	3.45398	4.2907e-05	0.00634065	buffering
ENSG00000100968	NFATC4	364.064	350.137	385.267	450.888	257.479	295.714	219.86	181.591	153.897	1058.46	890.368	1058.77	1.58753	4.66551e-05	0.00639763	buffering
ENSG00000108679	LGALS3BP	56.5087	45.0469	57.6181	22.9088	2.95953	4.54945	13.4187	11.1592	25.6494	1646.72	1442.34	1858.81	4.29139	4.60025e-05	0.00639763	buffering
ENSG00000144407	PTH2R	365.917	356.28	377.528	347.798	265.371	459.495	119.736	94.3461	90.248	497.217	623.16	534.358	1.43463	4.47613e-05	0.00639763	buffering
ENSG00000104419	NDRG1	54.656	51.1896	42.1386	23.9501	55.2445	39.8077	24.773	26.3763	24.6995	113.049	101.422	104.483	1.07326	4.72869e-05	0.00642638	buffering
ENSG00000196839	ADA	572.498	541.586	542.642	889.279	959.873	603.94	163.089	145.07	122.547	809.353	757.74	819.946	1.48832	4.89877e-05	0.00654072	buffering
ENSG00000233746	LINC00656	73.1834	53.2372	45.5785	41.6524	44.3929	45.4945	73.2868	71.0132	78.8483	324.141	294.514	283.598	1.24494	4.87367e-05	0.00654072	buffering
ENSG00000100100	PIK3IP1	77.8153	63.4751	56.7581	68.7265	49.3255	87.577	59.8681	58.8395	67.4485	271.118	231.125	328.377	1.33326	5.17036e-05	0.00672633	buffering
ENSG00000187010	RHD	754.993	711.536	767.095	1398.48	1016.1	840.512	391.207	407.819	399.941	1057.46	1152.7	1200.07	1.01046	5.42265e-05	0.00693598	buffering
ENSG00000101230	ISM1	109.312	126.95	149.635	62.4787	100.624	77.3407	60.9003	56.8106	56.0488	223.097	203.819	219.913	1.00623	5.99214e-05	0.00714075	buffering
ENSG00000106536	POU6F2	106.533	74.7368	61.918	54.1482	14.7976	48.9066	25.8052	26.3763	16.1496	208.091	180.414	174.139	1.81895	5.78803e-05	0.00714075	buffering
ENSG00000125285	SOX21	18.5274	23.5472	41.2786	5.20655	1.97302	4.54945	26.8374	29.4198	17.0996	354.155	445.672	382.111	1.99753	6.05188e-05	0.00714075	buffering
ENSG00000161609	CCDC155	55.5823	66.5465	53.3182	105.172	51.2985	71.6539	42.3205	53.7671	51.2989	250.109	231.125	298.524	1.43317	5.94934e-05	0.00714075	buffering
ENSG00000198873	GRK5	12.9692	19.4521	24.9392	15.6197	18.7437	19.3352	46.4494	54.7816	62.6986	6.00262	8.77691	10.9459	-1.10815	5.88836e-05	0.00714075	buffering
ENSG00000213420	GPC2	284.396	326.59	281.211	489.416	178.558	282.066	118.704	124.78	137.747	625.273	489.556	693.571	1.3886	5.87501e-05	0.00714075	buffering
ENSG00000205220	PSMB10	81.5208	99.3078	106.636	161.403	110.489	77.3407	190.958	161.301	128.247	514.224	617.309	659.738	1.30605	6.16965e-05	0.00716857	buffering
ENSG00000110881	ASIC1	213.066	338.875	288.95	429.02	391.644	388.978	229.15	233.329	226.095	872.381	787.971	782.133	1.13039	6.35991e-05	0.00721648	buffering
ENSG00000118922	KLF12	861.526	613.251	701.737	121.833	212.099	110.324	57.8036	50.7237	63.6486	470.205	492.482	452.762	1.98013	6.49536e-05	0.00721648	buffering
ENSG00000147689	FAM83A	5174.72	5145.58	5710.21	8866.76	9864.1	5207.99	8604.49	7112.48	8062.47	30939.5	26673	31094.3	1.33006	6.32431e-05	0.00721648	buffering
ENSG00000189056	RELN	23626.2	21889.7	24495.4	17333.7	19875.2	13472.1	1722.76	1846.34	1949.36	8120.54	7583.25	7425.29	1.20668	6.43522e-05	0.00721648	buffering
ENSG00000106948	AKNA	109.312	131.045	159.095	80.1809	45.3794	34.1209	82.5766	72.0277	58.8987	1617.71	1199.51	1343.36	2.96925	6.57173e-05	0.00724843	buffering
ENSG00000106258	CYP3A5	315.893	349.113	313.89	324.889	233.803	403.764	154.831	137.969	103.548	621.271	612.433	617.945	1.38343	7.00231e-05	0.00761301	buffering
ENSG00000132026	RTBDN	49.0977	51.1896	33.5389	82.2636	43.4064	40.9451	41.2883	43.6224	39.8991	136.059	134.579	139.311	0.980451	6.95739e-05	0.00761301	buffering
ENSG00000141736	ERBB2	677.178	733.035	665.618	606.043	415.32	436.748	242.569	268.836	254.594	919.401	780.17	893.582	1.223	7.22981e-05	0.00772181	buffering
ENSG00000142089	IFITM3	77.8153	92.1413	124.696	166.61	85.8263	151.269	69.1579	50.7237	61.7486	224.098	397.886	276.632	1.51118	7.30531e-05	0.00772181	buffering
ENSG00000154654	NCAM2	1438.66	1177.36	1197.08	901.775	1472.86	1182.86	538.813	412.891	429.391	1547.68	1748.55	1469.73	1.17248	7.2024e-05	0.00772181	buffering
ENSG00000160190	SLC37A1	760.552	861.009	773.114	625.828	659.975	581.193	19.612	14.2026	5.69987	783.342	747.988	742.33	2.87963	7.30294e-05	0.00772181	buffering
ENSG00000156587	UBE2L6	159.336	158.688	123.836	112.462	103.583	137.621	231.215	107.534	131.097	2412.05	2344.41	2744.43	2.92694	7.38831e-05	0.00775569	buffering
ENSG00000170266	GLB1	3633.23	3185.02	3391.73	5540.82	4322.88	3729.41	1712.43	1736.78	1726.11	4780.09	4719.05	5171.43	0.981517	7.47893e-05	0.00779704	buffering
ENSG00000169604	ANTXR1	76.8889	59.3799	74.8175	21.8675	42.4199	26.1594	27.8696	20.2895	26.5994	121.053	134.579	111.449	1.55469	7.8341e-05	0.00794952	buffering
ENSG00000184898	RBM43	67.6252	53.2372	73.9576	27.0741	69.0556	83.0275	99.092	76.0856	65.5486	332.145	408.614	388.081	1.4683	7.82872e-05	0.00794952	buffering
ENSG00000256258	NA	411.309	386.993	331.089	270.741	134.165	143.308	16.5153	15.2171	20.8995	292.127	207.72	273.647	2.12498	7.68134e-05	0.00794952	buffering
ENSG00000233369	GTF2IP4	170.453	107.498	116.096	148.907	138.111	133.072	89.8021	72.0277	72.1984	289.126	236.976	255.736	1.03181	7.98107e-05	0.00801404	buffering
ENSG00000182264	IZUMO1	317.746	347.066	283.791	289.484	169.68	338.934	79.48	40.579	58.8987	926.404	706.053	648.792	2.18698	8.10155e-05	0.00805972	buffering
ENSG00000008196	TFAP2B	348.316	328.637	432.566	435.268	689.57	498.165	22.7086	60.8685	37.0492	693.302	750.913	804.025	2.39835	8.42204e-05	0.00822589	buffering
ENSG00000261971	MMP25-AS1	133.398	173.021	111.796	155.155	73.0017	87.577	87.7377	75.0711	75.9983	347.151	291.588	266.682	1.24135	8.43071e-05	0.00822589	buffering
ENSG00000108813	DLX4	74.1098	97.2603	83.4172	74.9744	72.0152	55.7308	26.8374	40.579	39.8991	214.093	234.051	234.839	1.62586	8.67802e-05	0.00830743	buffering
ENSG00000130762	ARHGEF16	37.9813	37.8803	39.5587	52.0655	57.2175	32.9835	13.4187	7.10132	16.1496	107.047	85.8186	122.395	1.58407	8.61471e-05	0.00830743	buffering
ENSG00000172638	EFEMP2	20.3802	32.7613	20.6393	64.5613	30.5818	19.3352	18.5797	13.1882	14.2497	66.0288	69.24	70.6507	1.06571	8.64887e-05	0.00830743	buffering
ENSG00000082014	SMARCD3	27.7912	48.1182	29.239	31.2393	45.3794	22.7473	33.0307	16.2316	14.2497	294.128	185.29	261.706	2.04795	8.88898e-05	0.00832878	buffering
ENSG00000092096	SLC22A17	8.33735	14.3331	12.0396	18.7436	4.93255	7.96154	1.03221	4.0579	3.79992	38.0166	43.8845	51.7442	1.36583	8.86119e-05	0.00832878	buffering
ENSG00000174938	SEZ6L2	528.959	569.228	592.52	884.073	542.58	387.841	540.877	568.106	519.639	1575.69	1456.97	1641.88	0.996541	8.98683e-05	0.00832878	buffering
ENSG00000196296	ATP2A1	103.754	100.332	67.9378	111.42	44.3929	67.1044	97.0276	99.4185	89.298	285.124	243.803	244.79	0.936858	9.02864e-05	0.00832878	buffering
ENSG00000269313	MAGIX	37.0549	41.9755	27.5191	49.9829	21.7032	48.9066	40.2561	43.6224	45.599	248.108	175.538	184.09	1.33515	8.94434e-05	0.00832878	buffering
ENSG00000081237	PTPRC	4048.25	3364.18	4005.75	2058.67	2838.19	2578.4	187.862	102.462	111.148	2038.89	2164	2045.89	2.38642	9.16107e-05	0.00840004	buffering
ENSG00000137474	MYO7A	11.1165	21.4996	16.3395	21.8675	4.93255	4.54945	15.4831	9.13027	16.1496	163.071	101.422	120.405	1.87975	9.84058e-05	0.00891568	buffering
ENSG00000283235	NA	52.8032	33.7851	41.2786	42.6937	41.4334	68.2418	30.9662	28.4053	30.3993	117.051	103.372	100.503	1.0003	9.83922e-05	0.00891568	buffering
ENSG00000110172	CHORDC1	4241.86	3976.41	4587.95	3832.02	5728.66	5055.58	2185.18	2704.59	2579.19	642.28	719.706	665.709	-1.10518	9.90708e-05	0.00892282	buffering
ENSG00000130528	HRC	375.181	369.589	505.663	260.328	257.479	219.511	511.975	426.079	483.539	4109.79	3824.78	4592.3	2.10371	0.000102774	0.00909489	buffering
ENSG00000151893	CACUL1	3118.17	2831.81	2714.07	3158.3	4568.52	4464.15	4464.3	3915.87	3831.27	1319.58	1465.74	1368.24	-1.05612	0.000102404	0.00909489	buffering
ENSG00000132205	EMILIN2	546.56	502.682	641.539	644.571	832.614	531.149	553.263	628.974	726.734	2466.08	2092.8	2358.34	1.24623	0.000105108	0.00924765	buffering
ENSG00000182871	COL18A1	11512	12913.1	14739.1	10921.3	6565.22	4174.12	7105.72	8042.75	8413.97	39423.2	33385.4	41131.7	1.52297	0.000106588	0.00927068	buffering
ENSG00000224186	C5orf66	286.249	321.471	288.95	442.557	273.263	325.286	51.6104	36.5211	46.549	205.089	187.241	185.085	1.11025	0.000106364	0.00927068	buffering
ENSG00000184702	SEPT5	2855.08	4118.72	3512.12	3381.14	2174.27	2671.67	1714.5	1688.09	1918.01	6582.87	5238.84	6381.45	1.15068	0.000108364	0.00937162	buffering
ENSG00000162729	IGSF8	547.486	557.967	568.441	656.026	314.696	258.181	191.991	134.925	183.346	786.343	686.549	701.532	1.34483	0.00011088	0.00942849	buffering
ENSG00000174951	FUT1	2006.52	2037.35	1635.67	1795.22	1283.45	1698.08	661.645	374.341	364.792	3857.68	3241.6	3344.47	1.96701	0.000110621	0.00942849	buffering
ENSG00000021826	CPS1	1073.67	896.842	1094.74	671.645	885.885	619.863	105.285	90.2882	120.647	440.192	436.895	424.899	1.2394	0.000115614	0.00948347	buffering
ENSG00000105559	PLEKHA4	444.659	526.229	458.365	397.781	305.818	277.517	234.311	234.344	256.494	1228.54	1027.87	1223.95	1.49506	0.000116608	0.00948347	buffering
ENSG00000108375	RNF43	66.6988	46.0706	42.9986	66.6439	51.2985	56.8682	4.12883	17.2461	13.2997	226.099	142.381	206.977	2.14188	0.000117127	0.00948347	buffering
ENSG00000112655	PTK7	1676.73	1810.06	1675.22	2079.5	1330.8	1089.59	1094.14	1027.66	1001.28	3536.54	2883.7	3441.98	1.0999	0.000117134	0.00948347	buffering
ENSG00000162415	ZSWIM5	13.8956	10.2379	10.3197	23.9501	17.7572	5.68682	4.12883	1.01447	6.64985	39.017	42.9093	63.6851	1.42039	0.000114951	0.00948347	buffering
ENSG00000163702	IL17RC	161.189	178.14	134.156	278.03	147.976	142.17	106.317	100.433	82.6482	392.171	309.142	387.086	1.14701	0.000116152	0.00948347	buffering
ENSG00000198695	MT-ND6	1914.81	3448.13	3907.71	2163.84	2120.99	5445.7	95711.5	138119	110395	26412.5	31860.2	33605.9	-1.3707	0.000117105	0.00948347	buffering
ENSG00000283095	NA	57.4351	85.9985	61.058	76.0157	42.4199	76.2033	102.189	74.0566	95.9479	373.163	329.622	323.401	1.21415	0.000116658	0.00948347	buffering
ENSG00000172037	LAMB2	1300.63	1355.5	1492.91	1121.49	551.459	632.374	604.874	565.062	618.436	1503.66	1227.79	1283.65	0.927404	0.00011872	0.00951072	buffering
ENSG00000230965	SNX18P13	35.2022	59.3799	56.7581	32.2806	56.231	85.3023	7.22546	6.08685	8.54981	62.0271	43.8845	38.8081	1.05585	0.000118262	0.00951072	buffering
ENSG00000155760	FZD7	92.6372	105.451	122.116	144.742	131.206	105.775	41.2883	34.4921	37.9992	193.084	149.207	161.203	1.15419	0.000123927	0.00977351	buffering
ENSG00000140284	SLC27A2	1615.59	1410.79	1586.65	1803.55	2273.9	1394.41	568.747	545.787	522.489	1459.64	1575.94	1436.9	0.871875	0.00012793	0.00981829	buffering
ENSG00000161395	PGAP3	248.268	280.519	231.332	319.682	247.614	239.984	58.8359	59.854	53.1988	183.08	177.489	202.996	0.93861	0.000126643	0.00981829	buffering
ENSG00000162736	NCSTN	3928.75	3901.67	4047.89	4801.48	3902.63	3405.27	2074.74	2049.24	1994.96	5224.28	5035.02	5236.11	0.855301	0.000128154	0.00981829	buffering
ENSG00000250303	NA	29.6439	39.9279	19.7793	53.1069	22.6897	58.0055	1.03221	3.04342	5.69987	42.0183	42.9093	32.8377	1.20288	0.000127511	0.00981829	buffering
ENSG00000165949	IFI27	22.2329	21.4996	23.2192	21.8675	16.7707	25.022	4.12883	10.1447	3.79992	62.0271	60.4631	77.6163	1.50857	0.00013125	0.00993912	buffering
ENSG00000106853	PTGR1	178.79	193.497	197.793	251.997	263.398	194.489	120.768	81.158	115.897	379.165	430.068	512.466	1.40044	0.000140223	0.0100973	buffering
ENSG00000107331	ABCA2	476.155	577.419	504.803	627.91	296.939	370.78	297.276	219.126	280.244	1303.57	954.732	1249.82	1.43219	0.000140637	0.0100973	buffering
ENSG00000112812	PRSS16	149.146	114.665	131.576	208.262	160.801	103.5	77.4156	47.6803	57.9487	260.113	275.985	274.642	1.26391	0.000135985	0.0100973	buffering
ENSG00000129103	SUMF2	4413.24	4832.3	4869.16	4667.16	4866.45	3964.85	3789.24	3457.33	3684.97	10096.4	9445.9	10759.8	0.860908	0.000139275	0.0100973	buffering
ENSG00000165669	FAM204A	924.52	770.915	621.759	1181.89	1153.23	2022.23	1733.08	1881.85	1965.51	564.246	607.557	608.989	-1.02576	0.000136251	0.0100973	buffering
ENSG00000171867	PRNP	346.463	304.066	413.646	349.88	483.389	280.929	399.464	463.615	468.34	146.064	160.91	127.37	-0.971366	0.000138159	0.0100973	buffering
ENSG00000205978	NYNRIN	993.071	1072.93	1177.3	777.859	502.133	387.841	210.57	250.575	240.345	1121.49	877.691	995.08	1.46556	0.000140429	0.0100973	buffering
ENSG00000214212	C19orf38	18.5274	15.3569	28.3791	45.8177	23.6762	26.1594	20.6442	18.2605	26.5994	92.0402	90.6947	98.513	1.08058	0.000136892	0.0100973	buffering
ENSG00000262583	NA	25.9384	19.4521	16.3395	30.198	16.7707	25.022	11.3543	13.1882	11.3997	61.0266	67.2896	87.5671	1.22917	0.00013759	0.0100973	buffering
ENSG00000165650	PDZD8	3829.62	3447.11	3690.14	3542.54	5665.52	5548.06	2644.52	2276.48	2393.95	823.359	869.889	843.828	-0.934507	0.000141682	0.0101246	buffering
ENSG00000145248	SLC10A4	750.362	750.44	829.013	794.52	1313.04	987.231	506.814	495.064	461.69	140.061	146.282	166.178	-0.968597	0.000143459	0.0101563	buffering
ENSG00000188672	RHCE	732.761	661.37	715.496	1221.46	853.33	814.352	241.537	238.401	206.145	569.248	687.524	669.689	0.978796	0.00014337	0.0101563	buffering
ENSG00000214193	SH3D21	292.734	292.805	258.851	343.633	169.68	211.55	200.248	221.155	202.346	656.286	515.887	665.709	1.05196	0.000144237	0.010164	buffering
ENSG00000143382	ADAMTSL4	5089.49	5766	4978.38	6787.26	4458.03	3995.56	4244.44	4239.49	4577.95	16807.3	12519.8	16527.3	1.21462	0.000146102	0.010248	buffering
ENSG00000205309	NT5M	426.131	472.992	371.508	393.615	239.722	381.017	183.733	156.229	153.897	481.21	448.597	516.447	1.00089	0.000151727	0.0105938	buffering
ENSG00000122642	FKBP9	1396.97	1465.05	1541.93	975.708	1595.19	830.275	650.291	621.873	611.787	1666.73	1683.22	1820	0.856561	0.000154067	0.0106523	buffering
ENSG00000125746	EML2	1460.89	1504.97	1509.25	1786.89	1061.48	1369.39	1049.76	859.26	852.131	2761.2	2909.06	3250.93	1.08149	0.000154665	0.0106523	buffering
ENSG00000158163	DZIP1L	8.33735	8.19034	12.8996	14.5784	18.7437	7.96154	4.12883	2.02895	7.59983	46.0201	47.7854	53.7343	1.3322	0.00015428	0.0106523	buffering
ENSG00000076706	MCAM	155.631	206.806	211.553	248.873	156.855	152.407	72.2546	110.578	112.098	409.179	344.25	428.88	1.26778	0.000159778	0.0106666	buffering
ENSG00000105223	PLD3	4666.14	4923.42	5103.07	6527.98	4072.31	3127.75	3084.24	3204.72	3397.13	10776.7	8730.1	10990.7	1.08557	0.000158796	0.0106666	buffering
ENSG00000125730	C3	754.993	754.535	728.396	833.049	685.624	639.198	257.02	107.534	137.747	1948.85	1524.26	1996.13	2.1878	0.00015872	0.0106666	buffering
ENSG00000151348	EXT2	1489.61	1345.26	1326.94	1616.11	1721.46	1123.72	636.872	658.394	591.837	1657.72	1526.21	1816.02	0.880055	0.000157925	0.0106666	buffering
ENSG00000159388	BTG2	817.987	786.272	736.996	725.794	872.074	730.187	597.648	507.237	478.789	1666.73	1527.18	1753.33	1.062	0.000156554	0.0106666	buffering
ENSG00000171105	INSR	68.5516	88.0461	64.4979	72.8918	79.9072	65.9671	35.0951	14.2026	21.8495	181.079	151.158	155.233	1.4771	0.000157764	0.0106666	buffering
ENSG00000197977	ELOVL2	23.1593	12.2855	24.9392	23.9501	38.4739	27.2967	112.511	89.2737	120.647	39.017	40.9589	34.8278	-0.964026	0.000160751	0.0106847	buffering
ENSG00000103196	CRISPLD2	6.48461	8.19034	18.9194	4.16524	11.8381	17.0605	6.19325	1.01447	3.79992	42.0183	39.9837	52.7393	1.34056	0.000161906	0.0107057	buffering
ENSG00000166145	SPINT1	202.876	189.402	183.174	207.221	221.965	123.973	104.253	123.766	96.8979	336.147	316.944	375.145	0.989312	0.000163177	0.0107057	buffering
ENSG00000196876	SCN8A	16.6747	18.4283	8.59972	7.28918	5.91905	3.41209	1.03221	2.02895	0.949979	20.0087	18.529	19.9016	0.89633	0.000162825	0.0107057	buffering
ENSG00000103034	NDRG4	15.7483	16.3807	20.6393	20.8262	4.93255	7.96154	19.612	11.1592	20.8995	108.047	98.4964	93.5376	1.45434	0.000165862	0.0107429	buffering
ENSG00000143851	PTPN7	125053	134572	106335	125578	91416.8	100873	124621	109692	105944	327614	247048	273158	0.99494	0.000165473	0.0107429	buffering
ENSG00000240875	LINC00886	11.1165	9.21413	11.1796	18.7436	3.94604	6.82418	3.09662	1.01447	0.949979	29.0127	32.182	23.8819	1.09318	0.000164918	0.0107429	buffering
ENSG00000278023	RDM1	91.7109	102.379	85.1372	87.4701	112.462	102.363	57.8036	27.3908	56.9987	236.103	221.373	248.77	1.40545	0.000168648	0.0108771	buffering
ENSG00000134871	COL4A2	150.072	150.497	150.495	307.187	168.693	164.918	79.48	91.3027	132.047	566.247	499.308	594.063	1.5365	0.000172795	0.0110136	buffering
ENSG00000166311	SMPD1	342.758	371.637	363.768	486.292	343.305	238.846	100.124	124.78	130.147	395.172	351.076	379.126	0.996912	0.000172142	0.0110136	buffering
ENSG00000167693	NXN	235.299	216.02	236.492	398.822	372.9	196.764	74.319	64.9264	69.3485	341.149	245.753	343.303	1.27084	0.000173052	0.0110136	buffering
ENSG00000237118	CYP2F2P	436.321	497.563	427.406	518.573	588.946	435.61	4525.2	3454.29	3861.67	9920.33	10380.2	10922	1.04109	0.00017366	0.0110136	buffering
ENSG00000135269	TES	1629.49	1385.19	1767.24	649.778	1049.65	714.264	253.923	174.49	207.095	1700.74	1664.69	1629.94	1.91358	0.000174952	0.0110495	buffering
ENSG00000100307	CBX7	160.262	186.33	176.294	204.097	118.381	143.308	105.285	99.4185	88.3481	293.128	265.258	309.47	0.966597	0.000177413	0.0110672	buffering
ENSG00000131089	ARHGEF9	18.5274	27.6424	17.1994	6.24787	8.87858	2.27473	7.22546	10.1447	4.7499	32.014	37.0581	30.8475	1.1983	0.000176751	0.0110672	buffering
ENSG00000197771	MCMBP	3913	3343.71	3861.27	3672.7	5590.55	4165.02	2886.05	3121.54	3203.33	1211.53	1070.78	1187.13	-0.827836	0.000176117	0.0110672	buffering
ENSG00000158022	TRIM63	19.4538	17.4045	24.0792	24.9915	12.8246	28.4341	4.12883	4.0579	11.3997	56.0244	71.1905	71.6458	1.44502	0.000179271	0.0111304	buffering
ENSG00000272068	NA	382.592	320.447	348.288	181.188	342.319	153.544	263.213	173.475	197.596	1046.46	1070.78	1126.43	1.57819	0.000179888	0.0111304	buffering
ENSG00000273654	NA	25.9384	25.5948	32.6789	16.661	3.94604	27.2967	21.6764	8.1158	15.1997	179.078	181.389	154.237	1.93964	0.000182783	0.0111733	buffering
ENSG00000089820	ARHGAP4	18.5274	15.3569	10.3197	26.0328	4.93255	11.3736	5.16104	3.04342	2.84994	33.0144	39.0085	28.8573	1.04886	0.000184313	0.0111871	buffering
ENSG00000119514	GALNT12	1368.25	1314.55	1472.27	1227.71	1431.42	1409.19	618.293	492.02	460.74	1898.83	1829.5	1801.1	1.10942	0.000184479	0.0111871	buffering
ENSG00000131435	PDLIM4	338.126	367.541	337.109	339.467	220.978	176.291	56.7714	48.6948	50.3489	212.093	185.29	222.898	1.07507	0.000188707	0.011398	buffering
ENSG00000091490	SEL1L3	36.1285	29.69	41.2786	27.0741	40.4469	36.3956	184.765	77.1001	97.8479	946.413	920.6	977.169	2.15406	0.000194822	0.0114082	buffering
ENSG00000104324	CPQ	551.192	493.468	639.819	521.697	675.759	432.198	468.622	443.325	439.84	1064.46	1172.2	1234.89	0.871393	0.000192687	0.0114082	buffering
ENSG00000158828	PINK1	314.04	362.422	386.987	373.831	303.845	164.918	191.991	209.996	206.145	522.228	488.581	520.427	0.835113	0.000194872	0.0114082	buffering
ENSG00000159625	DRC7	8.33735	19.4521	13.7595	18.7436	16.7707	10.2363	23.7408	14.2026	16.1496	93.0406	76.0665	76.6212	1.16894	0.000194016	0.0114082	buffering
ENSG00000197558	SSPO	49.0977	40.9517	24.0792	41.6524	14.7976	31.8462	4.12883	8.1158	5.69987	179.078	73.1409	92.5425	2.06109	0.000193455	0.0114082	buffering
ENSG00000198380	GFPT1	4051.95	3264.87	4010.91	2559.54	3653.04	2978.75	2056.16	1568.38	1731.81	3927.71	4547.41	4140.53	0.944871	0.000190638	0.0114082	buffering
ENSG00000198959	TGM2	3714.75	3660.06	4154.52	4404.74	2649.76	2084.79	1984.94	1788.52	2065.25	7327.2	5686.46	7254.14	1.19749	0.00018988	0.0114082	buffering
ENSG00000164124	TMEM144	208.434	155.616	150.495	84.3462	97.6644	112.599	56.7714	45.6513	54.1488	236.103	301.34	291.559	1.62789	0.000198373	0.0115687	buffering
ENSG00000023041	ZDHHC6	1311.74	1190.67	1203.96	1675.47	1445.24	2129.14	1141.62	1447.65	1395.52	304.133	358.878	292.554	-1.08833	0.00020054	0.0116062	buffering
ENSG00000089847	ANKRD24	21.3066	12.2855	19.7793	11.4544	2.95953	7.96154	7.22546	12.1737	10.4498	89.0388	109.224	76.6212	1.36704	0.00020479	0.011631	buffering
ENSG00000122884	P4HA1	2744.84	2054.75	2646.99	2537.67	3355.12	2883.22	1662.89	1058.1	1282.47	4875.13	5270.05	6369.51	1.23866	0.000203388	0.011631	buffering
ENSG00000148408	CACNA1B	19.4538	41.9755	25.7991	33.3219	33.5413	18.1978	11.3543	5.07237	8.54981	37.0161	39.0085	42.7885	0.804971	0.000204488	0.011631	buffering
ENSG00000149922	TBX6	10.1901	18.4283	12.0396	33.3219	16.7707	18.1978	25.8052	15.2171	18.0496	60.0262	78.9922	67.6655	1.07085	0.000204382	0.011631	buffering
ENSG00000021355	SERPINB1	2191.8	1952.37	2446.62	1662.97	2472.19	1588.9	1190.14	846.072	932.88	3023.32	3416.17	3128.53	1.14418	0.0002074	0.011692	buffering
ENSG00000099864	PALM	302.924	380.851	312.17	300.939	427.158	218.374	274.567	160.287	190.946	824.36	817.228	990.105	1.284	0.000209454	0.0116941	buffering
ENSG00000100027	YPEL1	69.4779	96.2365	79.9774	84.3462	73.9882	67.1044	50.5782	15.2171	19.9496	272.119	247.704	296.534	1.73852	0.000210511	0.0116941	buffering
ENSG00000104805	NUCB1	4075.11	4696.13	5463.4	3530.04	3326.51	1946.03	4374.5	3925	4501.95	13074.7	12233.1	13778.9	1.02478	0.000209822	0.0116941	buffering
ENSG00000276073	NA	12.0428	12.2855	9.45969	5.20655	8.87858	14.7857	5.16104	8.1158	4.7499	33.0144	34.1324	32.8377	0.925031	0.000209667	0.0116941	buffering
ENSG00000126603	GLIS2	29.6439	22.5234	35.2588	38.5285	40.4469	11.3736	37.1595	24.3474	25.6494	156.068	115.075	162.198	1.32346	0.000213138	0.0117543	buffering
ENSG00000173145	NOC3L	3323.82	2794.95	3561.14	3350.94	5133.79	4559.69	2866.44	2685.31	2798.64	1145.5	1210.24	1110.51	-0.801402	0.000213041	0.0117543	buffering
ENSG00000152292	SH2D6	10.1901	11.2617	11.1796	31.2393	6.90556	4.54945	15.4831	17.2461	13.2997	55.024	48.7606	51.7442	0.844813	0.000214735	0.0117571	buffering
ENSG00000213341	CHUK	2623.49	2250.3	2760.51	2482.49	4260.73	3648.66	2242.99	2189.24	2283.75	910.397	1013.25	900.548	-0.798898	0.00021428	0.0117571	buffering
ENSG00000101400	SNTA1	653.093	681.846	691.417	917.395	774.41	702.891	490.299	460.571	511.089	1616.71	1297.03	1543.37	0.997581	0.000215902	0.0117786	buffering
ENSG00000187522	HSPA14	2027.83	1491.67	1808.52	2240.9	4272.57	2933.26	1266.52	1198.09	1337.57	471.206	452.498	434.85	-0.874352	0.000222732	0.0120648	buffering
ENSG00000138617	PARP16	176.011	207.83	162.535	224.923	402.496	212.687	121.801	102.462	121.597	320.14	347.175	386.091	1.00885	0.000225167	0.0121105	buffering
ENSG00000152580	IGSF10	776.3	676.727	652.718	440.474	642.217	398.077	35.0951	36.5211	35.1492	174.076	169.687	132.346	1.15794	0.000224918	0.0121105	buffering
ENSG00000089472	HEPH	11698.2	11579.1	12011.2	10632.8	12077.8	9769.95	3890.39	4005.15	3834.12	9933.33	9267.44	10125.9	0.763119	0.000228792	0.0122191	buffering
ENSG00000204054	LINC00963	629.933	761.701	675.938	759.116	702.394	939.462	720.481	604.627	597.537	1656.72	1656.89	1792.14	0.919929	0.000228346	0.0122191	buffering
ENSG00000169499	PLEKHA2	1284.88	1263.36	1333.82	945.51	1661.28	1110.07	538.813	362.167	400.891	1346.59	1604.22	1540.38	1.1474	0.000232263	0.0123611	buffering
ENSG00000168938	PPIC	134.324	114.665	159.955	166.61	150.936	133.072	199.216	124.78	110.198	605.264	715.806	726.409	1.4983	0.000234703	0.0123945	buffering
ENSG00000185633	NDUFA4L2	1.85274	5.11896	6.0198	7.28918	8.87858	6.82418	19.612	9.13027	17.0996	91.0397	81.9178	84.5818	1.54224	0.000236658	0.0124213	buffering
ENSG00000133195	SLC39A11	792.048	871.247	829.873	584.175	394.604	497.028	271.471	316.516	300.193	834.364	728.483	853.779	1.12598	0.000241629	0.0125953	buffering
ENSG00000145217	SLC26A1	25.0121	48.1182	34.3989	23.9501	6.90556	15.9231	6.19325	8.1158	5.69987	60.0262	31.2068	38.8081	1.35778	0.000244972	0.01271	buffering
ENSG00000101986	ABCD1	191.759	182.235	214.993	220.758	116.408	77.3407	117.672	92.3172	132.047	526.23	425.192	544.309	1.36973	0.000253379	0.0127361	buffering
ENSG00000109971	HSPA8	146353	124434	159845	173148	174177	159398	73199	96929	89961.1	19739.6	24002.9	23001.3	-1.08368	0.000252701	0.0127361	buffering
ENSG00000133597	ADCK2	416.868	525.205	497.064	549.812	615.582	526.599	234.311	149.128	194.746	580.253	496.383	509.481	1.01359	0.000253534	0.0127361	buffering
ENSG00000171298	GAA	553.971	581.514	621.759	1167.31	597.825	611.902	1240.71	1226.5	1186.52	3874.69	2882.73	3668.86	0.968502	0.000248445	0.0127361	buffering
ENSG00000187193	MT1X	5.55823	5.11896	1.71994	11.4544	0.986509	9.09891	2.06442	5.07237	11.3997	33.0144	67.2896	59.7048	1.51775	0.00025062	0.0127361	buffering
ENSG00000084444	FAM234B	552.118	465.825	497.064	640.406	576.121	527.737	175.475	197.823	159.596	422.184	454.449	498.535	0.861919	0.000256811	0.0127677	buffering
ENSG00000099957	P2RX6	281.617	350.137	265.731	457.135	253.533	360.544	125.929	122.751	82.6482	434.189	331.572	364.199	1.00452	0.000260696	0.0127677	buffering
ENSG00000119912	IDE	4271.5	3613.99	4467.55	3799.74	6195.28	4294.68	2808.64	2906.47	3010.48	1168.51	1180.98	1277.68	-0.766979	0.000257674	0.0127677	buffering
ENSG00000120725	SIL1	1107.02	1150.74	1251.26	1206.88	1101.93	733.599	617.26	519.411	513.939	1404.61	1457.94	1631.93	0.846468	0.000259399	0.0127677	buffering
ENSG00000125962	ARMCX5	271.427	235.472	253.692	136.412	319.629	216.099	25.8052	17.2461	10.4498	150.065	123.852	171.154	1.43966	0.000258666	0.0127677	buffering
ENSG00000135525	MAP7	149.146	176.092	245.952	191.601	264.384	262.731	595.584	524.483	685.885	1803.79	1606.17	1709.55	1.01652	0.000260873	0.0127677	buffering
ENSG00000269044	NA	248.268	209.877	193.494	118.709	170.666	217.236	108.382	146.084	125.397	53.0231	41.9341	35.8229	-0.968983	0.000258878	0.0127677	buffering
ENSG00000167600	CYP2S1	134.324	173.021	170.274	178.064	183.491	87.577	104.253	105.505	103.548	242.106	236.976	291.559	0.748606	0.00026328	0.0128442	buffering
ENSG00000062524	LTK	131.545	175.068	139.315	209.303	103.583	178.566	81.5444	102.462	85.4981	286.125	218.447	227.873	0.853347	0.000267943	0.0129524	buffering
ENSG00000154262	ABCA6	11.1165	3.07138	3.43989	18.7436	7.89207	9.09891	1.03221	2.02895	6.64985	47.0205	43.8845	69.6556	1.67032	0.000267325	0.0129524	buffering
ENSG00000160111	CPAMD8	116.723	146.402	115.236	116.627	28.6088	104.637	38.1917	40.579	25.6494	198.086	173.588	153.242	1.32923	0.000269677	0.0129897	buffering
ENSG00000078081	LAMP3	25.9384	25.5948	20.6393	19.7849	8.87858	12.511	22.7086	12.1737	11.3997	109.048	86.7939	92.5425	1.64883	0.000274814	0.0130673	buffering
ENSG00000144136	SLC20A1	16294.9	14760	15083	14686.6	19235.9	16533.9	3756.2	4820.78	4789.79	1209.53	1399.43	1111.5	-1.00986	0.000273271	0.0130673	buffering
ENSG00000226453	LINC02542	5.55823	8.19034	11.1796	34.3633	12.8246	5.68682	19.612	34.4921	23.7495	114.05	117.025	126.375	1.26406	0.00027558	0.0130673	buffering
ENSG00000254859	NA	19.4538	24.571	18.9194	13.537	26.6357	19.3352	4.12883	6.08685	2.84994	72.0314	37.0581	66.6704	1.36781	0.000274374	0.0130673	buffering
ENSG00000263818	NA	5.55823	8.19034	6.87977	8.33049	10.8516	22.7473	10.3221	3.04342	3.79992	52.0227	57.5375	45.7737	1.45957	0.000274709	0.0130673	buffering
ENSG00000268756	NA	74.1098	39.9279	41.2786	78.0983	49.3255	79.6154	27.8696	18.2605	26.5994	98.0428	93.6203	87.5671	0.968745	0.000284658	0.0133316	buffering
ENSG00000072195	NA	225.108	257.996	264.011	254.08	152.909	196.764	45.4172	76.0856	73.1484	282.123	257.456	284.593	1.30865	0.000285874	0.0133475	buffering
ENSG00000144648	ACKR2	148.22	125.926	128.996	128.081	102.597	93.2638	4.12883	9.13027	7.59983	61.0266	57.5375	74.631	1.09362	0.000291135	0.0135516	buffering
ENSG00000196660	SLC30A10	186.201	182.235	184.894	148.907	170.666	167.192	66.0613	62.8974	69.3485	297.13	280.861	255.736	1.06392	0.000292578	0.0135772	buffering
ENSG00000196177	ACADSB	1001.41	828.248	973.488	895.527	1471.87	926.951	1805.33	1636.35	1688.11	783.342	792.847	768.202	-0.736997	0.000296377	0.0137117	buffering
ENSG00000155363	MOV10	2327.05	2417.17	2293.54	2996.89	1834.91	1889.16	1931.26	1939.68	2008.26	4462.95	3889.15	4255.96	0.741384	0.000297794	0.0137355	buffering
ENSG00000131374	TBC1D5	2337.24	1962.61	2150.79	1189.18	2064.76	1332.99	667.839	537.671	670.685	2123.93	2071.35	2356.35	1.11634	0.000299241	0.0137606	buffering
ENSG00000104774	MAN2B1	1198.73	1257.22	1357.04	1141.28	871.088	681.281	898.021	868.39	901.53	2550.11	2260.54	2651.89	0.952185	0.000301043	0.0138017	buffering
ENSG00000124507	PACSIN1	255.679	309.185	386.987	220.758	314.696	135.346	119.736	100.433	111.148	351.153	319.87	465.698	0.892707	0.00030485	0.0138926	buffering
ENSG00000115194	SLC30A3	233.446	220.115	156.515	420.69	267.344	245.671	26.8374	38.55	32.2993	356.155	216.497	329.372	1.62771	0.000308056	0.0139381	buffering
ENSG00000148459	PDSS1	1495.17	1450.71	1493.77	1395.36	1832.93	1611.64	481.009	537.671	521.539	189.082	199.918	161.203	-0.824587	0.000308595	0.0139381	buffering
ENSG00000198223	CSF2RA	44.4659	38.9041	44.7185	61.4373	54.258	14.7857	27.8696	12.1737	16.1496	100.044	102.397	107.469	1.2899	0.00030997	0.0139587	buffering
ENSG00000139178	C1RL	635.491	643.965	523.723	873.66	574.148	922.402	431.463	394.631	408.491	1090.48	920.6	1012.99	0.772287	0.000311706	0.0139765	buffering
ENSG00000224184	MIR3681HG	51.8769	33.7851	28.3791	58.3134	52.285	71.6539	10.3221	11.1592	11.3997	64.0279	92.6451	89.5572	1.3438	0.000312201	0.0139765	buffering
ENSG00000127328	RAB3IP	120.428	106.474	102.337	64.5613	101.61	143.308	60.9003	48.6948	68.3985	186.081	171.637	186.08	0.93675	0.000316934	0.0140643	buffering
ENSG00000257221	NA	79.668	105.451	69.6577	90.594	23.6762	103.5	99.092	63.9119	74.0984	274.12	275.01	260.711	1.09238	0.000315196	0.0140643	buffering
ENSG00000105668	UPK1A	1.85274	5.11896	2.57991	2.08262	0.986509	5.68682	4.12883	1.01447	0.949979	22.0096	21.4547	25.8721	0.984541	0.00032642	0.0143183	buffering
ENSG00000106479	ZNF862	52.8032	57.3324	78.2574	68.7265	64.1231	48.9066	100.124	53.7671	67.4485	355.155	316.944	319.421	1.37856	0.00032531	0.0143183	buffering
ENSG00000138380	CARF	151.925	113.641	104.057	115.586	92.7319	212.687	69.1579	42.6079	41.7991	175.076	191.142	195.036	1.06888	0.000325973	0.0143183	buffering
ENSG00000013297	NA	155.631	132.069	129.856	127.04	73.9882	125.11	155.863	107.534	108.298	401.175	407.639	441.816	1.2016	0.000333729	0.0144398	buffering
ENSG00000049239	H6PD	728.129	682.869	791.174	546.688	593.878	358.269	246.698	147.099	151.997	1687.74	1523.28	1789.15	1.90848	0.000333307	0.0144398	buffering
ENSG00000108799	EZH1	1949.09	2019.94	1721.66	1833.75	1189.73	1693.53	704.998	622.887	574.737	1462.64	1247.3	1446.85	0.793121	0.000333077	0.0144398	buffering
ENSG00000113441	LNPEP	2862.49	2261.56	2496.5	1990.99	2730.66	2576.13	436.624	314.487	374.292	767.335	917.674	855.769	0.741863	0.000330318	0.0144398	buffering
ENSG00000168754	FAM178B	3772.19	4049.1	4716.08	5499.16	3218.98	2423.72	8003.74	5376.71	6285.06	19084.3	22310.9	21860.9	1.11389	0.000333935	0.0144398	buffering
ENSG00000244879	GABPB1-AS1	4114.02	3497.27	2921.32	2287.76	2074.63	4311.74	922.794	669.553	636.486	2353.03	2313.2	2290.68	1.03704	0.000336538	0.0145112	buffering
ENSG00000204161	C10orf128	1817.54	1775.26	1627.93	2099.28	1811.23	2367.99	786.543	764.914	858.781	1699.74	1763.18	1673.73	0.715595	0.000337541	0.0145133	buffering
ENSG00000068079	IFI35	180.643	208.854	241.652	304.063	140.084	220.649	350.951	293.183	252.694	686.299	787.971	744.32	0.857859	0.000352992	0.0146032	buffering
ENSG00000079459	FDFT1	7008.01	6039.35	7365.66	8613.72	9345.2	5419.54	4653.19	3547.62	3855.97	9938.34	11090.1	11397.7	0.924015	0.000345825	0.0146032	buffering
ENSG00000087074	PPP1R15A	2730.95	3387.73	3211.13	2223.2	1736.26	2445.33	1417.22	1403.02	1457.27	3028.32	2822.26	3249.93	0.77926	0.00035447	0.0146032	buffering
ENSG00000110455	ACCS	125.06	123.879	112.656	134.329	73.0017	90.9891	44.3849	26.3763	36.0992	166.072	118.976	159.213	1.23159	0.000346191	0.0146032	buffering
ENSG00000122958	VPS26A	2667.03	2328.1	2941.1	2894.84	6519.84	3791.97	4590.23	4876.58	4791.69	2081.91	2517.02	2326.5	-0.743753	0.000342218	0.0146032	buffering
ENSG00000149257	SERPINH1	5143.22	5876.57	6872.03	7714.03	5540.24	4532.39	2873.67	3228.06	3439.87	7139.11	7455.5	7668.09	0.783007	0.000353283	0.0146032	buffering
ENSG00000159267	HLCS	1520.18	1596.09	1682.96	1025.69	1346.58	870.083	449.01	448.398	475.94	1216.53	1125.39	1148.32	0.81048	0.000352063	0.0146032	buffering
ENSG00000188747	NOXA1	60.2142	63.4751	42.1386	90.594	17.7572	53.4561	31.9984	10.1447	35.1492	336.147	246.729	226.878	2.03636	0.000346637	0.0146032	buffering
ENSG00000188883	KLRG2	7.41098	15.3569	11.1796	40.6111	20.7167	19.3352	153.799	123.766	142.497	42.0183	32.182	36.818	-1.18448	0.000342944	0.0146032	buffering
ENSG00000189283	FHIT	121.355	98.284	84.2772	147.866	98.6509	153.544	51.6104	47.6803	70.2985	135.059	174.563	151.252	0.919254	0.000351197	0.0146032	buffering
ENSG00000213638	ADAT3	295.513	466.849	401.607	465.466	365.008	170.605	243.601	205.938	201.396	62.0271	84.8434	77.6163	-0.893191	0.000342381	0.0146032	buffering
ENSG00000226696	LENG8-AS1	267.722	264.138	247.672	362.376	158.828	373.055	141.412	120.722	111.148	354.155	335.473	309.47	0.854964	0.000350674	0.0146032	buffering
ENSG00000229212	NA	0.926372	9.21413	3.43989	7.28918	2.95953	5.68682	10.3221	3.04342	7.59983	26.0113	28.2811	31.8426	0.824823	0.000354982	0.0146032	buffering
ENSG00000231607	DLEU2	445.585	320.447	306.15	649.778	476.484	1300.01	577.004	720.277	682.085	184.08	228.2	178.119	-0.9247	0.000352088	0.0146032	buffering
ENSG00000166046	TCP11L2	193.612	120.807	123.836	98.9245	146.99	98.9506	42.3205	31.4487	21.8495	130.057	119.951	132.346	1.14942	0.000360669	0.0147574	buffering
ENSG00000200087	SNORA73B	3806.46	4276.38	6196.1	5593.92	1561.64	7255.24	282.825	240.43	202.346	59.0258	179.439	51.7442	-0.70752	0.00036373	0.014803	buffering
ENSG00000226067	LINC00623	5.55823	16.3807	14.6195	20.8262	3.94604	9.09891	23.7408	4.0579	9.49979	143.062	118.001	137.321	1.93503	0.000363658	0.014803	buffering
ENSG00000181444	ZNF467	182.495	239.567	191.774	212.427	142.057	155.819	126.962	135.94	91.198	480.209	311.093	450.771	1.30082	0.000365338	0.014823	buffering
ENSG00000248309	MEF2C-AS1	30.5703	23.5472	15.4795	16.661	1.97302	22.7473	15.4831	7.10132	6.64985	44.0192	40.9589	57.7147	1.13606	0.000366168	0.014823	buffering
ENSG00000063761	ADCK1	626.228	686.965	686.257	928.849	626.433	590.292	301.405	377.384	360.992	917.4	839.657	1009.01	0.885734	0.000371757	0.0148296	buffering
ENSG00000129158	SERGEF	209.36	200.663	232.192	205.138	179.545	153.544	62.9647	66.9553	63.6486	222.097	272.084	215.932	1.07624	0.000371975	0.0148296	buffering
ENSG00000133243	BTBD2	1033.83	1259.26	1104.2	1345.37	1071.35	890.556	1295.42	1289.4	1294.82	3468.51	2734.49	3310.63	0.86945	0.000375319	0.0148296	buffering
ENSG00000137285	TUBB2B	517.842	490.396	500.503	674.769	585.986	459.495	1065.24	493.035	649.786	4001.75	3899.87	4714.69	1.75992	0.000374399	0.0148296	buffering
ENSG00000140400	MAN2C1	4617.04	4950.04	4233.64	5848	2045.03	3455.31	1771.27	1695.19	1656.76	3845.68	2848.59	3360.39	0.68731	0.000375234	0.0148296	buffering
ENSG00000163520	FBLN2	2100.09	2319.91	2604.85	3606.06	1811.23	1364.84	803.058	960.707	1093.43	3175.39	2533.6	3277.8	1.05856	0.000372553	0.0148296	buffering
ENSG00000167261	DPEP2	34.2758	30.7138	21.4993	36.4459	15.7841	25.022	29.934	16.2316	12.3497	96.0419	91.6699	87.5671	1.24818	0.000378024	0.0148296	buffering
ENSG00000170421	KRT8	9235.93	9454.72	11814.3	10101.8	7673.07	5923.39	3548.73	3856.02	4359.45	9303.06	9091.9	9267.18	0.822662	0.000377584	0.0148296	buffering
ENSG00000242265	PEG10	35.2022	33.7851	32.6789	38.5285	59.1905	29.5714	9.28987	13.1882	9.49979	40.0175	42.9093	40.7983	0.781886	0.000376841	0.0148296	buffering
ENSG00000277117	NA	41.6868	36.8565	30.099	32.2806	39.4604	15.9231	26.8374	4.0579	1.89996	292.127	196.993	223.893	2.5182	0.0003744	0.0148296	buffering
ENSG00000131979	GCH1	60.2142	74.7368	48.1584	51.0242	61.1636	90.9891	67.0935	51.7382	38.9491	150.065	179.439	202.001	1.02392	0.000381366	0.0148821	buffering
ENSG00000154237	LRRK1	1475.71	1798.8	1756.92	1508.86	1329.81	1174.9	304.501	286.082	298.293	1165.51	876.716	961.248	1.14522	0.000385227	0.0148821	buffering
ENSG00000166313	APBB1	101.901	74.7368	79.9774	108.296	99.6374	65.9671	52.6426	35.5066	41.7991	120.052	114.1	102.493	0.753053	0.000384964	0.0148821	buffering
ENSG00000199753	SNORD104	43.5395	58.3562	61.058	105.172	15.7841	65.9671	80.5122	94.3461	101.648	9.00393	47.7854	12.936	-1.14921	0.000383465	0.0148821	buffering
ENSG00000267123	LINC02081	33.3494	41.9755	19.7793	35.4046	27.6223	34.1209	21.6764	12.1737	11.3997	72.0314	76.0665	64.6802	1.08424	0.00038305	0.0148821	buffering
ENSG00000136874	STX17	699.411	603.014	614.02	683.1	992.428	1023.63	612.099	603.612	574.737	1316.57	1347.74	1250.82	0.733363	0.000389336	0.0149576	buffering
ENSG00000165424	ZCCHC24	545.633	585.609	626.059	392.574	587.959	355.995	185.797	119.708	157.697	843.368	720.682	731.384	1.34538	0.00039013	0.0149576	buffering
ENSG00000010327	STAB1	30.5703	19.4521	11.1796	52.0655	16.7707	9.09891	24.773	12.1737	24.6995	98.0428	110.199	92.5425	1.25427	0.000400036	0.0149587	buffering
ENSG00000051128	HOMER3	11.1165	21.4996	13.7595	17.7023	14.7976	27.2967	8.25766	8.1158	9.49979	44.0192	32.182	42.7885	0.858672	0.000414347	0.0149587	buffering
ENSG00000075407	ZNF37A	2481.75	2010.73	2032.97	1605.7	2465.29	1974.46	1289.23	1355.34	1376.52	645.282	621.21	585.107	-0.69319	0.000410731	0.0149587	buffering
ENSG00000100504	PYGL	533.59	441.254	594.24	464.425	545.54	393.528	689.515	430.137	486.389	1976.86	1933.85	2165.3	1.31165	0.000424135	0.0149587	buffering
ENSG00000104381	GDAP1	152.851	130.022	164.255	189.519	221.965	166.055	66.0613	83.1869	73.1484	21.0092	17.5538	21.8918	-0.762785	0.000414631	0.0149587	buffering
ENSG00000110492	MDK	501.167	596.871	606.28	561.267	385.725	434.473	244.633	235.358	244.145	647.282	660.218	789.099	0.909499	0.000398216	0.0149587	buffering
ENSG00000117395	EBNA1BP2	8453.15	9501.81	10418.6	15081.3	16488.5	11928.7	4218.63	5535.99	5412.98	2207.96	2287.85	1840.9	-0.999543	0.000419483	0.0149587	buffering
ENSG00000124092	CTCFL	2822.66	2998.69	3428.71	2813.62	3797.07	2432.82	1574.12	1288.38	1417.37	3355.46	3186.02	3984.3	0.780745	0.000417908	0.0149587	buffering
ENSG00000124155	PIGT	1927.78	2243.13	2154.23	2845.9	2098.3	1845.94	1021.89	1141.28	1166.57	2647.15	2263.47	2481.73	0.726162	0.000425903	0.0149587	buffering
ENSG00000136929	HEMGN	2123.25	1971.82	2418.24	1997.23	3001.95	2172.36	805.122	823.753	743.834	1692.74	1998.21	2018.02	0.774556	0.000427025	0.0149587	buffering
ENSG00000138623	SEMA7A	692.927	765.797	729.256	639.365	693.516	575.506	264.245	244.488	191.896	1310.57	1106.87	1328.43	1.37814	0.000412151	0.0149587	buffering
ENSG00000139567	ACVRL1	193.612	187.354	178.874	249.915	188.423	170.605	272.503	167.388	254.594	810.354	742.136	801.04	1.16943	0.000428852	0.0149587	buffering
ENSG00000139626	ITGB7	514.137	546.705	540.922	344.674	213.086	158.094	89.8021	71.0132	95.9479	396.173	413.49	415.944	1.24904	0.000415253	0.0149587	buffering
ENSG00000140795	MYLK3	949.532	953.15	1053.47	644.571	902.656	590.292	752.48	772.015	752.383	1663.73	1573.99	1671.74	0.66316	0.000429469	0.0149587	buffering
ENSG00000149531	FRG1BP	443.732	502.682	558.122	548.771	544.553	565.27	466.558	330.719	335.343	772.337	886.468	874.676	0.81738	0.000401991	0.0149587	buffering
ENSG00000149809	TM7SF2	218.624	274.376	214.993	443.598	222.951	309.363	84.6411	119.708	117.797	356.155	320.845	336.337	0.950138	0.000401832	0.0149587	buffering
ENSG00000159184	HOXB13	57.4351	63.4751	46.4385	104.131	60.1771	68.2418	26.8374	44.6369	29.4494	151.066	127.753	132.346	1.04036	0.00039318	0.0149587	buffering
ENSG00000160325	CACFD1	129.692	146.402	135.016	160.362	84.8398	86.4396	48.5138	61.8829	42.7491	175.076	160.91	191.055	1.03308	0.00041062	0.0149587	buffering
ENSG00000161082	CELF5	13.8956	15.3569	19.7793	30.198	7.89207	47.7693	4.12883	10.1447	3.79992	43.0188	39.9837	41.7934	1.06635	0.000415571	0.0149587	buffering
ENSG00000163814	CDCP1	480.787	472.992	467.825	272.823	409.401	214.962	57.8036	78.1145	75.0484	333.145	285.737	321.411	1.10119	0.000412877	0.0149587	buffering
ENSG00000165102	HGSNAT	214.918	203.735	218.433	154.114	339.359	197.901	122.833	80.1435	75.0484	426.186	353.027	322.406	1.12093	0.000412666	0.0149587	buffering
ENSG00000165475	CRYL1	66.6988	89.0699	68.7977	34.3633	60.1771	13.6484	21.6764	10.1447	14.2497	124.054	158.96	157.223	1.6441	0.000424592	0.0149587	buffering
ENSG00000166197	NOLC1	14111.4	14538.9	19712.3	15444.7	15006.8	10193.1	18979.2	22677.6	23458.8	8361.65	7977.23	8439.28	-0.864355	0.000421967	0.0149587	buffering
ENSG00000168916	ZNF608	76.8889	99.3078	99.7567	68.7265	74.9747	71.6539	15.4831	17.2461	27.5494	91.0397	98.4964	99.508	1.33646	0.000428547	0.0149587	buffering
ENSG00000170581	STAT2	2482.68	2594.29	2524.02	1834.79	1376.18	1635.53	918.665	871.434	895.83	1882.82	1652.98	1867.77	0.828137	0.00040935	0.0149587	buffering
ENSG00000187486	KCNJ11	62.9933	70.6417	85.1372	99.9658	67.0826	53.4561	53.6748	63.9119	57.9487	142.062	173.588	241.805	0.933995	0.000424063	0.0149587	buffering
ENSG00000212232	SNORD17	848.557	898.89	904.69	2113.86	653.069	1427.39	281.793	338.834	337.243	83.0362	128.728	101.498	-0.79595	0.000424064	0.0149587	buffering
ENSG00000231453	LINC01305	25.9384	24.571	24.9392	22.9088	14.7976	30.7088	15.4831	7.10132	10.4498	46.0201	41.9341	57.7147	0.997484	0.000421076	0.0149587	buffering
ENSG00000233016	SNHG7	1537.78	1976.94	1701.88	3341.57	1774.73	2820.66	630.679	818.681	657.386	193.084	213.571	188.07	-0.99982	0.00039564	0.0149587	buffering
ENSG00000235314	LINC00957	0.926372	2.04758	5.15983	4.16524	0.986509	2.27473	14.4509	17.2461	4.7499	47.0205	58.5127	64.6802	1.1396	0.000426413	0.0149587	buffering
ENSG00000235454	HAUS6P3	21.3066	13.3093	15.4795	12.4957	44.3929	20.4725	22.7086	17.2461	18.0496	1.00044	5.85127	3.98032	-0.725245	0.000411668	0.0149587	buffering
ENSG00000255836	NA	46.3186	76.7844	56.7581	41.6524	51.2985	30.7088	51.6104	59.854	56.9987	180.079	190.166	233.844	1.08188	0.000421336	0.0149587	buffering
ENSG00000266714	MYO15B	409.457	475.04	399.887	479.003	275.236	323.011	60.9003	23.3329	18.0496	464.203	355.952	316.436	2.00285	0.000423226	0.0149587	buffering
ENSG00000276478	NA	4.63186	6.14275	3.43989	16.661	6.90556	11.3736	4.12883	6.08685	2.84994	28.0122	66.3144	42.7885	1.68446	0.000417545	0.0149587	buffering
ENSG00000072274	TFRC	52336.3	41237.3	54808.6	45672.9	59991.6	52119.7	21205.7	24981.4	25526.9	9363.08	10114.9	9396.54	-0.775152	0.000435358	0.0150857	buffering
ENSG00000090661	CERS4	387.224	422.826	372.368	349.88	201.248	221.786	31.9984	41.5935	38.9491	198.086	139.455	202.001	1.34883	0.000443027	0.0150857	buffering
ENSG00000094631	HDAC6	2201.99	2503.17	2518.86	1772.31	1028.93	1460.37	1259.29	1151.43	1277.72	2895.26	2683.78	2996.19	0.857999	0.000441666	0.0150857	buffering
ENSG00000105810	CDK6	7351.69	6340.34	7375.98	891.362	1810.24	923.539	68.1257	62.8974	43.699	953.416	947.906	949.307	1.90405	0.000442086	0.0150857	buffering
ENSG00000114737	CISH	3054.25	3388.75	2842.21	2775.09	2196.96	1806.13	1306.78	988.098	997.478	4302.88	3777	4215.16	1.23532	0.000442826	0.0150857	buffering
ENSG00000134470	IL15RA	142.661	142.307	122.116	101.007	110.489	55.7308	226.054	129.853	151.997	1127.49	1053.23	1201.06	1.81447	0.000439099	0.0150857	buffering
ENSG00000138449	SLC40A1	4806.95	4174	4612.03	5430.44	5582.65	6701.35	3768.59	4102.53	4058.31	1673.73	1706.62	1773.23	-0.738972	0.000436554	0.0150857	buffering
ENSG00000152457	DCLRE1C	1030.13	888.652	836.752	953.841	1015.12	1219.25	601.777	563.033	571.887	272.119	260.382	259.716	-0.672224	0.00044253	0.0150857	buffering
ENSG00000250682	LINC00491	111.165	99.3078	95.4568	132.246	105.556	100.088	63.9969	78.1145	90.248	149.065	173.588	195.036	0.719173	0.000438948	0.0150857	buffering
ENSG00000254860	TMEM9B-AS1	52.8032	55.2848	48.1584	115.586	34.5278	68.2418	38.1917	31.4487	41.7991	121.053	102.397	136.326	0.913361	0.000437657	0.0150857	buffering
ENSG00000125817	CENPB	1228.37	1840.78	1974.49	2336.7	1985.84	1865.28	1963.26	2608.21	2461.4	1143.5	1086.39	1144.34	-0.744389	0.000444483	0.015095	buffering
ENSG00000154134	ROBO3	72.257	79.8558	63.6379	53.1069	62.1501	22.7473	57.8036	39.5645	53.1988	242.106	200.894	181.105	1.30984	0.000447266	0.015095	buffering
ENSG00000169919	GUSB	1048.65	1129.24	1175.58	1178.76	815.843	726.775	364.369	378.399	368.592	858.374	826.98	945.326	0.733098	0.000447146	0.015095	buffering
ENSG00000197721	CR1L	1028.27	957.246	921.03	848.668	867.141	1003.15	68.1257	62.8974	47.499	197.086	184.315	185.085	0.887326	0.00044642	0.015095	buffering
ENSG00000169213	RAB3B	80.5944	64.4989	97.1768	62.4787	58.204	27.2967	60.9003	43.6224	38.9491	206.09	232.1	204.987	1.31812	0.000448752	0.0151116	buffering
ENSG00000131067	GGT7	961.575	1121.05	900.39	935.097	542.58	639.198	626.55	521.44	495.889	1685.74	1427.71	1755.32	1.09101	0.000451874	0.0151832	buffering
ENSG00000137747	TMPRSS13	42.6131	72.6892	55.0382	36.4459	38.4739	45.4945	13.4187	1.01447	6.64985	68.0297	80.9426	76.6212	1.12184	0.000458631	0.0152753	buffering
ENSG00000162066	AMDHD2	1928.71	2246.2	1902.26	2534.55	1245.96	1428.53	1334.64	1424.32	1362.27	693.302	564.648	556.25	-0.661199	0.000456936	0.0152753	buffering
ENSG00000166598	HSP90B1	36189.7	32525.9	45636.1	25401.7	40229.8	25988.8	14111.3	14078.9	14563.2	30823.4	32030.8	35573.1	0.750519	0.000457999	0.0152753	buffering
ENSG00000181274	FRAT2	975.47	1138.46	1486.89	1044.43	1479.76	1181.72	1092.08	1012.45	905.33	327.143	419.341	389.076	-0.855478	0.000458039	0.0152753	buffering
ENSG00000210127	MT-TA	33.3494	51.1896	49.0184	34.3633	37.4873	68.2418	115.607	139.997	113.048	25.0109	41.9341	30.8475	-1.07059	0.000460203	0.0152942	buffering
ENSG00000097096	SYDE2	986.587	894.794	1046.59	1048.6	1689.89	1081.63	302.437	203.909	277.394	804.351	848.434	847.809	0.967777	0.000467997	0.0153779	buffering
ENSG00000104888	SLC17A7	226.961	267.21	257.991	262.41	181.518	88.7143	810.283	824.768	840.732	400.175	428.118	407.983	-0.67168	0.000470333	0.0153779	buffering
ENSG00000131148	EMC8	2376.15	2769.36	2717.51	2893.8	3566.23	2833.17	1064.21	1313.74	1194.12	539.235	527.59	453.757	-0.778534	0.000469066	0.0153779	buffering
ENSG00000167107	ACSF2	801.312	780.13	716.356	1025.69	657.015	734.737	520.233	423.036	415.141	1123.49	1015.2	1210.02	0.829912	0.000468413	0.0153779	buffering
ENSG00000173546	CSPG4	22.2329	9.21413	10.3197	32.2806	19.7302	23.8846	14.4509	22.3184	16.1496	64.0279	59.4879	72.6409	1.01883	0.000470643	0.0153779	buffering
ENSG00000231721	LINC-PINT	39.834	40.9517	46.4385	56.2308	61.1636	50.044	42.3205	30.4342	40.8491	149.065	152.133	184.09	1.33588	0.000470804	0.0153779	buffering
ENSG00000134321	RSAD2	351.095	324.542	390.427	164.527	241.695	323.011	79.48	81.158	119.697	413.18	496.383	417.934	1.40471	0.000472676	0.015406	buffering
ENSG00000130529	TRPM4	822.619	1006.39	760.215	1117.33	626.433	648.297	499.589	523.469	481.639	1245.54	981.063	1241.86	0.796355	0.000474716	0.0154394	buffering
ENSG00000006453	BAIAP2L1	1091.27	1291	1165.26	1425.55	1812.22	1163.52	638.937	597.525	679.235	1519.66	1217.06	1436.9	0.756408	0.000477946	0.0154783	buffering
ENSG00000258102	MAP1LC3B2	14.822	14.3331	12.0396	10.4131	5.91905	11.3736	8.25766	12.1737	11.3997	51.0223	36.0828	49.754	1.08356	0.000477586	0.0154783	buffering
ENSG00000084073	ZMPSTE24	4493.83	3569.96	4247.4	5059.73	7109.77	6183.84	3726.27	4061.96	4179.91	1598.7	1699.79	1611.04	-0.790101	0.000481055	0.0154802	buffering
ENSG00000151651	ADAM8	1116.28	1232.65	1126.56	1201.67	617.555	649.435	345.79	401.732	336.293	1087.47	844.534	1097.57	1.00992	0.000480454	0.0154802	buffering
ENSG00000242756	RHOT1P3	8.33735	6.14275	7.73974	3.12393	1.97302	12.511	5.16104	3.04342	10.4498	63.0275	49.7358	41.7934	1.03623	0.00048102	0.0154802	buffering
ENSG00000112773	FAM46A	32.423	11.2617	27.5191	5.20655	18.7437	13.6484	5.16104	9.13027	7.59983	33.0144	34.1324	37.8131	0.808948	0.000484423	0.015523	buffering
ENSG00000151465	CDC123	5337.76	4984.84	5442.76	9334.31	12676.6	7785.25	5353.03	6096.99	5966.82	1840.8	2308.33	1971.25	-1.06903	0.000488563	0.0156227	buffering
ENSG00000161558	TMEM143	296.439	282.567	283.791	407.153	247.614	249.083	206.442	234.344	225.145	534.233	464.201	564.211	0.776839	0.000491155	0.0156272	buffering
ENSG00000164683	HEY1	50.9505	46.0706	80.8373	85.3875	137.125	106.912	162.057	136.954	165.296	34.0148	41.9341	51.7442	-1.1042	0.000490641	0.0156272	buffering
ENSG00000185664	PMEL	37.0549	34.8089	40.4187	29.1567	19.7302	38.6704	22.7086	27.3908	14.2497	105.046	114.1	127.37	1.32238	0.000491931	0.0156272	buffering
ENSG00000281398	SNHG4	1080.15	1067.82	783.434	1534.89	901.669	2221.27	809.251	954.62	937.629	360.157	372.531	294.544	-0.770722	0.000492808	0.0156272	buffering
ENSG00000165025	SYK	1998.19	2060.89	2167.13	1368.28	2069.7	1135.09	138.316	114.636	144.397	393.172	396.911	322.406	0.882406	0.000494269	0.0156361	buffering
ENSG00000186280	KDM4D	76.8889	62.4513	68.7977	59.3547	79.9072	95.5385	30.9662	26.3763	34.1992	87.038	78.017	86.572	0.747905	0.000496504	0.0156466	buffering
ENSG00000119906	SLF2	2107.5	1961.59	2131.87	2252.36	3543.54	2810.43	1264.45	1270.12	1329.02	614.268	696.301	642.822	-0.649088	0.000506168	0.0159182	buffering
ENSG00000162664	ZNF326	2613.3	2402.84	2508.54	2478.32	2428.79	2942.36	1489.48	1724.61	1703.31	786.343	899.145	687.601	-0.656294	0.000507371	0.0159231	buffering
ENSG00000103485	NA	2015.79	2102.87	2332.24	2347.11	2868.77	1845.94	1578.25	1529.83	1669.11	3182.39	3044.61	3486.76	0.666317	0.000513328	0.015925	buffering
ENSG00000122971	ACADS	584.541	581.514	566.721	1048.6	541.593	479.967	395.336	285.067	294.494	872.381	836.732	867.71	0.884827	0.000517274	0.015925	buffering
ENSG00000151690	MFSD6	155.631	164.831	153.075	58.3134	113.449	110.324	72.2546	39.5645	38.9491	497.217	467.127	515.452	2.01111	0.000517384	0.015925	buffering
ENSG00000166902	MRPL16	8462.41	7973.29	9779.6	7105.91	10321.8	6894.7	3066.69	2939.95	3019.98	1282.56	1468.67	1222.95	-0.644226	0.00051436	0.015925	buffering
ENSG00000171777	RASGRP4	567.866	635.775	569.301	718.504	509.039	475.418	579.069	544.773	620.336	1512.66	1257.05	1609.05	0.869896	0.000513825	0.015925	buffering
ENSG00000234261	NA	294.586	348.089	260.571	262.41	215.059	237.709	129.026	110.578	112.098	325.142	377.407	387.086	0.913978	0.000517896	0.015925	buffering
ENSG00000225032	NA	101.901	133.093	127.276	117.668	43.4064	73.9286	9.28987	14.2026	4.7499	68.0297	45.835	61.695	1.25352	0.000522067	0.0160192	buffering
ENSG00000276710	CSPG4P10	602.142	750.44	552.962	430.061	214.072	343.484	50.5782	66.9553	57.9487	214.093	143.356	153.242	1.12627	0.000523064	0.0160192	buffering
ENSG00000174705	SH3PXD2B	187.127	212.949	274.331	247.832	363.035	192.214	695.708	962.736	903.43	279.122	251.605	316.436	-1.03251	0.000524947	0.0160446	buffering
ENSG00000099785	MARCH2	237.151	257.996	189.194	329.054	195.329	313.912	278.696	228.257	230.845	673.294	527.59	599.038	0.783799	0.000527054	0.0160767	buffering
ENSG00000087253	LPCAT2	1950.94	1520.33	1575.47	1544.26	2446.54	1751.54	1368.71	1102.73	987.978	458.2	513.937	472.663	-0.776964	0.000529511	0.0161194	buffering
ENSG00000172432	GTPBP2	5339.61	6128.42	5564.02	3869.51	2842.13	3503.08	2295.63	2290.68	2104.2	5528.41	4664.44	4798.28	0.981039	0.000531752	0.0161553	buffering
ENSG00000198598	MMP17	545.633	597.895	462.665	834.09	568.229	506.127	254.955	227.242	261.244	1044.46	649.491	834.873	1.0392	0.000534888	0.0162182	buffering
ENSG00000127399	LRRC61	2577.17	2826.69	2720.95	3850.77	2753.35	2193.97	1571.02	1850.4	1752.71	4100.79	3475.66	3865.89	0.734349	0.000542283	0.0163772	buffering
ENSG00000142156	COL6A1	0.926372	3.07138	7.73974	8.33049	1.97302	10.2363	3.09662	1.01447	2.84994	18.0079	22.4299	25.8721	0.885284	0.000541523	0.0163772	buffering
ENSG00000141179	PCTP	716.086	694.131	628.639	745.579	922.386	950.836	542.941	511.295	488.289	1072.47	1145.87	1222.95	0.642234	0.000543722	0.0163881	buffering
ENSG00000089248	ERP29	7190.5	7994.79	9633.4	9569.65	11094.3	8730.4	6911.66	5811.92	6270.81	12691.5	13474.5	14355	0.738317	0.000547549	0.016412	buffering
ENSG00000108582	CPD	3137.62	2576.88	3083	2884.43	4522.16	2966.24	1216.97	857.231	894.88	2641.15	2740.35	2917.58	0.906334	0.000549062	0.016412	buffering
ENSG00000119929	CUTC	1132.95	1063.72	1228.04	1557.8	2008.53	1857.31	1085.88	1097.66	1162.77	571.249	709.954	698.546	-0.767245	0.000550085	0.016412	buffering
ENSG00000158769	F11R	1461.82	1341.17	1347.58	1267.28	2285.74	1363.7	820.605	730.422	734.334	1540.67	1907.51	1908.56	0.753424	0.000554964	0.016412	buffering
ENSG00000167552	TUBA1A	1547.97	1450.71	1593.53	1468.25	950.995	1104.38	962.018	618.829	833.132	3370.47	3749.69	3678.81	1.38462	0.000550222	0.016412	buffering
ENSG00000172232	AZU1	77.8153	89.0699	65.3578	96.8419	51.2985	52.3187	98.0598	49.7092	36.0992	409.179	338.399	337.332	1.74351	0.000557515	0.016412	buffering
ENSG00000182472	CAPN12	37.9813	36.8565	44.7185	31.2393	21.7032	40.9451	34.0629	30.4342	32.2993	70.0306	70.2153	81.5966	0.687795	0.000555528	0.016412	buffering
ENSG00000226383	LINC01876	101.901	78.832	63.6379	78.0983	46.3659	63.6924	58.8359	48.6948	34.1992	117.051	88.7443	91.5474	0.780543	0.000552278	0.016412	buffering
ENSG00000259459	NA	62.067	41.9755	50.7383	32.2806	37.4873	42.0824	29.934	31.4487	21.8495	105.046	103.372	115.429	1.08715	0.000546764	0.016412	buffering
ENSG00000225151	GOLGA2P7	10.1901	21.4996	7.73974	35.4046	4.93255	7.96154	8.25766	26.3763	14.2497	93.0406	79.9674	74.631	1.25994	0.000561741	0.0164339	buffering
ENSG00000277161	PIGW	1352.5	1238.79	1326.08	1230.83	1352.5	1805	907.311	1134.18	1061.13	446.195	467.127	400.022	-0.730526	0.000560607	0.0164339	buffering
ENSG00000105499	PLA2G4C	1.85274	5.11896	6.87977	1.04131	4.93255	5.68682	2.06442	6.08685	3.79992	21.0092	21.4547	31.8426	0.892286	0.000565665	0.016456	buffering
ENSG00000162722	TRIM58	2089.9	2346.53	2813.83	1183.97	2291.66	962.209	973.372	983.026	1070.63	2297	2130.84	2273.76	0.702581	0.000565817	0.016456	buffering
ENSG00000060339	CCAR1	7841.74	7814.61	8650.45	6947.63	8307.39	7399.69	5028.92	5524.83	5443.38	2337.02	2428.28	2269.78	-0.691785	0.000572706	0.0164878	buffering
ENSG00000130751	NPAS1	82.4471	89.0699	69.6577	45.8177	70.0421	51.1814	93.9309	103.476	91.198	217.095	209.671	207.972	0.742183	0.000573701	0.0164878	buffering
ENSG00000134709	HOOK1	1134.81	1038.13	1194.5	567.514	1231.16	897.38	336.5	266.807	290.694	695.303	752.864	671.679	0.787219	0.000574111	0.0164878	buffering
ENSG00000140688	C16orf58	2703.15	3122.57	2906.7	3704.98	2278.84	2167.81	1546.25	1718.52	1562.72	3813.66	3106.05	3780.31	0.760224	0.000571235	0.0164878	buffering
ENSG00000171848	RRM2	12391.2	10847.1	13922.9	8439.82	14123.9	7927.42	6114.8	7782.03	7638.78	2115.92	2617.47	2262.81	-0.91874	0.000573346	0.0164878	buffering
ENSG00000265843	LINC01029	3116.32	3000.73	2918.74	3907	2861.86	5418.4	3089.4	3181.39	2928.79	1203.53	1449.16	1359.28	-0.728714	0.000568867	0.0164878	buffering
ENSG00000144130	NT5DC4	2858.79	3130.76	2217.01	3128.1	1189.73	2353.2	181.669	196.808	174.796	50.0218	38.0333	22.8869	-0.938635	0.000581389	0.0166654	buffering
ENSG00000130956	HABP4	35.2022	46.0706	49.0184	63.52	48.3389	42.0824	49.546	39.5645	49.3989	169.074	123.852	171.154	1.01369	0.000584914	0.0167349	buffering
ENSG00000073150	PANX2	71.3307	87.0223	64.4979	85.3875	105.556	67.1044	74.319	42.6079	40.8491	283.124	175.538	290.563	1.4116	0.000589075	0.0167529	buffering
ENSG00000123080	CDKN2C	889.317	959.293	937.369	786.19	688.583	953.111	605.906	597.525	544.338	1264.55	1435.51	1364.26	0.751241	0.000586833	0.0167529	buffering
ENSG00000183049	CAMK1D	1.85274	5.11896	2.57991	9.3718	7.89207	1.13736	2.06442	2.02895	2.84994	15.0065	14.6282	14.9262	0.627134	0.000588553	0.0167529	buffering
ENSG00000185101	ANO9	319.598	417.707	340.549	219.717	44.3929	122.835	21.6764	41.5935	21.8495	142.062	98.4964	134.336	1.44387	0.000589947	0.0167529	buffering
ENSG00000116260	QSOX1	744.803	750.44	870.291	761.198	534.688	384.429	806.154	665.495	787.533	2127.93	1786.59	2086.68	0.967424	0.000591173	0.0167565	buffering
ENSG00000065361	ERBB3	236.225	251.853	196.074	188.477	114.435	153.544	89.8021	43.6224	61.7486	516.225	494.432	564.211	1.85212	0.000601585	0.0168997	buffering
ENSG00000164649	CDCA7L	839.293	762.725	947.689	980.915	1270.62	820.039	346.822	299.27	393.291	851.371	815.277	939.356	0.821921	0.000599293	0.0168997	buffering
ENSG00000164849	GPR146	52.8032	53.2372	39.5587	48.9416	36.5008	44.3572	7.22546	2.02895	0.949979	42.0183	33.1572	26.8672	1.11839	0.000600734	0.0168997	buffering
ENSG00000198400	NTRK1	3018.12	3288.42	3047.74	2102.41	1190.72	1082.77	610.035	558.975	534.838	2537.11	1726.13	2239.93	1.47847	0.000602084	0.0168997	buffering
ENSG00000165732	DDX21	27635.5	24553.6	31895.5	20273.3	31895.8	23411.5	24605.8	26249.5	26506.3	13323.8	12676.8	12860.4	-0.638149	0.000605264	0.0169144	buffering
ENSG00000154920	EME1	810.576	876.366	802.353	847.627	694.502	713.127	466.558	495.064	453.14	922.402	823.079	884.627	0.632387	0.000606875	0.016918	buffering
ENSG00000107949	BCCIP	3635.09	3552.56	3904.27	5364.83	8064.71	7496.36	3503.31	4090.36	4094.41	1244.54	1459.89	1314.5	-1.0862	0.00061289	0.0170545	buffering
ENSG00000164093	PITX2	5.55823	5.11896	3.43989	8.33049	4.93255	1.13736	4.12883	3.04342	2.84994	18.0079	24.3803	18.9065	0.753422	0.000622057	0.017278	buffering
ENSG00000042286	AIFM2	258.458	316.352	373.228	299.898	229.857	235.434	381.917	500.136	458.84	174.076	151.158	150.257	-0.789	0.000645974	0.0172801	buffering
ENSG00000049759	NEDD4L	1992.63	1896.06	1983.09	1731.7	2152.56	1500.18	809.251	742.595	741.934	1628.71	1535.96	1653.82	0.641625	0.000645927	0.0172801	buffering
ENSG00000070778	PTPN21	234.372	315.328	273.471	166.61	150.936	154.681	35.0951	38.55	40.8491	152.066	128.728	130.356	1.1638	0.000636716	0.0172801	buffering
ENSG00000080824	HSP90AA1	68281.1	61616.9	85738.3	50886.8	78500.5	48357.3	38734.6	51668.2	50818.2	14412.3	15901.8	15001.8	-0.957665	0.00063207	0.0172801	buffering
ENSG00000099377	HSD3B7	300.145	262.091	301.85	304.063	174.612	185.39	369.53	383.471	432.241	972.424	915.724	1113.5	0.88358	0.000643198	0.0172801	buffering
ENSG00000100299	ARSA	452.07	448.421	386.127	549.812	296.939	241.121	291.083	362.167	327.743	755.33	686.549	711.483	0.749022	0.000623401	0.0172801	buffering
ENSG00000107938	EDRF1	1884.24	1728.16	2002.87	1710.87	2189.06	2089.34	932.084	1031.72	918.63	461.201	456.399	394.052	-0.66733	0.000640771	0.0172801	buffering
ENSG00000115073	ACTR1B	1804.57	1784.47	1548.81	2145.1	1454.11	1716.28	703.966	699.987	756.183	1407.61	1457.94	1464.76	0.60833	0.000644292	0.0172801	buffering
ENSG00000118200	CAMSAP2	388.15	299.971	394.727	261.369	578.094	352.583	311.727	271.879	332.493	126.055	117.025	138.316	-0.74007	0.000645099	0.0172801	buffering
ENSG00000134668	SPOCD1	81.5208	71.6655	55.8982	98.9245	43.4064	58.0055	39.2239	36.5211	44.649	131.057	91.6699	127.37	0.870334	0.000627097	0.0172801	buffering
ENSG00000136059	VILL	808.723	971.579	853.092	821.594	437.024	651.709	140.38	132.896	108.298	335.146	237.952	290.563	0.829581	0.000634367	0.0172801	buffering
ENSG00000141959	PFKL	8583.77	9416.84	9982.55	8162.84	4289.34	3446.21	2995.47	3380.23	3457.92	10222.5	7464.27	9328.88	1.07205	0.000638898	0.0172801	buffering
ENSG00000152455	SUV39H2	1586.88	1209.1	1265.88	2353.36	2761.24	4260.56	1679.4	1780.4	1669.11	786.343	799.674	793.079	-0.668424	0.000627211	0.0172801	buffering
ENSG00000167549	CORO6	81.5208	82.9272	58.4781	127.04	15.7841	37.533	28.9018	32.4632	23.7495	103.045	52.6614	91.5474	0.902245	0.000642044	0.0172801	buffering
ENSG00000177971	IMP3	2869.9	3157.37	3267.89	6061.47	5516.56	4592.67	1461.61	1436.5	1402.17	669.292	672.896	653.768	-0.653281	0.000625231	0.0172801	buffering
ENSG00000232859	LYRM9	28.7175	30.7138	18.9194	27.0741	41.4334	46.6319	17.5475	6.08685	6.64985	100.044	88.7443	75.6261	1.52251	0.000631161	0.0172801	buffering
ENSG00000261770	NA	123.208	32.7613	37.8388	33.3219	70.0421	32.9835	25.8052	18.2605	16.1496	83.0362	68.2648	57.7147	0.916647	0.00063303	0.0172801	buffering
ENSG00000100802	C14orf93	704.043	667.512	641.539	706.009	586.973	741.561	454.172	395.645	396.141	803.35	725.558	932.39	0.654323	0.000655846	0.0174112	buffering
ENSG00000108091	CCDC6	3319.19	3263.85	3884.49	2552.25	4745.11	2894.59	2185.18	2001.56	2129.85	1021.45	1057.13	969.208	-0.628226	0.000652412	0.0174112	buffering
ENSG00000109107	ALDOC	2098.23	1812.11	1848.08	2102.41	2107.18	1005.43	1167.43	520.425	665.935	3832.67	3778.95	4117.64	1.53476	0.000655779	0.0174112	buffering
ENSG00000214106	PAXIP1-AS2	29.6439	25.5948	21.4993	22.9088	17.7572	14.7857	21.6764	9.13027	17.0996	105.046	118.976	116.424	1.53109	0.00066115	0.0175015	buffering
ENSG00000125246	CLYBL	87.079	90.0937	103.197	88.5114	151.922	77.3407	68.1257	60.8685	56.9987	132.058	157.984	144.287	0.69616	0.000671721	0.0175416	buffering
ENSG00000139182	CLSTN3	1337.68	1584.83	1532.47	1068.38	846.425	686.968	918.665	938.389	983.228	2811.23	2561.88	3006.14	0.975165	0.000673035	0.0175416	buffering
ENSG00000142459	EVI5L	137.103	169.949	168.554	172.858	107.529	84.1649	113.543	71.0132	91.198	490.214	348.151	479.629	1.41149	0.000672679	0.0175416	buffering
ENSG00000258057	BCDIN3D-AS1	10.1901	7.16655	8.59972	7.28918	12.8246	10.2363	8.25766	8.1158	14.2497	46.0201	33.1572	37.8131	0.867044	0.000670626	0.0175416	buffering
ENSG00000168310	IRF2	208.434	229.329	213.273	166.61	287.074	183.116	206.442	169.417	134.897	509.222	434.945	545.304	0.949885	0.000679455	0.0176484	buffering
ENSG00000156500	FAM122C	76.8889	69.6179	61.058	98.9245	64.1231	114.874	83.6088	76.0856	97.8479	194.085	196.993	205.982	0.75177	0.000682744	0.0177037	buffering
ENSG00000115129	TP53I3	298.292	279.495	306.15	522.738	499.174	374.193	221.925	233.329	246.045	142.062	137.505	109.459	-0.715305	0.000685931	0.0177154	buffering
ENSG00000178726	THBD	105.606	122.855	118.676	89.5527	110.489	51.1814	97.0276	91.3027	97.8479	296.129	224.299	330.367	0.781787	0.000686688	0.0177154	buffering
ENSG00000272156	NA	3.70549	6.14275	4.29986	1.04131	0.986509	9.09891	1.03221	1.01447	3.79992	18.0079	25.3555	18.9065	0.866133	0.000685036	0.0177154	buffering
ENSG00000101935	AMMECR1	4665.21	4049.1	4613.75	4482.84	8580.66	5621.99	2612.52	2277.5	2446.2	1176.51	1292.16	1187.13	-0.637658	0.000688434	0.0177161	buffering
ENSG00000146072	TNFRSF21	37.0549	54.261	72.2376	44.7764	50.312	27.2967	83.6088	86.2303	97.8479	3.00131	10.7273	18.9065	-1.5056	0.000689449	0.0177161	buffering
ENSG00000180815	MAP3K15	48.1714	48.1182	47.2984	20.8262	52.285	19.3352	16.5153	5.07237	9.49979	68.0297	91.6699	87.5671	1.49329	0.000690208	0.0177161	buffering
ENSG00000145882	PCYOX1L	655.872	578.443	549.522	810.14	614.595	585.742	418.044	285.067	211.845	1082.47	1125.39	1192.11	1.1939	0.000695146	0.0178128	buffering
ENSG00000011028	MRC2	1408.09	1730.21	1537.63	1749.4	1308.11	1164.66	475.848	551.874	547.188	1173.51	1023	1155.29	0.69951	0.000698823	0.017847	buffering
ENSG00000198668	NA	3705.49	3597.61	3635.96	4952.47	6610.6	6372.65	2838.57	2654.88	2569.69	1559.68	1932.87	1906.57	-0.667541	0.000698466	0.017847	buffering
ENSG00000100441	KHNYN	2819.88	2869.69	3376.25	2532.47	2275.88	1876.65	1469.86	1291.43	1359.42	3578.56	3232.83	3558.41	0.838025	0.000700709	0.0178651	buffering
ENSG00000121316	PLBD1	858.747	755.559	788.594	1009.03	1464.97	845.061	440.753	400.717	379.042	888.388	904.021	843.828	0.649996	0.000703899	0.0178942	buffering
ENSG00000197536	C5orf56	40.7604	49.142	45.5785	19.7849	1.97302	10.2363	9.28987	5.07237	8.54981	59.0258	33.1572	49.754	1.58706	0.000704198	0.0178942	buffering
ENSG00000029153	ARNTL2	301.071	284.614	317.33	168.692	258.465	373.055	319.984	312.458	318.243	628.274	728.483	629.886	0.688072	0.000710017	0.0179947	buffering
ENSG00000106526	ACTR3C	281.617	225.234	234.772	296.774	219.005	267.28	98.0598	105.505	94.0479	223.097	267.208	204.987	0.707376	0.000712853	0.0179947	buffering
ENSG00000171453	POLR1C	4035.28	3914.98	3576.62	7165.26	4535.97	3939.83	1657.73	2163.87	2021.56	619.27	752.864	620.93	-0.870453	0.000711563	0.0179947	buffering
ENSG00000232104	RFX3-AS1	26.8648	25.5948	12.8996	22.9088	15.7841	15.9231	5.16104	5.07237	8.54981	29.0127	27.3059	24.877	0.68639	0.000712884	0.0179947	buffering
ENSG00000141543	EIF4A3	7024.68	7027.31	8051.91	6463.42	9654.96	5105.62	2330.73	2439.81	2486.1	1165.51	1205.36	1125.44	-0.596238	0.000715584	0.0180117	buffering
ENSG00000158792	SPATA2L	554.897	546.705	599.4	1011.11	597.825	333.247	513.007	638.104	621.286	259.113	233.076	262.701	-0.75025	0.000715924	0.0180117	buffering
ENSG00000166352	C11orf74	44.4659	27.6424	27.5191	38.5285	13.8111	38.6704	37.1595	24.3474	27.5494	83.0362	107.273	103.488	0.947776	0.000718627	0.0180499	buffering
ENSG00000197045	GMFB	1486.83	1074.98	1215.14	2663.67	3691.52	7504.32	2547.49	2636.62	2752.09	1214.53	1363.35	1429.93	-0.734179	0.000720716	0.0180725	buffering
ENSG00000135521	LTV1	2226.07	2184.77	2454.36	1692.13	3301.85	2165.54	971.308	1020.56	1025.98	432.189	505.16	505.501	-0.61701	0.000724272	0.0181246	buffering
ENSG00000136732	GYPC	6265.98	6727.34	5533.92	9020.88	5637.9	9802.94	3351.58	3193.57	3078.88	6095.66	6582.68	6526.73	0.623395	0.000729606	0.0182055	buffering
ENSG00000090863	GLG1	6517.03	6415.08	7393.18	4119.43	4846.72	3169.83	1530.76	1636.35	1596.91	3638.59	3477.61	3689.76	0.660415	0.000735707	0.0182452	buffering
ENSG00000107581	EIF3A	15251.8	15513.5	20133.7	11856.4	17240.2	11742.1	28509.6	29191.5	32240.4	14249.2	11539.7	13933.1	-0.827546	0.000732703	0.0182452	buffering
ENSG00000107651	SEC23IP	3126.51	2834.88	3449.35	2414.8	3354.13	2755.83	2356.53	2660.97	2877.49	1015.44	1025.92	1165.24	-0.794509	0.000735995	0.0182452	buffering
ENSG00000124383	MPHOSPH10	3154.3	3197.3	3643.7	2519.97	4267.64	3359.77	2151.12	2249.09	2442.4	1074.47	1116.62	1152.3	-0.624731	0.000733916	0.0182452	buffering
ENSG00000100294	MCAT	768.889	885.58	904.69	1081.92	964.806	610.764	316.888	326.661	314.443	147.064	110.199	137.321	-0.713114	0.000740016	0.0182557	buffering
ENSG00000213699	SLC35F6	3524.85	3594.53	3757.22	4561.98	3987.47	2860.47	1915.78	2576.77	2582.99	939.41	820.153	860.745	-0.851932	0.000739543	0.0182557	buffering
ENSG00000136854	STXBP1	459.481	494.492	539.202	313.435	541.593	252.495	629.647	565.062	547.188	1307.57	1133.2	1340.37	0.640526	0.000741236	0.0182562	buffering
ENSG00000177082	WDR73	2138.99	2291.25	1958.16	2314.83	1779.66	2171.23	1342.9	1613.01	1668.16	679.296	747.012	651.778	-0.728466	0.000744279	0.0183016	buffering
ENSG00000110811	P3H3	177.863	211.925	179.734	347.798	199.275	219.511	184.765	172.461	187.146	421.184	354.002	395.047	0.651305	0.000750995	0.0184072	buffering
ENSG00000143756	FBXO28	2468.78	2131.54	2382.12	2639.72	4515.25	4036.5	1583.41	1572.44	1572.22	782.341	869.889	788.104	-0.619887	0.000750466	0.0184072	buffering
ENSG00000172819	RARG	50.0241	58.3562	60.198	98.9245	44.3929	51.1814	27.8696	28.4053	31.3493	64.0279	69.24	78.6114	0.647134	0.000756337	0.0184499	buffering
ENSG00000182795	C1orf116	208.434	233.425	234.772	197.849	213.086	134.209	66.0613	77.1001	92.148	276.12	216.497	202.001	1.03385	0.000755097	0.0184499	buffering
ENSG00000138821	SLC39A8	1948.16	1802.9	1976.21	1911.85	3215.03	2454.43	987.823	918.099	947.129	1810.79	2224.46	1969.26	0.585712	0.000760608	0.0185131	buffering
ENSG00000177239	MAN1B1	1995.41	2080.35	2051.89	2240.9	1530.08	1529.75	984.726	940.418	1054.48	2707.18	1989.43	2650.89	0.904388	0.000761397	0.0185131	buffering
ENSG00000104356	POP1	1424.76	1334	1718.22	1669.22	1971.05	1619.61	806.154	1100.7	1078.23	347.151	379.357	338.327	-0.907407	0.000766254	0.0185424	buffering
ENSG00000122376	FAM35A	2368.73	1861.25	2073.39	2699.08	4349.52	4793.99	2225.44	2398.22	2599.14	986.43	1034.7	1050.8	-0.772908	0.000765316	0.0185424	buffering
ENSG00000196236	XPNPEP3	1470.15	1211.15	1387.99	1573.42	2082.52	1684.44	1520.44	1465.92	1530.42	798.348	949.856	802.035	-0.620601	0.0007702	0.0186083	buffering
ENSG00000164938	TP53INP1	235.299	141.283	153.075	152.031	245.641	262.731	312.759	199.851	150.097	689.301	730.434	761.237	1.06168	0.000775496	0.0187065	buffering
ENSG00000228055	LINC00864	39.834	19.4521	23.2192	20.8262	30.5818	13.6484	67.0935	72.0277	57.9487	18.0079	5.85127	17.9114	-1.17322	0.000780367	0.0187646	buffering
ENSG00000105419	MEIS3	23.1593	33.7851	21.4993	22.9088	13.8111	7.96154	8.25766	13.1882	16.1496	68.0297	51.6862	45.7737	1.1477	0.000789828	0.0187843	buffering
ENSG00000135506	OS9	5163.6	5681.02	6788.62	4773.37	3854.29	3163.01	3613.76	3861.09	4110.56	10067.4	8854.92	10465.3	0.918588	0.000786706	0.0187843	buffering
ENSG00000165060	FXN	768.889	826.2	884.051	873.66	1215.38	1021.35	449.01	421.007	435.09	213.093	220.398	209.962	-0.597953	0.000789188	0.0187843	buffering
ENSG00000263823	NA	100.975	107.498	82.5573	129.123	65.1096	152.407	98.0598	123.766	115.897	41.0179	49.7358	42.7885	-0.687723	0.000789467	0.0187843	buffering
ENSG00000273374	NA	25.9384	15.3569	15.4795	16.661	14.7976	32.9835	9.28987	3.04342	1.89996	21.0092	26.3307	32.8377	0.784568	0.000782859	0.0187843	buffering
ENSG00000259240	MIR4713HG	24.0857	38.9041	30.099	57.2721	6.90556	40.9451	5.16104	2.02895	3.79992	28.0122	24.3803	19.9016	0.78336	0.000792912	0.0188283	buffering
ENSG00000166189	HPS6	1071.81	1087.27	1339.84	1300.6	664.907	742.698	618.293	777.087	815.082	237.103	244.778	280.613	-0.916543	0.000798127	0.0189226	buffering
ENSG00000103227	LMF1	195.465	226.258	262.291	430.061	261.425	210.412	228.118	178.547	232.745	568.248	483.705	604.014	0.873268	0.000801328	0.0189395	buffering
ENSG00000137831	UACA	6.48461	17.4045	10.3197	16.661	23.6762	17.0605	5.16104	5.07237	0.949979	50.0218	82.893	88.5622	1.6918	0.000800114	0.0189395	buffering
ENSG00000171314	PGAM1	9355.43	8380.76	10369.5	14392	13673	6997.06	11682.5	14842.8	15181.6	5434.37	5882.48	6022.23	-0.795038	0.000803016	0.0189499	buffering
ENSG00000039523	RIPOR1	440.953	503.706	485.024	602.919	541.593	299.127	287.986	270.865	283.094	743.324	562.697	679.64	0.770261	0.00080573	0.0189585	buffering
ENSG00000067177	PHKA1	991.218	1022.77	1080.98	1192.3	1192.69	923.539	888.731	822.739	856.881	1618.71	1524.26	1707.56	0.59423	0.000816995	0.0189585	buffering
ENSG00000070081	NUCB2	766.11	773.987	908.99	793.479	1243.99	882.594	541.909	553.903	590.887	1042.45	1123.44	1091.6	0.582231	0.00081686	0.0189585	buffering
ENSG00000106789	CORO2A	896.728	924.484	936.509	1085.05	1418.6	779.094	399.464	322.603	354.342	841.367	677.772	825.917	0.710547	0.000808867	0.0189585	buffering
ENSG00000112033	PPARD	675.325	859.985	762.795	476.92	318.642	411.726	216.764	188.692	202.346	657.287	546.119	611.974	1.09717	0.00081832	0.0189585	buffering
ENSG00000151532	VTI1A	1524.81	1315.57	1453.35	1554.68	1790.51	1952.85	1196.33	1221.43	1128.58	527.23	585.127	517.442	-0.670819	0.000812678	0.0189585	buffering
ENSG00000168264	IRF2BP2	2680.92	3093.9	3476.87	1944.13	3179.52	2298.61	1080.72	870.419	1054.48	2603.14	2320.03	2506.61	0.749589	0.000808491	0.0189585	buffering
ENSG00000168502	MTCL1	531.738	591.752	599.4	640.406	753.693	603.94	212.635	213.04	305.893	838.366	616.334	846.813	1.10121	0.000818324	0.0189585	buffering
ENSG00000177106	EPS8L2	90.7845	81.9034	73.9576	91.6354	70.0421	75.066	35.0951	27.3908	40.8491	103.045	94.5956	93.5376	0.793091	0.000812244	0.0189585	buffering
ENSG00000230524	COL6A4P1	18.5274	26.6186	13.7595	13.537	27.6223	12.511	4.12883	9.13027	2.84994	35.0153	28.2811	35.8229	0.934954	0.000808496	0.0189585	buffering
ENSG00000284048	NA	188.98	217.044	188.334	195.766	121.341	130.797	90.8343	92.3172	67.4485	226.099	209.671	219.913	0.893377	0.000814733	0.0189585	buffering
ENSG00000235823	OLMALINC	163.042	176.092	115.236	250.956	117.395	210.412	153.799	82.1724	64.5986	515.225	539.292	459.727	1.47658	0.000820778	0.0189608	buffering
ENSG00000263740	RN7SL4P	297.366	353.208	331.949	536.275	86.8128	403.764	601.777	289.125	297.343	25.0109	160.91	62.6901	-1.54649	0.000820917	0.0189608	buffering
ENSG00000120948	TARDBP	3711.97	3564.84	4447.77	3205.15	4684.93	2871.84	2864.38	3413.71	3128.28	1392.61	1505.73	1484.66	-0.678697	0.00082723	0.019033	buffering
ENSG00000179604	CDC42EP4	1567.42	1732.26	1777.56	2029.51	2051.94	1500.18	1208.72	1280.27	1359.42	2429.06	2480.94	2435.96	0.59788	0.000829073	0.019033	buffering
ENSG00000188897	NA	221.403	214.996	185.754	313.435	207.167	174.017	127.994	107.534	115.897	303.132	227.224	231.854	0.64818	0.000830293	0.019033	buffering
ENSG00000198092	TMPRSS11F	52.8032	45.0469	51.5983	38.5285	47.3524	109.187	6.19325	7.10132	7.59983	26.0113	29.2564	17.9114	0.620722	0.000829137	0.019033	buffering
ENSG00000254783	NA	104.68	70.6417	77.3974	76.0157	109.503	83.0275	41.2883	46.6658	43.699	16.007	12.6778	18.9065	-0.621671	0.000827008	0.019033	buffering
ENSG00000131437	KIF3A	445.585	424.874	481.584	370.707	580.067	475.418	629.647	502.165	529.138	224.098	230.15	263.696	-0.743888	0.000832445	0.0190536	buffering
ENSG00000116161	CACYBP	11910.4	11409.1	13265.9	14613.8	27797.9	18870	6973.6	7546.68	7413.64	3718.62	4757.08	4047.99	-0.622138	0.000837064	0.0190887	buffering
ENSG00000178795	GDPD4	2.77912	2.04758	2.57991	1.04131	3.94604	4.54945	2.06442	7.10132	7.59983	55.024	28.2811	48.7589	1.31615	0.000837741	0.0190887	buffering
ENSG00000210196	MT-TP	682.736	648.06	767.955	528.986	387.698	768.858	452.107	518.396	469.29	217.095	229.175	231.854	-0.655383	0.000837526	0.0190887	buffering
ENSG00000152527	PLEKHH2	385.371	365.494	372.368	267.617	346.265	383.291	183.733	161.301	145.347	537.234	420.316	493.56	0.910824	0.000839684	0.0190918	buffering
ENSG00000163428	LRRC58	2143.63	1811.09	1860.98	2298.17	5266.97	3719.18	1805.33	1780.4	1771.71	954.416	1070.78	1011	-0.568398	0.000840384	0.0190918	buffering
ENSG00000184381	PLA2G6	836.514	931.651	669.918	1563.01	849.384	1036.14	226.054	160.287	205.195	730.319	544.168	704.517	0.965493	0.000842209	0.0191047	buffering
ENSG00000182253	SYNM	12.9692	9.21413	6.0198	23.9501	0.986509	6.82418	21.6764	14.2026	20.8995	59.0258	48.7606	57.7147	0.77312	0.000843701	0.0191101	buffering
ENSG00000107951	MTPAP	2473.41	2434.58	2444.04	2886.51	3894.74	3794.24	1540.05	1489.25	1384.12	736.321	840.633	822.932	-0.645485	0.000848451	0.0191348	buffering
ENSG00000165806	CASP7	137.103	118.76	133.296	12.4957	53.2715	32.9835	114.575	119.708	97.8479	269.117	319.87	302.504	1.14803	0.000850226	0.0191348	buffering
ENSG00000153902	LGI4	6.48461	11.2617	6.0198	10.4131	1.97302	10.2363	1.03221	1.01447	0.949979	13.0057	12.6778	19.9016	0.728237	0.000858192	0.0192379	buffering
ENSG00000177000	MTHFR	4642.05	4838.44	4632.67	4580.73	2989.12	3045.86	3158.56	2950.09	3080.78	6351.77	5010.64	5806.29	0.710914	0.000857597	0.0192379	buffering
ENSG00000197747	S100A10	89.8581	104.427	78.2574	84.3462	47.3524	56.8682	26.8374	18.2605	24.6995	76.0332	128.728	103.488	0.771834	0.000859964	0.0192493	buffering
ENSG00000105612	DNASE2	685.516	698.226	675.938	775.777	641.231	440.16	1372.84	869.405	907.23	3139.37	3338.15	3332.52	1.118	0.000862816	0.0192642	buffering
ENSG00000154217	PITPNC1	257.532	297.924	317.33	156.197	365.995	200.176	239.472	161.301	193.796	574.251	499.308	541.324	0.856996	0.000864207	0.0192642	buffering
ENSG00000266904	LINC00663	19.4538	16.3807	16.3395	43.7351	8.87858	20.4725	22.7086	12.1737	18.0496	51.0223	67.2896	71.6458	0.941184	0.000864427	0.0192642	buffering
ENSG00000118855	MFSD1	1847.19	1648.31	1669.2	2249.23	2970.38	2710.34	977.501	1108.82	956.629	326.142	423.242	382.111	-1.01654	0.000871877	0.0192953	buffering
ENSG00000119953	SMNDC1	1807.35	1500.88	1804.22	1513.02	2132.83	3127.75	1468.83	1327.95	1240.67	538.235	666.07	575.157	-0.730021	0.000873383	0.0192953	buffering
ENSG00000143156	NME7	627.154	504.73	581.341	552.936	729.03	608.489	972.34	876.506	856.881	435.19	550.995	425.894	-0.632544	0.000873428	0.0192953	buffering
ENSG00000155097	ATP6V1C1	1975.95	1509.07	1930.64	3056.25	4769.77	3481.47	2509.3	2587.92	2509.84	1025.45	1418.93	1161.26	-0.957515	0.000868558	0.0192953	buffering
ENSG00000183856	IQGAP3	4005.63	4233.38	4328.24	2857.36	1854.64	1977.88	1056.98	976.939	953.779	2225.97	1732.95	1963.29	0.899696	0.00087063	0.0192953	buffering
ENSG00000214548	MEG3	37469.9	36291.4	27948.2	43800.7	23816.3	31953.1	16864.2	17226.8	14579.3	35714.6	25570.1	27743.8	0.590606	0.000868634	0.0192953	buffering
ENSG00000117707	PROX1	93.5636	88.0461	92.017	9.3718	17.7572	32.9835	20.6442	26.3763	18.0496	222.097	193.092	206.977	1.71702	0.000880295	0.0193363	buffering
ENSG00000170017	ALCAM	8.33735	10.2379	11.1796	11.4544	22.6897	19.3352	30.9662	30.4342	26.5994	8.00349	7.8017	5.97048	-0.69205	0.000877521	0.0193363	buffering
ENSG00000211459	MT-RNR1	730.908	1671.85	1337.26	1499.49	203.221	349.171	48598.4	49896.9	51906.9	102716	73348.6	75140.5	0.688452	0.000880365	0.0193363	buffering
ENSG00000253483	NA	1.85274	3.07138	3.43989	12.4957	1.97302	9.09891	15.4831	8.1158	17.0996	101.044	60.4631	94.5326	1.23402	0.000878762	0.0193363	buffering
ENSG00000142046	TMEM91	174.158	257.996	199.513	177.023	143.044	196.764	36.1273	32.4632	38.9491	92.0402	85.8186	86.572	0.62325	0.000883383	0.0193467	buffering
ENSG00000187140	FOXD3	5.55823	15.3569	8.59972	11.4544	9.86509	2.27473	5.16104	3.04342	4.7499	25.0109	18.529	21.8918	0.697591	0.000882342	0.0193467	buffering
ENSG00000231925	TAPBP	1946.31	2088.54	1995.99	1227.71	1152.24	904.204	753.512	742.595	849.281	6036.63	5223.24	6555.59	1.59757	0.000885141	0.0193574	buffering
ENSG00000172766	NAA16	1190.39	1065.77	1179.88	952.799	1403.8	1224.94	486.17	503.179	502.539	232.101	245.753	261.706	-0.581663	0.00088895	0.0194128	buffering
ENSG00000100577	GSTZ1	906.919	832.343	856.532	1301.64	1188.74	1137.36	420.109	439.267	490.189	815.356	869.889	906.518	0.751218	0.000892285	0.0194299	buffering
ENSG00000007516	BAIAP3	88.9317	95.2127	80.8373	78.0983	11.8381	34.1209	40.2561	27.3908	32.2993	172.075	112.149	206.977	1.49116	0.000895124	0.0194638	buffering
ENSG00000135916	ITM2C	1616.52	1629.88	1692.42	1596.33	1244.97	1124.85	850.539	798.391	817.932	2195.96	1826.57	2276.74	0.882151	0.000898332	0.0195057	buffering
ENSG00000030582	GRN	4164.04	4137.14	4979.24	5918.81	2944.73	2175.78	3345.39	3334.58	3649.82	6748.94	6397.39	7277.02	0.636423	0.000904219	0.0196056	buffering
ENSG00000117308	GALE	1416.42	1361.64	1534.19	2638.68	1538.95	1088.46	820.605	1004.33	891.08	425.185	367.655	419.924	-0.693361	0.00090555	0.0196065	buffering
ENSG00000088367	EPB41L1	543.781	651.132	640.679	370.707	228.87	211.55	211.603	208.982	224.195	529.231	418.366	477.639	0.942448	0.000911944	0.019642	buffering
ENSG00000095574	IKZF5	767.963	606.085	634.659	709.133	751.72	2071.14	1108.59	1118.97	1142.82	619.27	571.474	643.817	-0.581469	0.00091747	0.019642	buffering
ENSG00000102181	CD99L2	231.593	189.402	228.752	225.964	339.359	191.077	355.08	330.719	418.941	744.325	748.963	822.932	0.713414	0.000919446	0.019642	buffering
ENSG00000117480	FAAH	100.048	114.665	89.437	153.073	43.4064	89.8517	28.9018	42.6079	35.1492	98.0428	74.1161	86.572	0.704025	0.000913667	0.019642	buffering
ENSG00000131116	ZNF428	1390.48	1868.42	1711.34	2079.5	1701.73	1644.63	1246.91	1298.53	1312.87	689.301	697.277	660.733	-0.565969	0.000913004	0.019642	buffering
ENSG00000149516	MS4A3	5741.66	4624.47	4342	6795.59	5961.47	10187.4	818.541	728.393	594.687	171.075	229.175	207.972	-0.934379	0.000908828	0.019642	buffering
ENSG00000165832	TRUB1	771.668	721.773	673.358	1201.67	1397.88	1651.45	814.412	817.666	772.333	353.154	394.961	376.14	-0.771198	0.000915468	0.019642	buffering
ENSG00000184992	BRI3BP	3913	3883.24	4255.14	3250.97	5158.46	4145.69	2773.54	2934.87	2953.49	1208.53	1557.41	1562.28	-0.606832	0.000919305	0.019642	buffering
ENSG00000198954	KIF1BP	949.532	900.937	1151.5	737.248	1253.85	689.242	806.154	771.001	783.733	458.2	380.333	430.87	-0.590203	0.000920095	0.019642	buffering
ENSG00000115255	REEP6	1978.73	2315.82	2176.59	3337.4	1938.49	1443.31	1497.73	1343.16	1471.52	3139.37	2673.06	3263.86	0.687396	0.000927985	0.0197205	buffering
ENSG00000132467	UTP3	1855.52	1899.13	2333.1	1646.31	2632.01	2089.34	2679.61	3526.31	3328.73	1220.53	1663.71	1408.04	-0.731668	0.000931109	0.0197205	buffering
ENSG00000150636	CCDC102B	6.48461	21.4996	14.6195	37.4872	13.8111	35.2583	15.4831	10.1447	16.1496	38.0166	55.5871	57.7147	0.95928	0.000933298	0.0197205	buffering
ENSG00000172270	BSG	33972.9	33312.1	41403.3	40766.3	30787	14463.9	26193.3	29165.1	31560.2	56797.8	59876.1	61760.7	0.670143	0.000933405	0.0197205	buffering
ENSG00000183044	ABAT	38.9076	58.3562	49.8784	43.7351	23.6762	42.0824	15.4831	18.2605	29.4494	172.075	126.778	103.488	1.50803	0.000929244	0.0197205	buffering
ENSG00000185420	SMYD3	5385	4815.92	4611.17	5583.51	4114.73	6270.28	2085.06	1680.98	1815.41	3696.61	4297.76	4079.83	0.691892	0.000925953	0.0197205	buffering
ENSG00000223482	NUTM2A-AS1	1433.1	1240.84	1080.98	1342.25	1175.92	1910.77	1561.73	1322.87	1292.92	628.274	694.351	620.93	-0.691052	0.000934135	0.0197205	buffering
ENSG00000272767	JMJD1C-AS1	46.3186	57.3324	56.7581	66.6439	40.4469	44.3572	68.1257	73.0422	60.7987	130.057	160.91	168.169	0.663734	0.00092956	0.0197205	buffering
ENSG00000013588	GPRC5A	14.822	24.571	12.8996	26.0328	33.5413	23.8846	2.06442	8.1158	5.69987	50.0218	41.9341	58.7097	1.2225	0.00093635	0.0197399	buffering
ENSG00000104814	MAP4K1	228.814	280.519	240.792	233.254	137.125	119.423	219.86	239.416	269.794	566.247	427.143	444.801	0.817454	0.000948323	0.0197402	buffering
ENSG00000159433	STARD9	483.566	558.991	632.939	376.955	455.767	320.736	101.156	113.621	147.247	631.275	560.747	707.502	1.42054	0.000944786	0.0197402	buffering
ENSG00000162545	CAMK2N1	1.85274	3.07138	7.73974	1.04131	13.8111	3.41209	11.3543	24.3474	7.59983	73.0319	86.7939	96.5228	1.45428	0.000943983	0.0197402	buffering
ENSG00000187994	RINL	813.355	965.436	1061.2	741.413	749.747	729.05	772.092	698.973	731.484	1506.66	1551.56	1573.22	0.620368	0.000940076	0.0197402	buffering
ENSG00000196526	AFAP1	8.33735	16.3807	14.6195	6.24787	22.6897	10.2363	4.12883	20.2895	11.3997	107.047	73.1409	87.5671	1.5324	0.000949334	0.0197402	buffering
ENSG00000224877	NDUFAF8	578.983	1259.26	896.09	1283.94	922.386	831.413	214.699	154.2	149.147	59.0258	60.4631	49.754	-0.766352	0.000948272	0.0197402	buffering
ENSG00000258125	NA	56.5087	38.9041	34.3989	69.7678	42.4199	84.1649	41.2883	19.275	28.4994	130.057	181.389	159.213	1.34863	0.000949062	0.0197402	buffering
ENSG00000259088	NA	8.33735	4.09517	5.15983	13.537	8.87858	6.82418	6.19325	3.04342	4.7499	23.01	21.4547	24.877	0.699721	0.000938575	0.0197402	buffering
ENSG00000185339	TCN2	88.0054	78.832	85.1372	129.123	99.6374	77.3407	94.9631	99.4185	112.098	192.084	201.869	206.977	0.612521	0.000952809	0.0197757	buffering
ENSG00000132912	DCTN4	2776.34	2551.29	2871.45	2159.68	3129.21	2424.86	1472.96	1158.53	1225.47	2613.14	2735.47	2840.95	0.710522	0.000961828	0.0198967	buffering
ENSG00000151632	AKR1C2	343.684	392.112	402.467	365.5	408.415	247.945	225.021	220.141	185.246	443.193	535.391	449.776	0.759231	0.000969193	0.0199353	buffering
ENSG00000237037	NDUFA6-AS1	80.5944	63.4751	55.0382	63.52	57.2175	51.1814	15.4831	12.1737	14.2497	46.0201	36.0828	37.8131	0.674414	0.000967581	0.0199353	buffering
ENSG00000108061	SHOC2	1258.01	1065.77	1198.8	1424.51	2404.12	2281.55	1593.73	1384.76	1454.42	728.318	757.74	730.389	-0.670259	0.000975094	0.0199943	buffering
ENSG00000153132	CLGN	4.63186	3.07138	7.73974	8.33049	4.93255	12.511	5.16104	10.1447	10.4498	34.0148	39.0085	40.7983	0.887366	0.000978129	0.0199943	buffering
ENSG00000197043	ANXA6	6762.52	6672.05	7814.56	8758.47	6486.3	5297.84	4374.5	4883.68	5256.23	10131.4	9079.22	10320	0.670825	0.000974742	0.0199943	buffering
ENSG00000245498	NA	7.41098	5.11896	4.29986	5.20655	7.89207	10.2363	2.06442	4.0579	2.84994	21.0092	13.653	11.941	0.671386	0.000978633	0.0199943	buffering
ENSG00000253882	NA	4.63186	5.11896	4.29986	8.33049	3.94604	19.3352	36.1273	20.2895	18.9996	132.058	101.422	114.434	1.29897	0.000977611	0.0199943	buffering
ENSG00000102893	PHKB	4780.08	3804.41	4225.9	3658.13	4883.22	4102.47	2428.79	2176.05	2108	4111.79	4157.33	4379.35	0.594165	0.000982125	0.0200161	buffering
ENSG00000092010	PSME1	541.928	513.944	718.076	387.368	645.177	326.423	792.736	462.6	517.739	2012.88	2528.72	2389.19	1.35065	0.000986198	0.0200413	buffering
ENSG00000270441	NA	43.5395	28.6662	49.0184	47.9003	12.8246	31.8462	25.8052	12.1737	16.1496	72.0314	101.422	89.5572	1.1243	0.000985283	0.0200413	buffering
ENSG00000130589	HELZ2	688.295	747.368	766.235	486.292	229.857	203.588	191.991	137.969	182.396	1270.55	961.559	1381.17	1.82532	0.000989129	0.020074	buffering
ENSG00000012822	CALCOCO1	663.283	673.655	679.378	487.333	317.656	327.561	599.713	530.57	528.188	1175.51	993.741	1068.72	0.840512	0.000996346	0.0201722	buffering
ENSG00000088970	KIZ	363.138	388.017	350.868	433.185	563.297	429.923	247.73	189.707	201.396	520.227	458.35	495.55	0.815819	0.00100046	0.0201722	buffering
ENSG00000103811	CTSH	4181.64	4234.4	3867.29	2966.69	3524.8	2371.4	2527.88	2058.37	2241	5441.37	5675.73	5678.92	0.845012	0.00099791	0.0201722	buffering
ENSG00000185561	TLCD2	98.1955	87.0223	97.1768	78.0983	77.9342	85.3023	113.543	105.505	92.148	278.121	304.266	320.416	1.04564	0.00100059	0.0201722	buffering
ENSG00000186301	MST1P2	84.2999	88.0461	68.7977	168.692	31.5683	136.484	68.1257	53.7671	41.7991	152.066	131.654	163.193	0.821015	0.000998228	0.0201722	buffering
ENSG00000062650	WAPL	5718.5	5192.67	6126.44	4373.51	7354.43	5080.6	3378.42	3288.93	3514.92	1729.75	1859.73	1782.19	-0.550631	0.00100674	0.0201871	buffering
ENSG00000090006	LTBP4	2602.18	3082.64	2977.22	2424.17	1553.75	1141.91	2636.26	2385.03	2347.4	8027.5	6162.36	7810.39	1.09056	0.00100796	0.0201871	buffering
ENSG00000165406	MARCH8	1750.84	1836.68	1853.24	1490.12	1733.3	1682.16	2059.25	2047.21	2105.15	1180.52	1068.83	1172.2	-0.622039	0.00100521	0.0201871	buffering
ENSG00000101892	ATP1B4	3.70549	1.02379	6.0198	5.20655	1.97302	2.27473	7.22546	2.02895	5.69987	27.0118	35.1076	23.8819	0.934726	0.00101047	0.0201891	buffering
ENSG00000112146	FBXO9	3412.76	3778.82	3773.56	3544.62	4226.2	4425.48	1606.12	1684.03	1653.91	849.371	896.22	871.69	-0.551146	0.00101071	0.0201891	buffering
ENSG00000105538	RASIP1	348.316	447.397	345.709	339.467	250.573	202.451	283.857	205.938	211.845	796.347	695.326	667.699	1.09944	0.00101815	0.0203088	buffering
ENSG00000099246	RAB18	1261.72	1100.58	1279.64	1545.31	2427.8	2390.74	1445.09	1463.89	1550.37	786.343	873.79	927.415	-0.616488	0.0010221	0.0203099	buffering
ENSG00000119333	WDR34	6030.68	7586.3	6911.59	8146.17	5734.58	5623.12	3672.6	4027.46	3963.31	2021.88	2042.09	1879.71	-0.574936	0.00102124	0.0203099	buffering
ENSG00000213963	NA	142.661	109.546	113.516	99.9658	58.204	138.758	71.2224	51.7382	52.2489	133.058	137.505	142.297	0.743053	0.00102638	0.0203419	buffering
ENSG00000239779	WBP1	83.3735	106.474	99.7567	134.329	63.1366	141.033	202.313	183.62	194.746	328.143	398.862	387.086	0.62036	0.0010303	0.0203929	buffering
ENSG00000111271	ACAD10	1858.3	1924.73	1704.46	1743.15	1382.1	1521.79	871.184	675.64	702.035	1854.81	1771.96	1808.06	0.849578	0.00103313	0.0204224	buffering
ENSG00000006282	SPATA20	332.568	357.303	268.311	243.667	136.138	148.995	147.606	111.592	102.598	392.171	311.093	380.121	1.17679	0.0010422	0.0205483	buffering
ENSG00000134987	WDR36	7087.68	5958.47	7257.3	5252.37	6961.79	5859.7	3283.45	3489.79	3456.97	1384.6	1689.07	1387.14	-0.663003	0.00104134	0.0205483	buffering
ENSG00000158856	DMTN	352.022	428.969	424.826	146.825	144.03	83.0275	73.2868	61.8829	88.3481	617.269	562.697	585.107	1.83279	0.00104473	0.0205716	buffering
ENSG00000107902	LHPP	222.329	257.996	261.431	279.071	233.803	148.995	152.767	144.055	150.097	308.134	275.985	321.411	0.599518	0.00104975	0.0205909	buffering
ENSG00000254349	MIR2052HG	68.5516	53.2372	36.1188	58.3134	24.6627	65.9671	29.934	22.3184	22.7995	57.0249	59.4879	68.6606	0.656854	0.00104977	0.0205909	buffering
ENSG00000261305	NA	3.70549	6.14275	2.57991	3.12393	6.90556	11.3736	7.22546	2.02895	3.79992	30.0131	28.2811	41.7934	1.02602	0.00104836	0.0205909	buffering
ENSG00000125124	BBS2	354.801	308.161	358.608	318.641	385.725	236.572	216.764	169.417	179.546	414.181	396.911	430.87	0.697238	0.00105305	0.0206104	buffering
ENSG00000170100	ZNF778	4014.9	4128.95	4017.79	3776.83	4568.52	3731.69	1239.68	1703.3	1642.51	527.23	578.301	540.329	-0.817623	0.00105347	0.0206104	buffering
ENSG00000156374	PCGF6	1818.47	1575.62	1897.96	1862.91	2491.92	2564.75	1208.72	951.577	1043.08	498.217	554.896	578.142	-0.677833	0.0010552	0.0206176	buffering
ENSG00000114166	KAT2B	1012.53	920.389	1001.01	690.389	934.224	991.781	291.083	272.894	307.793	648.283	588.053	588.093	0.599365	0.00105769	0.0206205	buffering
ENSG00000137171	KLC4	715.159	665.465	684.537	507.118	371.914	377.605	301.405	264.778	252.694	680.297	659.243	605.009	0.941146	0.00105941	0.0206205	buffering
ENSG00000164983	TMEM65	405.751	338.875	393.007	313.435	681.678	666.495	111.478	97.3895	51.2989	367.16	460.3	394.052	1.25448	0.00105812	0.0206205	buffering
ENSG00000124215	CDH26	25.0121	16.3807	25.7991	36.4459	3.94604	28.4341	2.06442	3.04342	5.69987	28.0122	7.8017	24.877	0.707394	0.00106787	0.02064	buffering
ENSG00000124787	RPP40	699.411	584.585	667.338	1075.67	1644.51	1052.06	337.532	377.384	336.293	144.063	166.761	139.311	-0.793136	0.00106854	0.02064	buffering
ENSG00000169230	PRELID1	6883.87	7906.75	6233.93	13755.7	8040.05	13023.9	3335.06	3521.24	3426.57	1790.78	1778.79	1724.47	-0.56205	0.00106283	0.02064	buffering
ENSG00000179965	ZNF771	301.997	349.113	280.351	441.516	343.305	369.643	153.799	163.33	151.047	64.0279	76.0665	65.6753	-0.623316	0.00106768	0.02064	buffering
ENSG00000180776	ZDHHC20	1073.67	927.556	958.868	943.428	1669.17	2854.78	1297.49	1185.92	1099.13	521.227	639.739	598.043	-0.674415	0.00106842	0.02064	buffering
ENSG00000272902	TBC1D8-AS1	8.33735	3.07138	6.0198	9.3718	17.7572	1.13736	6.19325	6.08685	4.7499	20.0087	27.3059	35.8229	0.833016	0.00106731	0.02064	buffering
ENSG00000181381	DDX60L	33.3494	39.9279	44.7185	1.04131	0.986509	2.27473	1.03221	3.04342	3.79992	70.0306	63.3888	63.6851	2.67251	0.00107279	0.0206696	buffering
ENSG00000204152	TIMM23B	1428.47	1447.64	1257.28	1661.93	1190.72	1425.12	700.869	826.797	814.132	367.16	366.68	293.549	-0.706329	0.00107278	0.0206696	buffering
ENSG00000108094	CUL2	2712.42	2235.96	2770.83	2007.65	3361.04	2808.15	2366.85	2398.22	2354.05	1190.52	1381.88	1289.62	-0.552148	0.00108063	0.0207681	buffering
ENSG00000111261	MANSC1	182.495	148.45	147.915	158.279	277.209	216.099	125.929	115.65	120.647	305.133	353.027	261.706	0.760726	0.00108342	0.0207955	buffering
ENSG00000110841	PPFIBP1	991.218	901.961	1124.84	620.621	831.627	544.797	504.75	412.891	478.789	823.359	927.427	818.951	0.732366	0.0010892	0.0208412	buffering
ENSG00000130545	CRB3	5.55823	9.21413	8.59972	6.24787	9.86509	7.96154	7.22546	4.0579	3.79992	23.01	24.3803	18.9065	0.67602	0.00108992	0.0208412	buffering
ENSG00000170275	CRTAP	2541.04	2687.45	2765.67	2698.04	4188.72	2756.97	2393.69	1792.58	1910.41	4290.87	4497.68	4614.19	0.745172	0.0010877	0.0208412	buffering
ENSG00000167641	PPP1R14A	917.109	1467.09	1306.3	1437.01	939.157	727.913	931.052	801.435	796.083	401.175	522.714	509.481	-0.582437	0.0010928	0.0208702	buffering
ENSG00000221968	FADS3	1588.73	1701.54	1609.01	1864.99	1557.7	1053.2	427.334	412.891	453.14	1010.44	815.277	919.454	0.662325	0.00109745	0.0209326	buffering
ENSG00000276144	NA	6.48461	3.07138	4.29986	11.4544	3.94604	11.3736	5.16104	1.01447	0.949979	47.0205	34.1324	27.8623	1.20481	0.00109909	0.0209377	buffering
ENSG00000076685	NT5C2	1446.07	1297.14	1444.75	1222.5	1640.56	1434.22	1420.32	1378.67	1481.02	751.328	772.368	799.05	-0.549381	0.0011022	0.0209599	buffering
ENSG00000089280	FUS	17048	20180	20668.6	17318	12208.1	15076.9	27385.5	29787	27865.7	12605.5	14082.1	11355.9	-0.781444	0.00110975	0.0209599	buffering
ENSG00000100767	PAPLN	463.186	496.539	442.885	444.64	234.789	295.714	151.735	118.694	111.148	341.149	257.456	262.701	0.873052	0.00110479	0.0209599	buffering
ENSG00000103184	SEC14L5	55.5823	62.4513	55.0382	92.6767	56.231	56.8682	69.1579	75.0711	102.598	10.0044	2.92564	17.9114	-1.36651	0.00110989	0.0209599	buffering
ENSG00000112972	HMGCS1	12377.3	9429.13	11654.3	6423.85	8289.64	7298.46	4269.21	3089.07	3583.32	5036.2	5912.71	6010.29	0.777382	0.00110632	0.0209599	buffering
ENSG00000138231	DBR1	968.986	900.937	976.068	883.032	1082.2	1106.65	435.592	459.557	502.539	199.087	223.324	259.716	-0.614852	0.0011049	0.0209599	buffering
ENSG00000149679	CABLES2	102.827	139.236	157.375	113.503	149.949	133.072	53.6748	63.9119	54.1488	141.062	118.001	147.272	0.685267	0.00110774	0.0209599	buffering
ENSG00000141448	GATA6	238.078	307.138	313.03	271.782	428.145	284.341	101.156	100.433	102.598	194.085	186.265	204.987	0.544369	0.00111268	0.0209865	buffering
ENSG00000260267	NA	478.008	520.086	394.727	609.167	290.034	435.61	240.504	211.011	198.546	468.204	419.341	402.013	0.622518	0.00111577	0.0209874	buffering
ENSG00000280069	NA	377.034	374.708	294.11	104.131	182.504	327.561	13.4187	9.13027	9.49979	51.0223	44.8597	40.7983	0.718607	0.00111893	0.0210004	buffering
ENSG00000170364	SETMAR	377.034	331.709	421.386	528.986	553.432	419.687	199.216	208.982	204.246	102.045	82.893	83.5868	-0.685093	0.00112274	0.0210458	buffering
ENSG00000151923	TIAL1	4067.7	3718.41	4336.84	3281.17	5032.18	3911.39	2520.65	2623.43	2521.24	1344.59	1426.74	1289.62	-0.554947	0.00112727	0.0211047	buffering
ENSG00000108515	ENO3	373.328	464.802	457.505	462.342	215.059	434.473	303.469	277.966	237.495	579.253	561.722	575.157	0.671308	0.00112958	0.0211221	buffering
ENSG00000049089	COL9A2	91.7109	109.546	131.576	53.1069	39.4604	19.3352	52.6426	48.6948	52.2489	204.089	143.356	144.287	1.31872	0.00114327	0.0211466	buffering
ENSG00000049449	NA	315.893	325.566	378.388	312.393	425.185	288.89	598.681	461.586	411.341	1187.52	1053.23	1111.5	0.774057	0.00113919	0.0211466	buffering
ENSG00000135124	P2RX4	629.007	664.441	571.021	720.587	725.084	635.786	282.825	273.908	313.493	550.24	479.804	606.004	0.599244	0.00113845	0.0211466	buffering
ENSG00000136937	NCBP1	7360.96	6274.82	7676.11	5063.89	6825.66	5527.59	2546.46	2833.43	2696.99	1321.58	1366.27	1276.69	-0.616086	0.00114369	0.0211466	buffering
ENSG00000143384	MCL1	10599.6	10415	13087	8700.15	13355.4	8326.64	15262.2	11376.3	12611.9	5390.35	5581.14	5710.77	-0.782153	0.00113881	0.0211466	buffering
ENSG00000168827	GFM1	3434.06	3120.52	3826.87	3319.7	4871.38	3942.1	1894.1	2089.82	2177.35	1013.44	1190.73	1033.89	-0.591819	0.00114618	0.0211466	buffering
ENSG00000172006	ZNF554	276.985	220.115	241.652	246.791	351.197	351.445	117.672	128.838	117.797	241.105	261.357	286.583	0.624561	0.0011441	0.0211466	buffering
ENSG00000204472	AIF1	390.929	413.612	411.926	481.086	433.077	526.599	118.704	127.824	139.647	26.0113	39.9837	41.7934	-0.902431	0.00114267	0.0211466	buffering
ENSG00000205436	EXOC3L4	213.066	276.424	200.373	393.615	169.68	210.412	126.962	123.766	88.3481	278.121	276.96	254.741	0.75319	0.00114482	0.0211466	buffering
ENSG00000239900	ADSL	465.965	402.35	393.867	372.789	695.489	668.77	235.343	276.952	253.644	128.056	98.4964	112.444	-0.600037	0.00113724	0.0211466	buffering
ENSG00000176531	PHLDB3	177.863	199.639	221.013	198.89	136.138	130.797	103.221	108.549	143.447	297.13	287.688	310.465	0.877838	0.0011523	0.0212339	buffering
ENSG00000168259	DNAJC7	5598.07	5999.42	6853.97	5280.49	8292.6	5370.63	3972.97	4488.03	4345.2	2221.97	2360.01	2172.26	-0.560773	0.00115712	0.0212711	buffering
ENSG00000267265	NA	937.489	926.532	755.055	843.462	557.378	888.281	290.05	244.488	211.845	653.285	526.614	524.407	0.778234	0.00115683	0.0212711	buffering
ENSG00000196586	MYO6	11.1165	27.6424	27.5191	7.28918	14.7976	3.41209	9.28987	1.01447	1.89996	41.0179	47.7854	54.7294	1.05267	0.00116385	0.0213691	buffering
ENSG00000137075	RNF38	1465.52	1325.81	1345	1234.99	1568.55	1901.67	891.828	843.028	767.583	413.18	444.697	428.88	-0.580897	0.00117149	0.0214576	buffering
ENSG00000105821	DNAJC2	3726.8	4110.53	4462.39	3362.39	5862.82	4172.99	2303.89	2173	2074.75	1062.46	1237.54	1099.56	-0.570637	0.00118657	0.0215937	buffering
ENSG00000143870	PDIA6	14263.4	14232.8	18313.1	11774.1	17669.4	9895.06	5253.94	5960.04	6272.71	10481.6	11798.1	11433.5	0.629755	0.00118263	0.0215937	buffering
ENSG00000167695	FAM57A	212.139	224.21	210.693	483.168	568.229	361.682	201.281	221.155	204.246	107.047	101.422	94.5326	-0.718491	0.00118888	0.0215937	buffering
ENSG00000179008	C14orf39	13.8956	12.2855	5.15983	15.6197	10.8516	40.9451	13.4187	12.1737	13.2997	32.014	37.0581	21.8918	0.613622	0.00119117	0.0215937	buffering
ENSG00000182287	AP1S2	377.034	300.995	304.43	210.345	308.777	509.539	383.981	338.834	343.892	152.066	185.29	128.365	-0.73486	0.00118784	0.0215937	buffering
ENSG00000186076	NA	629.933	585.609	748.175	1595.29	1229.19	501.577	761.77	711.147	766.633	356.155	361.804	420.919	-0.560466	0.00119006	0.0215937	buffering
ENSG00000137825	ITPKA	146.367	175.068	205.533	230.13	192.369	110.324	37.1595	45.6513	25.6494	128.056	97.5212	188.07	0.959476	0.00119691	0.0216625	buffering
ENSG00000064687	ABCA7	3014.42	3567.92	3128.58	2423.13	1307.12	1305.69	803.058	847.086	944.279	2098.92	1764.16	2028.97	0.841475	0.00120616	0.0216753	buffering
ENSG00000085832	EPS15	5941.75	5155.82	5898.55	4407.87	6475.45	5130.65	2102.61	1598.81	1729.91	3544.55	3707.76	3785.29	0.667613	0.00120214	0.0216753	buffering
ENSG00000152767	FARP1	985.66	997.174	983.808	360.294	576.121	420.824	186.83	200.866	213.745	930.406	729.459	886.617	0.759445	0.00120346	0.0216753	buffering
ENSG00000170542	SERPINB9	1846.26	1572.54	1735.42	1315.18	2719.81	1177.17	538.813	367.24	417.991	934.408	1076.63	1015.98	0.73888	0.00120387	0.0216753	buffering
ENSG00000185133	INPP5J	1189.46	1293.05	1224.6	1068.38	852.344	818.902	520.233	442.311	433.19	1612.7	1321.41	1621.98	1.14861	0.00120605	0.0216753	buffering
ENSG00000235852	NA	40.7604	70.6417	55.0382	77.057	39.4604	42.0824	74.319	77.1001	75.9983	29.0127	40.9589	34.8278	-0.607731	0.00120309	0.0216753	buffering
ENSG00000126562	WNK4	2026.9	2722.26	2765.67	1648.4	1177.89	886.006	581.133	650.278	721.034	3013.31	2263.47	3043.95	1.41702	0.00121331	0.0217114	buffering
ENSG00000155660	PDIA4	9747.29	10815.3	12545.3	8785.54	10460.9	6366.96	4045.22	5109.91	5363.58	12679.5	11561.1	13162.9	0.873907	0.00121294	0.0217114	buffering
ENSG00000155792	DEPTOR	5.55823	5.11896	5.15983	8.33049	1.97302	5.68682	2.06442	2.02895	1.89996	13.0057	10.7273	14.9262	0.562147	0.0012153	0.0217114	buffering
ENSG00000188707	ZBED6CL	3837.03	3693.84	3714.22	3097.9	2644.83	2554.52	1227.3	1245.77	1377.47	3842.68	3391.79	3900.72	0.960568	0.00121316	0.0217114	buffering
ENSG00000227470	NA	39.834	23.5472	27.5191	22.9088	65.1096	18.1978	34.0629	46.6658	46.549	9.00393	15.6034	7.96064	-0.765838	0.00121455	0.0217114	buffering
ENSG00000114270	COL7A1	296.439	291.781	282.071	511.284	205.194	287.753	225.021	283.038	235.595	665.29	393.01	510.476	0.650253	0.00122343	0.0217292	buffering
ENSG00000117643	MAN1C1	2.77912	5.11896	7.73974	8.33049	3.94604	2.27473	1.03221	1.01447	0.949979	17.0074	11.7025	21.8918	0.795649	0.00122298	0.0217292	buffering
ENSG00000135924	DNAJB2	365.917	434.088	413.646	367.583	212.099	252.495	271.471	246.517	218.495	659.288	604.631	747.305	0.929146	0.00122266	0.0217292	buffering
ENSG00000122952	ZWINT	6039.02	6681.27	7314.06	8381.51	8358.69	6949.29	4862.73	5818.01	5935.47	2927.28	2948.07	2881.75	-0.614649	0.00122762	0.021778	buffering
ENSG00000178093	TSSK6	73.1834	87.0223	71.3776	153.073	62.1501	95.5385	104.253	97.3895	114.947	178.078	202.844	211.952	0.586282	0.00124057	0.0218168	buffering
ENSG00000178852	EFCAB13	70.4043	57.3324	60.198	5.20655	7.89207	34.1209	8.25766	4.0579	3.79992	41.0179	45.835	41.7934	1.14748	0.00123616	0.0218168	buffering
ENSG00000182957	SPATA13	49.0977	45.0469	47.2984	111.42	205.194	110.324	238.44	273.908	329.643	17.0074	26.3307	31.8426	-2.03216	0.00123392	0.0218168	buffering
ENSG00000204498	NFKBIL1	597.51	709.488	699.157	800.768	537.647	400.352	509.911	401.732	436.04	939.41	905.972	1047.82	0.66297	0.00123387	0.0218168	buffering
ENSG00000232063	NA	81.5208	64.4989	64.4979	62.4787	75.9612	51.1814	59.8681	50.7237	33.2493	177.077	154.083	206.977	1.12147	0.00123988	0.0218168	buffering
ENSG00000039560	RAI14	1308.96	1345.26	1507.53	1372.45	2351.84	1486.53	680.225	665.495	738.134	1282.56	1230.72	1317.49	0.554711	0.00124333	0.0218279	buffering
ENSG00000159720	ATP6V0D1	2692.04	2800.07	2971.2	3657.08	2897.38	2171.23	1607.15	1942.72	1905.66	899.392	765.541	889.602	-0.660698	0.00124554	0.0218414	buffering
ENSG00000095485	CWF19L1	1985.22	1648.31	1879.04	1960.79	2507.71	2212.17	1809.46	2230.83	2196.35	836.365	959.609	845.818	-0.756502	0.00125056	0.021879	buffering
ENSG00000165416	SUGT1	4071.41	3564.84	3819.13	3727.89	6711.22	4458.46	1752.69	1563.31	1657.71	873.381	1142.95	880.646	-0.540001	0.00124947	0.021879	buffering
ENSG00000164307	ERAP1	919.888	829.272	917.59	395.698	644.19	522.05	385.014	260.72	229.895	2431.06	2240.06	2566.31	1.94763	0.00125547	0.0219142	buffering
ENSG00000255478	NA	1.85274	4.09517	6.0198	8.33049	3.94604	10.2363	2.06442	6.08685	2.84994	20.0087	25.3555	21.8918	0.821543	0.00125689	0.0219142	buffering
ENSG00000103742	IGDCC4	48.1714	50.1658	40.4187	35.4046	40.4469	31.8462	10.3221	7.10132	5.69987	41.0179	35.1076	40.7983	0.920145	0.00126009	0.0219359	buffering
ENSG00000172366	NA	1733.24	2023.01	1764.66	3277.01	2010.51	2410.07	810.283	827.811	796.083	474.207	408.614	470.673	-0.544668	0.00126101	0.0219359	buffering
ENSG00000198353	HOXC4	15.7483	34.8089	26.6591	36.4459	11.8381	21.6099	21.6764	7.10132	13.2997	67.0292	84.8434	49.754	1.03583	0.00126247	0.0219361	buffering
ENSG00000233937	NA	702.19	555.919	470.404	1037.15	505.093	697.204	560.489	441.296	417.041	998.436	999.592	1092.6	0.699871	0.0012717	0.0220714	buffering
ENSG00000161298	ZNF382	325.157	262.091	301.85	303.021	451.821	479.967	162.057	175.504	160.546	306.134	303.291	289.568	0.543509	0.00127435	0.0220922	buffering
ENSG00000225648	SBDSP1	404.825	331.709	313.03	572.721	351.197	784.781	284.889	301.299	299.243	116.051	149.207	133.341	-0.616115	0.00128113	0.0221592	buffering
ENSG00000092621	PHGDH	1184.83	1037.1	1271.9	2716.78	1488.64	1229.49	9079.3	5304.69	5901.27	22114.6	21472.2	22218.2	1.21033	0.0012967	0.0222103	buffering
ENSG00000112739	PRPF4B	9997.41	9750.6	10643	6640.44	8427.75	10242	4270.24	4639.19	4767	2615.14	2445.83	2359.34	-0.579897	0.00129248	0.0222103	buffering
ENSG00000113594	LIFR	12.0428	4.09517	21.4993	17.7023	13.8111	7.96154	12.3865	16.2316	10.4498	30.0131	35.1076	34.8278	0.533135	0.00129439	0.0222103	buffering
ENSG00000118217	ATF6	4584.62	3888.36	4444.33	4418.28	5615.21	4248.05	2081.96	1596.78	1797.36	3491.52	3859.89	3978.33	0.64133	0.00129868	0.0222103	buffering
ENSG00000123297	TSFM	1426.61	1395.43	1605.57	1761.9	2540.26	1608.23	561.521	600.569	637.436	312.136	319.87	306.485	-0.55975	0.00129748	0.0222103	buffering
ENSG00000155252	PI4K2A	838.367	955.198	1062.06	824.718	1231.16	564.132	710.159	848.101	879.681	400.175	344.25	401.017	-0.682781	0.00129209	0.0222103	buffering
ENSG00000160867	FGFR4	2020.42	2240.06	2210.13	3069.78	1664.24	1368.25	726.674	821.724	918.63	1934.84	1515.48	1824.98	0.706042	0.00128764	0.0222103	buffering
ENSG00000176170	SPHK1	630.86	762.725	767.095	1561.97	958.887	775.682	876.345	1237.66	1153.27	352.154	378.382	410.968	-0.925137	0.00129081	0.0222103	buffering
ENSG00000257108	NHLRC4	133.398	117.736	135.016	234.295	125.287	128.522	102.189	62.8974	77.8983	216.094	206.745	231.854	0.846952	0.00129342	0.0222103	buffering
ENSG00000198000	NOL8	5195.1	4933.65	5625.93	3489.43	5279.8	4433.44	2470.07	2473.29	2391.1	1400.61	1311.66	1197.08	-0.588633	0.00130302	0.0222275	buffering
ENSG00000199575	SNORD114-1	220.477	164.831	183.174	316.558	328.508	531.149	59.8681	40.579	46.549	13.0057	11.7025	13.9311	-0.927353	0.00130609	0.0222275	buffering
ENSG00000248191	PES1P1	286.249	352.184	374.948	318.641	242.681	257.044	132.123	166.374	140.597	327.143	274.035	255.736	0.726315	0.00130699	0.0222275	buffering
ENSG00000272554	NA	71.3307	45.0469	56.7581	61.4373	46.3659	109.187	21.6764	11.1592	20.8995	63.0275	84.8434	61.695	0.93809	0.00130503	0.0222275	buffering
ENSG00000186591	UBE2H	1230.22	1183.5	1406.05	1023.61	1869.43	999.742	1339.81	976.939	1026.93	2341.02	2411.7	2428	0.728571	0.00131289	0.0222782	buffering
ENSG00000185347	C14orf80	711.454	785.249	801.494	1019.44	656.029	524.325	291.083	321.588	279.294	162.071	139.455	128.365	-0.559489	0.00131441	0.0222791	buffering
ENSG00000049769	PPP1R3F	47.245	80.8796	59.338	130.164	48.3389	54.5934	31.9984	24.3474	20.8995	57.0249	65.3392	66.6704	0.648576	0.0013276	0.0223829	buffering
ENSG00000101871	MID1	14.822	12.2855	9.45969	14.5784	29.5953	14.7857	9.28987	5.07237	1.89996	40.0175	38.0333	32.8377	0.93941	0.00132362	0.0223829	buffering
ENSG00000124217	MOCS3	675.325	580.49	675.078	989.245	676.745	693.792	355.08	370.283	396.141	220.096	194.067	172.149	-0.589016	0.00132789	0.0223829	buffering
ENSG00000130768	SMPDL3B	67.6252	53.2372	65.3578	44.7764	14.7976	19.3352	5.16104	16.2316	6.64985	108.047	105.323	110.454	1.58575	0.00132711	0.0223829	buffering
ENSG00000086712	TXLNG	1870.35	1889.92	2165.41	1502.61	2419.91	1911.91	1535.93	1565.33	1651.06	837.365	900.121	861.74	-0.519673	0.00133062	0.0223911	buffering
ENSG00000165675	ENOX2	485.419	511.896	541.782	329.054	577.108	473.143	207.474	208.982	227.995	376.164	393.01	417.934	0.553959	0.0013344	0.0224077	buffering
ENSG00000273148	NA	12.0428	6.14275	10.3197	8.33049	8.87858	15.9231	3.09662	15.2171	9.49979	35.0153	39.9837	33.8327	0.877665	0.00133525	0.0224077	buffering
ENSG00000013374	NUB1	1784.19	1768.09	2138.75	1301.64	2378.47	1347.78	1529.73	1429.39	1528.52	2943.28	2579.44	2793.19	0.546607	0.00134797	0.0224489	buffering
ENSG00000033011	ALG1	1371.96	1385.19	1457.65	2064.92	1274.57	1158.97	762.802	883.607	912.93	418.182	391.06	447.786	-0.612957	0.00135018	0.0224489	buffering
ENSG00000100242	SUN2	1673.95	1784.47	2063.93	1643.19	891.804	922.402	1017.76	1112.88	1122.88	2076.91	2017.71	2209.08	0.622945	0.00135097	0.0224489	buffering
ENSG00000101220	C20orf27	2169.56	2797	2197.23	3740.39	2441.61	3012.88	1293.36	1488.23	1485.77	712.311	699.227	767.207	-0.596546	0.00134334	0.0224489	buffering
ENSG00000102001	CACNA1F	2.77912	7.16655	2.57991	19.7849	2.95953	3.41209	3.09662	2.02895	3.79992	37.0161	16.5786	17.9114	0.762162	0.00134842	0.0224489	buffering
ENSG00000106665	CLIP2	121.355	133.093	149.635	82.2636	76.9477	48.9066	20.6442	20.2895	20.8995	211.092	134.579	157.223	1.76742	0.00134235	0.0224489	buffering
ENSG00000151025	GPR158	194.538	154.593	141.035	58.3134	66.0961	78.4781	71.2224	51.7382	68.3985	293.128	330.597	319.421	1.61113	0.00134936	0.0224489	buffering
ENSG00000216285	NA	295.513	295.876	204.673	285.319	293.98	123.973	135.219	162.316	134.897	49.0214	53.6367	82.5917	-0.74232	0.00134695	0.0224489	buffering
ENSG00000224086	NA	60.2142	81.9034	69.6577	47.9003	43.4064	30.7088	44.3849	46.6658	45.599	114.05	121.901	83.5868	0.987848	0.00134961	0.0224489	buffering
ENSG00000141098	GFOD2	1062.55	1083.17	1061.2	1234.99	870.101	1088.46	610.035	657.379	673.535	336.147	392.035	323.401	-0.556892	0.00136886	0.0226966	buffering
ENSG00000108179	PPIF	7024.68	7224.9	8143.93	7716.11	11044	5424.09	3390.8	4606.73	4331.9	1849.81	1697.84	1817.02	-0.714179	0.00138531	0.0227187	buffering
ENSG00000135249	RINT1	2657.76	2439.7	2671.07	2724.07	3570.18	3707.8	1503.93	1579.54	1659.61	811.354	900.121	864.725	-0.566293	0.00138554	0.0227187	buffering
ENSG00000153162	BMP6	2.77912	5.11896	8.59972	21.8675	4.93255	12.511	15.4831	2.02895	4.7499	55.024	58.5127	68.6606	1.54337	0.0013896	0.0227187	buffering
ENSG00000168159	RNF187	3431.28	4528.23	4764.24	3560.24	3273.24	3653.21	1651.53	1895.04	1989.26	3390.48	2802.76	3081.76	0.60469	0.00137901	0.0227187	buffering
ENSG00000178585	CTNNBIP1	770.742	797.534	718.076	738.289	605.717	807.528	422.173	290.14	410.391	1065.46	905.972	982.144	0.890584	0.00138194	0.0227187	buffering
ENSG00000179954	SSC5D	12.9692	21.4996	27.5191	18.7436	9.86509	4.54945	1.03221	5.07237	5.69987	20.0087	20.4795	20.8967	0.76873	0.00138076	0.0227187	buffering
ENSG00000184500	PROS1	1339.53	1100.58	1308.88	1014.24	1948.36	1277.26	823.702	552.889	629.836	1276.56	1615.93	1425.95	0.683755	0.00138797	0.0227187	buffering
ENSG00000227533	SLC2A1-AS1	270.501	238.544	193.494	179.105	129.233	268.418	57.8036	75.0711	46.549	152.066	175.538	172.149	0.852112	0.00137528	0.0227187	buffering
ENSG00000231304	NA	25.0121	14.3331	27.5191	52.0655	20.7167	62.555	22.7086	21.304	15.1997	43.0188	58.5127	49.754	0.735443	0.00138765	0.0227187	buffering
ENSG00000247240	UBL7-AS1	265.869	293.828	224.453	462.342	228.87	436.748	229.15	218.112	207.095	379.165	415.44	417.934	0.563672	0.00137417	0.0227187	buffering
ENSG00000164185	ZNF474	19.4538	15.3569	9.45969	27.0741	17.7572	19.3352	6.19325	8.1158	6.64985	22.0096	21.4547	22.8869	0.547227	0.00139319	0.0227286	buffering
ENSG00000151176	PLBD2	3135.77	3164.54	3256.71	3092.69	1826.03	1234.04	2108.8	2513.87	2640.94	6250.73	5238.84	6309.81	0.869431	0.00139929	0.0228036	buffering
ENSG00000004961	HCCS	1458.11	1579.71	1875.6	2326.29	3078.89	2743.32	1236.59	1400.99	1433.52	730.319	802.599	718.448	-0.694658	0.00142558	0.0228073	buffering
ENSG00000059378	PARP12	882.833	835.414	795.474	920.519	1111.8	913.303	535.716	499.121	455.99	1032.45	896.22	1031.9	0.643316	0.00142383	0.0228073	buffering
ENSG00000066926	FECH	3859.27	3562.8	4018.65	3388.43	5356.74	2969.66	1857.97	1643.45	1671.96	3160.38	3074.84	3373.32	0.546119	0.00141274	0.0228073	buffering
ENSG00000071051	NCK2	14.822	14.3331	12.8996	13.537	39.4604	18.1978	34.0629	18.2605	15.1997	104.045	73.1409	96.5228	1.20934	0.00140544	0.0228073	buffering
ENSG00000075340	ADD2	1386.78	1577.66	1751.76	905.94	722.125	591.429	450.043	589.41	600.387	2666.16	2317.1	2737.47	1.62994	0.00141101	0.0228073	buffering
ENSG00000080947	CROCCP3	320.525	367.541	284.651	234.295	139.098	227.473	72.2546	88.2593	74.0984	154.067	98.4964	129.36	0.70242	0.00142349	0.0228073	buffering
ENSG00000100591	AHSA1	9862.16	9630.81	11815.1	9723.76	15264.3	7898.99	5085.69	6835.53	6700.2	2534.11	2867.12	2703.63	-0.714815	0.00142559	0.0228073	buffering
ENSG00000106868	SUSD1	3509.1	3783.94	3628.22	2256.52	3207.14	2407.8	911.44	882.593	959.479	1982.87	1823.65	2002.1	0.544578	0.00142649	0.0228073	buffering
ENSG00000123609	NMI	1208.92	1222.41	1463.67	964.254	1632.67	1269.3	564.618	498.107	506.339	913.398	1050.3	945.326	0.562138	0.00140708	0.0228073	buffering
ENSG00000125931	CITED1	51.8769	51.1896	67.9378	84.3462	67.0826	86.4396	28.9018	31.4487	29.4494	77.0336	72.1657	63.6851	0.651296	0.00140851	0.0228073	buffering
ENSG00000133863	TEX15	175.084	212.949	201.233	442.557	763.558	631.237	1553.47	1216.35	1262.52	162.071	210.646	150.257	-2.05498	0.00141889	0.0228073	buffering
ENSG00000134802	SLC43A3	8922.82	8323.43	7576.35	12427	10050.6	8523.4	3629.24	5052.08	4828.74	1723.75	1658.84	1685.67	-0.798061	0.00140311	0.0228073	buffering
ENSG00000143367	TUFT1	264.943	265.162	298.41	282.195	260.438	200.176	268.374	228.257	257.444	512.223	460.3	498.535	0.624193	0.00142259	0.0228073	buffering
ENSG00000160972	PPP1R16A	1415.5	1883.78	1678.66	2689.71	1466.94	1580.94	1431.67	2162.86	1926.56	839.366	749.938	796.064	-0.765033	0.00142472	0.0228073	buffering
ENSG00000174013	FBXO45	3209.88	2984.35	3394.31	2501.23	4030.88	4647.27	1344.97	1511.57	1530.42	724.316	787.971	799.05	-0.552814	0.0014041	0.0228073	buffering
ENSG00000174721	FGFBP3	44.4659	95.2127	82.5573	80.1809	55.2445	54.5934	114.575	166.374	168.146	69.0301	66.3144	49.754	-0.659411	0.00142562	0.0228073	buffering
ENSG00000204514	ZNF814	283.47	253.9	231.332	109.338	201.248	143.308	22.7086	24.3474	23.7495	40.0175	56.5623	44.7786	0.655909	0.00141706	0.0228073	buffering
ENSG00000221164	SNORA11F	39.834	42.9993	30.959	14.5784	32.5548	50.044	92.8987	120.722	94.0479	18.0079	12.6778	36.818	-1.09602	0.00142107	0.0228073	buffering
ENSG00000198663	C6orf89	6167.79	6028.09	6501.39	4796.28	7724.37	4428.89	3722.14	3118.49	3537.72	6508.84	6445.18	6554.59	0.583243	0.00142959	0.0228329	buffering
ENSG00000283632	EXOC3L2	1238.56	1360.62	1450.77	1020.48	529.755	414	78.4478	77.1001	134.897	535.234	514.912	580.132	1.40054	0.00143423	0.022883	buffering
ENSG00000153976	NA	501.167	669.56	580.481	515.449	389.671	307.088	439.721	295.212	377.142	1497.65	1200.49	1435.9	1.15792	0.0014523	0.0231229	buffering
ENSG00000091164	TXNL1	2621.63	2465.29	2729.55	3938.24	6362	4799.67	1778.49	1736.78	1920.86	1043.46	1203.41	1108.52	-0.579855	0.0014702	0.0232378	buffering
ENSG00000114861	FOXP1	1009.75	942.913	1013.91	664.356	1104.89	750.66	763.834	838.97	893.93	457.199	430.068	447.786	-0.585566	0.00146692	0.0232378	buffering
ENSG00000169660	HEXDC	729.055	799.582	798.914	633.117	487.335	459.495	259.084	265.792	229.895	634.277	569.524	641.827	0.826385	0.00146962	0.0232378	buffering
ENSG00000225793	NA	40.7604	41.9755	44.7185	61.4373	33.5413	83.0275	42.3205	29.4198	19.9496	95.0415	109.224	91.5474	0.973508	0.00146436	0.0232378	buffering
ENSG00000257337	NA	92.6372	71.6655	62.7779	106.214	43.4064	118.286	56.7714	41.5935	51.2989	156.068	107.273	118.415	0.742781	0.00146846	0.0232378	buffering
ENSG00000055044	NOP58	10506.9	9673.81	11424.7	9941.39	13422.4	11535.1	4862.73	6120.32	5787.27	2472.08	2887.6	2290.68	-0.687063	0.00147391	0.023248	buffering
ENSG00000166340	TPP1	2053.77	2056.8	2118.11	2036.8	1338.69	1069.12	1810.49	1805.76	1704.26	3177.39	3135.31	3356.41	0.540072	0.00147262	0.023248	buffering
ENSG00000206172	HBA1	1845.33	1925.75	1612.45	6934.09	3525.78	4230.99	2099.51	2326.19	2172.6	1174.51	1144.9	1141.36	-0.612655	0.0014766	0.0232664	buffering
ENSG00000002586	CD99	2087.12	2509.31	2546.38	2529.34	2986.16	2562.48	1673.21	1400.99	1498.12	2570.12	2674.03	2847.92	0.557865	0.00148305	0.0232816	buffering
ENSG00000117602	RCAN3	225.108	212.949	278.631	84.3462	121.341	148.995	38.1917	57.825	56.0488	266.116	317.919	269.667	1.50419	0.00148438	0.0232816	buffering
ENSG00000121064	SCPEP1	431.69	382.898	459.225	521.697	574.148	412.863	75.3512	109.563	155.797	391.171	497.358	426.89	1.12387	0.00148194	0.0232816	buffering
ENSG00000129474	AJUBA	165.821	183.259	214.993	257.204	242.681	168.33	165.153	138.983	158.647	310.135	278.911	303.5	0.58757	0.0014922	0.0232816	buffering
ENSG00000131238	PPT1	7089.53	5904.21	6809.26	8827.19	13747	7615.79	4977.31	5097.73	5202.09	8511.71	8524.33	8986.57	0.513599	0.00149286	0.0232816	buffering
ENSG00000143434	SEMA6C	150.999	207.83	148.775	183.271	113.449	139.896	107.35	89.2737	70.2985	261.114	176.513	245.785	0.903964	0.00149202	0.0232816	buffering
ENSG00000144468	RHBDD1	1830.51	1481.43	1591.81	1533.85	2316.32	1765.19	1176.72	1014.47	972.779	1917.84	1980.66	2044.89	0.565903	0.00149093	0.0232816	buffering
ENSG00000150764	DIXDC1	775.374	647.037	892.651	974.667	1355.46	951.973	628.615	599.554	661.185	296.129	377.407	355.244	-0.625018	0.00148719	0.0232816	buffering
ENSG00000185507	IRF7	36.1285	49.142	55.0382	59.3547	18.7437	44.3572	24.773	21.304	22.7995	49.0214	65.3392	69.6556	0.647254	0.00149167	0.0232816	buffering
ENSG00000243083	LINC00870	4.63186	17.4045	9.45969	7.28918	3.94604	26.1594	7.22546	2.02895	0.949979	33.0144	28.2811	10.9459	0.84092	0.0014908	0.0232816	buffering
ENSG00000164620	RELL2	623.449	718.702	535.762	1195.42	564.283	929.226	532.619	904.911	695.385	233.102	215.522	227.873	-1.0244	0.00151062	0.0234414	buffering
ENSG00000166123	GPT2	201.949	200.663	244.232	285.319	284.115	143.308	383.981	243.474	248.895	859.375	746.037	716.458	0.931201	0.00151235	0.0234414	buffering
ENSG00000273604	EPOP	711.454	1015.6	1043.15	761.198	991.442	705.165	460.365	460.571	507.289	253.11	242.828	258.721	-0.538498	0.00151093	0.0234414	buffering
ENSG00000117305	HMGCL	957.869	838.486	899.53	1182.93	1210.45	789.33	668.871	505.208	523.439	1133.49	1317.51	1261.76	0.711423	0.00152084	0.0234738	buffering
ENSG00000151657	KIN	1037.54	992.055	1289.96	1115.24	1663.25	1294.32	799.961	744.624	702.985	389.17	404.713	395.047	-0.545098	0.00152059	0.0234738	buffering
ENSG00000162878	PKDCC	127.839	132.069	100.617	199.932	98.6509	177.429	27.8696	24.3474	46.549	100.044	97.5212	102.493	0.866271	0.00152136	0.0234738	buffering
ENSG00000186594	MIR22HG	109.312	146.402	98.0368	191.601	62.1501	184.253	73.2868	131.882	93.098	30.0131	26.3307	26.8672	-0.921377	0.00152215	0.0234738	buffering
ENSG00000278730	NA	364.064	278.471	314.75	362.376	374.873	514.088	156.896	151.157	110.198	349.152	430.068	386.091	0.873059	0.00151944	0.0234738	buffering
ENSG00000134001	EIF2S1	8555.98	7602.68	9616.2	10205.9	18279	10721.9	7392.67	8559.12	8658.11	4094.79	4857.53	4327.6	-0.62273	0.00153046	0.0235471	buffering
ENSG00000149476	TKFC	1728.61	1755.8	1959.02	2112.82	1266.68	1054.34	1336.71	1233.6	1264.42	2269.99	2108.41	2091.66	0.519983	0.00153155	0.0235471	buffering
ENSG00000182325	FBXL6	539.149	760.678	623.479	1217.29	529.755	650.572	289.018	406.804	398.991	276.12	132.629	178.119	-0.621055	0.00152912	0.0235471	buffering
ENSG00000013392	RWDD2A	138.029	109.546	136.735	174.94	214.072	128.522	70.1901	64.9264	76.9483	135.059	137.505	155.233	0.597126	0.00153667	0.0236021	buffering
ENSG00000108010	GLRX3	3592.47	3306.85	3837.19	6029.19	10000.2	6000.73	2957.28	3487.76	3356.28	1295.57	1410.16	1418.98	-0.775853	0.00154144	0.0236131	buffering
ENSG00000132635	PCED1A	816.134	997.174	684.537	1233.95	523.836	787.055	505.782	370.283	308.743	998.436	965.46	945.326	0.831237	0.00154204	0.0236131	buffering
ENSG00000137834	SMAD6	1063.48	1167.12	1159.24	765.363	606.703	557.308	129.026	109.563	102.598	456.199	521.738	497.54	0.948082	0.00154065	0.0236131	buffering
ENSG00000167699	GLOD4	2483.6	2286.13	3094.18	3166.63	3653.04	2228.09	2301.82	2715.75	2802.44	1147.5	1518.4	1158.27	-0.67508	0.00154526	0.0236386	buffering
ENSG00000047644	WWC3	0.926372	8.19034	2.57991	11.4544	9.86509	9.09891	1.03221	1.01447	1.89996	21.0092	15.6034	14.9262	0.755819	0.00155507	0.0236392	buffering
ENSG00000073060	SCARB1	9526.81	10690.4	9276.51	10889	9135.07	8328.91	4606.74	4791.36	5075.74	10107.4	8112.79	9090.06	0.608337	0.00155056	0.0236392	buffering
ENSG00000168872	DDX19A	1652.65	1713.83	1986.53	1637.98	1704.69	1692.4	982.662	1133.17	1160.87	500.218	517.838	525.402	-0.572006	0.00155494	0.0236392	buffering
ENSG00000213614	HEXA	2377.07	2347.56	2292.68	2483.53	2673.44	2031.33	1070.4	1165.63	1091.53	1943.85	1921.17	2063.8	0.512612	0.00155556	0.0236392	buffering
ENSG00000233968	NA	167.673	165.854	152.215	189.519	114.435	266.143	67.0935	39.5645	61.7486	13.0057	20.4795	6.96556	-0.830572	0.00155617	0.0236392	buffering
ENSG00000268543	NA	135.25	85.9985	78.2574	64.5613	109.503	83.0275	27.8696	63.9119	37.0492	11.0048	4.87606	8.95572	-0.990812	0.00154993	0.0236392	buffering
ENSG00000145491	ROPN1L	12.9692	12.2855	6.0198	56.2308	33.5413	28.4341	114.575	69.9987	88.3481	8.00349	8.77691	7.96064	-1.65256	0.00155974	0.0236699	buffering
ENSG00000129951	PLPPR3	712.38	1102.62	1226.32	949.675	866.155	416.275	1138.53	833.898	905.33	2429.06	2014.79	2375.26	0.756286	0.0015673	0.0237371	buffering
ENSG00000185065	NA	55.5823	41.9755	37.8388	65.6026	60.1771	88.7143	38.1917	24.3474	22.7995	125.055	145.307	115.429	1.12927	0.00156646	0.0237371	buffering
ENSG00000143815	LBR	13077.6	10882.9	12258.9	11698.1	17530.3	14313.7	8606.55	8419.12	8657.16	4928.15	4932.62	4870.92	-0.497038	0.00157024	0.0237506	buffering
ENSG00000163507	KIAA1524	1967.61	1773.21	1876.46	1633.82	2303.5	2110.95	918.665	1012.45	944.279	475.207	519.788	545.304	-0.537168	0.00157131	0.0237506	buffering
ENSG00000232000	CLCN3P1	16.6747	9.21413	12.8996	4.16524	4.93255	13.6484	2.06442	5.07237	3.79992	22.0096	32.182	22.8869	0.771633	0.00157692	0.0237882	buffering
ENSG00000227741	NA	6.48461	25.5948	14.6195	29.1567	6.90556	9.09891	2.06442	1.01447	2.84994	11.0048	12.6778	13.9311	0.524508	0.0015892	0.0239497	buffering
ENSG00000067334	DNTTIP2	5008.9	4482.16	5534.78	5602.25	8141.66	5767.57	3272.1	3997.03	3965.21	1727.75	1931.89	1801.1	-0.662984	0.00159397	0.0239979	buffering
ENSG00000107779	BMPR1A	1187.61	1009.46	1120.54	1422.43	1980.91	2400.97	923.826	847.086	905.33	479.209	526.614	503.511	-0.558601	0.00160035	0.0240258	buffering
ENSG00000188779	SKOR1	23.1593	44.0231	25.7991	11.4544	18.7437	5.68682	3.09662	9.13027	3.79992	17.0074	17.5538	15.9213	0.724773	0.00160056	0.0240258	buffering
ENSG00000172336	POP7	2941.23	3425.61	2672.79	5004.54	3304.81	4981.65	1499.8	2044.17	1984.51	518.226	655.342	547.294	-0.897222	0.00160235	0.024029	buffering
ENSG00000031698	SARS	6704.16	6965.88	7924.64	8143.05	9984.46	6865.13	6948.82	5357.44	5875.62	11345.9	11930.7	12126.1	0.638959	0.00160421	0.0240331	buffering
ENSG00000138166	DUSP5	199.17	185.306	192.634	240.543	321.602	232.022	110.446	103.476	109.248	41.0179	24.3803	37.8131	-0.630251	0.00161029	0.0240816	buffering
ENSG00000167615	LENG8	9281.32	11601.6	8299.59	7269.39	3308.75	4823.56	4368.3	4568.18	4060.21	7150.12	5084.75	5528.67	0.566378	0.00161061	0.0240816	buffering
ENSG00000107872	FBXL15	578.056	756.582	762.795	1233.95	740.868	784.781	702.934	623.902	604.187	260.113	353.027	272.652	-0.615239	0.00161869	0.0241549	buffering
ENSG00000178896	EXOSC4	1418.28	1550.02	1720.8	3933.03	2526.45	2000.62	957.889	1143.31	979.428	366.16	438.845	433.855	-0.678521	0.00161819	0.0241549	buffering
ENSG00000005961	ITGA2B	391.856	381.874	406.767	367.583	224.924	180.841	71.2224	36.5211	61.7486	243.106	230.15	232.849	1.20427	0.001626	0.0241905	buffering
ENSG00000102271	KLHL4	25.9384	21.4996	20.6393	16.661	16.7707	27.2967	35.0951	49.7092	45.599	28.0122	23.4051	14.9262	-0.591113	0.00162518	0.0241905	buffering
ENSG00000102878	HSF4	219.55	271.305	190.054	232.212	86.8128	123.973	119.736	112.607	132.997	319.139	227.224	224.888	0.784785	0.00162742	0.0241905	buffering
ENSG00000156502	SUPV3L1	2927.34	2509.31	2937.66	3846.6	4956.22	3977.36	2455.62	2907.48	2744.49	1006.44	1130.27	1004.04	-0.857937	0.00162741	0.0241905	buffering
ENSG00000205765	C5orf51	3329.38	2604.53	3024.52	3409.25	5975.29	5170.45	2935.6	2576.77	2641.89	1570.69	1898.74	1869.76	-0.515103	0.00163135	0.0242116	buffering
ENSG00000225936	NA	24.0857	25.5948	23.2192	211.386	70.0421	269.555	123.865	153.186	134.897	27.0118	11.7025	11.941	-1.796	0.00163202	0.0242116	buffering
ENSG00000135900	MRPL44	1574.83	1437.4	1702.74	1863.95	2954.59	1765.19	1285.1	1109.84	1152.32	595.26	754.814	653.768	-0.585165	0.00163371	0.0242129	buffering
ENSG00000132825	PPP1R3D	263.09	248.781	287.231	272.823	438.01	284.341	223.989	277.966	274.544	115.05	133.604	127.37	-0.637861	0.00163862	0.0242567	buffering
ENSG00000227372	TP73-AS1	2151.96	2447.89	1953	2087.83	1355.46	1867.55	933.116	1045.92	974.679	1715.75	1323.36	1611.04	0.536374	0.00163985	0.0242567	buffering
ENSG00000162669	HFM1	294.586	247.758	259.711	167.651	158.828	431.061	61.9325	39.5645	35.1492	129.056	132.629	128.365	0.814353	0.00164166	0.0242599	buffering
ENSG00000160439	RDH13	1572.05	1774.23	1874.74	1668.18	1700.74	1297.73	706.03	802.449	800.832	388.169	341.324	384.101	-0.606377	0.0016465	0.0243078	buffering
ENSG00000198420	TCAF1	746.656	752.487	760.215	593.547	559.351	468.594	430.431	358.109	404.691	1113.49	1081.51	1151.31	0.890406	0.0016548	0.0244067	buffering
ENSG00000111752	PHC1	655.872	794.463	743.015	651.861	642.217	517.5	452.107	491.006	490.189	965.421	805.525	813.976	0.645697	0.00165921	0.0244244	buffering
ENSG00000145725	PPIP5K2	6957.98	5542.81	6257.15	5513.74	9611.56	9320.69	4666.61	4358.18	4534.25	2477.08	2766.68	2465.81	-0.523035	0.00166376	0.0244678	buffering
ENSG00000162390	ACOT11	165.821	142.307	173.714	232.212	89.7723	133.072	72.2546	71.0132	67.4485	28.0122	39.0085	39.8032	-0.524871	0.00166814	0.024485	buffering
ENSG00000186480	INSIG1	7164.56	6930.05	6663.06	5975.04	8636.89	7045.97	1563.8	747.668	864.481	3053.33	3553.67	3945.49	1.05536	0.00167092	0.0245021	buffering
ENSG00000164088	PPM1M	189.906	222.163	225.313	231.171	175.599	146.72	180.636	103.476	144.397	535.234	416.415	490.575	1.1104	0.00167651	0.0245366	buffering
ENSG00000251359	WWC2-AS2	43.5395	65.5227	68.7977	104.131	46.3659	70.5165	26.8374	19.275	29.4494	67.0292	59.4879	69.6556	0.66849	0.00167575	0.0245366	buffering
ENSG00000027001	MIPEP	591.026	561.038	626.059	764.322	934.224	555.033	461.397	451.441	470.24	238.104	241.853	269.667	-0.503007	0.0016869	0.0245398	buffering
ENSG00000065328	MCM10	5309.97	4857.89	5951.86	4528.66	6135.1	4764.42	3256.62	4020.36	4218.86	1792.78	1750.51	1865.78	-0.668538	0.00169614	0.0245398	buffering
ENSG00000072506	HSD17B10	2705.93	3066.26	3376.25	4397.46	4221.27	2804.74	1893.07	2181.12	2150.75	1033.45	1199.51	1059.76	-0.58117	0.00170079	0.0245398	buffering
ENSG00000124523	SIRT5	679.957	566.157	644.119	441.516	700.421	611.902	266.31	255.648	246.995	446.195	450.548	503.511	0.535499	0.00169648	0.0245398	buffering
ENSG00000138161	CUZD1	80.5944	87.0223	79.1174	113.503	65.1096	134.209	46.4494	56.8106	73.1484	14.0061	22.4299	13.9311	-0.747647	0.00168699	0.0245398	buffering
ENSG00000144736	SHQ1	1229.3	963.388	1152.36	1203.76	1679.04	1105.52	487.202	580.279	585.187	251.11	289.638	260.711	-0.609017	0.00168649	0.0245398	buffering
ENSG00000153029	MR1	595.657	495.515	558.982	498.788	515.944	370.78	521.265	355.066	453.14	1023.45	1235.59	1198.08	0.964494	0.0017009	0.0245398	buffering
ENSG00000157227	MMP14	352.022	341.947	313.89	223.882	135.152	209.275	155.863	175.504	165.296	331.144	303.291	367.185	0.760807	0.00169368	0.0245398	buffering
ENSG00000165480	SKA3	1360.84	1302.26	1253.84	1600.49	2278.84	2037.02	726.674	827.811	824.582	334.146	364.729	386.091	-0.711588	0.00168655	0.0245398	buffering
ENSG00000174173	TRMT10C	2330.75	1886.85	2415.66	2861.52	5089.4	4174.12	1329.48	1504.47	1446.82	676.295	767.492	697.551	-0.63799	0.00169787	0.0245398	buffering
ENSG00000176273	SLC35G1	285.323	285.638	233.052	475.879	578.094	698.341	404.626	421.007	377.142	202.088	223.324	212.947	-0.68562	0.00168827	0.0245398	buffering
ENSG00000196502	SULT1A1	26.8648	18.4283	13.7595	26.0328	22.6897	38.6704	2.06442	4.0579	12.3497	24.0105	27.3059	24.877	0.844869	0.0016909	0.0245398	buffering
ENSG00000282870	FRG1DP	265.869	270.281	241.652	389.45	234.789	351.445	105.285	84.2014	75.0484	210.092	187.241	202.996	0.635584	0.00169199	0.0245398	buffering
ENSG00000146556	WASH2P	416.868	497.563	442.025	385.285	181.518	299.127	179.604	173.475	159.596	348.152	259.406	278.623	0.639229	0.00170333	0.0245515	buffering
ENSG00000243449	C4orf48	62.067	133.093	97.1768	146.825	62.1501	42.0824	18.5797	17.2461	22.7995	3.00131	6.82648	5.97048	-0.588964	0.00170804	0.0245961	buffering
ENSG00000120256	LRP11	502.094	536.467	594.24	585.217	927.319	602.803	380.885	262.749	248.895	769.336	824.054	748.301	0.878881	0.00171768	0.0247115	buffering
ENSG00000119943	PYROXD2	99.1218	123.879	88.5771	156.197	72.0152	141.033	20.6442	38.55	21.8495	81.0354	56.5623	87.5671	0.683582	0.00172149	0.0247393	buffering
ENSG00000142961	MOB3C	259.384	277.448	295.83	333.219	244.654	251.357	93.9309	115.65	118.747	233.102	181.389	174.139	0.535858	0.00172448	0.0247393	buffering
ENSG00000136891	TEX10	4103.83	3422.54	3586.94	3825.78	4837.84	4610.87	1542.12	1807.79	1864.81	818.357	872.815	787.109	-0.589059	0.00173022	0.0247741	buffering
ENSG00000139372	TDG	3439.62	2957.74	3618.76	4010.09	5894.39	4089.96	2389.56	2616.33	2639.99	1287.56	1356.52	1408.04	-0.557241	0.00173505	0.0247741	buffering
ENSG00000141524	TMC6	9556.46	10960.7	10117.6	8126.39	4382.07	5433.19	2183.12	2325.18	2279.95	3850.68	3553.67	3594.23	0.502621	0.00173102	0.0247741	buffering
ENSG00000258274	NA	2.77912	3.07138	12.8996	24.9915	4.93255	20.4725	46.4494	14.2026	19.9496	155.068	163.836	139.311	1.692	0.00173219	0.0247741	buffering
ENSG00000112208	BAG2	3413.68	3191.16	3691.86	3371.76	5510.64	5085.15	1759.91	1802.72	1842.96	985.43	1118.57	1009.01	-0.51253	0.00174009	0.0247996	buffering
ENSG00000115875	SRSF7	12481.9	11791	14041.6	17984.5	19471.7	15871.9	6180.86	6872.05	7248.34	3537.54	3645.34	3377.3	-0.654345	0.0017392	0.0247996	buffering
ENSG00000263280	NA	6.48461	13.3093	14.6195	23.9501	5.91905	35.2583	4.12883	5.07237	8.54981	21.0092	35.1076	24.877	0.800093	0.0017438	0.0248291	buffering
ENSG00000168056	LTBP3	392.782	537.491	497.064	350.922	225.911	159.231	270.438	197.823	231.795	806.352	659.243	613.965	1.13386	0.00176166	0.0250366	buffering
ENSG00000100916	BRMS1L	209.36	193.497	236.492	247.832	277.209	498.165	155.863	141.012	135.847	74.0323	70.2153	81.5966	-0.555907	0.00176481	0.0250579	buffering
ENSG00000180818	HOXC10	23.1593	23.5472	18.9194	16.661	24.6627	31.8462	36.1273	23.3329	29.4494	70.0306	70.2153	68.6606	0.663311	0.00177068	0.0251179	buffering
ENSG00000058729	RIOK2	2235.34	1863.3	2635.81	2219.03	3220.95	2363.44	1964.29	1922.43	2063.35	995.434	1169.28	1187.13	-0.530183	0.00177233	0.0251179	buffering
ENSG00000071539	TRIP13	3099.64	3416.39	3598.98	2469.99	4600.09	2531.77	1601.99	1672.87	1598.81	842.367	921.575	930.4	-0.504515	0.00177424	0.0251216	buffering
ENSG00000092758	COL9A3	20.3802	38.9041	26.6591	45.8177	27.6223	35.2583	28.9018	34.4921	22.7995	68.0297	102.397	88.5622	0.873589	0.00178151	0.0251544	buffering
ENSG00000140157	NIPA2	2787.45	3005.85	2796.63	3277.01	4332.75	4805.36	1888.94	1867.65	1843.91	832.363	1032.75	858.754	-0.676025	0.00178037	0.0251544	buffering
ENSG00000227674	LINC00355	849.483	805.724	657.878	976.75	768.491	1066.85	372.627	357.095	294.494	656.286	623.16	688.596	0.517703	0.00178646	0.0252008	buffering
ENSG00000159753	CARMIL2	324.23	349.113	343.989	274.906	140.084	122.835	148.638	96.3751	107.348	518.226	415.44	529.383	1.31869	0.00179182	0.0252297	buffering
ENSG00000185880	TRIM69	69.4779	76.7844	63.6379	67.6852	100.624	117.148	67.0935	73.0422	59.8487	139.061	148.232	129.36	0.611072	0.00179065	0.0252297	buffering
ENSG00000127884	ECHS1	2657.76	2566.65	3387.43	3846.6	4539.91	2267.9	2565.04	3306.17	3051.33	1480.65	1426.74	1510.53	-0.626228	0.00179502	0.0252342	buffering
ENSG00000176454	LPCAT4	611.406	676.727	532.322	583.134	431.104	466.319	270.438	300.284	273.594	531.232	445.672	539.334	0.605619	0.00179546	0.0252342	buffering
ENSG00000166275	BORCS7	164.894	104.427	126.416	206.18	267.344	614.176	123.865	134.925	108.298	50.0218	52.6614	51.7442	-0.661777	0.00179893	0.0252597	buffering
ENSG00000136897	MRPL50	1859.23	1427.17	1759.5	3551.91	4233.11	4623.38	1782.62	1662.72	1696.66	781.341	936.203	881.641	-0.870948	0.00180317	0.0252869	buffering
ENSG00000059588	TARBP1	2797.64	2474.51	2687.41	2019.1	2710.93	2347.52	604.874	441.296	416.091	1076.47	1125.39	1125.44	0.789244	0.00180671	0.0252989	buffering
ENSG00000130758	MAP3K10	270.501	403.374	326.789	258.245	146.003	221.786	257.02	265.792	268.844	499.218	349.126	451.767	0.669913	0.00180964	0.0253166	buffering
ENSG00000084453	SLCO1A2	261.237	214.996	221.873	119.751	81.8803	212.687	93.9309	80.1435	75.9983	237.103	256.481	197.026	0.72414	0.0018161	0.0253233	buffering
ENSG00000128595	CALU	6228	5846.88	8017.52	5498.12	8556.98	4761	5033.05	5171.79	5324.63	8651.77	8865.65	9741.84	0.518644	0.00181607	0.0253233	buffering
ENSG00000167112	TRUB2	5157.12	5170.15	5607.87	7583.87	5700.05	4062.66	4112.32	5911.34	5607.73	2138.93	2334.66	2199.13	-0.758349	0.00181308	0.0253233	buffering
ENSG00000182378	PLCXD1	3624.9	3888.36	3998.01	4860.84	4185.76	3515.59	4398.24	3941.23	4304.36	7005.06	6958.14	7460.12	0.506579	0.00181843	0.0253233	buffering
ENSG00000210117	MT-TW	26.8648	20.4758	41.2786	20.8262	33.5413	30.7088	92.8987	119.708	96.8979	15.0065	37.0581	13.9311	-1.22734	0.00181771	0.0253233	buffering
ENSG00000111846	GCNT2	905.066	734.059	730.116	802.851	958.887	1191.96	241.537	274.923	259.344	476.208	552.945	451.767	0.58706	0.0018251	0.0253697	buffering
ENSG00000238578	SNORD4A	20.3802	33.7851	19.7793	48.9416	21.7032	48.9066	21.6764	45.6513	23.7495	6.00262	3.90085	3.98032	-0.977701	0.00182478	0.0253697	buffering
ENSG00000225828	FAM229A	533.59	606.085	425.686	442.557	282.142	365.094	170.314	155.215	128.247	279.122	228.2	243.795	0.600715	0.00182984	0.0254124	buffering
ENSG00000186951	PPARA	515.063	524.182	533.182	454.012	500.16	545.934	242.569	172.461	217.545	600.262	546.119	531.373	0.78506	0.00183243	0.0254251	buffering
ENSG00000150867	PIP4K2A	3609.15	3605.8	4037.57	2906.3	5785.88	4286.72	5235.36	5257.01	5377.83	3208.4	3159.69	2996.19	-0.490908	0.00183488	0.025436	buffering
ENSG00000149926	FAM57B	15.7483	19.4521	4.29986	10.4131	7.89207	17.0605	1.03221	10.1447	6.64985	32.014	40.9589	52.7393	1.127	0.00183773	0.0254493	buffering
ENSG00000171992	SYNPO	25.9384	36.8565	23.2192	21.8675	12.8246	9.09891	5.16104	8.1158	7.59983	38.0166	54.6119	59.7048	0.96578	0.00184169	0.0254609	buffering
ENSG00000130307	USHBP1	194.538	234.448	228.752	200.973	139.098	111.462	49.546	32.4632	44.649	150.065	134.579	166.178	0.895662	0.00184439	0.025475	buffering
ENSG00000102316	MAGED2	1344.17	1238.79	1396.59	1106.91	887.858	722.226	890.796	932.302	1041.18	2329.02	2249.81	2652.88	0.772046	0.00185336	0.0255525	buffering
ENSG00000111684	LPCAT3	1050.51	1039.15	881.471	1135.03	1393.94	981.545	478.945	475.789	506.339	864.377	886.468	825.917	0.497764	0.00186003	0.0255981	buffering
ENSG00000178026	LRRC75B	47.245	41.9755	30.099	40.6111	29.5953	44.3572	34.0629	18.2605	15.1997	75.0327	59.4879	58.7097	0.819221	0.00185862	0.0255981	buffering
ENSG00000149269	PAK1	2160.3	2107.99	2250.55	2395.01	2847.07	2159.85	1075.56	1076.36	1209.32	1960.86	1830.47	2058.82	0.522728	0.00186679	0.0256448	buffering
ENSG00000170456	DENND5B	181.569	157.664	174.574	166.61	225.911	197.901	127.994	167.388	150.097	278.121	297.44	305.49	0.622316	0.00186573	0.0256448	buffering
ENSG00000029363	BCLAF1	13949.3	11309.8	14514.6	9663.36	14571.7	12406.4	8121.41	7761.74	8098.57	4535.98	4669.31	4212.18	-0.504197	0.0018768	0.0257212	buffering
ENSG00000169288	MRPL1	1109.79	1000.24	1191.92	1437.01	2228.52	1940.34	589.391	686.799	634.586	268.117	287.688	251.755	-0.715361	0.00187705	0.0257212	buffering
ENSG00000173137	ADCK5	470.597	539.538	423.966	1016.32	295.953	597.116	241.537	213.04	222.295	473.206	395.936	400.022	0.5304	0.00187743	0.0257212	buffering
ENSG00000186086	NBPF6	86.1526	69.6179	79.1174	70.8091	79.9072	80.7528	31.9984	55.7961	43.699	15.0065	17.5538	17.9114	-0.662059	0.00188874	0.025853	buffering
ENSG00000169136	ATF5	397.414	573.324	552.962	309.269	251.56	446.984	589.391	1064.18	922.43	3116.36	3186.02	2759.36	1.4088	0.0018912	0.0258564	buffering
ENSG00000177192	PUS1	3037.58	3769.6	3826.01	3580.03	2379.46	2545.42	4194.89	4731.51	4281.56	1907.83	2413.65	1845.87	-0.756976	0.00189579	0.0258564	buffering
ENSG00000179832	MROH1	629.007	736.107	739.576	809.099	397.563	427.649	351.983	349.994	313.493	836.365	508.085	714.468	0.776876	0.00189428	0.0258564	buffering
ENSG00000055147	FAM114A2	832.809	658.298	761.935	648.737	1060.5	708.577	490.299	404.775	482.589	784.342	849.41	801.04	0.517493	0.00190888	0.0258884	buffering
ENSG00000129566	TEP1	1524.81	1799.83	1660.61	893.445	799.072	889.418	444.882	472.745	475.94	756.33	699.227	733.374	0.657943	0.0019034	0.0258884	buffering
ENSG00000134698	AGO4	675.325	657.275	707.757	448.805	659.975	696.066	233.279	111.592	141.547	615.268	602.681	615.955	1.17776	0.00190408	0.0258884	buffering
ENSG00000146007	ZMAT2	2252.94	2509.31	2966.04	3126.02	4781.61	3702.12	2802.44	3143.86	3027.58	1760.77	2040.14	1847.86	-0.527935	0.00190533	0.0258884	buffering
ENSG00000166801	FAM111A	213.992	166.878	193.494	3.12393	1.97302	9.09891	4.12883	1.01447	1.89996	90.0393	76.0665	86.572	2.94881	0.0019039	0.0258884	buffering
ENSG00000174744	BRMS1	2471.56	3116.42	3376.25	3867.43	3036.47	4178.67	1575.15	2374.88	2248.6	861.376	931.327	914.479	-0.785982	0.00191274	0.025902	buffering
ENSG00000013288	MAN2B2	891.17	1112.86	1045.73	792.438	600.784	479.967	492.363	409.848	464.54	1529.67	1142.95	1332.41	1.07555	0.00192351	0.0259572	buffering
ENSG00000133119	RFC3	2103.79	1809.04	2133.59	2364.82	3705.33	2639.82	1793.98	1874.75	1954.11	1086.47	1245.35	1067.72	-0.530712	0.00192035	0.0259572	buffering
ENSG00000147804	SLC39A4	805.944	890.699	707.757	2759.47	1159.15	1222.67	615.196	736.508	702.035	287.125	302.316	328.377	-0.61922	0.00192364	0.0259572	buffering
ENSG00000074842	MYDGF	2859.71	3310.94	3037.42	4604.68	3913.48	4163.89	1290.26	1104.76	1014.58	2070.9	2387.32	2344.41	0.785841	0.00193138	0.0259979	buffering
ENSG00000135677	GNS	3019.05	2603.5	2772.55	2669.92	3794.11	2324.77	1756.82	1617.07	1632.06	2757.2	2885.65	2983.25	0.499358	0.00193502	0.0259979	buffering
ENSG00000165389	SPTSSA	739.245	705.393	673.358	1212.09	1154.22	3798.79	1452.32	1521.71	1362.27	732.319	819.178	776.163	-0.570492	0.00193183	0.0259979	buffering
ENSG00000165660	ABRAXAS2	907.845	868.176	1074.1	1014.24	1682.98	1171.48	1058.01	1168.67	1206.47	638.278	575.375	608.989	-0.547302	0.00193519	0.0259979	buffering
ENSG00000167721	TSR1	6510.55	6608.58	7462.83	6221.83	7872.34	5647.01	3285.52	3901.67	3711.57	1933.84	1931.89	1867.77	-0.546471	0.00194643	0.0261257	buffering
ENSG00000134574	DDB2	183.422	213.973	182.314	193.684	116.408	180.841	99.092	75.0711	59.8487	216.094	182.365	199.016	0.851861	0.00195527	0.0261752	buffering
ENSG00000251199	NA	569.719	415.66	362.908	278.03	173.626	323.011	114.575	90.2882	93.098	259.113	221.373	209.962	0.788399	0.0019546	0.0261752	buffering
ENSG00000136167	LCP1	18393.1	14895.2	19855.9	15611.3	20129.7	13500.5	7347.26	6578.87	7284.44	11860.2	12432	13016.6	0.518115	0.00196416	0.026205	buffering
ENSG00000153317	ASAP1	3666.58	3467.58	3721.96	3314.49	5218.63	3789.69	1070.4	970.852	949.029	1962.86	1654.93	1741.39	0.518244	0.00196438	0.026205	buffering
ENSG00000250091	DNAH10OS	26.8648	48.1182	39.5587	30.198	16.7707	15.9231	2.06442	5.07237	8.54981	63.0275	30.2316	58.7097	1.51179	0.00196391	0.026205	buffering
ENSG00000127838	PNKD	1914.81	1971.82	1941.82	3717.48	2589.59	3349.54	1508.06	1505.48	1619.71	883.385	849.41	888.607	-0.534732	0.0019693	0.0262246	buffering
ENSG00000197451	HNRNPAB	14645	18649.4	19809.4	12722.7	21666.7	12442.8	9540.7	11603.6	11092.9	5323.32	5986.83	5485.88	-0.52649	0.0019691	0.0262246	buffering
ENSG00000237945	LINC00649	364.064	275.4	238.212	304.063	179.545	320.736	121.801	123.766	93.098	244.106	344.25	277.627	0.773175	0.00197166	0.0262331	buffering
ENSG00000066654	THUMPD1	4734.69	4412.54	5330.96	5534.57	8089.37	5511.66	3178.17	3530.37	3540.57	1853.81	1986.51	1944.39	-0.524742	0.00198326	0.0263413	buffering
ENSG00000172456	FGGY	212.139	140.26	131.576	85.3875	135.152	125.11	60.9003	57.825	64.5986	171.075	140.431	199.016	0.806351	0.0019855	0.0263482	buffering
ENSG00000223745	CCDC18-AS1	702.19	689.012	559.842	613.332	393.617	565.27	253.923	107.534	99.7478	748.326	677.772	679.64	1.53337	0.00198804	0.0263589	buffering
ENSG00000214826	DDX12P	1116.28	1277.69	1104.2	989.245	702.394	733.599	414.948	452.456	377.142	608.265	446.647	448.781	0.507749	0.00199283	0.0263763	buffering
ENSG00000182054	IDH2	4640.2	4670.54	5048.89	3944.49	4278.49	2270.18	2440.14	1722.58	2224.85	6201.71	5259.32	6280.95	0.883314	0.00200587	0.0265259	buffering
ENSG00000236753	MKLN1-AS	42.6131	36.8565	57.6181	68.7265	51.2985	71.6539	93.9309	98.404	91.198	143.062	187.241	144.287	0.573004	0.0020172	0.0266294	buffering
ENSG00000107937	GTPBP4	8727.35	8423.76	11427.3	7527.64	9826.62	7612.37	6804.32	7844.93	8046.32	3950.72	3847.21	4046	-0.568878	0.00203718	0.0267172	buffering
ENSG00000126878	AIF1L	58.3615	62.4513	63.6379	66.6439	96.6779	152.407	95.9953	88.2593	90.248	201.088	193.092	276.632	0.622854	0.00203035	0.0267172	buffering
ENSG00000135047	CTSL	3635.09	3429.7	4259.44	5483.54	6048.29	3400.72	3659.18	3290.96	3494.97	5696.49	6835.26	6794.41	0.591755	0.00203789	0.0267172	buffering
ENSG00000172954	LCLAT1	2001.89	1645.23	2012.33	2331.49	3587.93	2830.9	835.056	868.39	882.531	476.208	489.556	449.776	-0.515615	0.00202939	0.0267172	buffering
ENSG00000265354	TIMM23	4353.95	4054.22	4507.11	7860.86	9501.07	6950.43	3762.4	4197.9	4286.31	1525.67	1936.77	1594.12	-1.04198	0.00202645	0.0267172	buffering
ENSG00000153179	RASSF3	1781.41	1830.54	1789.6	1731.7	2094.36	2849.1	1469.86	1450.7	1553.22	879.384	814.302	860.745	-0.490075	0.00204504	0.0267788	buffering
ENSG00000262246	CORO7	479.861	556.943	558.122	490.457	373.887	368.506	248.762	286.082	298.293	458.2	351.076	386.091	0.549206	0.00204611	0.0267788	buffering
ENSG00000007376	RPUSD1	2121.39	2755.02	2832.75	3401.96	2487.98	1686.71	1581.34	2140.54	2346.45	994.434	765.541	840.843	-0.709963	0.00207046	0.0269604	buffering
ENSG00000108561	C1QBP	10167.9	9311.39	12776.6	10394.4	15898.6	8698.56	3478.54	3670.37	3785.67	2040.89	2197.15	1980.21	-0.475174	0.00206975	0.0269604	buffering
ENSG00000220205	VAMP2	128.766	117.736	100.617	105.172	74.9747	184.253	241.537	142.026	152.947	490.214	451.523	436.84	0.910903	0.00207061	0.0269604	buffering
ENSG00000223891	OSER1-AS1	39.834	51.1896	30.099	82.2636	38.4739	80.7528	50.5782	35.5066	47.499	84.0367	93.6203	86.572	0.618731	0.00206683	0.0269604	buffering
ENSG00000107443	CCNJ	783.711	756.582	712.056	1059.01	1110.81	1690.12	935.18	878.535	942.379	443.193	516.862	508.486	-0.602253	0.0020808	0.0270469	buffering
ENSG00000239305	RNF103	261.237	187.354	241.652	218.675	369.941	329.835	131.09	148.113	130.147	247.108	270.134	295.539	0.577512	0.00207921	0.0270469	buffering
ENSG00000078403	MLLT10	4341.91	3981.53	4274.06	3113.52	4014.11	4226.44	2245.05	2235.9	2165	1185.52	1299.96	1214.99	-0.491579	0.00208785	0.0270691	buffering
ENSG00000103852	TTC23	352.948	361.399	361.188	377.996	489.309	437.885	230.182	189.707	184.296	435.19	429.093	394.052	0.661831	0.00208594	0.0270691	buffering
ENSG00000142235	LMTK3	185.274	237.52	264.871	308.228	190.396	134.209	170.314	172.461	207.095	330.144	354.002	394.052	0.589651	0.00208667	0.0270691	buffering
ENSG00000283491	NA	34.2758	33.7851	20.6393	37.4872	15.7841	39.8077	16.5153	10.1447	15.1997	41.0179	39.9837	33.8327	0.615651	0.00209023	0.0270769	buffering
ENSG00000168283	BMI1	1177.42	1047.34	1200.52	1373.49	1917.77	3914.8	1549.34	1386.79	1429.72	779.34	893.294	902.538	-0.539001	0.0020972	0.0271441	buffering
ENSG00000040633	PHF23	1887.95	2219.58	2457.8	2072.21	2494.88	1990.39	1165.36	1679.97	1721.36	707.309	644.615	635.856	-0.672916	0.00210433	0.0272132	buffering
ENSG00000162607	USP1	5947.31	5226.46	5721.39	5544.98	9740.79	8505.2	3287.58	3218.93	3301.18	1882.82	2199.1	2088.67	-0.46555	0.00211091	0.027252	buffering
ENSG00000085415	SEH1L	5668.47	5178.34	5774.71	6809.13	10529	8303.89	3073.92	2910.53	3006.68	1860.81	2169.85	1968.27	-0.467006	0.00212295	0.0272789	buffering
ENSG00000089597	GANAB	25626.2	23381.4	27562.1	25828.7	16584.2	15285	19096.9	21408.5	22398.6	39598.3	37012.2	40984.4	0.600832	0.00213133	0.0272789	buffering
ENSG00000130147	SH3BP4	14.822	13.3093	15.4795	14.5784	19.7302	12.511	15.4831	22.3184	14.2497	38.0166	31.2068	47.7639	0.541519	0.00213752	0.0272789	buffering
ENSG00000132016	C19orf57	188.054	199.639	212.413	222.841	178.558	123.973	127.994	145.07	160.546	279.122	275.01	292.554	0.570358	0.00213274	0.0272789	buffering
ENSG00000142751	GPN2	1649.87	1905.28	1756.06	1830.62	1729.35	1535.44	1045.63	1129.11	1125.73	605.264	572.449	656.753	-0.524888	0.00212231	0.0272789	buffering
ENSG00000148484	RSU1	1513.69	1412.83	1578.91	2064.92	2620.17	1495.63	1571.02	1690.11	1703.31	946.413	1000.57	965.228	-0.494217	0.0021318	0.0272789	buffering
ENSG00000167123	CERCAM	650.313	842.581	746.455	902.817	684.637	557.308	537.78	397.674	463.59	1100.48	883.542	1074.69	0.705795	0.00212969	0.0272789	buffering
ENSG00000213397	HAUS7	66.6988	84.9747	61.058	66.6439	16.7707	79.6154	19.612	19.275	24.6995	6.00262	2.92564	5.97048	-0.575444	0.00213752	0.0272789	buffering
ENSG00000236778	INTS6-AS1	22.2329	15.3569	26.6591	20.8262	23.6762	35.2583	11.3543	15.2171	7.59983	27.0118	31.2068	21.8918	0.539762	0.00212731	0.0272789	buffering
ENSG00000249348	UGDH-AS1	50.9505	39.9279	41.2786	71.8504	40.4469	71.6539	36.1273	22.3184	21.8495	74.0323	83.8682	89.5572	0.809634	0.00213561	0.0272789	buffering
ENSG00000264885	NA	202.876	189.402	239.072	186.395	287.074	222.923	148.638	158.258	128.247	82.0358	61.4384	53.7343	-0.613987	0.00213808	0.0272789	buffering
ENSG00000277053	GTF2IP1	395.561	336.828	351.728	368.624	498.187	317.324	163.089	164.345	186.196	292.127	326.696	320.416	0.520801	0.00212914	0.0272789	buffering
ENSG00000255112	CHMP1B	780.006	932.675	1023.37	821.594	1273.58	1046.37	947.567	820.71	934.779	1500.65	1627.63	1630.94	0.523372	0.00214083	0.0272911	buffering
ENSG00000095059	DHPS	2510.47	2597.36	2388.14	3834.11	2579.72	2295.2	1339.81	1142.3	1190.32	2152.94	2114.26	2201.12	0.512137	0.00214589	0.0273234	buffering
ENSG00000109606	DHX15	9984.44	8654.12	10084	8304.45	9401.43	8159.45	4759.51	5817	5688.48	2828.23	2911.01	2978.28	-0.625342	0.00214823	0.0273234	buffering
ENSG00000173209	AHSA2	1670.25	1694.38	1492.05	1692.13	1154.22	1772.01	543.974	491.006	425.591	1149.5	913.774	901.543	0.650724	0.00214883	0.0273234	buffering
ENSG00000218891	ZNF579	264.016	515.991	522.003	259.286	310.75	218.374	305.534	200.866	191.896	186.081	163.836	209.962	-0.473764	0.00215054	0.0273234	buffering
ENSG00000104783	KCNN4	208.434	208.854	210.693	233.254	133.179	131.934	34.0629	18.2605	27.5494	92.0402	99.4716	79.6064	0.879355	0.00215386	0.0273427	buffering
ENSG00000149582	TMEM25	68.5516	102.379	79.9774	108.296	75.9612	92.1264	43.3527	30.4342	31.3493	132.058	84.8434	144.287	0.936521	0.00215571	0.0273434	buffering
ENSG00000171320	ESCO2	1358.06	1044.27	1250.4	1332.88	2089.43	2205.35	1358.39	1168.67	1157.07	625.273	868.914	759.246	-0.610348	0.00215797	0.0273492	buffering
ENSG00000180817	PPA1	10443	9496.7	11570.1	14657.5	27503.9	17947.6	9431.28	9770.4	9938.68	5570.43	6282.32	6183.43	-0.50729	0.00216091	0.0273637	buffering
ENSG00000265206	NA	377.96	572.3	397.307	1147.52	385.725	906.479	1234.52	1626.2	1172.27	598.261	551.97	434.85	-0.915879	0.00216281	0.027365	buffering
ENSG00000125510	OPRL1	25.0121	22.5234	26.6591	32.2806	24.6627	23.8846	17.5475	4.0579	2.84994	50.0218	50.711	68.6606	1.23358	0.00217333	0.0273991	buffering
ENSG00000149925	ALDOA	64108.7	64573.6	71766.3	73746.7	62315.8	38516.8	34278.6	34395.8	39032.7	64988.4	61211.1	67667.5	0.531759	0.00217327	0.0273991	buffering
ENSG00000168386	FILIP1L	121.355	109.546	169.414	49.9829	80.8937	46.6319	26.8374	25.3619	23.7495	89.0388	86.7939	110.454	0.782447	0.002175	0.0273991	buffering
ENSG00000182670	TTC3	6907.03	6481.63	7154.1	4606.76	7544.82	5924.53	2354.47	1886.92	2184	3828.67	3960.34	4153.47	0.577485	0.0021773	0.0273991	buffering
ENSG00000246982	NA	10.1901	8.19034	6.0198	12.4957	19.7302	4.54945	4.12883	5.07237	2.84994	41.0179	18.529	28.8573	0.966774	0.0021781	0.0273991	buffering
ENSG00000160072	ATAD3B	6872.76	8303.98	8090.61	9961.18	5866.77	6307.82	3365	5875.84	5532.68	1684.73	1491.1	1474.71	-0.92341	0.00218052	0.0273998	buffering
ENSG00000221890	NPTXR	402.972	443.302	509.963	409.235	361.062	213.824	1258.26	1251.86	1404.07	2654.16	2228.36	2553.38	0.657578	0.00218176	0.0273998	buffering
ENSG00000124193	SRSF6	6512.4	5831.52	6923.63	7607.82	7324.83	5939.31	3412.48	4427.17	4219.81	2016.88	2080.13	1866.77	-0.614534	0.00218477	0.0274107	buffering
ENSG00000265683	SYPL1P2	66.6988	39.9279	39.5587	46.859	32.5548	32.9835	35.0951	27.3908	19.9496	69.0301	53.6367	43.7835	0.664457	0.00218623	0.0274107	buffering
ENSG00000099219	ERMP1	1224.66	1027.89	1085.28	1123.57	1297.26	1020.21	476.88	333.762	324.893	714.312	773.343	776.163	0.630177	0.00219006	0.0274361	buffering
ENSG00000089220	PEBP1	11060	11884.2	12514.3	18564.5	21308.6	16342.8	7522.73	7735.37	7706.23	4700.05	5007.71	4731.61	-0.48494	0.0021974	0.0275055	buffering
ENSG00000172828	CES3	535.443	629.632	466.105	734.124	378.819	614.176	295.211	321.588	270.744	551.24	438.845	502.516	0.466486	0.00220173	0.027537	buffering
ENSG00000265692	LINC01970	15.7483	26.6186	14.6195	30.198	29.5953	32.9835	20.6442	5.07237	12.3497	33.0144	36.0828	35.8229	0.971135	0.00220798	0.0275925	buffering
ENSG00000084090	STARD7	12735.8	12877.3	13696.8	13399.6	16829.8	16216.5	6808.44	7202.77	7308.19	4052.77	4911.17	4520.65	-0.47963	0.00222141	0.0276574	buffering
ENSG00000123505	AMD1	8409.61	7041.64	7288.26	8126.39	11991	12814.7	5274.58	6350.61	6255.61	2555.11	3059.24	2869.81	-0.682581	0.00222226	0.0276574	buffering
ENSG00000128881	TTBK2	1263.57	1117.98	1216	748.702	1072.34	961.072	343.725	311.444	306.843	698.305	639.739	637.847	0.573775	0.0022155	0.0276574	buffering
ENSG00000174276	ZNHIT2	685.516	700.274	740.436	1156.9	752.706	548.209	481.009	524.483	494.939	279.122	301.34	236.829	-0.53573	0.00222034	0.0276574	buffering
ENSG00000263711	NA	733.687	623.489	578.761	654.985	633.339	1079.36	662.678	543.758	555.738	1028.45	1045.43	1090.61	0.523541	0.00221736	0.0276574	buffering
ENSG00000108518	PFN1	22513.6	31022.9	29085.1	35139	29958.3	19751.5	13352.6	12216.3	11513.7	6545.86	7294.59	7302.9	-0.492515	0.00223851	0.0277737	buffering
ENSG00000163811	WDR43	8701.42	8173.96	9672.1	7592.2	11345.8	8575.72	4441.59	5511.64	5328.43	2574.12	2840.79	2485.71	-0.569767	0.00223847	0.0277737	buffering
ENSG00000166454	ATMIN	1804.57	1673.9	1675.22	2116.98	2580.71	3500.8	1083.82	1126.07	1102.93	645.282	606.582	699.542	-0.513757	0.0022389	0.0277737	buffering
ENSG00000184990	SIVA1	2905.1	2670.05	2200.67	6620.65	2788.86	4331.08	975.437	1310.7	1138.08	385.168	483.705	466.693	-0.676988	0.00223622	0.0277737	buffering
ENSG00000067533	RRP15	2409.49	2413.08	2892.94	2617.86	5291.63	3764.67	1209.75	1470.99	1216.92	592.258	781.145	661.729	-0.636368	0.00224646	0.0277995	buffering
ENSG00000091527	CDV3	7610.15	6906.5	9107.1	5860.5	12588.8	8216.31	5403.61	5993.51	5695.12	3058.33	3632.66	3202.17	-0.495014	0.00224523	0.0277995	buffering
ENSG00000170144	HNRNPA3	18119.8	17062.5	21914.7	17155.6	28762.7	18519.7	32894.4	31774.4	29338.2	16206.1	20557.5	17273.6	-0.538447	0.00224497	0.0277995	buffering
ENSG00000064115	TM7SF3	2056.55	1702.57	1727.68	1810.84	2280.81	1885.75	1020.85	906.94	957.579	1631.71	1688.09	1570.24	0.467531	0.00225447	0.0278098	buffering
ENSG00000178295	GEN1	3098.72	2639.34	2880.9	1823.34	2245.29	2903.69	1015.69	914.041	906.28	541.236	535.391	463.707	-0.561931	0.00225344	0.0278098	buffering
ENSG00000186416	NKRF	1254.31	1064.74	1381.97	739.331	1550.79	858.709	484.106	506.223	514.889	279.122	283.787	245.785	-0.504926	0.00225114	0.0278098	buffering
ENSG00000250479	CHCHD10	834.662	1264.38	909.85	1379.74	1085.16	1684.44	208.506	227.242	185.246	82.0358	98.4964	76.6212	-0.62836	0.0022546	0.0278098	buffering
ENSG00000155729	KCTD18	334.42	363.446	323.349	281.154	370.927	295.714	201.281	147.099	151.997	450.196	388.134	379.126	0.746146	0.00225896	0.027841	buffering
ENSG00000128581	IFT22	243.636	184.283	257.991	419.648	329.494	287.753	280.761	342.892	316.343	143.062	148.232	128.365	-0.67511	0.00226308	0.0278441	buffering
ENSG00000143624	INTS3	3423.87	3604.77	3669.5	2561.62	2127.9	1925.56	1423.41	1479.1	1582.67	2129.93	1661.76	1653.82	0.644471	0.0022647	0.0278441	buffering
ENSG00000108654	DDX5	17468.6	15544.2	20514.6	18540.5	19485.5	18396.9	15727.8	15830.9	15746.9	9823.29	9409.82	9099.02	-0.467135	0.00227522	0.0279058	buffering
ENSG00000153094	BCL2L11	2222.37	1998.44	1892.8	1708.79	2193.01	2167.81	1031.18	852.159	924.33	1592.69	1573.02	1726.46	0.519924	0.00227407	0.0279058	buffering
ENSG00000156239	N6AMT1	585.467	456.611	472.984	751.826	624.46	775.682	150.702	206.953	182.396	337.147	345.225	368.18	0.690899	0.0022749	0.0279058	buffering
ENSG00000108064	TFAM	5269.21	4738.11	5208.85	8145.13	12165.6	11323.6	5241.55	5386.86	5518.43	2407.05	2817.39	2345.4	-0.798254	0.00228411	0.0279548	buffering
ENSG00000119927	GPAM	1034.76	878.414	955.428	1161.06	1754.01	1494.5	582.165	761.87	731.484	264.115	227.224	245.785	-0.696453	0.00229194	0.0279548	buffering
ENSG00000141696	P3H4	78.7417	80.8796	79.1174	113.503	97.6644	63.6924	61.9325	24.3474	19.9496	152.066	138.48	200.011	1.31279	0.00229065	0.0279548	buffering
ENSG00000167085	PHB	13413.9	13845.8	16729.9	22334	19953.1	13184.3	9831.78	13215.6	12398.2	5534.41	6049.24	5522.7	-0.661713	0.00229246	0.0279548	buffering
ENSG00000168010	ATG16L2	342.758	376.756	265.731	337.385	149.949	217.236	263.213	170.432	134.897	556.243	404.713	442.811	1.03562	0.00229042	0.0279548	buffering
ENSG00000187961	KLHL17	982.881	1380.07	1037.13	1883.73	874.047	1305.69	1150.91	1342.15	1162.77	839.366	676.797	696.556	-0.483435	0.00228533	0.0279548	buffering
ENSG00000234420	ZNF37BP	1455.33	1238.79	1041.43	1221.46	960.86	1488.81	625.518	573.178	492.089	305.133	281.836	269.667	-0.553562	0.00229574	0.0279548	buffering
ENSG00000248008	NRAV	166.747	188.378	136.735	265.534	241.695	295.714	200.248	297.241	261.244	54.0236	46.8102	43.7835	-1.36458	0.00229405	0.0279548	buffering
ENSG00000120756	PLS1	490.051	393.136	475.564	309.269	514.958	402.627	280.761	232.315	225.145	389.17	473.953	402.013	0.547002	0.00229767	0.0279559	buffering
ENSG00000132507	EIF5A	25896.7	31132.5	29288.9	33687.4	34468.6	45325.1	16711.4	20222.5	19510.7	9251.04	10305.1	9547.8	-0.61486	0.00230286	0.0279743	buffering
ENSG00000147601	TERF1	1130.17	1073.96	1023.37	1441.17	1897.06	1610.51	881.506	893.752	822.682	596.26	744.087	650.783	-0.498016	0.00230257	0.0279743	buffering
ENSG00000105339	DENND3	11.1165	10.2379	5.15983	1.04131	12.8246	4.54945	3.09662	4.0579	1.89996	12.0052	13.653	12.936	0.480058	0.00231768	0.0281095	buffering
ENSG00000244038	DDOST	8102.98	8271.22	8284.11	12215.6	9905.54	7240.46	5260.13	5294.54	5621.98	8639.77	8680.36	9177.63	0.464894	0.00232018	0.0281174	buffering
ENSG00000140396	NCOA2	636.418	542.61	589.941	443.598	631.366	524.325	557.392	513.324	457.89	987.431	906.947	985.13	0.57823	0.00233947	0.0283061	buffering
ENSG00000185164	NOMO2	2992.18	3036.57	3479.45	2683.46	2713.89	1629.84	1649.47	1718.52	1743.21	3105.35	2872.97	3192.22	0.501502	0.00233837	0.0283061	buffering
ENSG00000144485	HES6	3929.67	5620.62	4514.85	6745.61	4389.97	5350.16	2104.67	2201.41	2035.81	1304.57	1159.53	1298.58	-0.466215	0.00234387	0.0283144	buffering
ENSG00000259623	NA	423.352	275.4	375.808	342.591	733.963	756.347	183.733	185.649	169.096	95.0415	101.422	101.498	-0.486095	0.00234361	0.0283144	buffering
ENSG00000133265	HSPBP1	2255.72	2482.7	2924.76	2903.17	2152.56	1111.2	1424.45	1674.9	1756.51	816.356	862.087	828.902	-0.56853	0.00235448	0.0283839	buffering
ENSG00000188305	C19orf35	34.2758	53.2372	49.8784	28.1154	26.6357	19.3352	45.4172	22.3184	21.8495	19.0083	14.6282	26.8672	-0.887665	0.00235195	0.0283839	buffering
ENSG00000235545	NA	16.6747	17.4045	16.3395	11.4544	0.986509	14.7857	4.12883	3.04342	0.949979	12.0052	3.90085	12.936	0.59613	0.00235523	0.0283839	buffering
ENSG00000065154	OAT	12044.7	9931.81	13281.4	16078.9	17800.6	15286.2	11547.3	14165.1	13938.1	4789.09	5433.88	5357.51	-0.789217	0.00235797	0.0283945	buffering
ENSG00000200279	SNORD114-10	83.3735	88.0461	67.9378	70.8091	149.949	151.269	13.4187	19.275	22.7995	1.00044	2.92564	2.98524	-0.724939	0.00236885	0.028503	buffering
ENSG00000204682	CASC10	28.7175	33.7851	36.1188	53.1069	29.5953	39.8077	24.773	21.304	31.3493	58.0253	64.364	79.6064	0.713675	0.00237074	0.0285031	buffering
ENSG00000206557	TRIM71	4963.5	4608.09	5721.39	4947.27	7351.47	3955.75	2937.66	3235.16	3424.67	1779.78	1857.78	1822.99	-0.495725	0.00237566	0.0285398	buffering
ENSG00000074855	ANO8	471.524	558.991	567.581	562.308	345.278	333.247	496.492	487.962	455.04	880.384	716.781	795.069	0.546989	0.00238514	0.0285833	buffering
ENSG00000145730	PAM	32.423	11.2617	29.239	15.6197	53.2715	32.9835	28.9018	12.1737	31.3493	122.053	83.8682	99.508	1.13337	0.00238325	0.0285833	buffering
ENSG00000236794	BCRP8	14.822	27.6424	14.6195	51.0242	8.87858	25.022	7.22546	5.07237	2.84994	21.0092	23.4051	17.9114	0.62244	0.00238679	0.0285833	buffering
ENSG00000116750	UCHL5	6695.82	6120.23	7282.24	5468.96	10786.5	9457.18	4863.76	4958.75	5108.99	2831.24	3271.84	2901.65	-0.475658	0.0023952	0.0286177	buffering
ENSG00000138138	ATAD1	1827.73	1468.12	1659.75	2548.09	4234.1	3495.12	2774.58	2278.51	2210.6	1407.61	1825.6	1573.22	-0.717478	0.00239714	0.0286177	buffering
ENSG00000148334	PTGES2	3602.66	4463.73	3911.15	5921.93	3198.26	4045.6	2091.25	2526.04	2479.45	1474.64	1243.4	1295.59	-0.503345	0.00239719	0.0286177	buffering
ENSG00000116120	FARSB	4563.31	4150.45	4560.43	5104.51	6920.36	4616.56	4721.32	4701.07	4671.05	2408.05	3226.98	2753.39	-0.548302	0.00240349	0.0286705	buffering
ENSG00000158292	GPR153	54.656	58.3562	32.6789	65.6026	28.6088	53.4561	16.5153	18.2605	24.6995	90.0393	47.7854	97.5179	0.975222	0.00240952	0.0287199	buffering
ENSG00000134243	SORT1	15063.7	13686.1	15303.2	13708.9	18516.8	11236	6403.82	5996.56	6305.01	10302.5	10288.5	10646.4	0.45975	0.00241248	0.0287326	buffering
ENSG00000166813	KIF7	603.068	677.75	687.117	690.389	431.104	393.528	182.701	224.199	306.843	628.274	558.796	539.334	0.907817	0.00241585	0.0287503	buffering
ENSG00000186652	PRG2	42.6131	35.8327	38.6987	80.1809	49.3255	83.0275	296.244	203.909	179.546	29.0127	35.1076	18.9065	-1.6084	0.00242727	0.0288636	buffering
ENSG00000176595	KBTBD11	23.1593	29.69	28.3791	47.9003	54.258	11.3736	13.4187	7.10132	1.89996	33.0144	59.4879	58.7097	1.15603	0.00243076	0.0288825	buffering
ENSG00000105519	CAPS	82.4471	80.8796	67.0778	49.9829	20.7167	71.6539	38.1917	51.7382	32.2993	187.082	136.53	126.375	1.10674	0.00244842	0.0290578	buffering
ENSG00000119969	HELLS	5207.14	4687.94	5281.95	4235.01	6072.95	5791.45	1356.32	1414.18	1446.82	803.35	773.343	828.902	-0.460651	0.00245124	0.0290578	buffering
ENSG00000279164	NA	13.8956	24.571	18.0594	12.4957	9.86509	29.5714	102.189	40.579	46.549	256.112	227.224	292.554	1.37335	0.00245009	0.0290578	buffering
ENSG00000167632	TRAPPC9	1205.21	1260.29	1167.84	1368.28	922.386	791.605	630.679	538.686	648.836	1348.59	1071.76	1329.43	0.679895	0.0024584	0.0290803	buffering
ENSG00000231365	NA	811.502	809.82	749.895	723.711	539.62	862.121	240.504	305.357	317.293	559.244	579.276	635.856	0.643503	0.00245887	0.0290803	buffering
ENSG00000283128	NA	17.6011	24.571	24.9392	80.1809	32.5548	45.4945	33.0307	31.4487	30.3993	9.00393	13.653	10.9459	-0.463323	0.00245739	0.0290803	buffering
ENSG00000079462	PAFAH1B3	2233.48	2413.08	2216.15	4697.35	2421.88	2658.02	1019.82	1094.62	1297.67	517.226	581.226	480.624	-0.628594	0.00247202	0.029106	buffering
ENSG00000155438	NIFK	3276.58	3036.57	3359.91	5460.63	7891.09	6520.5	1984.94	2156.77	2051.95	1031.45	1358.47	1068.72	-0.867597	0.0024725	0.029106	buffering
ENSG00000169223	LMAN2	8635.64	8643.88	9095.92	12584.2	9261.35	6861.71	5197.17	6239.02	6164.41	10384.5	9879.87	10967.8	0.533446	0.00246625	0.029106	buffering
ENSG00000198270	TMEM116	332.568	295.876	272.611	367.583	385.725	524.325	281.793	243.474	184.296	664.29	771.393	671.679	0.932061	0.00246628	0.029106	buffering
ENSG00000163517	HDAC11	291.807	374.708	366.348	546.688	352.184	353.72	186.83	198.837	189.996	355.155	311.093	342.308	0.466658	0.00247586	0.029123	buffering
ENSG00000037280	FLT4	152.851	244.686	209.833	112.462	56.231	64.8297	135.219	87.2448	121.597	975.426	670.946	959.258	1.94559	0.00248248	0.0291397	buffering
ENSG00000198754	OXCT2	15.7483	16.3807	13.7595	14.5784	15.7841	17.0605	4.12883	3.04342	1.89996	14.0061	12.6778	12.936	0.484718	0.00248303	0.0291397	buffering
ENSG00000275074	NUDT18	154.704	162.783	165.975	292.608	139.098	131.934	78.4478	83.1869	66.4985	135.059	145.307	145.282	0.513723	0.00248192	0.0291397	buffering
ENSG00000143303	RRNAD1	1546.12	1609.4	1344.14	1693.17	967.765	1314.79	786.543	640.133	691.585	1293.56	1280.45	1247.83	0.537704	0.00248606	0.0291528	buffering
ENSG00000198912	C1orf174	1282.1	1489.62	1462.81	1691.09	2184.13	1630.98	684.354	875.491	853.081	444.194	470.052	431.865	-0.595662	0.00249398	0.0292167	buffering
ENSG00000269001	NA	98.1955	68.5941	61.058	63.52	66.0961	120.561	48.5138	39.5645	42.7491	76.0332	105.323	106.474	0.604414	0.00249535	0.0292167	buffering
ENSG00000125734	GPR108	1051.43	1082.15	1130	1468.25	947.049	933.775	634.808	711.147	726.734	1222.53	1108.82	1140.36	0.480031	0.00250336	0.0292879	buffering
ENSG00000156110	ADK	1695.26	1328.88	1657.17	2246.11	3151.9	2146.2	1300.58	1347.22	1328.07	761.332	947.906	740.34	-0.587841	0.00251666	0.0294148	buffering
ENSG00000267169	NA	113.017	146.402	135.876	116.627	34.5278	71.6539	109.414	85.2159	87.3981	222.097	162.86	221.903	0.812433	0.00251806	0.0294148	buffering
ENSG00000149591	TAGLN	219.55	239.567	196.933	239.501	152.909	251.357	127.994	148.113	134.897	238.104	209.671	242.8	0.471968	0.00252278	0.0294268	buffering
ENSG00000187514	NA	27263.1	34326.7	37564.4	42528.2	52606.6	75485.7	43523.1	43366.8	43809.2	21468.4	26280	23800.3	-0.592125	0.00252489	0.0294268	buffering
ENSG00000198947	DMD	1811.98	1586.88	1786.16	1465.12	1785.58	1213.57	922.794	632.018	667.835	1897.83	1737.83	1982.2	0.845144	0.0025233	0.0294268	buffering
ENSG00000132463	GRSF1	3068.15	2936.24	3893.09	2606.4	4868.42	3109.55	2142.86	2003.59	1989.26	1119.49	1230.72	1238.88	-0.472296	0.00253244	0.0294922	buffering
ENSG00000177675	CD163L1	26.8648	17.4045	37.8388	42.6937	26.6357	30.7088	1.03221	2.02895	2.84994	12.0052	10.7273	11.941	0.475274	0.00253877	0.0294982	buffering
ENSG00000198142	SOWAHC	48.1714	35.8327	66.2178	38.5285	32.5548	30.7088	71.2224	73.0422	73.1484	24.0105	11.7025	11.941	-0.969347	0.00253673	0.0294982	buffering
ENSG00000260725	NA	1018.08	948.032	805.793	811.181	846.425	903.067	447.978	387.529	419.891	734.32	717.756	716.458	0.497662	0.00253727	0.0294982	buffering
ENSG00000104804	TULP2	88.0054	97.2603	93.7369	33.3219	55.2445	39.8077	10.3221	18.2605	14.2497	180.079	163.836	210.957	1.80535	0.00255641	0.0295984	buffering
ENSG00000114098	ARMC8	2458.59	1976.94	2196.37	2178.42	2466.27	2718.3	936.213	1067.23	1058.28	407.178	568.549	498.535	-0.623141	0.00256932	0.0295984	buffering
ENSG00000114491	UMPS	2267.76	2215.49	2903.26	2504.35	3124.27	2323.63	1147.82	1439.54	1445.87	721.315	760.665	672.674	-0.545544	0.00255735	0.0295984	buffering
ENSG00000118046	STK11	4993.15	6827.67	6431.73	4103.81	2792.81	2941.22	2446.33	2506.77	2646.64	5088.22	4041.28	4875.89	0.760309	0.00257013	0.0295984	buffering
ENSG00000119812	FAM98A	2818.95	2695.64	3310.89	3413.42	3676.72	3084.53	3622.02	4486.01	4555.15	1932.84	2089.88	2254.85	-0.645747	0.0025496	0.0295984	buffering
ENSG00000120705	ETF1	13975.3	11994.7	14237.7	15424.9	26949.5	18451.4	10145.6	10806.2	10826.9	6194.7	6790.4	6478.97	-0.473946	0.00257913	0.0295984	buffering
ENSG00000152217	SETBP1	125.987	106.474	147.055	97.8832	158.828	131.934	9.28987	8.1158	16.1496	63.0275	52.6614	35.8229	0.869369	0.00256906	0.0295984	buffering
ENSG00000155096	AZIN1	5437.81	4455.54	5129.73	6501.94	11059.8	10321.6	6597.87	5716.56	5675.18	3399.48	3786.75	3605.18	-0.575448	0.00257423	0.0295984	buffering
ENSG00000166135	HIF1AN	4423.43	4019.41	4065.09	3270.76	4060.47	2490.83	2461.82	2757.34	2797.69	1603.7	1575.94	1686.66	-0.502784	0.00256683	0.0295984	buffering
ENSG00000170027	YWHAG	5769.45	6071.09	7225.48	5629.33	10963.1	6844.65	6047.71	7393.49	7166.64	3697.61	4129.05	3961.42	-0.529714	0.0025539	0.0295984	buffering
ENSG00000173674	NA	5572.13	5429.17	5857.27	7622.4	11152.5	16709	6320.21	6221.77	6361.06	3177.39	3566.35	3044.95	-0.54749	0.00257863	0.0295984	buffering
ENSG00000189369	GSPT2	172.305	183.259	209.833	72.8918	127.26	95.5385	92.8987	75.0711	98.7978	156.068	209.671	160.208	0.971988	0.00257832	0.0295984	buffering
ENSG00000197429	IPP	359.432	318.399	349.148	285.319	458.727	321.874	289.018	318.545	286.894	501.219	494.432	582.122	0.511518	0.0025803	0.0295984	buffering
ENSG00000197948	FCHSD1	809.649	970.555	884.051	632.076	316.669	417.412	455.204	491.006	497.789	749.327	645.59	668.694	0.49129	0.00256502	0.0295984	buffering
ENSG00000213462	ERV3-1	321.451	252.877	219.293	364.459	131.206	354.857	51.6104	31.4487	45.599	123.054	88.7443	99.508	0.661852	0.00255928	0.0295984	buffering
ENSG00000226479	TMEM185B	941.194	983.864	1032.83	1151.69	1223.27	856.435	503.718	514.339	530.088	294.128	281.836	325.391	-0.454315	0.00255731	0.0295984	buffering
ENSG00000145220	LYAR	2194.58	2380.32	2894.66	2462.7	4680.99	2829.76	1712.43	2023.88	2140.3	1077.47	1086.39	1077.67	-0.545865	0.00260479	0.0298341	buffering
ENSG00000167889	MGAT5B	19.4538	33.7851	31.8189	72.8918	34.5278	39.8077	10.3221	12.1737	21.8495	69.0301	56.5623	83.5868	0.998694	0.00260492	0.0298341	buffering
ENSG00000111087	GLI1	35.2022	47.0944	47.2984	45.8177	44.3929	30.7088	40.2561	32.4632	32.2993	82.0358	67.2896	74.631	0.558701	0.00261064	0.0298724	buffering
ENSG00000116005	PCYOX1	1616.52	1390.31	1692.42	1305.8	2323.23	1538.85	1394.51	1402	1370.82	2126.93	2356.11	2380.23	0.463201	0.0026144	0.0298724	buffering
ENSG00000183048	SLC25A10	394.635	504.73	495.344	975.708	800.059	556.171	263.213	320.574	345.792	146.064	146.282	146.277	-0.676248	0.00261406	0.0298724	buffering
ENSG00000073350	LLGL2	875.422	926.532	852.232	877.825	550.472	444.709	211.603	251.59	238.445	553.241	439.821	555.255	0.718564	0.00263023	0.029899	buffering
ENSG00000104833	TUBB4A	215.845	249.805	251.972	211.386	186.45	81.8902	214.699	166.374	222.295	462.202	440.796	571.176	0.681601	0.00262255	0.029899	buffering
ENSG00000125744	RTN2	383.518	447.397	419.666	731	444.916	468.594	632.744	497.092	568.088	1047.46	996.667	1041.85	0.572149	0.00262873	0.029899	buffering
ENSG00000130813	C19orf66	109.312	127.974	108.356	92.6767	67.0826	63.6924	109.414	64.9264	80.7482	527.23	414.465	536.348	1.59144	0.00262379	0.029899	buffering
ENSG00000180353	HCLS1	2749.47	2979.24	3532.76	1770.23	1744.15	1112.34	849.507	961.722	1021.23	2630.15	2235.19	2514.57	0.926366	0.00262666	0.029899	buffering
ENSG00000280987	NA	235.299	202.711	186.614	439.433	250.573	436.748	279.728	310.429	298.293	114.05	149.207	137.321	-0.561084	0.00262691	0.029899	buffering
ENSG00000091127	PUS7	3350.69	3079.57	3524.16	3264.51	4943.4	3487.16	1288.2	1446.64	1375.57	782.341	824.054	750.291	-0.478418	0.0026404	0.0299921	buffering
ENSG00000005812	FBXL3	807.797	854.866	910.71	735.165	1080.23	1131.68	375.724	401.732	389.491	229.1	226.249	202.001	-0.467605	0.00264419	0.0300085	buffering
ENSG00000136045	PWP1	4993.15	4391.04	5564.02	5236.75	7600.07	4740.53	3018.18	3251.39	3176.73	1598.7	1936.77	1852.84	-0.507375	0.00265169	0.0300085	buffering
ENSG00000114439	BBX	421.499	330.685	368.068	263.452	386.712	307.088	440.753	302.313	322.043	812.354	732.384	866.715	0.829461	0.00265741	0.0300323	buffering
ENSG00000071553	ATP6AP1	2258.5	2524.67	2672.79	2795.92	2033.2	1285.22	1490.51	1506.49	1401.22	2579.13	2405.85	2814.09	0.492926	0.00266534	0.0300617	buffering
ENSG00000120438	TCP1	36980.8	34470.1	41724.1	27440.6	43227.8	25436	15083.7	17572.7	17115.8	7377.22	9061.67	8365.64	-0.558497	0.0026643	0.0300617	buffering
ENSG00000198816	ZNF358	103.754	142.307	137.595	191.601	196.315	142.17	151.735	100.433	102.598	265.116	233.076	243.795	0.78698	0.00267571	0.0301458	buffering
ENSG00000122970	IFT81	359.432	327.613	315.61	311.352	408.415	318.462	379.853	289.125	331.543	172.075	193.092	170.159	-0.527735	0.00269031	0.030283	buffering
ENSG00000141424	SLC39A6	836.514	675.703	760.215	906.982	1172.96	855.297	632.744	747.668	722.934	329.144	369.605	371.165	-0.55498	0.00269186	0.030283	buffering
ENSG00000253326	NA	31.4967	44.0231	30.959	21.8675	39.4604	28.4341	40.2561	35.5066	35.1492	66.0288	78.017	65.6753	0.521928	0.00269639	0.0303114	buffering
ENSG00000147255	IGSF1	37.9813	37.8803	41.2786	59.3547	19.7302	46.6319	26.8374	27.3908	23.7495	46.0201	58.5127	60.6999	0.521768	0.00269857	0.0303136	buffering
ENSG00000185515	BRCC3	882.833	873.295	984.667	771.611	1471.87	740.424	586.294	750.711	647.886	334.146	367.655	349.273	-0.550779	0.00270796	0.0303742	buffering
ENSG00000154889	MPPE1	244.562	244.686	224.453	218.675	107.529	234.297	125.929	104.491	87.3981	228.1	285.737	265.686	0.729796	0.002718	0.030442	buffering
ENSG00000061656	SPAG4	119.502	104.427	71.3776	166.61	72.0152	101.225	104.253	47.6803	49.3989	205.089	214.547	217.923	1.01666	0.00274248	0.030592	buffering
ENSG00000088205	DDX18	7924.19	6809.24	8799.23	6337.42	9340.27	6842.38	5385.03	5995.54	6196.71	2987.3	3592.68	3121.57	-0.502029	0.00273371	0.030592	buffering
ENSG00000099338	CATSPERG	56.5087	55.2848	41.2786	105.172	61.1636	55.7308	13.4187	9.13027	10.4498	26.0113	31.2068	28.8573	0.539064	0.00274345	0.030592	buffering
ENSG00000104442	ARMC1	1715.64	1391.33	1408.63	3393.63	4754.97	6237.3	2262.6	2039.09	2225.8	1397.61	1535.96	1625.96	-0.555505	0.00274226	0.030592	buffering
ENSG00000123815	COQ8B	959.722	1064.74	953.708	1510.94	769.477	904.204	781.381	765.928	807.482	1234.54	1281.43	1280.67	0.44022	0.00273783	0.030592	buffering
ENSG00000205704	LINC00634	11.1165	10.2379	4.29986	11.4544	12.8246	22.7473	9.28987	10.1447	11.3997	33.0144	23.4051	20.8967	0.606032	0.00273543	0.030592	buffering
ENSG00000130202	NECTIN2	2488.24	2826.69	3022.8	2680.33	2450.49	1350.05	1245.88	1430.41	1614.96	3733.63	2868.1	3745.48	0.789386	0.00275376	0.0306844	buffering
ENSG00000135698	MPHOSPH6	1435.88	1350.38	1432.71	2064.92	2525.46	2661.43	1230.39	1294.47	1304.32	738.322	784.07	818.951	-0.566503	0.00275622	0.0306894	buffering
ENSG00000082153	BZW1	12522.7	9420.94	12289	11613.7	19984.7	13765.5	7466.99	9817.07	10157.2	3917.71	4566.92	3919.62	-0.711867	0.00277985	0.0307683	buffering
ENSG00000111361	EIF2B1	4219.63	4177.07	4327.38	4205.85	6880.9	3970.54	2293.57	2880.09	2901.24	1438.63	1466.72	1339.38	-0.568221	0.00278173	0.0307683	buffering
ENSG00000118515	SGK1	1967.61	1873.54	1818.84	1910.81	2179.2	2225.82	754.544	844.043	832.182	1376.6	1330.19	1481.67	0.489843	0.00278554	0.0307683	buffering
ENSG00000163933	RFT1	734.613	693.107	671.638	1123.57	787.234	711.99	432.495	431.152	434.14	671.293	746.037	695.561	0.453859	0.00277514	0.0307683	buffering
ENSG00000176658	MYO1D	2896.77	2822.59	3024.52	2463.74	3669.81	2057.49	1448.19	1403.02	1529.47	2704.18	2267.37	2717.56	0.465953	0.0027841	0.0307683	buffering
ENSG00000187609	EXD3	301.071	381.874	308.73	316.558	209.14	245.671	282.825	234.344	224.195	541.236	429.093	479.629	0.702561	0.00277431	0.0307683	buffering
ENSG00000224786	CETN4P	9.26372	10.2379	10.3197	14.5784	3.94604	19.3352	19.612	9.13027	12.3497	44.0192	40.9589	71.6458	0.884095	0.00276897	0.0307683	buffering
ENSG00000142327	RNPEPL1	1923.15	2475.53	2129.29	2084.7	1399.86	1532.03	1068.34	1088.53	1249.22	2512.1	1774.89	2334.46	0.755259	0.00279094	0.0308056	buffering
ENSG00000177685	CRACR2B	274.206	424.874	424.826	188.477	89.7723	103.5	139.348	114.636	130.147	337.147	320.845	300.514	0.790519	0.00279404	0.0308175	buffering
ENSG00000013563	DNASE1L1	337.2	338.875	369.788	488.375	245.641	426.511	314.823	311.444	303.993	529.231	473.953	508.486	0.439461	0.00279894	0.0308425	buffering
ENSG00000095002	MSH2	11329.5	9498.74	12399.9	7318.33	11495.8	8241.34	6998.37	6999.87	7111.54	4144.81	4304.59	4303.72	-0.437328	0.00280981	0.0309018	buffering
ENSG00000172340	SUCLG2	1332.12	1285.88	1621.91	1599.45	2567.88	1801.58	1194.26	1046.94	999.378	1835.8	1852.9	2031.95	0.554505	0.00280782	0.0309018	buffering
ENSG00000119318	RAD23B	8008.49	8311.14	8346.02	8283.63	13721.4	13119.5	8880.09	10345.6	9600.49	5113.23	6435.42	5439.11	-0.572229	0.00281475	0.0309338	buffering
ENSG00000090060	PAPOLA	7055.25	6089.52	6852.25	5576.22	9462.6	9862.08	3542.54	3585.15	3615.62	2037.89	2349.29	2270.77	-0.442458	0.00282688	0.0309364	buffering
ENSG00000120899	PTK2B	3252.49	3409.23	3408.93	3297.83	2559.99	2437.37	1454.38	1583.59	1679.56	3038.33	2552.13	2970.32	0.615497	0.00282619	0.0309364	buffering
ENSG00000155090	KLF10	717.012	624.513	672.498	568.556	767.504	865.534	454.172	356.081	364.792	805.351	716.781	686.606	0.574892	0.0028284	0.0309364	buffering
ENSG00000161835	GRASP	82.4471	119.784	82.5573	77.057	78.9207	117.148	47.4816	62.8974	51.2989	90.0393	92.6451	98.513	0.468143	0.00282816	0.0309364	buffering
ENSG00000183474	GTF2H2C	1060.7	953.15	892.651	1300.6	1850.69	1599.13	874.28	948.534	917.68	464.203	608.532	535.353	-0.668157	0.00283019	0.0309364	buffering
ENSG00000198858	R3HDM4	3875.02	4968.46	4462.39	4877.5	3110.46	3526.96	2864.38	2926.76	3019.98	4843.11	4459.64	5054.01	0.474115	0.00282503	0.0309364	buffering
ENSG00000125149	C16orf70	1497.02	1457.88	1276.2	1489.07	1683.97	1508.14	527.458	641.148	590.887	302.132	332.547	308.475	-0.518407	0.00284286	0.0310187	buffering
ENSG00000259605	NA	11.1165	24.571	15.4795	32.2806	7.89207	10.2363	15.4831	14.2026	13.2997	36.0157	33.1572	27.8623	0.499833	0.00284181	0.0310187	buffering
ENSG00000111196	MAGOHB	874.496	871.247	1138.6	1748.36	2281.8	2321.36	882.538	850.13	864.481	415.181	492.482	445.796	-0.706986	0.00285917	0.0310868	buffering
ENSG00000126453	BCL2L12	3095.94	3631.39	3133.74	5844.88	2931.91	3135.71	2606.33	3547.62	3217.58	1563.68	1588.62	1618	-0.605458	0.00285965	0.0310868	buffering
ENSG00000132646	PCNA	9864.94	8552.76	10369.5	13656.8	18733.8	13220.7	4233.09	4787.3	4804.04	2279.99	2561.88	2404.11	-0.592771	0.00285633	0.0310868	buffering
ENSG00000167543	TP53I13	478.008	499.611	441.165	818.47	433.077	324.149	300.373	185.649	243.195	548.239	501.259	570.181	0.721039	0.00286135	0.0310868	buffering
ENSG00000196455	PIK3R4	3170.05	2716.12	3230.05	2729.28	3104.54	2526.08	1319.16	1520.7	1495.27	725.316	809.426	902.538	-0.561662	0.00285959	0.0310868	buffering
ENSG00000228305	NA	94.49	96.2365	99.7567	293.65	81.8803	258.181	42.3205	59.854	60.7987	28.0122	15.6034	19.9016	-0.737432	0.00285392	0.0310868	buffering
ENSG00000163631	ALB	4.63186	12.2855	10.3197	51.0242	66.0961	60.2803	832.992	677.669	638.386	62.0271	65.3392	58.7097	-1.77953	0.00287199	0.0311579	buffering
ENSG00000073605	GSDMB	269.574	313.28	223.593	177.023	107.529	233.16	77.4156	50.7237	36.0992	260.113	224.299	204.987	1.23271	0.0028757	0.0311637	buffering
ENSG00000130766	SESN2	1486.83	1543.88	1550.53	1697.34	1170.99	940.6	2671.35	1370.55	1518.07	6779.96	5405.6	5448.07	1.25129	0.00287661	0.0311637	buffering
ENSG00000096717	SIRT1	2052.84	1665.71	1941.82	1329.75	2412.01	2050.67	859.829	926.215	755.233	412.18	454.449	484.604	-0.529153	0.00288028	0.0311812	buffering
ENSG00000225138	SLC9A3-AS1	410.383	453.54	444.605	669.563	322.588	353.72	238.44	219.126	227.995	516.225	298.415	324.396	0.468095	0.00288796	0.0312421	buffering
ENSG00000080608	PUM3	1482.2	1408.74	1668.34	1174.6	1586.31	1139.64	781.381	842.014	823.632	488.213	474.928	455.747	-0.468045	0.00289749	0.0313007	buffering
ENSG00000135111	TBX3	43.5395	54.261	56.7581	44.7764	62.1501	32.9835	206.442	196.808	276.444	92.0402	106.298	104.483	-0.70986	0.0028964	0.0313007	buffering
ENSG00000083312	TNPO1	10580.1	8709.4	10594	8768.88	12810.8	11885.4	7010.76	7734.35	7130.54	3815.66	4668.34	3984.3	-0.512846	0.00291111	0.0313054	buffering
ENSG00000115761	NOL10	3615.63	3299.68	3784.73	3155.17	4877.3	3408.68	1855.91	2073.59	2210.6	1243.54	1099.06	1087.62	-0.508437	0.00290984	0.0313054	buffering
ENSG00000115816	CEBPZ	7612.93	6911.62	8437.18	6054.18	10846.7	7869.42	4108.19	4417.02	4750.85	2435.06	2695.49	2666.82	-0.467565	0.00290862	0.0313054	buffering
ENSG00000135473	PAN2	1781.41	1859.21	1757.78	1395.36	973.684	1195.37	820.605	645.206	580.437	2126.93	1921.17	1871.75	1.11762	0.00291232	0.0313054	buffering
ENSG00000164305	CASP3	2082.49	1778.33	2123.27	2361.69	4812.19	2799.05	1516.31	1571.42	1651.06	959.419	1115.64	990.105	-0.459413	0.00290317	0.0313054	buffering
ENSG00000267340	NA	8.33735	12.2855	14.6195	13.537	10.8516	26.1594	14.4509	9.13027	14.2497	36.0157	31.2068	28.8573	0.5888	0.00290963	0.0313054	buffering
ENSG00000176101	SSNA1	1599.85	2083.42	1863.56	3313.45	1858.58	2440.78	974.404	1489.25	1371.77	605.264	555.871	605.009	-0.736548	0.0029148	0.0313099	buffering
ENSG00000171097	KYAT1	837.441	878.414	839.332	1136.07	687.597	636.924	450.043	367.24	435.09	833.364	702.153	876.666	0.592503	0.00292116	0.0313562	buffering
ENSG00000164050	PLXNB1	739.245	857.938	775.694	585.217	284.115	326.423	141.412	192.75	154.847	336.147	245.753	299.519	0.78789	0.00293168	0.0314468	buffering
ENSG00000128567	PODXL	1022.72	1072.93	1113.66	966.336	1143.36	656.259	49.546	164.345	99.7478	547.239	496.383	551.275	1.34016	0.00294237	0.031495	buffering
ENSG00000155100	OTUD6B	919.888	951.103	1034.55	1259.99	2098.3	2193.97	942.406	952.591	932.88	583.254	629.012	622.92	-0.43816	0.00294173	0.031495	buffering
ENSG00000170469	SPATA24	136.177	148.45	148.775	215.551	175.599	186.528	100.124	90.2882	84.5481	188.082	197.968	171.154	0.640055	0.00294109	0.031495	buffering
ENSG00000183496	MEX3B	653.093	713.583	815.253	432.144	444.916	285.478	89.8021	67.9698	94.9979	355.155	304.266	348.278	1.08294	0.00294917	0.0315456	buffering
ENSG00000037897	METTL1	612.332	749.416	628.639	811.181	622.487	667.632	463.461	583.323	534.838	275.12	305.241	264.691	-0.537264	0.00299782	0.031568	buffering
ENSG00000104691	UBXN8	1036.61	944.96	1164.4	1711.92	2352.82	2158.72	1155.04	1208.24	1178.92	667.291	645.59	645.807	-0.458568	0.00297763	0.031568	buffering
ENSG00000123240	OPTN	33.3494	47.0944	55.0382	38.5285	29.5953	21.6099	98.0598	52.7527	79.7982	302.132	257.456	294.544	1.12998	0.00299725	0.031568	buffering
ENSG00000126458	RRAS	80.5944	100.332	83.4172	82.2636	70.0421	43.2198	52.6426	21.304	39.8991	141.062	171.637	197.026	0.980009	0.00300868	0.031568	buffering
ENSG00000134057	CCNB1	5841.7	5412.79	6468.71	6777.89	9324.48	6517.09	3304.1	3891.52	3655.52	1754.77	2074.28	2024.99	-0.558802	0.00299488	0.031568	buffering
ENSG00000134326	CMPK2	1837	1992.3	2045.87	1172.52	1769.8	1212.43	493.395	547.816	524.388	937.409	921.575	971.199	0.499515	0.00300816	0.031568	buffering
ENSG00000136527	TRA2B	12467.1	11220.8	12284.7	15986.2	17666.4	13584.7	6407.95	7856.09	7405.09	3313.45	3613.16	3318.59	-0.636779	0.00299722	0.031568	buffering
ENSG00000138182	KIF20B	4811.58	4094.14	4857.98	3073.95	5274.86	5194.34	3286.55	2467.2	2751.14	1422.62	1506.7	1495.61	-0.552568	0.0029905	0.031568	buffering
ENSG00000151151	IPMK	469.671	340.923	362.908	470.673	721.138	828.001	357.144	269.85	235.595	144.063	169.687	193.046	-0.676491	0.00299761	0.031568	buffering
ENSG00000159403	C1R	8.33735	7.16655	7.73974	12.4957	7.89207	4.54945	5.16104	3.04342	4.7499	18.0079	21.4547	12.936	0.562711	0.00297533	0.031568	buffering
ENSG00000165983	PTER	1095.9	840.533	1043.15	1404.73	1993.73	1537.72	1142.65	1155.49	1258.72	681.297	686.549	688.596	-0.505256	0.00300497	0.031568	buffering
ENSG00000168092	PAFAH1B2	4693.93	4362.38	4597.41	5560.6	9730.93	7057.34	3324.74	3487.76	3536.77	2090.91	2305.4	2194.15	-0.456522	0.0029712	0.031568	buffering
ENSG00000168116	KIAA1586	3319.19	2489.86	2519.72	2668.88	3677.71	4723.47	1728.95	1470.99	1536.12	878.383	1016.17	948.312	-0.484493	0.0029838	0.031568	buffering
ENSG00000171861	MRM3	1562.79	1601.21	1854.1	2387.73	2041.09	1427.39	1061.11	1150.41	1222.62	537.234	687.524	606.004	-0.548758	0.0030061	0.031568	buffering
ENSG00000179431	FJX1	169.526	295.876	283.791	437.351	432.091	434.473	132.123	158.258	132.047	75.0327	66.3144	74.631	-0.620134	0.00296763	0.031568	buffering
ENSG00000183723	CMTM4	1411.79	1201.93	1215.14	1270.4	1444.25	1538.85	593.52	510.281	599.437	1012.44	994.716	948.312	0.489314	0.00299682	0.031568	buffering
ENSG00000184486	POU3F2	595.657	605.061	798.914	348.839	527.782	373.055	308.63	339.849	352.442	642.28	600.731	606.999	0.572361	0.00300222	0.031568	buffering
ENSG00000203778	FAM229B	42.6131	27.6424	27.5191	79.1396	52.285	80.7528	46.4494	45.6513	38.9491	15.0065	17.5538	15.9213	-0.621281	0.00296222	0.031568	buffering
ENSG00000235903	CPB2-AS1	50.9505	53.2372	49.8784	73.9331	45.3794	71.6539	53.6748	64.9264	41.7991	18.0079	15.6034	8.95572	-0.83368	0.00299566	0.031568	buffering
ENSG00000256751	PLBD1-AS1	14.822	9.21413	13.7595	7.28918	8.87858	18.1978	4.12883	3.04342	3.79992	15.0065	10.7273	16.9164	0.502033	0.00298615	0.031568	buffering
ENSG00000280789	PAGR1	477.082	509.848	530.602	981.956	393.617	494.753	500.621	725.349	629.836	239.104	325.721	282.603	-0.675517	0.00300934	0.031568	buffering
ENSG00000138386	NAB1	1921.3	1779.35	2063.07	869.495	1303.18	1524.07	511.975	505.208	509.189	920.402	979.113	879.651	0.501932	0.0030132	0.0315867	buffering
ENSG00000107560	RAB11FIP2	444.659	388.017	472.124	356.128	636.298	582.33	562.553	437.238	379.042	221.096	193.092	190.06	-0.688489	0.00301921	0.0316279	buffering
ENSG00000155393	HEATR3	1802.72	1871.49	2036.41	1767.1	2272.92	2299.75	863.958	1092.59	1078.23	481.21	654.367	579.137	-0.533765	0.0030353	0.0317747	buffering
ENSG00000104907	TRMT1	3613.78	4311.19	4211.28	6595.66	3383.73	4137.73	2765.29	3528.34	3402.83	1839.8	1634.46	1866.77	-0.534512	0.00305692	0.0319446	buffering
ENSG00000112561	TFEB	137.103	176.092	166.834	129.123	156.855	78.4781	29.934	25.3619	39.8991	112.049	87.7691	68.6606	0.872901	0.00305544	0.0319446	buffering
ENSG00000149260	CAPN5	8.33735	19.4521	25.7991	28.1154	6.90556	19.3352	18.5797	7.10132	15.1997	37.0161	44.8597	42.7885	0.7197	0.00305993	0.0319446	buffering
ENSG00000213025	COX20P1	28.7175	33.7851	34.3989	32.2806	36.5008	58.0055	29.934	41.5935	42.7491	13.0057	17.5538	19.9016	-0.579083	0.0030588	0.0319446	buffering
ENSG00000154118	JPH3	37.0549	38.9041	30.959	26.0328	20.7167	29.5714	42.3205	12.1737	22.7995	233.102	233.076	252.75	1.98516	0.0030629	0.0319537	buffering
ENSG00000111670	GNPTAB	3578.58	3211.64	3689.28	2660.55	4816.14	3219.88	1765.08	1711.42	1736.56	2722.19	2862.25	2754.38	0.426243	0.00306899	0.0319933	buffering
ENSG00000136758	YME1L1	9508.29	8730.9	9822.6	9588.39	17049.8	11309.9	10165.2	10293.9	10495.4	6045.64	6779.67	6800.38	-0.449802	0.0030709	0.0319933	buffering
ENSG00000122882	ECD	2627.19	2438.67	3059.78	2754.27	3526.77	2255.39	1906.49	1744.9	1896.16	936.409	1124.42	1108.52	-0.496408	0.0030844	0.03209	buffering
ENSG00000101182	PSMA7	6456.82	7835.08	8315.93	8905.29	9974.59	7288.22	2756	3240.23	3237.53	1599.7	1817.8	1803.09	-0.502963	0.00309005	0.0320995	buffering
ENSG00000279253	NA	26.8648	32.7613	43.8586	17.7023	25.6492	45.4945	14.4509	19.275	5.69987	54.0236	47.7854	42.7885	0.712166	0.00309164	0.0320995	buffering
ENSG00000166128	RAB8B	1612.81	1267.45	1430.99	1661.93	2909.22	2645.51	1419.29	1168.67	1272.97	771.337	870.864	889.602	-0.495738	0.00311002	0.0322244	buffering
ENSG00000010626	LRRC23	72.257	73.713	60.198	91.6354	61.1636	75.066	61.9325	44.6369	55.0988	129.056	106.298	161.203	0.724508	0.00312152	0.0322591	buffering
ENSG00000113108	APBB3	506.726	535.443	430.846	520.655	273.263	302.539	226.054	182.605	163.396	368.161	274.035	288.573	0.585593	0.00311806	0.0322591	buffering
ENSG00000122863	CHST3	25.9384	32.7613	31.8189	51.0242	33.5413	30.7088	243.601	308.4	286.894	595.26	490.532	655.758	0.704964	0.00312029	0.0322591	buffering
ENSG00000131747	TOP2A	27245.5	22379.1	28826.2	15384.3	22895.9	17440.3	7276.03	6328.29	6554.86	11281.9	12160.9	13070.4	0.587251	0.00312185	0.0322591	buffering
ENSG00000101493	ZNF516	1.85274	5.11896	5.15983	2.08262	5.91905	2.27473	16.5153	20.2895	22.7995	92.0402	48.7606	61.695	0.923812	0.00312598	0.0322791	buffering
ENSG00000155744	FAM126B	3027.38	2468.36	2347.72	2687.62	3808.91	5219.36	1578.25	1777.36	1749.86	969.423	954.732	1007.02	-0.474962	0.00313141	0.0322791	buffering
ENSG00000196670	ZFP62	1170.93	988.983	1082.7	1142.32	1294.3	1090.73	692.612	567.091	593.737	1070.47	1034.7	1030.9	0.461769	0.00312999	0.0322791	buffering
ENSG00000204520	MICA	923.593	965.436	885.771	1289.14	848.398	1246.55	241.537	259.705	261.244	454.198	415.44	448.781	0.438284	0.00313227	0.0322791	buffering
ENSG00000198804	MT-CO1	21092.6	20861.8	17392.1	38680.5	29895.2	43467.8	185235	185946	164710	116614	115646	123702	-0.550251	0.00315187	0.0324154	buffering
ENSG00000253877	LINC01608	284.396	241.615	201.233	279.071	236.762	467.456	266.31	198.837	231.795	441.192	419.341	456.742	0.551634	0.00315081	0.0324154	buffering
ENSG00000103494	RPGRIP1L	458.554	375.732	386.127	528.986	438.01	685.83	365.402	284.053	268.844	142.062	151.158	141.301	-0.657921	0.00315422	0.0324176	buffering
ENSG00000171236	LRG1	807.797	840.533	964.028	1049.64	930.278	804.116	760.737	895.781	887.281	1451.63	1374.07	1632.93	0.527601	0.00315915	0.0324463	buffering
ENSG00000109321	AREG	68.5516	71.6655	66.2178	93.718	140.084	141.033	21.6764	20.2895	19.9496	5.00218	1.95042	2.98524	-0.516101	0.00316467	0.0324592	buffering
ENSG00000215256	DHRS4-AS1	132.471	96.2365	102.337	131.205	80.8937	117.148	186.83	152.171	146.297	276.12	228.2	259.716	0.444854	0.00316341	0.0324592	buffering
ENSG00000049249	TNFRSF9	24.0857	15.3569	20.6393	49.9829	25.6492	23.8846	172.379	82.1724	124.447	406.177	440.796	512.466	1.25761	0.00317015	0.0324794	buffering
ENSG00000150768	DLAT	7092.31	6598.34	7231.5	9112.51	10026.9	9229.7	7522.73	7429	7803.13	4696.05	5065.25	4935.6	-0.515561	0.00317091	0.0324794	buffering
ENSG00000197498	RPF2	3762.92	3490.11	3739.16	3987.18	6662.88	5106.76	2120.16	2667.05	2474.7	1159.51	1546.69	1252.81	-0.648675	0.00317467	0.032496	buffering
ENSG00000110711	AIP	1819.4	1848.97	1818.84	2866.73	1816.16	1977.88	1421.35	1382.73	1353.72	1885.82	2242.99	2223.01	0.430237	0.00318045	0.0325177	buffering
ENSG00000174718	KIAA1551	7256.27	6311.68	6079.14	6134.36	10027.9	8582.54	4970.08	4023.41	3876.86	2360.03	2424.38	2470.78	-0.538486	0.00318109	0.0325177	buffering
ENSG00000116857	TMEM9	3667.51	3610.91	3460.53	6455.09	4249.88	3608.85	1597.86	1620.12	1519.97	2306.01	2577.49	2590.19	0.438627	0.00319133	0.0325231	buffering
ENSG00000132563	REEP2	12.9692	12.2855	21.4993	11.4544	2.95953	10.2363	19.612	8.1158	21.8495	54.0236	53.6367	75.6261	1.1556	0.00319051	0.0325231	buffering
ENSG00000221823	PPP3R1	2475.27	1802.9	2255.71	2010.77	3648.11	3956.89	2165.57	2144.6	2222	1042.45	1389.68	1039.86	-0.614092	0.00319189	0.0325231	buffering
ENSG00000136450	SRSF1	17492.7	16386.8	20736.5	24573.9	27480.2	16523.6	11301.6	17421.6	16320.6	6311.75	6377.89	6027.2	-0.780836	0.00319907	0.0325706	buffering
ENSG00000069702	TGFBR3	1256.16	1260.29	1293.4	1452.63	1867.46	1719.69	1307.81	1419.25	1434.47	2398.05	2519.95	2604.13	0.502578	0.00320242	0.0325829	buffering
ENSG00000141232	TOB1	536.37	584.585	658.738	662.274	1026.96	997.468	896.989	889.694	784.683	425.185	538.317	491.57	-0.612889	0.00320479	0.0325852	buffering
ENSG00000093144	ECHDC1	3480.38	2922.93	3472.57	4836.89	7418.55	6413.59	2623.87	2667.05	2785.34	1662.73	1783.66	1735.42	-0.462417	0.00321298	0.0326249	buffering
ENSG00000125534	PPDPF	271.427	323.518	254.552	530.027	298.912	305.951	779.317	468.687	498.739	1100.48	1354.57	1391.12	0.864048	0.003212	0.0326249	buffering
ENSG00000165891	E2F7	976.396	1087.27	1073.24	375.913	569.216	391.253	105.285	104.491	118.747	396.173	354.977	414.949	0.757545	0.00321741	0.0326481	buffering
ENSG00000246985	SOCS2-AS1	222.329	251.853	196.074	236.378	186.45	262.731	265.277	170.432	181.446	424.185	483.705	432.86	0.713407	0.00322295	0.0326825	buffering
ENSG00000127946	HIP1	121.355	132.069	153.075	66.6439	145.017	48.9066	102.189	59.854	80.7482	258.113	215.522	264.691	0.857648	0.00324134	0.0328253	buffering
ENSG00000107614	TRDMT1	592.878	508.825	475.564	827.842	1162.11	1025.9	702.934	544.773	569.038	354.155	404.713	393.057	-0.724987	0.00324728	0.0328455	buffering
ENSG00000226763	SRRM5	10.1901	8.19034	12.8996	20.8262	11.8381	4.54945	3.09662	3.04342	4.7499	12.0052	12.6778	19.9016	0.514575	0.00324765	0.0328455	buffering
ENSG00000184117	NIPSNAP1	830.03	837.462	921.89	935.097	1428.47	901.929	1090.01	693.901	829.332	1909.83	1885.08	1894.63	0.751422	0.00325922	0.0329406	buffering
ENSG00000121274	PAPD5	956.016	902.985	1102.48	667.48	1237.08	1106.65	580.101	499.121	505.389	310.135	271.109	317.431	-0.4916	0.00326487	0.0329539	buffering
ENSG00000125630	POLR1B	5500.8	5177.32	5512.42	5055.56	5909.19	5110.17	2154.22	2697.49	2853.74	1351.59	1319.46	1420.97	-0.581926	0.00326452	0.0329539	buffering
ENSG00000089327	FXYD5	1796.24	2244.15	1889.36	2001.4	1787.55	1875.51	2353.43	2282.57	2416.75	3619.58	4208.04	4119.63	0.461653	0.00326752	0.0329589	buffering
ENSG00000141576	RNF157	2289.99	2600.43	2586.79	2001.4	2596.49	1809.55	2066.48	2167.93	2231.5	3906.7	3491.26	4023.11	0.471047	0.00328281	0.0330473	buffering
ENSG00000238141	BRWD1-AS1	14.822	18.4283	20.6393	7.28918	3.94604	15.9231	1.03221	2.02895	0.949979	7.00306	2.92564	10.9459	0.573548	0.00328259	0.0330473	buffering
ENSG00000183762	KREMEN1	174.158	242.639	262.291	85.3875	164.747	70.5165	75.3512	49.7092	59.8487	185.081	226.249	215.932	0.992275	0.0032874	0.0330499	buffering
ENSG00000215424	MCM3AP-AS1	812.429	770.915	705.177	532.11	481.416	646.022	167.218	173.475	186.196	382.167	350.101	347.283	0.534465	0.00328584	0.0330499	buffering
ENSG00000000460	C1orf112	3242.3	2625	3044.3	3004.18	3490.27	3714.63	1063.17	1047.95	1099.13	615.268	674.847	616.95	-0.441251	0.00329181	0.0330724	buffering
ENSG00000101911	PRPS2	1194.09	1152.79	1460.23	1132.95	1761.91	1172.62	1091.04	922.157	882.531	520.227	556.846	542.319	-0.504638	0.00329807	0.0331134	buffering
ENSG00000124275	NA	2997.74	2718.17	2975.5	2615.77	3047.33	3662.31	1378	1840.26	1691.91	846.369	924.501	809	-0.551029	0.00330629	0.0331303	buffering
ENSG00000161243	FBXO27	254.752	261.067	212.413	295.732	264.384	243.396	157.928	82.1724	151.047	283.124	295.489	342.308	0.809509	0.00330426	0.0331303	buffering
ENSG00000165724	ZMYND19	2885.65	3199.35	3278.21	3875.76	3145.98	3211.91	1083.82	1432.44	1364.17	628.274	705.078	643.817	-0.568409	0.00331229	0.0331491	buffering
ENSG00000233006	MIR3936HG	77.8153	88.0461	69.6577	110.379	58.204	117.148	9.28987	17.2461	11.3997	56.0244	53.6367	32.8377	0.803883	0.00331251	0.0331491	buffering
ENSG00000099194	SCD	33431.9	29361.3	32334.9	27124.1	44525.1	22689.3	24306.4	18360	20687.7	37892.5	37304.8	39292.7	0.542697	0.00331688	0.0331492	buffering
ENSG00000160746	ANO10	2076	1888.9	2194.65	1462	1997.68	1444.45	1504.96	1358.38	1413.57	2311.01	2382.44	2494.67	0.491931	0.00331518	0.0331492	buffering
ENSG00000140543	DET1	490.051	466.849	436.006	477.962	464.646	626.687	162.057	164.345	144.397	283.124	264.282	266.682	0.455754	0.00332524	0.0331903	buffering
ENSG00000165506	DNAAF2	1290.44	1352.43	1473.99	1574.46	1865.49	1768.6	805.122	730.422	779.933	418.182	460.3	406.988	-0.544798	0.00333089	0.0331927	buffering
ENSG00000178104	NA	8707.9	8425.81	10204.4	6573.8	9370.85	6744.57	5421.16	4684.84	5173.59	9256.04	8602.34	9263.2	0.502972	0.00333504	0.0331927	buffering
ENSG00000203876	ADD3-AS1	24.0857	19.4521	13.7595	15.6197	14.7976	23.8846	8.25766	13.1882	7.59983	25.0109	33.1572	28.8573	0.605473	0.0033365	0.0331927	buffering
ENSG00000145506	NKD2	276.985	399.279	385.267	306.145	190.396	167.192	163.089	147.099	189.996	335.146	324.746	316.436	0.623038	0.00334734	0.0332788	buffering
ENSG00000125810	CD93	121.355	98.284	143.615	143.701	169.68	77.3407	34.0629	35.5066	62.6986	153.067	105.323	151.252	0.898769	0.00335663	0.0333494	buffering
ENSG00000125826	RBCK1	1600.77	2030.18	1857.54	1866.03	1417.61	1248.83	1434.77	1163.6	1157.07	2674.17	2321	2428.99	0.615907	0.00336111	0.0333721	buffering
ENSG00000115170	ACVR1	737.392	674.679	797.194	690.389	749.747	589.154	258.052	201.88	284.994	541.236	480.779	554.26	0.685868	0.00336409	0.0333757	buffering
ENSG00000139505	MTMR6	1020.86	759.654	945.969	922.601	1540.93	1146.46	644.098	587.381	559.538	353.154	372.531	316.436	-0.497584	0.00336586	0.0333757	buffering
ENSG00000137496	IL18BP	801.312	987.959	802.353	503.994	312.723	370.78	239.472	229.271	218.495	377.165	305.241	331.362	0.597412	0.00336819	0.0333771	buffering
ENSG00000123411	IKZF4	816.134	841.557	765.375	839.297	753.693	696.066	626.55	535.642	588.987	1052.46	945.956	1025.93	0.512094	0.00337115	0.0333847	buffering
ENSG00000162086	ZNF75A	1960.2	1805.97	1871.3	1645.27	1663.25	1861.86	1002.27	1084.47	1049.73	627.274	590.978	630.881	-0.4732	0.00338232	0.0334736	buffering
ENSG00000114383	TUSC2	779.079	882.509	693.137	1190.22	657.015	1004.29	556.36	662.452	582.337	364.159	347.175	358.229	-0.467943	0.00338478	0.0334761	buffering
ENSG00000226314	ZNF192P1	146.367	126.95	94.5969	192.643	135.152	263.868	30.9662	26.3763	26.5994	99.0432	68.2648	75.6261	0.681425	0.00339302	0.0335358	buffering
ENSG00000101868	POLA1	3539.67	3092.88	3773.56	3732.06	5349.84	3622.5	1001.24	991.142	1003.18	612.267	696.301	563.216	-0.431313	0.00339809	0.0335424	buffering
ENSG00000138399	FASTKD1	2499.35	2090.58	2195.51	3199.95	4210.42	4612.01	1470.9	1425.34	1451.57	866.378	1019.1	965.228	-0.500545	0.00339769	0.0335424	buffering
ENSG00000164164	OTUD4	5037.61	4825.13	5512.42	3343.65	5826.32	4300.37	2274.99	2476.33	2410.1	1433.63	1456.97	1429.93	-0.435821	0.003406	0.0335769	buffering
ENSG00000260563	NA	35.2022	46.0706	39.5587	11.4544	34.5278	26.1594	39.2239	24.3474	24.6995	84.0367	90.6947	100.503	0.903177	0.00340407	0.0335769	buffering
ENSG00000130513	GDF15	201.949	202.711	233.912	468.59	228.87	210.412	268.374	173.475	235.595	485.212	480.779	475.648	0.695691	0.00341284	0.0336019	buffering
ENSG00000173890	GPR160	37.0549	50.1658	31.8189	29.1567	25.6492	95.5385	45.4172	24.3474	32.2993	77.0336	106.298	90.5523	0.786432	0.00341295	0.0336019	buffering
ENSG00000167733	HSD11B1L	49.0977	77.8082	73.9576	77.057	91.7453	59.1429	28.9018	27.3908	28.4994	58.0253	48.7606	86.572	0.607693	0.00342355	0.0336627	buffering
ENSG00000186792	HYAL3	405.751	422.826	356.028	673.728	336.4	552.759	245.666	341.878	349.592	153.067	130.678	122.395	-0.708724	0.00342309	0.0336627	buffering
ENSG00000160285	LSS	9500.88	10530.7	9789.06	6714.37	4314	4201.42	2374.08	2531.11	2677.04	4627.02	3839.41	4279.84	0.649837	0.00342727	0.0336775	buffering
ENSG00000268916	CSAG3	65.7724	71.6655	52.4583	133.288	40.4469	109.187	172.379	206.953	205.195	344.15	314.993	350.268	0.502623	0.00343693	0.0337207	buffering
ENSG00000173581	CCDC106	447.438	621.442	534.902	824.718	551.459	479.967	722.546	740.566	829.332	462.202	427.143	477.639	-0.474582	0.00344057	0.0337211	buffering
ENSG00000257893	LINC02404	33.3494	32.7613	22.3593	43.7351	11.8381	78.4781	29.934	7.10132	18.9996	72.0314	100.447	124.385	1.26916	0.0034516	0.0338074	buffering
ENSG00000134363	FST	4.63186	11.2617	12.8996	8.33049	9.86509	1.13736	5.16104	1.01447	5.69987	22.0096	24.3803	14.9262	0.745267	0.00347197	0.0339415	buffering
ENSG00000155304	HSPA13	1678.59	1182.48	1616.75	1498.45	1947.37	1671.92	888.731	712.161	751.434	1384.6	1362.37	1313.51	0.4707	0.00348994	0.0340516	buffering
ENSG00000105227	PRX	710.528	757.606	903.83	926.767	607.69	545.934	568.747	550.86	601.337	951.415	872.815	986.125	0.461751	0.00349296	0.0340591	buffering
ENSG00000043093	DCUN1D1	2091.75	1465.05	1714.78	1900.39	3073.96	3062.92	1773.33	1629.25	1652.96	1062.46	1064.93	1130.41	-0.43389	0.00349578	0.0340649	buffering
ENSG00000267243	NA	280.691	187.354	202.093	204.097	187.437	307.088	78.4478	49.7092	75.0484	147.064	132.629	141.301	0.591516	0.0035002	0.0340861	buffering
ENSG00000108821	COL1A1	44.4659	44.0231	42.9986	37.4872	32.5548	19.3352	12.3865	23.3329	13.2997	95.0415	71.1905	102.493	1.13074	0.00351527	0.0341673	buffering
ENSG00000171724	VAT1L	26.8648	33.7851	17.1994	26.0328	24.6627	25.022	17.5475	15.2171	18.0496	7.00306	3.90085	4.9754	-0.477741	0.0035129	0.0341673	buffering
ENSG00000184154	LRTOMT	61.1406	38.9041	39.5587	78.0983	33.5413	114.874	103.221	96.3751	91.198	49.0214	52.6614	64.6802	-0.496565	0.00351385	0.0341673	buffering
ENSG00000048342	CC2D2A	8.33735	16.3807	22.3593	11.4544	36.5008	28.4341	4.12883	6.08685	5.69987	17.0074	15.6034	19.9016	0.482084	0.00352131	0.0342042	buffering
ENSG00000034677	RNF19A	741.098	573.324	730.116	794.52	1005.25	1039.55	402.561	338.834	372.392	672.293	729.459	685.61	0.46524	0.00353311	0.0342316	buffering
ENSG00000165801	ARHGEF40	45.3922	65.5227	69.6577	62.4787	17.7572	19.3352	68.1257	45.6513	59.8487	144.063	125.802	125.38	0.741008	0.00353313	0.0342316	buffering
ENSG00000167601	AXL	930.078	898.89	1044.01	1103.79	897.723	586.88	507.846	510.281	603.237	1029.45	877.691	1019.96	0.532624	0.00353103	0.0342316	buffering
ENSG00000175538	KCNE3	110.238	123.879	109.216	152.031	121.341	254.769	19.612	6.08685	7.59983	45.0196	65.3392	53.7343	1.01174	0.00353034	0.0342316	buffering
ENSG00000006634	DBF4	1893.51	1733.28	1557.41	2270.06	3384.71	3683.92	1126.14	1179.83	1139.97	525.229	766.517	642.822	-0.707438	0.00353878	0.0342427	buffering
ENSG00000047315	POLR2B	7449.89	5972.8	7787.04	5848	7795.39	6169.06	3921.36	4250.65	4261.61	2608.14	2566.76	2543.43	-0.431407	0.00355071	0.0342806	buffering
ENSG00000085449	WDFY1	1515.55	1374.95	1404.33	1330.8	2119.02	1322.75	1124.07	936.36	925.28	1659.72	1707.6	1654.82	0.476794	0.00355272	0.0342806	buffering
ENSG00000118705	RPN2	16911.9	16688.8	17557.2	22312.2	24002.8	15696.8	8370.17	9979.38	9938.68	15015.6	16612.7	16830.8	0.507605	0.00355264	0.0342806	buffering
ENSG00000158623	COPG2	2151.96	1697.45	2049.31	1457.84	1702.71	1213.57	959.953	791.29	939.529	1668.73	1788.54	1937.42	0.672095	0.00355396	0.0342806	buffering
ENSG00000165733	BMS1	8059.44	7674.35	10156.3	7060.09	9474.43	6037.13	5099.11	6199.45	6298.36	3330.45	2880.78	3120.57	-0.573532	0.00354628	0.0342806	buffering
ENSG00000139793	MBNL2	745.73	607.109	555.542	564.39	779.342	1157.84	420.109	245.503	293.544	755.33	767.492	736.36	0.752124	0.00356321	0.0343263	buffering
ENSG00000111981	ULBP1	68.5516	46.0706	50.7383	41.6524	74.9747	39.8077	148.638	58.8395	78.8483	259.113	256.481	278.623	1.05298	0.00357698	0.0344155	buffering
ENSG00000140386	SCAPER	660.504	566.157	655.298	535.234	854.317	553.896	286.954	227.242	226.095	426.186	445.672	488.585	0.533291	0.00357625	0.0344155	buffering
ENSG00000113460	BRIX1	5426.69	5064.7	5986.26	6678.97	11982.1	7919.46	2876.76	3310.23	3022.83	1718.75	1867.53	1770.25	-0.49684	0.00358089	0.0344313	buffering
ENSG00000121989	ACVR2A	141.735	122.855	140.175	150.99	275.236	222.923	50.5782	50.7237	38.9491	12.0052	31.2068	14.9262	-0.841184	0.0035843	0.0344423	buffering
ENSG00000175756	AURKAIP1	7273.88	8412.5	8626.38	12248.9	9979.53	7488.4	4100.96	4123.84	3891.11	2200.96	2440.96	2561.34	-0.420686	0.00358676	0.0344442	buffering
ENSG00000115539	PDCL3	869.864	902.985	1043.15	1049.64	1295.29	1090.73	578.036	623.902	743.834	362.158	389.11	405.993	-0.538301	0.00358989	0.0344525	buffering
ENSG00000119574	ZBTB45	552.118	723.821	747.315	879.908	482.403	492.478	438.688	594.482	584.237	285.124	270.134	260.711	-0.552444	0.00360533	0.0345662	buffering
ENSG00000167508	MVD	6548.53	7601.66	7315.78	8155.55	5058.82	4738.26	3035.72	3252.4	3414.23	5233.28	5595.77	5989.39	0.461669	0.00360628	0.0345662	buffering
ENSG00000164338	UTP15	2038.95	1708.71	2179.17	2136.77	2800.7	2472.63	933.116	1240.7	1223.57	457.199	488.581	537.343	-0.6827	0.00360974	0.0345776	buffering
ENSG00000086475	SEPHS1	2080.63	2290.22	2620.33	2473.11	3344.27	2441.92	1724.82	2186.19	2020.61	1003.44	994.716	1149.32	-0.554425	0.00361387	0.0345867	buffering
ENSG00000143375	CGN	129.692	185.306	171.134	286.36	203.221	150.132	158.96	243.474	229.895	88.0384	76.0665	98.513	-0.764689	0.00361523	0.0345867	buffering
ENSG00000151164	RAD9B	20.3802	16.3807	12.8996	18.7436	34.5278	40.9451	8.25766	6.08685	3.79992	24.0105	39.9837	31.8426	0.638598	0.00362451	0.0346537	buffering
ENSG00000005882	PDK2	79.668	95.2127	99.7567	97.8832	114.435	64.8297	8.25766	8.1158	19.9496	39.017	40.9589	34.8278	0.693877	0.00365426	0.0347114	buffering
ENSG00000104901	DKKL1	17.6011	26.6186	19.7793	48.9416	7.89207	40.9451	15.4831	14.2026	24.6995	57.0249	44.8597	45.7737	0.664861	0.0036451	0.0347114	buffering
ENSG00000105197	TIMM50	6504.06	7162.45	7218.6	9022.96	7719.43	5929.08	3549.76	4633.1	4631.15	2206.96	2243.96	2323.51	-0.555332	0.00365304	0.0347114	buffering
ENSG00000117143	UAP1	4625.38	4066.5	4956.88	5580.38	7922.65	6418.14	2279.12	2276.48	2393.95	1499.65	1707.6	1516.5	-0.431754	0.00364183	0.0347114	buffering
ENSG00000129932	DOHH	1951.87	2656.74	2903.26	2906.3	2000.64	1499.04	1510.12	2247.06	2192.55	808.353	852.335	856.764	-0.705504	0.00366092	0.0347114	buffering
ENSG00000143479	DYRK3	1831.44	1818.25	2023.51	1776.48	2174.27	1511.56	754.544	767.957	753.333	483.211	453.474	517.442	-0.409553	0.00366476	0.0347114	buffering
ENSG00000172893	DHCR7	5235.86	5323.72	6020.66	5336.72	3875.01	2744.46	3626.15	3806.31	4167.56	7951.47	6565.13	8067.12	0.636149	0.00364851	0.0347114	buffering
ENSG00000179403	VWA1	100.975	95.2127	126.416	215.551	177.572	106.912	93.9309	103.476	87.3981	171.075	155.059	168.169	0.488547	0.00365906	0.0347114	buffering
ENSG00000258727	NA	58.3615	45.0469	49.0184	79.1396	17.7572	77.3407	9.28987	22.3184	17.0996	46.0201	51.6862	40.7983	0.673043	0.00365141	0.0347114	buffering
ENSG00000259849	VENTXP1	67.6252	47.0944	50.7383	28.1154	34.5278	79.6154	22.7086	15.2171	10.4498	45.0196	73.1409	54.7294	0.870378	0.00363692	0.0347114	buffering
ENSG00000084764	MAPRE3	780.006	892.747	800.634	912.188	1171.97	923.539	493.395	424.05	506.339	750.327	610.483	702.527	0.435712	0.00367269	0.0347471	buffering
ENSG00000238243	OR2W3	248.268	256.972	245.092	222.841	177.572	158.094	115.607	120.722	113.997	283.124	214.547	272.652	0.77938	0.00367309	0.0347471	buffering
ENSG00000103540	CCP110	2355.76	1898.11	2298.7	1583.83	2631.02	2429.41	1294.39	1029.69	1158.02	646.282	658.268	680.635	-0.473172	0.003686	0.034826	buffering
ENSG00000163975	MELTF	620.67	664.441	611.44	919.477	649.123	580.055	296.244	430.137	338.193	773.337	630.962	704.517	0.599771	0.00369293	0.0348698	buffering
ENSG00000000419	DPM1	2482.68	1849.99	2265.17	3548.79	4915.77	5656.11	1955	1689.1	1749.86	991.433	1194.63	1082.65	-0.610114	0.00369828	0.0348987	buffering
ENSG00000177406	NA	139.882	125.926	156.515	110.379	154.882	113.736	69.1579	51.7382	49.3989	195.085	142.381	139.311	0.773719	0.00370381	0.0349291	buffering
ENSG00000068383	INPP5A	506.726	532.372	533.182	592.506	626.433	867.808	456.236	499.121	475.94	264.115	275.985	218.918	-0.452627	0.00370895	0.0349297	buffering
ENSG00000087088	BAX	1163.52	1264.38	1100.76	1897.27	1058.52	1452.41	982.662	1307.66	1245.42	576.251	642.665	566.201	-0.588021	0.00370985	0.0349297	buffering
ENSG00000175334	BANF1	3153.37	4099.26	3354.75	5261.74	1954.27	3824.95	4286.76	5095.71	4697.65	2470.08	3096.3	2793.19	-0.498212	0.00371075	0.0349297	buffering
ENSG00000069424	KCNAB2	300.145	341.947	338.829	345.715	269.317	237.709	193.023	238.401	232.745	396.173	349.126	385.096	0.533496	0.00373057	0.0350355	buffering
ENSG00000161547	SRSF2	15875.2	17850.8	17871.1	26525.3	22656.2	18885.9	9633.6	11837.9	11034	5633.46	6357.41	5581.41	-0.574715	0.00373119	0.0350355	buffering
ENSG00000179262	RAD23A	4107.54	4870.18	4389.3	5029.53	4522.16	4415.24	3443.45	3239.22	3652.67	6352.77	5233.96	6333.69	0.511471	0.00372603	0.0350355	buffering
ENSG00000196517	SLC6A9	1126.47	1287.93	1160.96	1793.14	1113.77	1044.1	1032.21	819.695	844.531	1903.83	1568.14	1423.96	0.541228	0.00372967	0.0350355	buffering
ENSG00000136295	TTYH3	323.304	392.112	353.448	297.815	197.302	150.132	101.156	55.7961	114.947	656.286	430.068	586.102	1.63449	0.00376101	0.0352719	buffering
ENSG00000034693	PEX3	868.011	755.559	872.871	849.71	1294.3	921.264	562.553	653.322	670.685	357.156	381.308	350.268	-0.489716	0.00376792	0.0352877	buffering
ENSG00000074181	NOTCH3	162.115	153.569	155.655	146.825	88.7858	72.7913	69.1579	37.5356	63.6486	248.108	217.472	307.48	1.22686	0.00377196	0.0352877	buffering
ENSG00000107566	ERLIN1	1460.89	1343.22	1453.35	1509.9	2315.34	1704.91	1252.07	1423.31	1366.07	759.331	816.252	833.877	-0.47295	0.00377084	0.0352877	buffering
ENSG00000260088	NA	5.55823	11.2617	4.29986	20.8262	8.87858	20.4725	12.3865	4.0579	5.69987	33.0144	37.0581	21.8918	0.969916	0.00377059	0.0352877	buffering
ENSG00000205930	C21orf62-AS1	6.48461	10.2379	9.45969	14.5784	7.89207	11.3736	14.4509	1.01447	5.69987	58.0253	37.0581	61.695	1.30637	0.00377523	0.0352965	buffering
ENSG00000004478	FKBP4	14997	15306.7	18336.3	14245.1	18910.4	10826.6	8046.06	10038.2	10085.9	5066.21	4785.36	5446.08	-0.552973	0.00378808	0.0353894	buffering
ENSG00000104892	KLC3	26.8648	21.4996	27.5191	64.5613	61.1636	19.3352	20.6442	16.2316	13.2997	38.0166	58.5127	51.7442	0.703147	0.00379051	0.0353894	buffering
ENSG00000165490	DDIAS	1044.95	834.391	840.192	1196.47	1711.59	1975.6	758.673	748.682	775.183	311.136	454.449	368.18	-0.759025	0.00379214	0.0353894	buffering
ENSG00000014123	UFL1	1707.3	1270.53	1707.9	952.799	1549.81	1179.45	916.601	664.481	671.635	1422.62	1460.87	1631.93	0.688821	0.00380871	0.0354417	buffering
ENSG00000137942	FNBP1L	1579.46	1405.67	1635.67	1334.96	1981.9	1628.7	901.118	859.26	896.78	503.22	606.582	563.216	-0.406324	0.00380604	0.0354417	buffering
ENSG00000168071	CCDC88B	255.679	274.376	254.552	463.383	288.061	304.813	287.986	288.111	337.243	533.233	500.284	598.043	0.545413	0.00380938	0.0354417	buffering
ENSG00000171940	ZNF217	4073.26	3710.22	3927.49	4255.84	4840.8	4708.68	2964.5	2800.96	2895.54	1822.8	1716.37	1796.12	-0.432936	0.00380882	0.0354417	buffering
ENSG00000198356	ASNA1	1737.87	2031.2	1883.34	2678.25	2321.26	2112.08	2382.34	3408.63	3241.33	1453.63	1453.07	1467.74	-0.750773	0.00381562	0.035478	buffering
ENSG00000058453	CROCC	238.078	306.114	222.733	235.336	119.368	167.192	165.153	145.07	133.947	268.117	220.398	263.696	0.561022	0.00382033	0.0354976	buffering
ENSG00000106333	PCOLCE	118.576	127.974	109.216	167.651	92.7319	126.247	135.219	132.896	131.097	204.089	217.472	243.795	0.452325	0.00383368	0.0355591	buffering
ENSG00000171307	ZDHHC16	1070.89	1122.08	969.188	1593.21	1384.07	1748.13	765.898	988.098	864.481	311.136	333.522	301.509	-0.829913	0.00384229	0.0356172	buffering
ENSG00000163950	SLBP	3520.22	3714.32	3893.95	3051.04	5537.28	4780.34	1342.9	1623.16	1595.96	838.366	830.881	909.504	-0.485497	0.00385348	0.0356992	buffering
ENSG00000037757	MRI1	1296.92	1371.88	1450.77	1753.57	1416.63	1003.15	1378	1645.48	1647.26	892.389	860.137	979.159	-0.496193	0.00387276	0.0357985	buffering
ENSG00000111801	BTN3A3	93.5636	77.8082	63.6379	53.1069	50.312	64.8297	43.3527	24.3474	31.3493	104.045	79.9674	88.5622	0.929999	0.00387378	0.0357985	buffering
ENSG00000143401	ANP32E	4633.71	4453.5	5554.56	3362.39	6894.71	5214.81	6785.74	6107.14	5793.92	3751.64	3864.76	3858.92	-0.452169	0.00387579	0.0357985	buffering
ENSG00000185614	FAM212A	312.187	394.16	391.287	531.069	357.116	296.852	123.865	107.534	114.947	65.0284	38.0333	53.7343	-0.592396	0.00386713	0.0357985	buffering
ENSG00000197530	MIB2	810.576	1026.86	993.267	1060.05	573.162	586.88	697.773	777.087	749.534	1484.65	1092.24	1521.48	0.64605	0.00387596	0.0357985	buffering
ENSG00000130176	CNN1	525.253	599.942	771.395	735.165	732.976	705.165	335.468	445.354	418.941	702.306	768.467	840.843	0.564718	0.00388096	0.035823	buffering
ENSG00000166181	API5	4863.46	3947.74	4900.98	4107.97	7098.92	4284.45	3649.89	3833.7	3987.06	2364.03	2483.86	2392.17	-0.418476	0.00389982	0.0359091	buffering
ENSG00000185480	PARPBP	1759.18	1428.19	1547.09	1869.15	2409.06	2662.57	1082.79	1095.63	1141.87	674.294	685.574	671.679	-0.418366	0.00390208	0.0359091	buffering
ENSG00000082458	DLG3	262.163	282.567	328.509	297.815	499.174	238.846	163.089	108.549	149.147	268.117	242.828	329.372	0.621749	0.00391097	0.0359691	buffering
ENSG00000116990	MYCL	643.829	577.419	614.02	632.076	736.922	441.297	469.655	312.458	360.992	792.346	713.855	835.868	0.652952	0.00391413	0.0359698	buffering
ENSG00000160404	TOR2A	616.964	764.773	614.02	1005.91	636.298	663.083	356.112	381.442	407.541	652.285	596.83	709.492	0.47782	0.00392317	0.0359943	buffering
ENSG00000197093	GAL3ST4	89.8581	94.1889	81.6973	65.6026	61.1636	73.9286	37.1595	31.4487	34.1992	134.058	138.48	106.474	0.768023	0.00392101	0.0359943	buffering
ENSG00000154229	PRKCA	923.593	877.39	979.508	1271.44	1825.04	1086.18	1331.55	1183.89	1266.32	2024.88	1916.29	2020.01	0.456562	0.00392988	0.0360342	buffering
ENSG00000099875	MKNK2	4692.08	5718.9	5561.44	4630.71	3728.02	2870.71	3363.97	3843.84	4022.21	7718.37	6165.29	7232.24	0.689958	0.00393376	0.036048	buffering
ENSG00000112425	EPM2A	221.403	221.139	184.894	65.6026	120.354	130.797	48.5138	40.579	53.1988	111.048	151.158	126.375	0.930381	0.00394621	0.0361404	buffering
ENSG00000134253	TRIM45	170.453	158.688	184.894	166.61	205.194	179.703	124.897	100.433	106.398	237.103	191.142	190.06	0.538528	0.00396967	0.0362537	buffering
ENSG00000143753	DEGS1	1811.06	1550.02	1854.1	2867.77	4601.08	3051.55	2370.98	2383	2411.05	1577.69	1670.54	1619	-0.408011	0.00397756	0.0362537	buffering
ENSG00000162430	SELENON	1396.04	1651.38	1474.85	1584.88	1574.47	1184	1253.1	1200.12	1475.32	3241.41	2271.27	3070.82	0.694738	0.00397112	0.0362537	buffering
ENSG00000226950	DANCR	1107.02	963.388	935.649	2973.98	2360.72	3368.87	1436.83	1698.23	1521.87	259.113	327.671	299.519	-1.1131	0.00397764	0.0362537	buffering
ENSG00000108828	VAT1	3691.59	4253.86	4653.31	4635.92	4351.49	2320.22	5125.94	4684.84	5294.23	8335.64	7689.55	9096.03	0.457341	0.00399052	0.0363068	buffering
ENSG00000125870	SNRPB2	1461.82	1355.5	1684.68	1987.86	3453.77	2337.28	1298.52	1244.76	1212.17	783.342	957.658	836.863	-0.460104	0.00399301	0.0363068	buffering
ENSG00000154473	BUB3	6756.03	6302.46	7032.85	11151.4	12674.7	9503.81	7294.61	7659.28	7444.04	4239.85	4523.03	4436.07	-0.478739	0.00400205	0.0363355	buffering
ENSG00000109576	AADAT	61.1406	50.1658	50.7383	79.1396	64.1231	86.4396	100.124	83.1869	79.7982	20.0087	23.4051	9.9508	-1.00289	0.00401649	0.0363691	buffering
ENSG00000172460	PRSS30P	40.7604	47.0944	30.959	119.751	21.7032	88.7143	67.0935	33.4777	21.8495	176.077	168.712	154.237	1.19831	0.00401658	0.0363691	buffering
ENSG00000075131	TIPIN	1248.75	1158.93	1292.54	1993.07	3004.91	2345.24	917.633	909.984	925.28	547.239	560.747	504.506	-0.500346	0.00402378	0.036391	buffering
ENSG00000147650	LRP12	290.881	193.497	227.892	212.427	326.535	292.302	201.281	158.258	151.047	86.0375	74.1161	96.5228	-0.575905	0.00402248	0.036391	buffering
ENSG00000214184	GCC2-AS1	100.048	98.284	60.198	136.412	79.9072	102.363	65.0291	41.5935	37.0492	130.057	95.5708	143.292	0.6859	0.00402779	0.0363996	buffering
ENSG00000147454	SLC25A37	4874.57	4766.78	3861.27	6847.66	5283.74	7412.2	6456.46	5175.85	5002.59	11745.1	10583	11970.8	0.554598	0.00403279	0.0364075	buffering
ENSG00000181798	LINC00471	41.6868	49.142	33.5389	61.4373	43.4064	87.577	54.707	47.6803	40.8491	118.052	96.546	98.513	0.604892	0.00404368	0.036441	buffering
ENSG00000189403	HMGB1	16667.3	15710.1	19740.6	19299.7	28567.3	31217.2	14715.2	15733.5	15066.7	8972.91	10240.7	9714.97	-0.45131	0.00404319	0.036441	buffering
ENSG00000207751	MIR130B	184.348	168.926	125.556	332.178	126.273	196.764	80.5122	63.9119	66.4985	154.067	114.1	154.237	0.494373	0.00404332	0.036441	buffering
ENSG00000234745	HLA-B	40.7604	29.69	56.7581	17.7023	6.90556	13.6484	46.4494	21.304	22.7995	229.1	234.051	246.78	1.87507	0.0040486	0.0364638	buffering
ENSG00000138175	ARL3	222.329	224.21	298.41	347.798	470.565	434.473	531.587	470.716	456.94	241.105	246.729	241.805	-0.559763	0.00405325	0.0364705	buffering
ENSG00000182179	UBA7	14.822	22.5234	32.6789	6.24787	12.8246	17.0605	1.03221	3.04342	1.89996	115.05	42.9093	128.365	2.11813	0.00405415	0.0364705	buffering
ENSG00000096968	JAK2	1181.12	1047.34	1114.52	723.711	1188.74	1009.98	419.076	245.503	274.544	633.276	711.905	666.704	0.769429	0.00406487	0.0364808	buffering
ENSG00000136271	DDX56	6845.89	6710.96	6626.08	10436	6617.5	5468.44	2523.75	3705.88	3472.17	1589.69	1586.67	1391.12	-0.63835	0.00406074	0.0364808	buffering
ENSG00000175130	MARCKSL1	6978.36	8336.74	8575.64	8610.6	9027.54	6372.65	5643.08	7503.05	7592.23	3679.61	3511.74	3719.61	-0.558552	0.00406311	0.0364808	buffering
ENSG00000110321	EIF4G2	29922.8	27701.8	30606.4	23029.6	38896.1	29736.4	13868.7	16594.8	15946.3	9068.96	9401.04	8842.28	-0.462168	0.00408569	0.0365532	buffering
ENSG00000115226	FNDC4	24.0857	34.8089	18.9194	32.2806	16.7707	31.8462	7.22546	3.04342	0.949979	17.0074	22.4299	18.9065	0.6516	0.00409139	0.0365532	buffering
ENSG00000124207	CSE1L	8882.06	7283.26	8705.49	8774.09	14180.1	9664.18	5537.8	5690.19	6154.91	3471.51	3760.42	3669.86	-0.43023	0.00409215	0.0365532	buffering
ENSG00000133466	C1QTNF6	74.1098	75.7606	49.0184	145.784	60.1771	141.033	70.1901	20.2895	24.6995	236.103	201.869	223.893	1.42111	0.00408762	0.0365532	buffering
ENSG00000164902	PHAX	1220.96	1252.1	1453.35	1149.61	2208.79	1421.7	881.506	970.852	1025.98	572.25	694.351	563.216	-0.432388	0.00409079	0.0365532	buffering
ENSG00000213339	QTRT1	1358.99	1522.38	1302	2620.98	1088.12	1356.87	825.766	928.244	852.131	537.234	546.119	502.516	-0.434455	0.00408949	0.0365532	buffering
ENSG00000256087	ZNF432	408.53	350.137	356.028	311.352	349.224	483.379	184.765	197.823	205.195	132.058	94.5956	99.508	-0.500135	0.0040794	0.0365532	buffering
ENSG00000196378	ZNF34	201.949	175.068	160.815	220.758	219.992	209.275	59.8681	65.9408	88.3481	156.068	114.1	156.228	0.69794	0.00410362	0.0366127	buffering
ENSG00000078269	SYNJ2	1320.08	1395.43	1549.67	258.245	302.858	217.236	78.4478	67.9698	76.9483	471.206	447.622	460.722	1.3793	0.00410988	0.0366256	buffering
ENSG00000175575	PAAF1	1690.63	1608.38	1754.34	1540.1	1610.97	1265.89	972.34	893.752	927.18	1452.63	1537.91	1521.48	0.440434	0.00410795	0.0366256	buffering
ENSG00000111674	ENO2	1214.47	1149.72	1245.24	1881.65	1261.75	1318.2	916.601	1005.34	1071.58	1662.73	1574.97	1824.98	0.488871	0.00412561	0.0367228	buffering
ENSG00000115368	WDR75	6642.09	5670.78	6903.85	6246.82	7473.79	6482.97	3224.62	3733.27	3358.18	1597.7	2128.89	1898.61	-0.531065	0.00412396	0.0367228	buffering
ENSG00000124615	MOCS1	77.8153	69.6179	73.9576	175.982	141.071	156.956	218.828	236.373	205.195	76.0332	75.0913	70.6507	-0.917447	0.00413475	0.0367452	buffering
ENSG00000131069	ACSS2	3276.58	3384.66	3261.01	2123.23	1875.35	1362.56	821.638	525.498	583.287	3728.63	3449.32	4018.13	1.42937	0.00413537	0.0367452	buffering
ENSG00000110011	DNAJC4	207.507	261.067	219.293	322.806	249.587	307.088	356.112	300.284	331.543	879.384	621.21	833.877	0.706523	0.00414576	0.036816	buffering
ENSG00000078043	PIAS2	1595.21	1269.5	1378.53	1151.69	1284.43	1676.47	652.355	619.844	546.238	311.136	373.506	304.495	-0.516058	0.00415908	0.0368697	buffering
ENSG00000169813	HNRNPF	17976.3	18492.8	24056.8	17529.4	20045.9	14349	16206.7	19045.7	19242.8	10274.5	10109	10509	-0.493691	0.00415837	0.0368697	buffering
ENSG00000169857	AVEN	581.762	527.253	667.338	410.276	868.128	478.83	184.765	167.388	148.197	276.12	303.291	285.588	0.465739	0.00417196	0.0369624	buffering
ENSG00000100422	CERK	548.412	656.251	709.477	533.151	632.352	470.868	318.952	334.777	341.043	592.258	532.466	614.96	0.464587	0.00418107	0.0370216	buffering
ENSG00000079337	RAPGEF3	40.7604	47.0944	36.1188	46.859	20.7167	25.022	18.5797	11.1592	18.0496	65.0284	32.182	33.8327	0.821462	0.00418898	0.0370701	buffering
ENSG00000120063	GNA13	2681.85	2342.44	2619.47	2487.69	4711.57	3533.79	1674.24	1578.52	1576.02	942.411	1126.37	1140.36	-0.425011	0.00419866	0.037091	buffering
ENSG00000120645	IQSEC3	52.8032	71.6655	58.4781	44.7764	30.5818	9.09891	12.3865	2.02895	2.84994	57.0249	49.7358	35.8229	1.33576	0.00419702	0.037091	buffering
ENSG00000123836	PFKFB2	1914.81	1619.64	1873.02	1617.16	1798.41	1547.95	707.062	715.204	744.784	1163.51	1145.87	1221.96	0.41373	0.00421211	0.0371667	buffering
ENSG00000136828	RALGPS1	77.8153	72.6892	65.3578	73.9331	109.503	58.0055	16.5153	19.275	7.59983	57.0249	39.0085	49.754	0.761051	0.00423608	0.0373349	buffering
ENSG00000232956	SNHG15	2781.9	2695.64	2198.09	6808.09	3090.73	7305.29	1450.25	1399.97	1325.22	674.294	791.872	627.896	-0.474881	0.00423504	0.0373349	buffering
ENSG00000215305	VPS16	1469.23	1526.47	1615.89	1970.16	958.887	1304.56	875.312	884.622	799.882	1372.6	1328.24	1329.43	0.419078	0.0042469	0.0374086	buffering
ENSG00000159023	EPB41	18709	17906.1	20094.1	12507.2	19117.6	11631.8	8611.71	9436.64	9621.39	16036	15173.3	16807.9	0.449503	0.00425484	0.037441	buffering
ENSG00000241399	CD302	11.1165	10.2379	11.1796	1.04131	4.93255	14.7857	13.4187	8.1158	10.4498	20.0087	39.0085	35.8229	0.753394	0.0042555	0.037441	buffering
ENSG00000110628	SLC22A18	39.834	41.9755	35.2588	26.0328	18.7437	15.9231	45.4172	27.3908	16.1496	308.134	276.96	348.278	2.32238	0.00426355	0.0374469	buffering
ENSG00000121236	TRIM6	269.574	228.306	302.71	172.858	215.059	189.94	260.116	219.126	227.995	406.177	450.548	482.614	0.691837	0.00426224	0.0374469	buffering
ENSG00000124920	MYRF	2380.78	2596.34	2459.52	1169.39	903.642	750.66	245.666	249.561	278.344	1900.83	1287.28	1674.72	1.96579	0.00426134	0.0374469	buffering
ENSG00000125772	GPCPD1	1504.43	1382.12	1395.73	1001.74	1321.92	1582.07	463.461	276.952	353.392	735.321	852.335	775.168	0.726063	0.00427374	0.0374932	buffering
ENSG00000233215	LINC01687	156.557	131.045	116.096	48.9416	47.3524	48.9066	9.28987	11.1592	9.49979	38.0166	39.0085	40.7983	0.734401	0.00427333	0.0374932	buffering
ENSG00000116791	CRYZ	2272.39	1728.16	2358.9	3228.06	4203.52	3638.43	2849.93	3160.09	3111.18	1185.52	1584.72	1344.35	-0.858401	0.00428422	0.0375566	buffering
ENSG00000160284	SPATC1L	782.785	978.745	808.373	732.042	615.582	555.033	479.977	479.846	620.336	1197.52	1349.69	1347.34	0.681087	0.00428591	0.0375566	buffering
ENSG00000244041	LINC01011	141.735	119.784	140.175	156.197	123.314	187.665	127.994	138.983	104.498	229.1	222.348	203.991	0.50413	0.00430006	0.0376589	buffering
ENSG00000188511	C22orf34	825.398	1076.01	957.148	560.225	322.588	482.242	319.984	291.154	288.794	550.24	509.061	530.378	0.538531	0.00430897	0.0377152	buffering
ENSG00000254612	NA	57.4351	69.6179	61.058	83.3049	120.354	92.1264	93.9309	93.3316	91.198	51.0223	65.3392	61.695	-0.497178	0.00431334	0.0377318	buffering
ENSG00000260686	NA	39.834	21.4996	18.0594	9.3718	5.91905	36.3956	6.19325	1.01447	1.89996	18.0079	4.87606	25.8721	0.781675	0.00432579	0.0378096	buffering
ENSG00000227345	PARG	2615.15	2689.5	3013.34	2294.01	3442.92	2278.14	1758.88	1965.04	2152.65	1151.5	1173.18	1094.59	-0.460207	0.00433921	0.0378928	buffering
ENSG00000072818	ACAP1	541.928	529.301	637.239	343.633	179.545	155.819	145.541	129.853	135.847	244.106	193.092	213.942	0.592586	0.00435078	0.0379246	buffering
ENSG00000135679	MDM2	4584.62	4064.45	4178.6	4852.51	6270.25	8657.61	1933.33	2055.33	2121.3	1165.51	1262.9	1194.1	-0.438709	0.00435103	0.0379246	buffering
ENSG00000253706	NA	85.2263	48.1182	54.1782	53.1069	50.312	70.5165	74.319	73.0422	68.3985	111.048	124.827	154.237	0.521969	0.00434777	0.0379246	buffering
ENSG00000197601	FAR1	3774.97	3136.9	3521.58	2840.7	4452.12	4375.44	2177.96	2367.78	2226.75	1273.56	1523.28	1374.21	-0.437216	0.00435762	0.0379447	buffering
ENSG00000113273	ARSB	345.537	358.327	362.048	463.383	731.99	352.583	219.86	260.72	230.845	361.158	316.944	414.949	0.462685	0.00436175	0.0379589	buffering
ENSG00000241549	GUSBP2	284.396	217.044	178.874	116.627	68.0691	113.736	18.5797	23.3329	16.1496	50.0218	48.7606	50.7491	0.668816	0.00437353	0.038018	buffering
ENSG00000133454	MYO18B	1837	2062.94	2190.35	1412.02	1321.92	1133.95	749.383	885.636	959.479	3787.65	2695.49	3390.24	1.56671	0.00438839	0.0380819	buffering
ENSG00000283403	NA	1481.27	1431.26	1263.3	1171.47	1402.82	1492.22	951.696	965.78	883.481	1447.63	1356.52	1685.67	0.467237	0.00438616	0.0380819	buffering
ENSG00000148288	GBGT1	1953.72	2033.25	1795.62	2687.62	1649.44	1946.03	1232.46	1097.66	1121.93	786.343	681.673	656.753	-0.428911	0.00441841	0.0382988	buffering
ENSG00000169740	ZNF32	350.169	260.043	248.532	677.893	627.42	793.88	347.854	298.255	265.044	169.074	162.86	159.213	-0.84992	0.00441801	0.0382988	buffering
ENSG00000107738	VSIR	132.471	149.474	136.735	40.6111	32.5548	6.82418	5.16104	4.0579	1.89996	27.0118	36.0828	22.8869	1.23359	0.00442724	0.0383316	buffering
ENSG00000082196	C1QTNF3	69.4779	35.8327	49.0184	24.9915	62.1501	56.8682	11.3543	4.0579	3.79992	14.0061	22.4299	17.9114	0.512514	0.0044501	0.0384203	buffering
ENSG00000198964	SGMS1	3742.54	3871.98	3415.81	4134	5044.02	6728.64	2232.67	2010.69	1998.76	1281.56	1296.06	1361.27	-0.434075	0.00445433	0.038435	buffering
ENSG00000280187	NA	69.4779	104.427	86.8571	88.5114	65.1096	94.4012	123.865	99.4185	126.347	62.0271	80.9426	70.6507	-0.451661	0.00445852	0.0384493	buffering
ENSG00000030066	NUP160	9620.38	7738.84	8855.13	7054.88	7641.5	6828.73	4318.76	4644.26	4683.4	2937.28	3048.51	3060.87	-0.423389	0.00447176	0.0384649	buffering
ENSG00000101160	CTSZ	2222.37	2653.67	2989.26	2270.06	2787.87	1644.63	1066.27	1101.72	1004.13	1700.74	1670.54	1678.7	0.409121	0.00449567	0.0384649	buffering
ENSG00000139410	SDSL	474.303	584.585	615.74	547.73	280.169	326.423	450.043	402.746	365.742	710.31	745.062	745.315	0.484053	0.00447222	0.0384649	buffering
ENSG00000161682	FAM171A2	182.495	224.21	246.812	319.682	174.612	152.407	122.833	117.679	141.547	252.11	196.018	255.736	0.537391	0.00446789	0.0384649	buffering
ENSG00000172594	SMPDL3A	39.834	41.9755	36.9788	40.6111	64.1231	42.0824	60.9003	31.4487	50.3489	133.058	111.174	108.464	0.808108	0.00449828	0.0384649	buffering
ENSG00000179743	NA	137.103	173.021	157.375	286.36	111.476	204.725	174.443	119.708	113.997	222.097	291.588	237.824	0.593156	0.00448542	0.0384649	buffering
ENSG00000180626	ZNF594	273.28	205.782	197.793	178.064	150.936	176.291	69.1579	51.7382	44.649	83.0362	76.0665	74.631	0.496113	0.00446286	0.0384649	buffering
ENSG00000198060	MARCH5	1098.68	956.222	1071.52	971.543	1457.07	1456.96	829.895	673.611	663.085	387.169	526.614	481.619	-0.479567	0.00448111	0.0384649	buffering
ENSG00000214367	HAUS3	966.206	872.271	954.568	696.637	1341.65	1099.83	465.526	456.513	474.04	281.123	296.464	303.5	-0.393513	0.00448036	0.0384649	buffering
ENSG00000223551	TMSB4XP4	21.3066	33.7851	30.959	34.3633	5.91905	43.2198	19.612	12.1737	24.6995	3.00131	1.95042	3.98032	-0.658643	0.0044975	0.0384649	buffering
ENSG00000237973	MTCO1P12	49.0977	45.0469	36.1188	55.1895	60.1771	70.5165	361.273	372.312	294.494	203.089	199.918	185.085	-0.626926	0.0044882	0.0384649	buffering
ENSG00000239407	NA	163.968	175.068	233.912	82.2636	149.949	90.9891	39.2239	43.6224	21.8495	60.0262	19.5042	40.7983	-0.696378	0.00450053	0.0384649	buffering
ENSG00000251271	ALG1L7P	22.2329	16.3807	28.3791	54.1482	19.7302	44.3572	3.09662	1.01447	3.79992	12.0052	14.6282	16.9164	0.54414	0.00448836	0.0384649	buffering
ENSG00000264968	NA	8.33735	4.09517	4.29986	27.0741	3.94604	5.68682	6.19325	8.1158	3.79992	22.0096	21.4547	16.9164	0.546043	0.00450076	0.0384649	buffering
ENSG00000131467	PSME3	10015	10115.1	11134.1	8679.33	12061.1	8319.81	6699.03	9668.96	8914.6	3967.73	3970.09	3963.41	-0.657892	0.00451654	0.0385349	buffering
ENSG00000181513	ACBD4	368.696	392.112	331.089	599.795	320.615	367.368	331.339	273.908	282.144	528.23	457.374	531.373	0.474978	0.00451606	0.0385349	buffering
ENSG00000230648	NA	56.5087	38.9041	30.959	70.8091	47.3524	54.5934	36.1273	25.3619	31.3493	68.0297	60.4631	63.6851	0.479899	0.00451374	0.0385349	buffering
ENSG00000105793	NA	1058.84	839.51	1003.59	976.75	1438.33	1178.31	771.059	713.176	770.433	465.203	588.053	476.644	-0.417642	0.00452454	0.038548	buffering
ENSG00000153574	RPIA	1535.93	1753.76	1826.58	2295.05	2120.01	1874.37	1267.55	1150.41	1236.87	644.281	737.26	714.468	-0.435509	0.00452567	0.038548	buffering
ENSG00000166289	PLEKHF1	210.287	250.829	281.211	278.03	262.411	228.61	129.026	122.751	119.697	251.11	191.142	255.736	0.528256	0.00452566	0.038548	buffering
ENSG00000121903	ZSCAN20	406.677	417.707	377.528	254.08	171.653	286.616	94.9631	118.694	78.8483	251.11	212.596	228.869	0.910415	0.00453166	0.0385558	buffering
ENSG00000132254	ARFIP2	1937.04	2118.23	2017.49	2905.26	2035.17	2446.47	1351.16	1663.74	1593.12	1014.44	894.269	840.843	-0.505266	0.00453038	0.0385558	buffering
ENSG00000213676	ATF6B	3259.9	3677.46	3591.24	2693.87	1856.61	1803.86	2448.4	2356.62	2336	4839.11	4098.82	4975.4	0.699098	0.00453556	0.0385674	buffering
ENSG00000196850	PPTC7	2092.68	1698.47	1824.86	1648.4	2262.07	2875.25	1899.26	1754.03	1783.11	1088.47	1236.57	1126.43	-0.424129	0.00453854	0.0385712	buffering
ENSG00000164659	KIAA1324L	147.293	76.7844	111.796	18.7436	26.6357	71.6539	72.2546	25.3619	42.7491	161.07	224.299	183.095	1.58395	0.00454389	0.0385952	buffering
ENSG00000166411	IDH3A	3160.78	2790.86	3463.97	3127.06	4024.96	2797.91	1707.27	1980.25	2001.61	1122.49	1198.54	1106.53	-0.443636	0.00455326	0.0386316	buffering
ENSG00000172409	CLP1	1309.89	1270.53	1372.51	1431.8	1516.26	1284.08	706.03	1081.43	930.98	439.192	420.316	436.84	-0.626605	0.00455197	0.0386316	buffering
ENSG00000155254	MARVELD1	805.018	1113.89	1006.17	852.834	1071.35	955.385	1100.33	1090.56	990.828	709.309	639.739	681.63	-0.421604	0.00458724	0.038855	buffering
ENSG00000172269	DPAGT1	1980.58	2024.04	2109.51	4168.37	2451.48	2361.17	1393.48	1660.69	1611.16	877.383	907.922	901.543	-0.474756	0.00458721	0.038855	buffering
ENSG00000181467	RAP2B	1715.64	1878.66	1835.18	1312.05	1328.83	2093.89	1053.88	971.866	976.579	544.237	629.987	607.994	-0.449465	0.00459253	0.0388594	buffering
ENSG00000256967	NA	12.9692	9.21413	0.859972	12.4957	6.90556	14.7857	4.12883	2.02895	4.7499	45.0196	17.5538	36.818	1.00294	0.00460139	0.0389086	buffering
ENSG00000272316	NA	69.4779	37.8803	33.5389	32.2806	40.4469	27.2967	22.7086	10.1447	8.54981	45.0196	35.1076	58.7097	0.840665	0.0046038	0.0389086	buffering
ENSG00000119661	DNAL1	197.317	124.903	148.775	214.51	261.425	305.951	222.957	250.575	257.444	112.049	126.778	133.341	-0.574023	0.00462722	0.0390254	buffering
ENSG00000130348	QRSL1	2843.04	2533.89	2633.23	2427.3	3589.91	3213.05	1294.39	1377.66	1419.27	789.344	897.195	889.602	-0.416838	0.00463043	0.0390254	buffering
ENSG00000155189	AGPAT5	2448.4	2004.59	2505.1	2680.33	4002.27	3806.76	1897.2	2210.54	2128.9	1101.48	1227.79	1106.53	-0.533708	0.00462808	0.0390254	buffering
ENSG00000173960	UBXN2A	1283.95	1319.67	1303.72	1330.8	2098.3	2065.45	1107.56	1090.56	1092.48	668.292	872.815	776.163	-0.426017	0.00462503	0.0390254	buffering
ENSG00000007944	MYLIP	2968.1	2913.71	3146.64	2258.6	3053.25	2610.25	456.236	445.354	468.34	639.279	714.83	676.655	0.387634	0.00465108	0.0391777	buffering
ENSG00000110013	SIAE	511.358	497.563	508.243	699.761	697.462	556.171	756.608	499.121	626.986	1541.67	1587.64	1520.48	0.814424	0.00465662	0.0392027	buffering
ENSG00000178031	ADAMTSL1	29.6439	23.5472	18.0594	19.7849	19.7302	14.7857	3.09662	3.04342	1.89996	24.0105	12.6778	17.9114	0.704412	0.00466499	0.0392514	buffering
ENSG00000148835	TAF5	1144.07	1257.22	1314.04	993.411	1555.72	1037.28	797.897	615.786	596.587	298.13	362.779	339.322	-0.580369	0.00466796	0.0392547	buffering
ENSG00000128000	ZNF780B	28.7175	48.1182	27.5191	23.9501	19.7302	40.9451	15.4831	8.1158	16.1496	34.0148	39.0085	43.7835	0.622646	0.00469338	0.0393504	buffering
ENSG00000135709	KIAA0513	1481.27	1532.62	1631.37	2100.32	1946.38	1464.92	773.124	1043.89	1032.63	2019.88	1641.28	2026.98	0.639714	0.00469474	0.0393504	buffering
ENSG00000167004	PDIA3	13928.9	12978.6	18176.4	7326.66	11651.7	6373.78	6076.61	5958.01	5903.17	9250.04	10959.4	10657.3	0.547344	0.00468784	0.0393504	buffering
ENSG00000186871	ERCC6L	1063.48	858.962	1223.74	742.455	1239.06	845.061	505.782	606.656	611.787	291.127	329.622	333.352	-0.49438	0.00469485	0.0393504	buffering
ENSG00000104524	PYCR3	1033.83	1235.72	1091.3	2654.3	1296.27	1797.03	1001.24	1570.41	1403.12	626.273	548.069	589.088	-0.818683	0.00470461	0.0393671	buffering
ENSG00000169814	BTD	237.151	194.521	208.113	318.641	279.182	208.138	125.929	142.026	132.047	203.089	248.679	221.903	0.473267	0.00470327	0.0393671	buffering
ENSG00000261474	NA	89.8581	55.2848	57.6181	69.7678	13.8111	50.044	16.5153	8.1158	18.9996	46.0201	65.3392	49.754	0.770509	0.00470383	0.0393671	buffering
ENSG00000183666	GUSBP1	905.066	957.246	753.335	952.799	641.231	1235.18	405.658	446.369	478.789	282.123	240.877	197.026	-0.522702	0.00470764	0.0393709	buffering
ENSG00000056097	ZFR	7331.31	6629.05	7695.03	5212.8	8030.18	6481.83	4054.51	4054.85	3954.76	2578.12	2627.22	2453.87	-0.398316	0.00471588	0.0394017	buffering
ENSG00000083444	PLOD1	5117.28	5412.79	5871.89	6178.1	4020.02	3349.54	2911.86	2995.74	3346.78	5177.26	4497.68	5006.25	0.462237	0.00471909	0.0394017	buffering
ENSG00000108469	RECQL5	2107.5	2364.96	2196.37	1645.27	1117.71	1300.01	933.116	1081.43	1090.58	1676.73	1433.56	1605.06	0.596164	0.00471853	0.0394017	buffering
ENSG00000065717	TLE2	1064.4	1222.41	1139.46	1062.14	1321.92	823.451	1670.11	1649.54	1753.66	3329.45	2507.27	3168.34	0.490718	0.00475237	0.0395984	buffering
ENSG00000108588	CCDC47	8952.46	8057.24	10434.9	7537.01	12581	7680.62	5574.96	5299.61	5541.23	3537.54	3551.72	3465.87	-0.388867	0.00475306	0.0395984	buffering
ENSG00000108829	LRRC59	15539	15268.8	19192.8	18912.3	24750.5	10806.1	10616.3	14120.5	13764.2	6547.86	7049.81	7313.84	-0.542918	0.00475298	0.0395984	buffering
ENSG00000069869	NEDD4	277.912	177.116	279.491	23.9501	51.2985	42.0824	68.1257	65.9408	64.5986	345.151	324.746	275.637	1.21257	0.00476679	0.0396911	buffering
ENSG00000136518	ACTL6A	3116.32	2759.12	3244.67	2852.15	3337.36	2865.02	1985.97	2237.93	2061.45	1119.49	1350.67	1217.98	-0.469017	0.00477716	0.0397261	buffering
ENSG00000172315	TP53RK	853.189	988.983	824.713	1122.53	1223.27	1284.08	277.664	252.604	235.595	106.046	133.604	138.316	-0.679572	0.00477882	0.0397261	buffering
ENSG00000079785	DDX1	14732.1	12792.3	17455.7	10097.6	15131.1	9907.57	10022.7	12053	11929.8	5686.48	6394.46	6025.21	-0.531793	0.00478279	0.0397374	buffering
ENSG00000149313	AASDHPPT	3382.19	2975.14	3454.51	3462.36	6754.63	3898.88	2768.38	2680.24	2888.89	1618.71	2454.61	1978.22	-0.429783	0.00479123	0.0397424	buffering
ENSG00000167748	KLK1	88.9317	110.57	109.216	118.709	78.9207	83.0275	43.3527	37.5356	23.7495	108.047	78.017	81.5966	0.755688	0.00478928	0.0397424	buffering
ENSG00000261008	LINC01572	415.015	379.827	342.269	291.567	164.747	247.945	91.8665	99.4185	89.298	157.069	158.96	162.198	0.435523	0.00478989	0.0397424	buffering
ENSG00000184916	JAG2	1356.21	1559.24	1791.32	2059.71	1462.99	1037.28	1266.52	1733.74	1535.17	903.394	722.632	773.178	-0.54311	0.00479776	0.0397749	buffering
ENSG00000133028	SCO1	3304.37	2762.19	3339.27	3232.23	3920.39	2304.3	1893.07	2197.35	2171.65	1190.52	1333.11	1262.76	-0.446688	0.00480273	0.0397945	buffering
ENSG00000102595	UGGT2	1549.82	1335.02	1320.92	993.411	1252.87	1514.97	361.273	268.836	267.894	535.234	558.796	526.398	0.54322	0.00481272	0.0398347	buffering
ENSG00000163354	DCST2	11.1165	11.2617	11.1796	12.4957	2.95953	6.82418	3.09662	1.01447	4.7499	20.0087	16.5786	31.8426	0.859676	0.00481346	0.0398347	buffering
ENSG00000180891	CUEDC1	36.1285	36.8565	25.7991	43.7351	46.3659	40.9451	24.773	18.2605	19.9496	79.0345	53.6367	95.5277	0.968384	0.00481806	0.0398347	buffering
ENSG00000280374	NA	46.3186	29.69	37.8388	23.9501	61.1636	128.522	13.4187	7.10132	8.54981	24.0105	42.9093	36.818	0.618328	0.00481565	0.0398347	buffering
ENSG00000182199	SHMT2	7259.05	6396.65	7448.21	12901.8	6677.68	6519.37	9040.08	6988.71	7378.49	12847.6	13309.7	13216.7	0.498978	0.00482517	0.0398718	buffering
ENSG00000076864	RAP1GAP	1548.89	1864.33	1904.84	1288.1	1055.56	749.522	581.133	629.989	645.036	1259.55	954.732	1055.78	0.685041	0.00482818	0.039875	buffering
ENSG00000240065	PSMB9	60.2142	48.1182	54.1782	21.8675	11.8381	6.82418	37.1595	21.304	36.0992	316.138	409.589	406.988	2.01973	0.00483176	0.0398759	buffering
ENSG00000263465	SRSF8	1270.06	1400.55	1394.01	1694.21	2247.27	1948.3	931.052	944.476	951.879	672.293	879.641	717.453	-0.454067	0.00483353	0.0398759	buffering
ENSG00000243224	NA	12.9692	10.2379	15.4795	39.5698	24.6627	12.511	45.4172	36.5211	13.2997	186.081	195.042	142.297	1.48946	0.00484205	0.039903	buffering
ENSG00000264364	DYNLL2	6452.18	7350.83	7761.24	5261.74	6771.4	7884.2	7625.95	9145.49	8254.37	4413.93	5210.56	4427.11	-0.513955	0.00484138	0.039903	buffering
ENSG00000179241	LDLRAD3	494.683	438.183	429.986	437.351	640.244	378.742	374.692	337.82	422.741	240.105	187.241	247.775	-0.458085	0.00484869	0.0399361	buffering
ENSG00000117385	P3H1	2580.87	2855.36	2883.48	2712.61	2001.63	1707.18	1151.94	968.823	1004.13	1989.87	1825.6	2126.49	0.53595	0.00485181	0.0399402	buffering
ENSG00000063854	HAGH	792.975	826.2	839.332	966.336	782.302	523.187	381.917	212.025	260.294	656.286	655.342	736.36	0.751116	0.004859	0.0399751	buffering
ENSG00000140365	COMMD4	2524.36	2560.5	2377.82	6282.23	3448.84	4687.07	1618.5	1895.04	1643.46	748.326	875.74	762.232	-0.559655	0.0048613	0.0399751	buffering
ENSG00000255200	PGAM1P8	25.9384	29.69	21.4993	12.4957	16.7707	23.8846	12.3865	13.1882	16.1496	8.00349	8.77691	1.99016	-0.561529	0.00487003	0.0400253	buffering
ENSG00000126945	HNRNPH2	2300.18	1968.75	2946.26	1434.93	2417.93	1701.5	2345.18	2048.22	2194.45	1363.59	1308.73	1390.13	-0.442894	0.00487329	0.0400304	buffering
ENSG00000169093	ASMTL	637.344	667.512	761.075	665.398	562.31	313.912	1423.41	1240.7	1381.27	2341.02	2088.9	2372.27	0.490254	0.00487824	0.0400425	buffering
ENSG00000213186	TRIM59	656.798	447.397	463.525	767.446	1073.32	1811.82	499.589	438.253	470.24	308.134	301.34	333.352	-0.428015	0.00488002	0.0400425	buffering
ENSG00000112282	MED23	3608.22	2926	3388.29	1565.09	1955.26	1817.51	813.38	712.161	768.533	748.326	842.583	821.936	0.388844	0.00489941	0.0401366	buffering
ENSG00000102287	GABRE	2809.69	2766.29	2201.53	5342.97	3100.6	5227.32	635.84	579.265	542.438	351.153	279.886	255.736	-0.60582	0.00491219	0.0401981	buffering
ENSG00000115350	POLE4	832.809	880.461	641.539	1626.53	1093.05	2137.11	287.986	391.587	319.193	95.0415	125.802	121.4	-0.821302	0.00491095	0.0401981	buffering
ENSG00000067606	PRKCZ	121.355	160.735	145.335	241.584	254.519	137.621	116.64	104.491	131.097	289.126	177.489	303.5	0.807769	0.00492359	0.0402265	buffering
ENSG00000125457	MIF4GD	565.087	595.847	525.443	731	505.093	548.209	417.012	307.386	364.792	624.272	637.789	618.94	0.497962	0.00492108	0.0402265	buffering
ENSG00000198198	SZT2	4533.67	5285.84	5442.76	3446.74	2460.35	2297.47	1638.11	1845.33	1944.61	2568.12	2004.06	2180.22	0.553888	0.00491918	0.0402265	buffering
ENSG00000148300	REXO4	3521.14	4306.07	4874.32	3345.73	5012.45	2543.14	2342.08	2679.23	2666.59	1573.69	1444.29	1680.69	-0.457516	0.00493082	0.0402605	buffering
ENSG00000086061	DNAJA1	12181.8	11716.3	14110.4	9484.26	14826.2	10097.5	4628.42	6231.92	6124.52	2717.19	2918.81	2784.24	-0.572335	0.00493984	0.0402944	buffering
ENSG00000204420	MPIG6B	15.7483	38.9041	25.7991	14.5784	10.8516	14.7857	1.03221	4.0579	4.7499	11.0048	8.77691	10.9459	0.491255	0.00494282	0.040297	buffering
ENSG00000147536	GINS4	1891.65	1993.32	2164.55	2454.37	3394.58	2365.72	2233.7	2952.12	2946.84	1447.63	1574.97	1459.78	-0.627092	0.00495592	0.0403606	buffering
ENSG00000206344	HCG27	88.9317	90.0937	55.0382	71.8504	38.4739	109.187	68.1257	47.6803	32.2993	118.052	78.017	109.459	0.658012	0.00495548	0.0403606	buffering
ENSG00000104518	GSDMD	104.68	102.379	100.617	44.7764	28.6088	19.3352	69.1579	39.5645	55.0988	397.173	348.151	388.081	1.89353	0.00496949	0.0404189	buffering
ENSG00000142444	TIMM29	1248.75	1512.14	1602.99	1308.93	1555.72	1180.58	507.846	647.235	555.738	215.094	282.811	294.544	-0.607873	0.00496609	0.0404189	buffering
ENSG00000229921	KIF25-AS1	35.2022	56.3086	47.2984	8.33049	18.7437	4.54945	25.8052	13.1882	20.8995	25.0109	17.5538	38.8081	-0.724371	0.0049715	0.0404189	buffering
ENSG00000242259	C22orf39	3631.38	3828.98	3504.38	3926.78	3806.94	4467.56	1657.73	1310.7	1339.47	2499.09	2413.65	2643.93	0.484555	0.00497369	0.0404189	buffering
ENSG00000182481	KPNA2	17892	15376.3	18862.6	17047.3	20971.2	15299.8	11107.6	13421.5	13431.8	6578.87	7771.46	7522.81	-0.493795	0.00500145	0.0406011	buffering
ENSG00000153989	NUS1	4599.44	3581.22	3881.91	3283.25	4227.19	6645.61	3341.26	3189.51	3258.43	1799.79	2234.21	2053.85	-0.434168	0.00502384	0.0407134	buffering
ENSG00000226200	SGMS1-AS1	136.177	135.141	116.956	114.544	138.111	88.7143	84.6411	42.6079	47.499	146.064	156.034	138.316	0.861589	0.00502149	0.0407134	buffering
ENSG00000003756	RBM5	5070.96	4951.06	5409.22	3586.27	3863.17	3919.35	1305.74	1421.28	1236.87	1460.64	1233.64	1265.74	-0.650655	0.00504368	0.040835	buffering
ENSG00000143398	PIP5K1A	3595.25	3388.75	3519	3391.55	3797.07	3274.47	2526.85	3054.58	2775.84	1813.79	1753.43	1835.92	-0.433996	0.00505649	0.0408953	buffering
ENSG00000146457	WTAP	5278.47	4854.82	5043.73	4312.07	5181.15	6780.96	1833.2	1932.57	1963.61	1127.49	1266.8	1157.28	-0.405818	0.00505586	0.0408953	buffering
ENSG00000166869	CHP2	94.49	83.951	105.777	121.833	154.882	81.8902	126.962	109.563	140.597	66.0288	51.6862	69.6556	-0.539811	0.00507302	0.0410071	buffering
ENSG00000049860	HEXB	3906.51	3471.68	3876.75	4003.84	5470.19	3183.48	2083	1468.96	1623.51	2903.27	3462	3510.64	0.582786	0.0050917	0.0410665	buffering
ENSG00000088836	SLC4A11	173.232	223.187	174.574	323.848	170.666	166.055	162.057	178.547	165.296	92.0402	69.24	104.483	-0.54494	0.0051014	0.0410665	buffering
ENSG00000107897	ACBD5	968.059	871.247	1011.33	1051.72	1641.55	1561.6	1183.94	1027.66	962.329	590.258	676.797	660.733	-0.531725	0.00510065	0.0410665	buffering
ENSG00000126226	PCID2	2709.64	2537.98	2518	3246.81	3673.76	3184.62	1164.33	1159.54	1120.98	766.334	764.566	744.32	-0.391087	0.00510854	0.0410665	buffering
ENSG00000145476	CYP4V2	120.428	117.736	143.615	116.627	107.529	87.577	59.8681	29.4198	45.599	141.062	118.001	106.474	0.986904	0.00510895	0.0410665	buffering
ENSG00000166024	R3HCC1L	1063.48	942.913	1106.78	826.801	1404.79	1079.36	572.875	538.686	622.236	349.152	386.184	339.322	-0.409243	0.00510347	0.0410665	buffering
ENSG00000183963	SMTN	1380.29	1718.95	1738.86	824.718	547.513	558.445	536.748	684.77	720.084	1366.6	1028.85	1313.51	1.1603	0.00510543	0.0410665	buffering
ENSG00000223764	NA	30.5703	35.8327	49.0184	17.7023	6.90556	7.96154	7.22546	10.1447	1.89996	127.055	111.174	92.5425	1.86213	0.00509714	0.0410665	buffering
ENSG00000242247	ARFGAP3	220.477	207.83	213.273	236.378	422.226	275.242	248.762	170.432	183.346	417.182	355.952	431.865	0.699287	0.00511004	0.0410665	buffering
ENSG00000261716	NA	300.145	205.782	224.453	227.006	151.922	244.533	138.316	73.0422	91.198	187.082	178.464	186.08	0.639102	0.0050906	0.0410665	buffering
ENSG00000273329	NA	377.034	372.66	316.47	483.168	228.87	476.555	125.929	123.766	113.997	212.093	199.918	188.07	0.412213	0.00508989	0.0410665	buffering
ENSG00000105364	MRPL4	4775.45	4850.73	5062.65	7402.68	4868.42	2909.38	3089.4	3062.7	3159.63	2070.9	1894.84	2028.97	-0.390847	0.00511615	0.0410722	buffering
ENSG00000086232	EIF2AK1	6487.39	6589.13	6944.27	5294.02	8617.16	5742.55	4168.06	3556.75	3472.17	5803.53	6106.78	6270	0.448401	0.00512417	0.0410912	buffering
ENSG00000140939	NOL3	298.292	385.97	363.768	293.65	217.032	269.555	297.276	206.953	227.995	581.254	609.507	568.191	0.6034	0.00513007	0.0410972	buffering
ENSG00000153406	NMRAL1	2727.24	2936.24	3027.1	4529.7	3094.68	2904.83	1734.11	1895.04	1901.86	1173.51	1211.21	1131.41	-0.404598	0.00514462	0.0411554	buffering
ENSG00000166794	PPIB	12368	13074.8	16690.3	15651.9	20806.5	10371.6	6283.05	7083.06	6955.75	10077.4	11057	11415.6	0.426601	0.0051443	0.0411554	buffering
ENSG00000189184	PCDH18	13.8956	12.2855	12.0396	7.28918	5.91905	18.1978	16.5153	8.1158	7.59983	37.0161	40.9589	29.8524	0.699648	0.00514544	0.0411554	buffering
ENSG00000068028	RASSF1	2353.91	2616.81	2364.92	2868.81	1939.48	2360.03	759.705	1016.5	933.829	512.223	462.25	473.658	-0.494739	0.00515802	0.0412086	buffering
ENSG00000102003	SYP	167.673	138.212	168.554	601.878	381.779	332.11	179.604	248.546	234.645	49.0214	54.6119	54.7294	-0.955163	0.00516292	0.0412086	buffering
ENSG00000205758	CRYZL1	1267.28	1200.91	1206.54	1000.7	1419.59	1235.18	771.059	628.974	484.489	1117.49	1251.2	1136.38	0.609959	0.00516182	0.0412086	buffering
ENSG00000017483	SLC38A5	3806.46	4081.86	4262.88	5868.83	3707.3	3707.8	2343.11	3619.64	3636.52	1573.69	1471.59	1428.94	-0.667875	0.00516945	0.0412391	buffering
ENSG00000165644	COMTD1	467.818	739.178	574.461	866.371	539.62	492.478	339.596	246.517	250.794	156.068	120.926	113.439	-0.618821	0.00517582	0.0412683	buffering
ENSG00000124006	OBSL1	2248.31	2614.77	2866.29	1531.77	985.523	810.94	883.57	678.683	768.533	2252.98	1881.18	2128.48	0.956376	0.00520066	0.0413797	buffering
ENSG00000258123	LINC02444	37.0549	19.4521	13.7595	32.2806	33.5413	31.8462	2.06442	1.01447	2.84994	13.0057	11.7025	8.95572	0.475381	0.00519986	0.0413797	buffering
ENSG00000267278	MAP3K14-AS1	75.9625	77.8082	64.4979	35.4046	20.7167	32.9835	23.7408	29.4198	28.4994	65.0284	49.7358	66.6704	0.912643	0.00520003	0.0413797	buffering
ENSG00000162227	TAF6L	1381.22	1607.35	1422.39	2166.97	1116.73	1212.43	813.38	1095.63	1061.13	580.253	532.466	476.644	-0.529403	0.00521166	0.0414238	buffering
ENSG00000044090	CUL7	2059.33	2201.15	2174.01	1365.16	940.143	853.023	331.339	444.34	405.641	1156.5	937.179	1117.48	1.0772	0.00523015	0.0415058	buffering
ENSG00000102543	CDADC1	163.042	165.854	169.414	211.386	184.477	305.951	118.704	126.809	120.647	75.0327	77.0417	119.41	-0.447011	0.00522609	0.0415058	buffering
ENSG00000181788	SIAH2	659.577	749.416	868.571	695.596	1137.44	957.66	187.862	227.242	188.096	339.148	356.928	342.308	0.443928	0.00522912	0.0415058	buffering
ENSG00000076248	UNG	4282.62	4242.59	5017.07	4534.91	6124.25	3049.27	2373.05	2513.87	2408.2	1576.69	1584.72	1547.35	-0.382571	0.00524835	0.0415203	buffering
ENSG00000086200	IPO11	5963.99	4694.09	5629.37	4241.26	5857.89	5433.19	2719.87	2782.7	2801.49	1621.71	1841.2	1733.43	-0.393776	0.00524486	0.0415203	buffering
ENSG00000163602	RYBP	1031.05	926.532	953.708	1031.94	1553.75	1695.81	855.7	858.245	855.931	548.239	609.507	590.083	-0.386412	0.00523771	0.0415203	buffering
ENSG00000185627	PSMD13	6667.1	6644.41	7093.91	6897.64	7783.56	4980.51	3226.68	3483.71	3472.17	2009.88	2237.14	2108.58	-0.405537	0.00524307	0.0415203	buffering
ENSG00000047597	XK	1257.09	980.793	1160.96	763.281	1129.55	1110.07	1246.91	1028.68	1014.58	1607.7	1732.95	1668.75	0.452641	0.00525299	0.0415355	buffering
ENSG00000142552	RCN3	122.281	189.402	188.334	269.7	235.776	101.225	147.606	161.301	179.546	248.108	256.481	340.318	0.503892	0.00525822	0.0415552	buffering
ENSG00000076043	REXO2	1745.29	1847.94	2251.41	2334.62	3596.81	2208.76	1454.38	1375.63	1366.07	823.359	976.187	902.538	-0.427697	0.00526349	0.0415753	buffering
ENSG00000169972	PUSL1	958.795	1015.6	955.428	1467.21	955.927	949.698	453.139	571.149	542.438	329.144	278.911	309.47	-0.468473	0.00526667	0.0415789	buffering
ENSG00000151576	QTRT2	1709.16	1584.83	1829.16	1403.69	1941.45	1379.62	942.406	1215.34	1113.38	615.268	602.681	537.343	-0.539059	0.00527926	0.0416357	buffering
ENSG00000203497	PDCD4-AS1	32.423	53.2372	30.959	61.4373	28.6088	42.0824	87.7377	79.129	81.6982	52.0227	33.1572	48.7589	-0.512376	0.00527935	0.0416357	buffering
ENSG00000131100	ATP6V1E1	2993.11	2895.28	2990.98	4293.32	5719.78	4859.95	3045.01	2705.6	2841.39	2019.88	2523.85	2378.24	-0.538158	0.00528469	0.0416562	buffering
ENSG00000101439	CST3	1306.19	1965.68	2003.73	1797.3	1572.5	900.792	514.04	315.502	323.943	696.304	825.029	948.312	0.510498	0.00529056	0.0416741	buffering
ENSG00000108039	XPNPEP1	1779.56	1606.33	1757.78	1889.98	1633.66	1481.98	1677.34	1732.72	1793.56	1074.47	1202.44	1090.61	-0.409595	0.00530309	0.0417364	buffering
ENSG00000109911	ELP4	1051.43	767.844	792.894	854.916	1144.35	916.715	751.447	566.077	506.339	884.386	1124.42	1031.9	0.424796	0.00531637	0.0418194	buffering
ENSG00000169442	CD52	279.764	252.877	222.733	391.533	214.072	479.967	78.4478	65.9408	75.9983	114.05	170.662	154.237	0.586015	0.00532536	0.0418684	buffering
ENSG00000137806	NDUFAF1	825.398	696.179	868.571	1057.97	1397.88	933.775	536.748	473.76	510.139	292.127	370.581	328.377	-0.46844	0.00533107	0.0418701	buffering
ENSG00000242110	AMACR	53.7296	31.7376	50.7383	82.2636	73.9882	19.3352	38.1917	25.3619	32.2993	59.0258	90.6947	83.5868	0.669857	0.00532833	0.0418701	buffering
ENSG00000090238	YPEL3	87.079	95.2127	87.7171	80.1809	63.1366	54.5934	53.6748	39.5645	29.4494	186.081	152.133	209.962	1.21463	0.00533474	0.0418773	buffering
ENSG00000166272	WBP1L	1503.5	1579.71	1607.29	1192.3	1483.71	1252.24	1752.69	1918.37	2015.86	1364.6	1068.83	1274.7	-0.6114	0.00533914	0.0418902	buffering
ENSG00000145736	GTF2H2	1182.98	981.817	1018.21	1477.62	2464.3	2224.68	823.702	765.928	809.382	508.222	504.185	518.437	-0.408689	0.00534444	0.041906	buffering
ENSG00000184697	CLDN6	486.346	438.183	584.781	1835.83	1030.9	764.308	325.146	370.283	402.791	147.064	172.613	176.129	-0.567809	0.00534666	0.041906	buffering
ENSG00000115419	GLS	5423.91	4646.99	5519.3	4609.88	7110.76	6861.71	2907.73	2711.69	2698.89	1708.75	1935.8	1774.23	-0.394246	0.0053699	0.0420068	buffering
ENSG00000183506	PI4KAP2	4986.66	5946.18	4751.34	3951.77	2718.82	3413.23	1787.78	2039.09	1906.61	2957.29	1979.68	2342.42	0.576311	0.00537056	0.0420068	buffering
ENSG00000260053	ABCB10P4	491.904	443.302	599.4	369.665	544.553	358.269	325.146	227.242	228.945	524.229	548.069	530.378	0.659164	0.00536688	0.0420068	buffering
ENSG00000120690	ELF1	3283.99	3031.45	3678.1	2454.37	3646.14	2631.86	2654.84	2251.12	2365.45	1397.61	1483.3	1332.41	-0.442985	0.00537858	0.0420084	buffering
ENSG00000138074	SLC5A6	7008.01	7301.69	6757.66	10453.7	6587.91	6566	2762.19	5018.6	4725.2	1597.7	1568.14	1529.44	-0.82052	0.00537836	0.0420084	buffering
ENSG00000196668	LINC00173	12.0428	18.4283	14.6195	27.0741	9.86509	13.6484	94.9631	36.5211	36.0992	197.086	168.712	193.046	1.18562	0.00537904	0.0420084	buffering
ENSG00000156206	CFAP161	518.769	459.683	409.346	429.02	381.779	537.973	656.484	505.208	471.19	251.11	306.217	257.726	-0.601248	0.00538957	0.0420691	buffering
ENSG00000104825	NFKBIB	1225.59	1574.59	1546.23	1482.83	1219.33	824.588	976.469	1341.14	1234.02	534.233	599.755	600.034	-0.615356	0.00540228	0.0421467	buffering
ENSG00000109255	NMU	556.75	687.988	694.857	458.177	614.595	489.066	178.572	105.505	98.7978	458.2	694.351	563.216	1.27259	0.00541638	0.0421702	buffering
ENSG00000197780	TAF13	471.524	348.089	429.126	1228.75	1031.89	2515.85	1272.71	1632.29	1542.77	642.28	631.937	744.32	-0.838108	0.00541445	0.0421702	buffering
ENSG00000206192	ANKRD20A9P	8.33735	12.2855	9.45969	6.24787	4.93255	20.4725	10.3221	12.1737	2.84994	31.0135	32.182	27.8623	0.73482	0.00541512	0.0421702	buffering
ENSG00000177105	RHOG	2268.69	2370.08	2290.96	3007.31	1768.81	1682.16	1998.35	2535.17	2540.24	1317.57	1397.48	1399.08	-0.504347	0.00542119	0.0421742	buffering
ENSG00000261824	LINC00662	382.592	388.017	347.429	516.49	302.858	731.325	294.179	218.112	231.795	423.185	457.374	406.988	0.516098	0.0054252	0.0421742	buffering
ENSG00000103266	STUB1	3257.13	4145.33	3775.28	4523.45	3510.99	2658.02	1597.86	1878.81	2020.61	1097.48	973.261	1063.74	-0.467716	0.0054353	0.0422311	buffering
ENSG00000074695	LMAN1	6170.57	5529.5	7186.78	5464.8	9249.51	6302.13	5231.23	4299.34	4625.45	6956.03	8068.9	8250.21	0.455125	0.00545172	0.0423371	buffering
ENSG00000108239	TBC1D12	1242.27	1208.07	1401.75	1447.42	2054.9	1454.69	898.021	775.058	690.635	392.171	401.787	434.85	-0.52381	0.00545719	0.042358	buffering
ENSG00000251363	LINC02315	109.312	77.8082	83.4172	92.6767	77.9342	144.445	35.0951	22.3184	18.0496	55.024	92.6451	88.5622	0.782215	0.0054624	0.0423659	buffering
ENSG00000257027	NA	163.042	123.879	117.816	86.4288	124.3	172.879	39.2239	19.275	36.0992	64.0279	70.2153	79.6064	0.635067	0.00546379	0.0423659	buffering
ENSG00000166226	CCT2	23091.7	18770.2	24946.9	21945.6	23131.7	17187.8	9528.31	10318.2	10186.6	5902.58	6673.38	6074.97	-0.413238	0.00548675	0.0425223	buffering
ENSG00000148498	PARD3	3240.45	3166.59	3623.06	2605.36	3713.22	2308.85	2302.86	2199.38	2323.65	1518.66	1465.74	1552.33	-0.382986	0.00549445	0.0425603	buffering
ENSG00000047346	FAM214A	713.307	592.776	597.68	365.5	586.973	512.951	633.776	431.152	434.14	717.313	854.286	766.212	0.633356	0.00549952	0.0425681	buffering
ENSG00000158555	GDPD5	840.22	1098.53	884.911	791.396	593.878	558.445	248.762	307.386	335.343	615.268	493.457	554.26	0.701319	0.00550105	0.0425681	buffering
ENSG00000125354	SEPT6	3808.32	3695.89	4259.44	3590.44	3839.49	2555.66	2704.38	2321.12	2244.8	4423.93	3969.11	4339.55	0.488447	0.0055139	0.0426242	buffering
ENSG00000138660	AP1AR	447.438	390.065	428.266	560.225	447.875	841.649	325.146	265.792	269.794	181.079	172.613	215.932	-0.445601	0.00551157	0.0426242	buffering
ENSG00000115365	LANCL1	2949.57	2400.79	2763.09	2674.09	3871.06	2400.97	1978.74	1489.25	1799.26	2694.18	3160.66	3122.56	0.485382	0.00552311	0.0426305	buffering
ENSG00000117751	PPP1R8	3535.96	3421.51	3706.48	4138.17	6133.13	5468.44	3263.84	3520.23	3321.13	2140.93	2236.16	2163.3	-0.408437	0.00552248	0.0426305	buffering
ENSG00000273300	NA	1.85274	7.16655	2.57991	4.16524	5.91905	13.6484	3.09662	5.07237	3.79992	12.0052	12.6778	19.9016	0.392892	0.00552278	0.0426305	buffering
ENSG00000114529	C3orf52	9.26372	9.21413	4.29986	34.3633	11.8381	12.511	10.3221	1.01447	11.3997	5.00218	31.2068	23.8819	0.930714	0.00553093	0.0426315	buffering
ENSG00000116954	RRAGC	341.831	251.853	352.588	406.111	798.086	600.528	207.474	206.953	192.846	117.051	153.108	130.356	-0.471178	0.00552744	0.0426315	buffering
ENSG00000168404	MLKL	254.752	305.09	281.211	177.023	245.641	144.445	35.0951	40.579	43.699	120.052	122.877	171.154	0.735138	0.00553164	0.0426315	buffering
ENSG00000134874	DZIP1	16.6747	17.4045	12.8996	15.6197	42.4199	11.3736	37.1595	15.2171	17.0996	81.0354	55.5871	73.636	0.907307	0.00553471	0.0426335	buffering
ENSG00000086189	DIMT1	2321.49	2335.27	2108.65	3412.38	5356.74	4501.68	1712.43	2018.8	1884.76	1072.47	1356.52	1258.78	-0.621529	0.00553788	0.0426342	buffering
ENSG00000164091	WDR82	4983.88	4742.21	4932.8	4328.73	5584.63	5014.64	3146.17	3909.78	3778.07	2026.88	2200.08	2147.38	-0.464762	0.00554041	0.0426342	buffering
ENSG00000008853	RHOBTB2	115.797	145.378	188.334	159.321	99.6374	98.9506	57.8036	98.404	71.2484	175.076	165.786	139.311	0.710713	0.0055538	0.0426942	buffering
ENSG00000181035	SLC25A42	1045.87	1163.03	1088.72	1438.05	1235.11	1123.72	583.198	739.552	722.934	1248.54	1149.77	1133.4	0.456598	0.00555283	0.0426942	buffering
ENSG00000065548	ZC3H15	5809.28	6324.99	7879.92	4700.48	9670.75	6760.49	3722.14	3483.71	3605.17	2193.96	2501.42	2251.87	-0.385812	0.00556612	0.0427457	buffering
ENSG00000266401	NA	15.7483	19.4521	8.59972	17.7023	7.89207	60.2803	54.707	50.7237	56.9987	93.0406	82.893	85.5769	0.410107	0.00556592	0.0427457	buffering
ENSG00000214279	SCART1	89.8581	94.1889	68.7977	109.338	56.231	60.2803	62.9647	45.6513	40.8491	99.0432	82.893	90.5523	0.527872	0.00557035	0.0427566	buffering
ENSG00000087586	AURKA	3447.96	3247.47	3635.96	3424.87	5011.47	3340.44	1974.61	2149.67	2118.45	1305.57	1287.28	1393.11	-0.387369	0.00558254	0.042807	buffering
ENSG00000196937	FAM3C	1201.5	1178.38	1245.24	996.534	1472.86	2349.79	853.636	835.927	811.282	531.232	556.846	514.457	-0.382623	0.00558091	0.042807	buffering
ENSG00000162772	ATF3	66.6988	54.261	56.7581	43.7351	131.206	77.3407	178.572	63.9119	63.6486	412.18	353.027	439.826	1.35711	0.00559224	0.0428598	buffering
ENSG00000168350	DEGS2	335.347	308.161	278.631	416.524	264.384	178.566	76.3834	56.8106	83.5982	161.07	127.753	117.419	0.539371	0.00561072	0.0428934	buffering
ENSG00000169432	SCN9A	206.581	184.283	181.454	24.9915	39.4604	18.1978	5.16104	13.1882	7.59983	488.213	430.068	393.057	2.99445	0.00561027	0.0428934	buffering
ENSG00000196187	TMEM63A	5558.23	6135.59	5495.22	4128.8	3483.36	3425.74	1702.11	1787.5	1606.41	3025.32	2220.56	2682.74	0.83698	0.00560655	0.0428934	buffering
ENSG00000128973	CLN6	1891.65	2380.32	1983.09	2000.36	1824.06	2164.4	1062.14	1497.36	1339.47	679.296	676.797	638.842	-0.521296	0.00561684	0.0429186	buffering
ENSG00000112592	TBP	1648.02	1597.12	1505.81	1453.67	1722.44	1524.07	932.084	948.534	861.631	627.274	507.11	562.22	-0.44928	0.00562836	0.0429851	buffering
ENSG00000271383	NA	188.98	164.831	196.074	178.064	214.072	148.995	68.1257	109.563	80.7482	208.091	201.869	160.208	0.676415	0.005663	0.0431414	buffering
ENSG00000277632	CCL3	8.33735	5.11896	9.45969	76.0157	35.5143	39.8077	22.7086	12.1737	18.0496	4.00175	1.95042	0.99508	-1.07615	0.00566081	0.0431414	buffering
ENSG00000130935	NOL11	6066.81	5128.17	6321.65	5784.48	7811.18	6796.88	3131.72	3274.72	3362.93	1962.86	2328.81	2141.41	-0.39819	0.0056682	0.0431594	buffering
ENSG00000101361	NOP56	11066.4	11774.6	12291.6	16959.8	14276.8	12869.3	4820.41	6779.73	6532.06	3181.39	3011.45	3042.96	-0.636991	0.00568289	0.0432131	buffering
ENSG00000177169	ULK1	1153.33	1487.57	1414.65	909.064	797.099	577.781	949.631	1127.08	1055.43	2330.02	1738.8	1978.22	0.844799	0.00568238	0.0432131	buffering
ENSG00000145604	SKP2	5526.74	5103.6	4796.92	6583.17	7616.84	7702.23	3457.9	3279.8	3607.07	1953.85	2095.73	2065.79	-0.479377	0.00569726	0.0432724	buffering
ENSG00000163827	LRRC2	1.85274	4.09517	2.57991	3.12393	3.94604	5.68682	2.06442	1.01447	5.69987	14.0061	11.7025	8.95572	0.541825	0.00569591	0.0432724	buffering
ENSG00000139132	FGD4	427.984	403.374	475.564	395.698	580.067	459.495	163.089	81.158	119.697	290.127	271.109	292.554	0.727149	0.00570333	0.0432754	buffering
ENSG00000196371	FUT4	1323.79	1367.79	1591.81	1320.38	1862.53	1616.19	610.035	717.233	779.933	425.185	431.044	391.067	-0.457315	0.00570061	0.0432754	buffering
ENSG00000255150	EID3	161.189	131.045	109.216	54.1482	49.3255	63.6924	1.03221	5.07237	5.69987	2.00087	1.95042	0.99508	-0.712783	0.00570798	0.0432845	buffering
ENSG00000089195	TRMT6	936.562	929.603	1048.31	849.71	1087.13	881.457	498.556	620.858	569.987	288.126	281.836	368.18	-0.546047	0.00572048	0.0433265	buffering
ENSG00000101773	RBBP8	1579.46	1431.26	1480.01	1752.53	2524.48	2230.37	994.016	956.649	1016.48	644.281	734.335	656.753	-0.4087	0.00573056	0.0433523	buffering
ENSG00000170515	PA2G4	18378.3	19091.7	23834.1	17942.8	22851.5	13489.1	10889.8	11554.9	11237.3	6478.83	7536.44	6732.71	-0.402757	0.00572926	0.0433523	buffering
ENSG00000196535	MYO18A	4090.86	5007.37	5574.34	2777.18	2140.72	1695.81	1251.04	1613.01	1685.26	3845.68	2685.73	3292.72	1.14294	0.00573383	0.0433555	buffering
ENSG00000132471	WBP2	1432.17	1492.69	1510.97	1878.52	2116.06	1227.22	2620.78	2389.09	2698.89	4026.76	3660.95	3966.39	0.408614	0.00574013	0.0433816	buffering
ENSG00000106266	SNX8	2527.14	2850.24	3040.86	3210.36	2114.09	1575.25	2333.82	2767.49	2727.39	1556.68	1568.14	1647.85	-0.453851	0.00574768	0.0434171	buffering
ENSG00000103415	HMOX2	2006.52	2377.25	2479.3	2591.82	3151.9	2107.53	1186.01	1796.63	1730.86	785.343	905.972	831.887	-0.578032	0.00575285	0.0434346	buffering
ENSG00000050426	LETMD1	2995.89	2900.4	2349.44	2986.48	2971.37	3810.17	2176.93	1662.72	1582.67	3076.34	3291.34	3391.23	0.491217	0.00578021	0.0434902	buffering
ENSG00000095932	SMIM24	30.5703	16.3807	16.3395	26.0328	24.6627	39.8077	19.612	3.04342	7.59983	47.0205	81.9178	59.7048	1.06754	0.00577968	0.0434902	buffering
ENSG00000104549	SQLE	7954.76	6742.7	8274.65	8285.71	12450.7	9492.44	3308.23	2693.43	3063.68	5118.23	5027.22	5451.05	0.462316	0.00576842	0.0434902	buffering
ENSG00000186812	ZNF397	1137.59	1039.15	1167.84	924.684	1540.93	1073.67	815.444	672.597	629.836	1152.5	1142.95	1248.83	0.472969	0.0057791	0.0434902	buffering
ENSG00000203995	ZYG11A	3432.21	3100.04	3038.28	2734.48	3356.1	3760.12	1029.11	1046.94	1039.28	602.263	660.218	703.522	-0.375944	0.00577391	0.0434902	buffering
ENSG00000138316	ADAMTS14	3667.51	4154.55	3415.81	3163.5	1707.65	2389.6	1914.75	1498.38	1585.52	3119.36	2605.77	2923.55	0.613118	0.00580325	0.0436204	buffering
ENSG00000177565	TBL1XR1	6715.27	5442.48	6497.95	4422.45	7737.19	7838.71	2739.48	2432.71	2601.99	1523.66	1787.56	1593.12	-0.394115	0.00580668	0.0436246	buffering
ENSG00000197312	DDI2	6019.57	5552.02	6523.74	4116.3	7194.61	3556.54	2732.25	3572.98	3431.32	1723.75	1790.49	1772.24	-0.530793	0.00581356	0.0436548	buffering
ENSG00000148335	NTMT1	3661.02	4205.74	4060.79	7161.09	4295.26	4630.21	1558.63	2192.28	2168.8	852.372	984.964	914.479	-0.629848	0.00581644	0.0436549	buffering
ENSG00000082898	XPO1	21231.5	18474.3	20917.1	13939	22978.8	20893.4	10411.9	11342.8	11803.5	6453.82	7357	6922.77	-0.406201	0.0058502	0.0437991	buffering
ENSG00000130775	THEMIS2	1141.29	1232.65	1194.5	1818.13	965.792	1032.73	1436.83	1769.24	1678.61	947.413	906.947	1068.72	-0.474676	0.00585293	0.0437991	buffering
ENSG00000135185	TMEM243	88.0054	73.713	72.2376	87.4701	69.0556	108.05	97.0276	75.0711	101.648	54.0236	38.0333	57.7147	-0.507895	0.00584759	0.0437991	buffering
ENSG00000166997	CNPY4	225.108	195.544	234.772	280.113	247.614	374.193	163.089	193.765	218.495	90.0393	98.4964	91.5474	-0.562673	0.00585948	0.0438266	buffering
ENSG00000104522	TSTA3	1433.1	1734.3	1651.15	3131.22	1930.6	2153.03	1203.55	1690.11	1556.07	855.373	780.17	835.868	-0.612431	0.00587659	0.0439267	buffering
ENSG00000117984	CTSD	686.442	749.416	776.554	751.826	940.143	475.418	411.851	553.903	536.738	970.423	821.128	914.479	0.538791	0.00587864	0.0439267	buffering
ENSG00000229807	XIST	5188.61	2483.72	2358.04	2064.92	2086.47	2299.75	3425.9	2739.08	2586.79	5103.23	4095.89	4187.3	0.525877	0.00589824	0.04403	buffering
ENSG00000100029	PES1	3886.13	4528.23	5011.05	4661.95	4113.74	3224.43	5463.48	7824.64	7853.48	3442.5	3286.46	3291.73	-0.60136	0.00590651	0.0440701	buffering
ENSG00000107362	ABHD17B	855.968	901.961	953.708	755.992	1606.04	1074.81	488.234	416.949	474.04	243.106	322.795	309.47	-0.429746	0.0059272	0.0440967	buffering
ENSG00000108960	MMD	119.502	93.1651	96.3168	60.396	58.204	128.522	46.4494	14.2026	35.1492	116.051	132.629	109.459	1.06766	0.0059319	0.0440967	buffering
ENSG00000126709	IFI6	92.6372	68.5941	59.338	39.5698	13.8111	23.8846	28.9018	29.4198	20.8995	165.072	304.266	251.755	1.39629	0.0059247	0.0440967	buffering
ENSG00000129353	SLC44A2	1976.88	2090.58	2058.77	1959.75	2088.44	1644.63	1007.44	1108.82	1077.28	1703.74	1605.2	1685.67	0.400927	0.00593843	0.0440967	buffering
ENSG00000137478	FCHSD2	758.699	771.939	902.11	440.474	814.857	565.27	308.63	285.067	262.194	481.21	479.804	527.393	0.453759	0.0059407	0.0440967	buffering
ENSG00000137494	ANKRD42	570.645	554.895	604.56	534.192	451.821	525.462	338.564	424.05	395.191	216.094	234.051	211.952	-0.571579	0.0059275	0.0440967	buffering
ENSG00000151445	VIPAS39	1182.05	1107.74	1131.72	1079.84	1005.25	874.632	780.349	660.423	742.884	1153.5	1146.85	1135.39	0.465643	0.00591467	0.0440967	buffering
ENSG00000160075	SSU72	5548.97	6673.08	6170.3	6250.99	7013.09	5883.58	3397	3841.81	3876.86	2301	2446.81	2385.21	-0.386074	0.00593782	0.0440967	buffering
ENSG00000163633	NA	165.821	153.569	94.5969	150.99	137.125	268.418	246.698	187.678	250.794	131.057	114.1	115.429	-0.528985	0.00594194	0.0440967	buffering
ENSG00000187801	ZFP69B	291.807	272.329	227.033	232.212	384.739	267.28	186.83	152.171	131.097	295.129	264.282	288.573	0.516503	0.00593989	0.0440967	buffering
ENSG00000245534	RORA-AS1	27.7912	24.571	24.9392	31.2393	11.8381	35.2583	15.4831	13.1882	13.2997	27.0118	20.4795	33.8327	0.394355	0.00592922	0.0440967	buffering
ENSG00000099968	BCL2L13	4073.26	4075.72	4534.63	3535.25	5085.45	4017.17	3245.26	2780.67	2959.19	4537.98	4595.2	4761.46	0.405842	0.00596467	0.0441463	buffering
ENSG00000156273	NA	4569.79	3673.37	4350.6	2942.74	4312.03	3650.94	1036.34	803.464	864.481	1302.57	1399.43	1438.89	0.442413	0.00596543	0.0441463	buffering
ENSG00000160055	TMEM234	393.708	451.492	336.249	501.912	274.25	432.198	232.247	245.503	203.296	130.057	144.331	115.429	-0.465126	0.00596009	0.0441463	buffering
ENSG00000189430	NCR1	324.23	347.066	270.031	458.177	252.546	460.632	202.313	173.475	173.846	317.138	287.688	292.554	0.414298	0.00595692	0.0441463	buffering
ENSG00000248932	NA	12.0428	11.2617	8.59972	9.3718	33.5413	13.6484	14.4509	9.13027	8.54981	28.0122	33.1572	24.877	0.502059	0.00596602	0.0441463	buffering
ENSG00000274099	ABCB10P1	1739.73	1768.09	1929.78	1139.19	1407.75	1293.18	976.469	837.956	1014.58	1570.69	1746.6	1600.09	0.761887	0.00595611	0.0441463	buffering
ENSG00000174442	ZWILCH	2755.03	2417.17	2659.89	2711.57	4371.22	3688.47	2178.99	2865.89	2754.94	1329.58	1367.25	1299.58	-0.568038	0.00598312	0.0442298	buffering
ENSG00000112996	MRPS30	4405.83	3991.77	4239.66	6160.39	6947	7687.44	2540.26	2372.86	2317.95	1729.75	1947.5	2004.09	-0.468777	0.00599813	0.0443192	buffering
ENSG00000146731	CCT6A	23806.8	21421.8	27084.8	23006.7	30570.9	22567.6	15198.2	18604.4	18213	9070.96	11295.9	10221.5	-0.473815	0.00601172	0.044398	buffering
ENSG00000224728	IMPDH1P8	102.827	125.926	112.656	38.5285	25.6492	42.0824	13.4187	24.3474	17.0996	51.0223	41.9341	47.7639	1.28625	0.00601755	0.0444196	buffering
ENSG00000114767	RRP9	2284.43	2483.72	2825.01	3290.54	2231.48	1789.07	1404.84	2440.83	2170.7	764.333	870.864	813.976	-0.769185	0.00602639	0.0444417	buffering
ENSG00000198894	CIPC	1281.17	1108.77	1135.16	1046.52	1567.56	1351.19	519.201	671.582	709.634	354.155	354.977	302.504	-0.514755	0.00602456	0.0444417	buffering
ENSG00000105327	BBC3	453.922	576.395	530.602	731	437.024	661.946	621.389	338.834	416.091	1093.48	923.526	1060.76	0.776661	0.00603376	0.0444745	buffering
ENSG00000065809	FAM107B	3.70549	8.19034	3.43989	6.24787	11.8381	15.9231	11.3543	3.04342	2.84994	27.0118	20.4795	16.9164	0.83324	0.00603733	0.0444793	buffering
ENSG00000170606	HSPA4	17762.3	16110.4	21200	13223.6	19713.4	12166.4	8457.91	9258.09	9237.6	5274.3	5781.06	5571.46	-0.400865	0.00605048	0.0445115	buffering
ENSG00000160298	C21orf58	1870.35	2458.12	2044.15	1938.92	1413.67	1671.92	969.243	929.259	837.882	1555.68	1306.78	1375.2	0.475482	0.00605807	0.0445243	buffering
ENSG00000165886	UBTD1	62.9933	76.7844	61.058	85.3875	43.4064	58.0055	39.2239	49.7092	32.2993	16.007	16.5786	9.9508	-0.600087	0.00605623	0.0445243	buffering
ENSG00000128708	HAT1	4790.27	3772.67	5201.11	4451.6	6599.75	5265.99	3676.72	3411.68	3315.43	2138.93	2434.13	2277.74	-0.392361	0.00606888	0.0445728	buffering
ENSG00000079246	XRCC5	26284.9	22262.4	29097.1	24560.4	30238.5	21323.3	14357	15142	15669	8868.87	10118.8	9633.37	-0.396662	0.00608287	0.0445989	buffering
ENSG00000276292	NA	22.2329	18.4283	12.0396	11.4544	11.8381	6.82418	3.09662	6.08685	9.49979	2.00087	1.95042	2.98524	-0.429474	0.00607819	0.0445989	buffering
ENSG00000187091	PLCD1	1412.72	1328.88	1409.49	612.291	415.32	366.231	21.6764	31.4487	11.3997	261.114	238.927	211.952	1.90845	0.00608891	0.0446217	buffering
ENSG00000171608	PIK3CD	867.085	1061.67	1067.22	859.081	681.678	594.841	336.5	372.312	378.092	1039.45	798.699	1176.19	0.918293	0.00609992	0.0446465	buffering
ENSG00000214706	IFRD2	2837.48	3389.78	2891.22	5442.93	3135.13	4356.1	1684.56	1823.01	1643.46	1038.45	1112.72	1004.04	-0.411189	0.00609552	0.0446465	buffering
ENSG00000257524	NA	5.55823	9.21413	5.15983	8.33049	0.986509	1.13736	2.06442	4.0579	2.84994	12.0052	9.75212	6.96556	0.421609	0.00610109	0.0446465	buffering
ENSG00000096433	ITPR3	4049.17	5160.94	5775.57	1895.19	1715.54	1148.74	246.698	214.054	217.545	1789.78	1287.28	1657.8	1.42947	0.00611092	0.044654	buffering
ENSG00000163006	CCDC138	1782.34	1549	1562.57	1535.93	2168.35	2381.64	909.375	1015.49	925.28	548.239	647.541	587.097	-0.42608	0.00610617	0.044654	buffering
ENSG00000273342	NA	22.2329	16.3807	10.3197	23.9501	35.5143	27.2967	26.8374	38.55	27.5494	3.00131	9.75212	8.95572	-0.867264	0.00611455	0.0446591	buffering
ENSG00000111845	PAK1IP1	2049.14	1876.61	2319.34	2044.09	3524.8	2284.96	909.375	1231.57	1183.67	583.254	708.004	563.216	-0.541962	0.00612872	0.0447384	buffering
ENSG00000197746	PSAP	19767.9	19185.9	24061.1	29662.8	22128.4	15540.9	28580.8	29604.4	31176.4	42240.4	44275.6	46323	0.381365	0.00613128	0.0447384	buffering
ENSG00000106976	DNM1	1363.62	1742.49	1381.97	1176.68	939.157	917.852	917.633	825.782	803.682	1801.79	1382.85	1554.32	0.714436	0.00614695	0.0448312	buffering
ENSG00000265688	MAFG-AS1	96.3427	142.307	159.095	164.527	145.017	142.17	117.672	117.679	144.397	89.0388	58.5127	61.695	-0.53065	0.00616118	0.0449047	buffering
ENSG00000167393	PPP2R3B	586.394	673.655	794.614	645.613	527.782	310.5	314.823	288.111	276.444	594.259	465.176	528.388	0.534474	0.00619358	0.0450849	buffering
ENSG00000111348	ARHGDIB	3030.16	3104.14	2894.66	2705.33	2980.24	3501.94	1406.9	1422.29	1368.92	2019.88	2155.22	2120.52	0.367578	0.0062031	0.0450904	buffering
ENSG00000172890	NADSYN1	2954.2	3244.4	2797.49	2875.06	1786.57	2246.29	1735.14	1675.91	1643.46	2475.08	2234.21	2376.25	0.370764	0.00620238	0.0450904	buffering
ENSG00000213551	DNAJC9	6992.26	6794.91	7183.34	10067.4	12417.2	10818.6	5394.32	6220.76	5858.52	2806.22	3076.79	2747.42	-0.756241	0.00620618	0.0450904	buffering
ENSG00000157734	SNX22	102.827	124.903	97.1768	165.568	70.0421	154.681	120.768	161.301	149.147	83.0362	78.9922	65.6753	-0.527552	0.00621289	0.0450995	buffering
ENSG00000173614	NMNAT1	1117.21	927.556	1099.04	1258.94	1714.55	1619.61	1424.45	1624.17	1625.41	831.363	958.633	965.228	-0.547179	0.00621337	0.0450995	buffering
ENSG00000276900	NA	343.684	366.518	298.41	308.228	428.145	450.396	600.745	451.441	514.889	274.12	324.746	304.495	-0.516321	0.0062179	0.0451109	buffering
ENSG00000188785	ZNF548	397.414	316.352	417.086	301.98	384.739	429.923	132.123	108.549	113.997	175.076	182.365	200.011	0.393595	0.00624489	0.0452636	buffering
ENSG00000242114	MTFP1	351.095	330.685	300.99	942.386	401.509	610.764	363.337	339.849	304.943	158.069	190.166	179.114	-0.481257	0.0062496	0.0452761	buffering
ENSG00000018699	TTC27	2592.92	2461.2	2843.07	2606.4	3192.34	2648.92	1521.47	1684.03	1615.91	1061.46	1052.25	1017.97	-0.379299	0.00627891	0.0453775	buffering
ENSG00000042493	CAPG	3033.87	3050.9	3347.87	4630.71	3009.84	1922.14	2903.6	2724.88	3167.23	4328.89	4526.93	4577.37	0.396605	0.00629194	0.0453775	buffering
ENSG00000111540	RAB5B	2453.03	2244.15	2151.65	1828.54	2270.94	2395.29	1339.81	1179.83	1162.77	1979.86	1784.64	2036.93	0.434488	0.00628458	0.0453775	buffering
ENSG00000134107	BHLHE40	5483.2	5385.15	5725.69	4946.23	6624.41	3654.35	4787.38	2480.39	3312.58	9092.97	7994.79	8452.21	0.844893	0.0062725	0.0453775	buffering
ENSG00000137845	ADAM10	6322.49	5485.48	6533.2	3555.04	5972.33	4616.56	3008.89	2335.32	2458.55	3968.73	4333.84	4240.04	0.515863	0.00629479	0.0453775	buffering
ENSG00000144231	POLR2D	4218.7	4113.6	4114.96	4104.85	4987.79	7673.79	3886.26	4265.86	4328.1	2453.07	2821.29	2614.08	-0.422287	0.00629372	0.0453775	buffering
ENSG00000159352	PSMD4	9914.04	10328	11922.6	13953.6	14048.9	7717.01	9634.63	11538.6	11045.4	6338.77	6843.06	6998.4	-0.426205	0.00627877	0.0453775	buffering
ENSG00000172725	CORO1B	2960.69	2952.62	3452.79	2860.48	1348.56	1121.44	1913.71	1813.88	1928.46	3170.38	2850.54	3381.28	0.47698	0.00628335	0.0453775	buffering
ENSG00000261218	NA	42.6131	55.2848	32.6789	38.5285	17.7572	19.3352	14.4509	20.2895	5.69987	44.0192	53.6367	49.754	0.97924	0.00628517	0.0453775	buffering
ENSG00000179222	MAGED1	1572.05	1883.78	1946.98	1096.5	823.735	606.215	568.747	740.566	672.585	1344.59	1216.09	1299.58	0.760941	0.0063038	0.0454095	buffering
ENSG00000167114	SLC27A4	2621.63	2917.81	3104.5	3732.06	2883.57	2229.23	1206.65	2339.38	2112.75	743.324	592.929	699.542	-0.839331	0.0063209	0.0454896	buffering
ENSG00000004777	ARHGAP33	714.233	907.08	742.155	550.853	278.196	337.797	361.273	507.237	485.439	783.342	575.375	629.886	0.734686	0.006346	0.0455853	buffering
ENSG00000103942	HOMER2	24.0857	47.0944	20.6393	36.4459	21.7032	30.7088	15.4831	18.2605	22.7995	37.0161	36.0828	42.7885	0.461757	0.00635516	0.0455853	buffering
ENSG00000139428	MMAB	1644.31	1616.57	1824	1780.64	2212.74	1712.87	944.47	926.215	959.479	1387.61	1649.08	1392.12	0.366368	0.00634636	0.0455853	buffering
ENSG00000161513	FDXR	2177.9	2255.41	2433.72	3403	1764.86	1734.48	1022.92	1144.33	1116.23	1679.73	1617.88	1731.44	0.385277	0.00635502	0.0455853	buffering
ENSG00000170881	RNF139	977.323	791.391	802.353	1601.54	2249.24	2581.81	694.676	657.379	663.085	482.21	551.97	543.314	-0.4025	0.0063419	0.0455853	buffering
ENSG00000179115	FARSA	7796.35	8335.72	9145.8	11763.7	6543.51	4294.68	7391.64	9262.15	9057.1	5259.29	4946.27	5051.03	-0.462467	0.00635229	0.0455853	buffering
ENSG00000254972	NA	8.33735	4.09517	3.43989	12.4957	14.7976	6.82418	1.03221	2.02895	5.69987	11.0048	23.4051	25.8721	0.93704	0.0063387	0.0455853	buffering
ENSG00000124882	EREG	219.55	195.544	168.554	320.724	536.661	600.528	604.874	326.661	352.442	68.0297	68.2648	61.695	-1.68519	0.00636325	0.0456069	buffering
ENSG00000185432	METTL7A	812.429	737.13	850.512	747.661	985.523	669.907	820.605	746.653	829.332	1125.49	1233.64	1187.13	0.379797	0.00636589	0.0456069	buffering
ENSG00000102178	UBL4A	3271.02	3523.89	3165.56	4460.98	3081.85	4201.42	1726.88	2035.04	2133.65	1206.53	1162.45	1213	-0.438997	0.00638604	0.0456776	buffering
ENSG00000136878	USP20	10492.1	12025.5	12019	17990.7	11478	12508.7	7374.09	8704.19	8838.61	13583.9	13080.5	13045.5	0.412906	0.00638521	0.0456776	buffering
ENSG00000160685	ZBTB7B	1862.93	2519.55	2351.16	1871.24	1380.13	1590.03	1411.03	1907.21	1851.51	2316.01	1994.31	2358.34	0.50429	0.00638449	0.0456776	buffering
ENSG00000130270	ATP8B3	424.279	401.327	367.208	263.452	144.03	251.357	204.377	153.186	156.747	323.141	310.117	347.283	0.701955	0.00640549	0.0457686	buffering
ENSG00000171174	RBKS	0.926372	2.04758	7.73974	9.3718	11.8381	6.82418	26.8374	12.1737	5.69987	23.01	22.4299	26.8672	0.776818	0.00640591	0.0457686	buffering
ENSG00000204370	SDHD	1824.03	1375.98	1703.6	2548.09	4107.82	4287.86	1086.92	946.505	892.98	578.252	711.905	673.669	-0.555299	0.00641735	0.0458154	buffering
ENSG00000228192	NA	93.5636	118.76	111.796	254.08	228.87	278.654	138.316	166.374	165.296	134.058	119.951	132.346	-0.640882	0.00642415	0.0458425	buffering
ENSG00000148572	NRBF2	619.743	619.394	629.499	899.693	1312.06	1334.13	628.615	677.669	690.635	356.155	467.127	390.072	-0.659989	0.00643863	0.0459116	buffering
ENSG00000259820	NA	50.0241	41.9755	25.7991	135.37	91.7453	244.533	63.9969	63.9119	71.2484	32.014	34.1324	26.8672	-0.368807	0.00643987	0.0459116	buffering
ENSG00000064703	DDX20	2377.07	2071.13	2469.84	2870.89	3694.48	3069.74	877.377	915.056	966.129	541.236	478.829	472.663	-0.464045	0.00645944	0.0459552	buffering
ENSG00000143537	ADAM15	3585.06	3840.24	3653.16	4453.69	2679.36	1986.97	1696.95	1850.4	1924.66	3285.43	2668.18	3301.68	0.491866	0.00647259	0.0459552	buffering
ENSG00000149218	ENDOD1	1050.51	970.555	1104.2	1079.84	1948.36	1081.63	376.756	331.733	339.143	532.232	615.359	565.206	0.386219	0.00647315	0.0459552	buffering
ENSG00000171862	PTEN	1843.48	1659.57	1686.4	2004.52	2633.98	3475.78	2555.75	2113.15	2015.86	1252.55	1262.9	1232.9	-0.547513	0.006454	0.0459552	buffering
ENSG00000174574	AKIRIN1	3643.42	3572.01	3766.68	3945.53	6582.98	6341.94	3092.5	3150.96	3299.28	2112.92	2415.6	2431.98	-0.370868	0.00646729	0.0459552	buffering
ENSG00000182810	DDX28	1441.44	1405.67	1623.63	2099.28	1396.9	1097.56	553.263	793.319	710.584	354.155	343.275	395.047	-0.534449	0.00646103	0.0459552	buffering
ENSG00000183527	PSMG1	5212.7	5035.01	5378.26	7746.31	11721.7	9995.15	2278.08	2476.33	2465.2	1459.64	1657.86	1449.83	-0.509871	0.00647297	0.0459552	buffering
ENSG00000186001	LRCH3	2038.02	1991.28	1838.62	1897.27	1802.35	1613.92	898.021	863.318	972.779	558.244	669.971	647.797	-0.426701	0.00646538	0.0459552	buffering
ENSG00000258701	LINC00638	147.293	154.593	202.093	120.792	95.6914	56.8682	51.6104	54.7816	56.9987	155.068	109.224	143.292	0.770034	0.00645943	0.0459552	buffering
ENSG00000148429	USP6NL	2669.81	2525.7	2538.64	1694.21	2693.17	2181.46	1621.6	1734.75	1709.01	1224.53	1116.62	1201.06	-0.368452	0.00647826	0.0459699	buffering
ENSG00000111275	ALDH2	571.572	649.084	706.037	819.512	700.421	699.479	853.636	728.393	786.583	1107.48	1152.7	1190.12	0.388879	0.00648192	0.0459745	buffering
ENSG00000163346	PBXIP1	748.509	733.035	761.075	514.408	384.739	392.39	668.871	507.237	531.988	1560.68	1455.02	1530.43	1.07336	0.00649484	0.046027	buffering
ENSG00000168135	KCNJ4	2.77912	10.2379	11.1796	12.4957	0.986509	1.13736	8.25766	6.08685	4.7499	19.0083	17.5538	28.8573	0.551355	0.00649536	0.046027	buffering
ENSG00000123395	ATG101	2273.32	2566.65	2405.34	3403	1962.17	2470.35	809.251	1150.41	982.278	514.224	529.54	549.284	-0.509567	0.0065032	0.0460611	buffering
ENSG00000163521	GLB1L	150.072	166.878	141.035	144.742	116.408	117.148	83.6088	94.3461	97.8479	169.074	136.53	135.331	0.516289	0.00651195	0.0460919	buffering
ENSG00000001460	STPG1	174.158	176.092	146.195	196.808	198.288	180.841	193.023	170.432	184.296	306.134	274.035	285.588	0.411566	0.00652514	0.046152	buffering
ENSG00000185803	SLC52A2	2345.57	2892.21	3192.21	4735.88	2838.19	2006.31	1837.33	2308.94	2257.15	1291.56	1263.87	1322.46	-0.441241	0.00653134	0.0461744	buffering
ENSG00000132953	XPO4	5244.19	4290.71	5259.59	4079.86	5341.95	4875.88	1965.32	1839.24	1794.51	1107.48	1251.2	1120.46	-0.383208	0.00653521	0.0461803	buffering
ENSG00000005448	WDR54	305.703	268.234	233.912	503.994	337.386	299.127	145.541	96.3751	130.147	168.073	272.084	278.623	0.69753	0.00654276	0.0461986	buffering
ENSG00000141384	TAF4B	2553.08	2459.15	2659.89	2423.13	3378.79	2870.71	1481.22	1415.19	1389.82	949.414	944.98	925.425	-0.364498	0.00656574	0.0463077	buffering
ENSG00000138190	EXOC6	1852.74	1439.45	1725.96	1477.62	2303.5	2089.34	1372.84	1078.39	1152.32	731.319	748.963	805.02	-0.426037	0.00657266	0.0463159	buffering
ENSG00000131051	RBM39	15535.3	14392.5	17269.9	12956	15387.6	15780.9	5860.88	6171.05	6111.22	4072.78	4090.04	3856.93	-0.370475	0.00657882	0.0463379	buffering
ENSG00000117013	KCNQ4	429.837	556.943	447.185	567.514	459.713	412.863	293.147	292.169	334.393	686.299	454.449	586.102	0.575023	0.00658227	0.0463407	buffering
ENSG00000158863	FAM160B2	1345.09	1516.24	1318.34	1415.14	827.681	937.187	874.28	888.68	860.681	1308.57	965.46	1125.44	0.386878	0.00659135	0.0463832	buffering
ENSG00000116649	SRM	5766.67	6733.48	5355.9	8908.41	6407.38	6526.19	2598.07	3719.06	3507.32	1850.81	1570.09	1809.06	-0.578798	0.00660789	0.0464717	buffering
ENSG00000139921	TMX1	3137.62	2657.76	2768.25	4332.89	5829.28	5808.52	2111.9	2027.93	1979.76	1319.58	1601.3	1419.98	-0.509882	0.00661002	0.0464717	buffering
ENSG00000247728	NA	5.55823	3.07138	6.0198	6.24787	0.986509	13.6484	10.3221	6.08685	9.49979	19.0083	22.4299	27.8623	0.4476	0.00662025	0.0465221	buffering
ENSG00000171497	PPID	2873.61	2847.17	3261.87	3627.93	5856.9	4377.71	2824.12	2889.22	2887.94	1903.83	1945.55	1978.22	-0.361469	0.00662754	0.0465518	buffering
ENSG00000130175	PRKCSH	6432.73	8252.79	9427.01	7300.63	4727.35	3439.39	11620.6	13485.4	13740.5	20257.8	19906	21499.7	0.478778	0.00664187	0.0466095	buffering
ENSG00000267475	NA	177.863	189.402	192.634	172.858	245.641	185.39	102.189	130.867	157.697	68.0297	60.4631	47.7639	-0.620571	0.00664107	0.0466095	buffering
ENSG00000109184	DCUN1D4	923.593	787.296	795.474	879.908	1215.38	1577.52	593.52	545.787	576.637	380.166	377.407	414.949	-0.372871	0.00666099	0.0466576	buffering
ENSG00000142556	ZNF614	889.317	766.82	715.496	1148.57	1694.82	2279.28	625.518	637.09	615.586	340.148	412.515	359.224	-0.498744	0.00665888	0.0466576	buffering
ENSG00000143324	XPR1	4793.98	4034.76	4190.64	4877.5	6715.17	5446.83	2815.86	2519.95	2752.09	4158.81	4257.78	4327.6	0.384663	0.00666059	0.0466576	buffering
ENSG00000174989	FBXW8	792.975	911.175	949.409	527.945	721.138	383.291	457.268	448.398	435.09	982.429	784.07	973.189	0.464027	0.00666852	0.0466888	buffering
ENSG00000140961	OSGIN1	138.956	127.974	125.556	189.519	105.556	93.2638	88.7699	101.447	150.097	248.108	221.373	325.391	0.735269	0.00669277	0.0468357	buffering
ENSG00000197858	GPAA1	2548.45	2579.96	2432.86	6523.81	3368.93	2688.73	1995.26	2228.8	2194.45	3477.52	3135.31	3636.02	0.431571	0.00669719	0.0468357	buffering
ENSG00000276334	NA	136.177	107.498	119.536	57.2721	150.936	141.033	8.25766	7.10132	9.49979	23.01	27.3059	17.9114	0.477889	0.00669873	0.0468357	buffering
ENSG00000081923	ATP8B1	82.4471	66.5465	79.9774	79.1396	104.57	95.5385	85.6733	68.9843	63.6486	196.086	147.257	127.37	0.713336	0.00671899	0.0468975	buffering
ENSG00000144381	HSPD1	52454	47433.3	68644.7	56949.3	78314	60508.9	34718.3	34341	35528.3	22804.9	24715.8	23617.2	-0.356665	0.00671988	0.0468975	buffering
ENSG00000145354	CISD2	1148.7	1022.77	967.468	2595.99	3136.11	3954.61	1220.07	1007.37	995.578	488.213	624.136	598.043	-1.02642	0.00671949	0.0468975	buffering
ENSG00000178980	SELENOW	523.4	582.538	353.448	1553.64	599.798	1571.84	726.674	865.347	880.631	404.176	432.019	482.614	-0.558527	0.0067196	0.0468975	buffering
ENSG00000100106	TRIOBP	787.417	837.462	835.892	606.043	567.243	483.379	215.731	252.604	234.645	670.292	532.466	614.96	0.981737	0.00674614	0.047016	buffering
ENSG00000279744	NA	141.735	188.378	152.215	97.8832	43.4064	90.9891	23.7408	19.275	6.64985	90.0393	66.3144	79.6064	1.31313	0.00675577	0.04704	buffering
ENSG00000159674	SPON2	27.7912	35.8327	19.7793	47.9003	21.7032	19.3352	5.16104	3.04342	6.64985	15.0065	14.6282	13.9311	0.411943	0.0067595	0.0470445	buffering
ENSG00000178385	PLEKHM3	382.592	351.161	317.33	233.254	326.535	244.533	90.8343	133.911	97.8479	245.107	259.406	266.682	0.739831	0.0067681	0.0470828	buffering
ENSG00000065613	SLK	4205.73	3793.15	4832.18	2511.64	4904.92	3400.72	2938.7	2584.88	2639.04	1577.69	1790.49	1647.85	-0.393941	0.00677944	0.0471402	buffering
ENSG00000134480	CCNH	3794.42	3039.64	3043.44	4156.91	5030.21	5177.28	1904.42	1743.88	1765.06	1114.49	1303.86	1127.43	-0.460314	0.0067907	0.0471969	buffering
ENSG00000119285	HEATR1	14914.6	12603.9	15580.1	11531.5	15501	12133.4	4855.51	5602.94	5582.08	3088.35	3388.86	2989.22	-0.432499	0.00680659	0.0472108	buffering
ENSG00000130511	SSBP4	2479.9	3673.37	2960.88	3157.25	2179.2	2439.64	1694.89	2316.05	2233.4	1192.52	918.65	1134.39	-0.454538	0.0068109	0.0472108	buffering
ENSG00000130724	CHMP2A	1570.2	1869.44	2005.45	1981.61	2257.13	1463.79	1383.16	1105.78	1070.63	1743.76	1949.45	2047.88	0.435747	0.00681131	0.0472108	buffering
ENSG00000179899	PHC1P1	141.735	179.164	141.895	187.436	172.639	100.088	97.0276	78.1145	77.8983	153.067	131.654	152.247	0.445958	0.00680123	0.0472108	buffering
ENSG00000226887	ERVMER34-1	103.754	60.4037	53.3182	240.543	255.506	243.396	213.667	229.271	231.795	88.0384	91.6699	76.6212	-0.69583	0.00680949	0.0472108	buffering
ENSG00000196976	LAGE3	588.246	694.131	518.563	1371.41	687.597	1035	345.79	335.791	316.343	134.058	142.381	196.031	-0.620088	0.00681782	0.0472345	buffering
ENSG00000260920	NA	84.2999	73.713	76.5375	47.9003	91.7453	92.1264	62.9647	58.8395	60.7987	96.0419	105.323	91.5474	0.384114	0.00682669	0.0472744	buffering
ENSG00000063587	NA	605.848	655.227	672.498	459.218	543.567	299.127	245.666	270.865	263.144	427.186	387.159	367.185	0.440166	0.00683452	0.0473071	buffering
ENSG00000152601	MBNL1	6725.46	5913.42	5808.25	4898.33	6655.98	7300.74	5785.53	4597.6	4419.3	2805.22	3102.15	2843.94	-0.455044	0.00685803	0.0474051	buffering
ENSG00000188529	SRSF10	9096.05	8118.67	8733.01	11086.8	13321.8	15757	5244.65	4970.92	5127.99	3360.47	3135.31	3322.57	-0.394936	0.00685788	0.0474051	buffering
ENSG00000244687	UBE2V1	393.708	296.9	266.591	390.492	287.074	449.259	94.9631	88.2593	87.3981	135.059	167.736	150.257	0.415895	0.006857	0.0474051	buffering
ENSG00000196363	WDR5	4654.09	4833.32	5397.18	4119.43	5745.43	4052.43	2230.6	2788.79	2640.94	1575.69	1453.07	1558.3	-0.456569	0.00686698	0.0474455	buffering
ENSG00000154188	ANGPT1	1246.9	1008.44	978.648	1407.85	2597.48	2829.76	1366.64	1090.56	1215.02	742.324	936.203	856.764	-0.51276	0.00687714	0.0474941	buffering
ENSG00000136875	PRPF4	4037.13	4075.72	4529.47	3507.13	5298.54	3433.7	2568.13	3166.17	3151.08	1551.68	1813.89	1795.13	-0.463483	0.00688626	0.0475179	buffering
ENSG00000173917	HOXB2	969.912	1206.03	1006.17	1299.56	1081.21	1434.22	1578.25	1373.6	1457.27	890.388	994.716	891.592	-0.365218	0.00689101	0.0475179	buffering
ENSG00000237669	NA	110.238	95.2127	80.8373	11.4544	25.6492	30.7088	35.0951	31.4487	25.6494	58.0253	55.5871	75.6261	0.989751	0.00689308	0.0475179	buffering
ENSG00000088756	ARHGAP28	121.355	94.1889	101.477	98.9245	125.287	145.583	25.8052	12.1737	22.7995	42.0183	53.6367	51.7442	0.512907	0.00689851	0.0475319	buffering
ENSG00000135829	DHX9	30806.5	26429.2	33916.4	23096.3	27821.5	23976.8	10683.4	14359.9	14294.3	5759.51	6008.28	5493.84	-0.72294	0.00690135	0.0475319	buffering
ENSG00000128917	DLL4	34.2758	35.8327	31.8189	52.0655	23.6762	29.5714	17.5475	5.07237	13.2997	51.0223	38.0333	30.8475	0.74583	0.0069123	0.0475413	buffering
ENSG00000162039	MEIOB	2864.34	2649.57	2702.89	3746.64	5382.39	5416.12	1595.79	1624.17	1551.32	900.393	1192.68	987.12	-0.582937	0.00691179	0.0475413	buffering
ENSG00000251493	FOXD1	19.4538	23.5472	25.7991	20.8262	44.3929	34.1209	68.1257	32.4632	51.2989	123.054	131.654	146.277	0.861498	0.00690992	0.0475413	buffering
ENSG00000138160	KIF11	6088.12	5444.53	6576.2	4026.75	7108.78	4649.54	4058.64	3436.02	3585.22	2127.93	2356.11	2252.86	-0.405558	0.00693233	0.047616	buffering
ENSG00000167702	KIFC2	588.246	759.654	606.28	1031.94	497.201	668.77	648.227	894.766	776.133	574.251	430.068	426.89	-0.452924	0.00695015	0.0476738	buffering
ENSG00000130312	MRPL34	1967.61	2079.32	1934.08	4463.06	2557.03	2921.89	1427.54	1574.46	1575.07	616.269	891.344	763.227	-0.420403	0.00695411	0.0476795	buffering
ENSG00000064726	BTBD1	3903.73	3578.15	3389.15	4716.1	7705.62	8043.43	2833.41	2482.42	2387.3	1672.73	2024.54	1909.56	-0.453337	0.00699142	0.0478656	buffering
ENSG00000069399	BCL3	49.0977	64.4989	35.2588	38.5285	30.5818	28.4341	73.2868	31.4487	53.1988	250.109	203.819	192.051	1.15645	0.00699101	0.0478656	buffering
ENSG00000148824	MTG1	459.481	527.253	453.205	628.952	323.575	319.599	309.662	204.924	275.494	137.06	93.6203	107.469	-0.641946	0.00699382	0.0478656	buffering
ENSG00000130313	PGLS	1329.34	1476.31	1497.21	1753.57	1608.01	1276.12	646.162	515.353	551.938	1063.46	885.492	931.395	0.456819	0.00700006	0.0478867	buffering
ENSG00000047621	C12orf4	908.771	745.321	865.131	721.628	1134.49	921.264	538.813	512.31	475.94	276.12	393.01	276.632	-0.439978	0.00701254	0.047929	buffering
ENSG00000131981	LGALS3	47.245	60.4037	55.8982	23.9501	2.95953	5.68682	2.06442	2.02895	0.949979	17.0074	24.3803	18.9065	0.587194	0.00701073	0.047929	buffering
ENSG00000100461	RBM23	3822.21	3844.34	3795.91	3994.47	4677.04	2660.29	1803.27	2212.57	2310.35	1261.55	1246.32	1295.59	-0.448272	0.00702367	0.0479736	buffering
ENSG00000234072	NA	808.723	832.343	772.254	950.717	682.664	1003.15	1056.98	1092.59	972.779	714.312	682.648	689.591	-0.373005	0.00702922	0.0479784	buffering
ENSG00000128512	DOCK4	14.822	21.4996	33.5389	13.537	39.4604	23.8846	13.4187	13.1882	23.7495	5.00218	2.92564	2.98524	-0.557056	0.00704355	0.0480546	buffering
ENSG00000177030	DEAF1	1367.33	1653.42	1455.07	1673.39	929.292	1184	684.354	817.666	822.682	1232.54	978.138	1192.11	0.429926	0.00704919	0.0480716	buffering
ENSG00000104808	DHDH	28.7175	21.4996	18.9194	37.4872	16.7707	29.5714	5.16104	15.2171	3.79992	19.0083	45.835	41.7934	0.87521	0.00706833	0.0481159	buffering
ENSG00000114841	DNAH1	289.955	380.851	419.666	236.378	170.666	158.094	129.026	118.694	140.597	337.147	199.918	218.918	1.03371	0.00706653	0.0481159	buffering
ENSG00000137558	PI15	33.3494	18.4283	24.0792	28.1154	12.8246	40.9451	9.28987	1.01447	7.59983	19.0083	32.182	46.7688	0.856483	0.00706183	0.0481159	buffering
ENSG00000126091	ST3GAL3	662.356	786.272	642.399	447.764	298.912	446.984	303.469	218.112	241.295	751.328	623.16	658.743	0.94164	0.00708101	0.0481591	buffering
ENSG00000115841	RMDN2	222.329	186.33	217.573	170.775	338.373	271.83	74.319	87.2448	89.298	49.0214	41.9341	30.8475	-0.490015	0.00709034	0.048201	buffering
ENSG00000075651	PLD1	868.011	718.702	890.071	592.506	777.369	561.858	594.552	380.428	373.342	972.424	1011.29	912.489	0.867602	0.00709949	0.0482125	buffering
ENSG00000143126	CELSR2	3774.04	4554.85	5161.55	3297.83	2473.18	1546.81	1015.69	1235.63	1423.07	3438.5	2432.18	3212.12	0.936251	0.00710153	0.0482125	buffering
ENSG00000206503	HLA-A	200.096	155.616	210.693	364.459	253.533	131.934	680.225	541.729	565.238	860.375	937.179	1000.06	0.458912	0.00709982	0.0482125	buffering
ENSG00000122565	CBX3	9845.49	9573.48	11061.8	15654	22335.6	23180.6	14839	14826.5	14231.6	7759.39	10372.4	8767.65	-0.698819	0.00710647	0.0482245	buffering
ENSG00000259129	LINC00648	147.293	80.8796	83.4172	96.8419	146.99	213.824	145.541	78.1145	113.997	238.104	228.2	281.608	0.603221	0.00711981	0.048272	buffering
ENSG00000068489	PRR11	1233	1234.69	1259	888.238	1716.53	1342.09	1696.95	1749.97	1785.96	2546.11	2463.39	2829.01	0.385544	0.00712311	0.0482729	buffering
ENSG00000172292	CERS6	2813.39	2255.41	2607.43	2512.68	4048.63	2578.4	1459.54	1440.55	1379.37	921.402	976.187	965.228	-0.357315	0.0071301	0.0482987	buffering
ENSG00000136436	CALCOCO2	2302.04	1998.44	2749.33	2147.18	2809.58	1960.81	2025.19	1291.43	1268.22	3133.37	2978.3	3036.99	0.653079	0.0071334	0.0482996	buffering
ENSG00000211460	TSN	5023.72	4387.97	5360.2	5659.52	9736.84	5923.39	3795.43	3908.77	4209.36	2672.17	3095.32	2729.51	-0.371656	0.00714185	0.0483138	buffering
ENSG00000214530	STARD10	207.507	246.734	249.392	143.701	247.614	142.17	89.8021	48.6948	53.1988	185.081	181.389	186.08	0.786766	0.00715094	0.0483538	buffering
ENSG00000175482	POLD4	135.25	143.331	130.716	278.03	123.314	265.006	221.925	162.316	139.647	267.117	400.812	330.367	0.718949	0.00715592	0.048366	buffering
ENSG00000090487	SPG21	1908.33	1700.52	1790.46	2156.55	2532.37	2800.19	1130.27	1057.08	1020.28	720.314	826.98	827.907	-0.392767	0.00717582	0.048479	buffering
ENSG00000167930	FAM234A	1218.18	1570.5	1537.63	1111.08	1036.82	828.001	755.576	864.332	939.529	1947.85	1524.26	1877.72	0.786083	0.00718929	0.0485269	buffering
ENSG00000189306	RRP7A	4393.78	4883.49	5529.62	8033.71	5964.43	5440.01	2521.68	3899.64	3682.12	1729.75	1648.11	1692.63	-0.663944	0.00720308	0.0485984	buffering
ENSG00000121579	NAA50	6173.35	5666.69	6080	7887.93	11102.2	13449.3	5891.84	7010.02	7081.14	3344.46	3831.61	3583.28	-0.59659	0.00721762	0.0486534	buffering
ENSG00000139324	TMTC3	1135.73	862.033	898.67	1056.93	1593.21	1874.37	466.558	371.298	410.391	275.12	352.052	384.101	-0.36806	0.00721449	0.0486534	buffering
ENSG00000100075	SLC25A1	6895.92	7328.3	7675.25	7722.36	7146.27	4655.23	3707.69	3066.76	3421.82	5905.58	5180.33	6133.68	0.443433	0.00722787	0.0486579	buffering
ENSG00000139629	GALNT6	812.429	840.533	911.57	768.487	829.654	615.314	852.604	906.94	1005.08	1658.72	1476.47	1715.52	0.48908	0.00722474	0.0486579	buffering
ENSG00000035720	STAP1	410.383	436.135	469.544	624.787	1145.34	873.495	1320.19	931.288	1028.83	412.18	475.903	383.106	-0.945589	0.00724399	0.0487198	buffering
ENSG00000129514	FOXA1	37.9813	42.9993	42.1386	31.2393	31.5683	14.7857	31.9984	27.3908	33.2493	55.024	68.2648	54.7294	0.544539	0.00725245	0.0487198	buffering
ENSG00000162739	SLAMF6	125.987	144.355	178.014	28.1154	52.285	53.4561	1.03221	2.02895	8.54981	55.024	66.3144	46.7688	1.78316	0.00725308	0.0487198	buffering
ENSG00000173914	RBM4B	556.75	615.299	649.279	762.24	679.705	576.643	357.144	475.789	436.99	261.114	273.059	239.814	-0.4455	0.00725112	0.0487198	buffering
ENSG00000185624	P4HB	23150	24212.7	27599.1	20867.9	19966	10503.6	12488.7	12747.9	14072	24331.6	20887.1	25402.4	0.487447	0.00724662	0.0487198	buffering
ENSG00000150938	CRIM1	842.999	861.009	935.649	1038.19	1120.67	889.418	722.546	710.132	684.935	1016.44	1012.27	1035.88	0.351457	0.00725725	0.0487264	buffering
ENSG00000100852	ARHGAP5	2066.74	1662.64	1892.8	1641.11	2817.47	2684.18	775.188	577.236	582.337	1065.46	1151.73	1219.97	0.455263	0.00726921	0.0487636	buffering
ENSG00000105072	C19orf44	410.383	495.515	401.607	389.45	395.59	325.286	312.759	335.791	288.794	185.081	151.158	160.208	-0.458217	0.00726823	0.0487636	buffering
ENSG00000258890	CEP95	1998.19	1870.47	2073.39	2237.78	2881.59	2891.18	1174.65	1058.1	1045.93	700.306	760.665	769.197	-0.40795	0.00727576	0.048786	buffering
ENSG00000015532	XYLT2	682.736	733.035	694.857	664.356	500.16	371.918	292.115	337.82	349.592	567.247	499.308	540.329	0.480347	0.00729612	0.0488598	buffering
ENSG00000095066	HOOK2	867.085	993.078	1042.29	1214.17	520.877	626.687	374.692	401.732	413.241	618.27	487.606	548.289	0.361415	0.00730854	0.0488598	buffering
ENSG00000103042	SLC38A7	1163.52	1302.26	1290.82	1281.85	827.681	928.089	944.47	1153.46	1162.77	602.263	587.078	626.901	-0.49218	0.00731255	0.0488598	buffering
ENSG00000112031	MTRF1L	1706.38	1632.95	1740.58	1158.98	1919.75	1450.14	977.501	1001.29	842.632	456.199	593.904	524.407	-0.42958	0.0073118	0.0488598	buffering
ENSG00000157259	GATAD1	874.496	870.223	898.67	732.042	1289.37	627.825	616.228	535.642	501.589	786.343	947.906	864.725	0.427578	0.0072932	0.0488598	buffering
ENSG00000168936	TMEM129	1443.29	1713.83	1559.13	1908.72	1269.64	2027.92	840.217	711.147	683.035	1208.53	1123.44	1220.96	0.414126	0.00729983	0.0488598	buffering
ENSG00000197332	NA	67.6252	40.9517	48.1584	76.0157	55.2445	87.577	10.3221	12.1737	18.9996	42.0183	32.182	39.8032	0.593978	0.00731664	0.0488598	buffering
ENSG00000246792	NA	30.5703	36.8565	31.8189	52.0655	28.6088	34.1209	18.5797	9.13027	10.4498	57.0249	41.9341	29.8524	0.7092	0.00731547	0.0488598	buffering
ENSG00000009844	VTA1	2068.59	1830.54	2133.59	1798.34	2888.5	2062.04	1229.36	1242.73	1187.47	718.313	1000.57	731.384	-0.385617	0.00733418	0.0489406	buffering
ENSG00000086827	ZW10	2539.19	2273.84	2689.99	2005.56	2875.67	2331.6	1257.23	1225.49	1440.17	743.324	865.988	811.986	-0.375227	0.00734409	0.0489853	buffering
ENSG00000243811	APOBEC3D	58.3615	60.4037	64.4979	89.5527	58.204	67.1044	35.0951	21.304	19.9496	40.0175	56.5623	64.6802	0.566719	0.00736523	0.0490909	buffering
ENSG00000106028	SSBP1	6096.46	5518.24	6708.64	11549.2	15731.9	12871.5	4680.03	4889.77	4459.2	2046.89	3017.31	2446.9	-1.03988	0.00738128	0.0491687	buffering
ENSG00000072310	SREBF1	5491.54	6182.68	6214.15	4153.79	2885.54	2363.44	2725.03	2374.88	2706.49	5117.23	4155.38	4649.02	0.665699	0.00739546	0.0491771	buffering
ENSG00000112679	DUSP22	920.814	933.698	909.85	765.363	999.334	1000.88	368.498	346.95	339.143	489.213	552.945	520.427	0.361056	0.00739353	0.0491771	buffering
ENSG00000115839	RAB3GAP1	3636.01	3310.94	3760.66	2735.52	3296.91	3136.85	2556.78	1968.08	2172.6	3154.38	3391.79	3433.03	0.542904	0.00739308	0.0491771	buffering
ENSG00000128335	APOL2	787.417	851.795	822.993	950.717	827.681	936.05	970.276	1054.04	1074.43	1487.65	1534.01	1631.93	0.380237	0.00738618	0.0491771	buffering
ENSG00000131368	MRPS25	6325.27	6400.75	6090.32	6262.44	6138.06	6666.09	2542.33	2843.57	2835.69	1772.77	2062.57	1741.39	-0.387424	0.00740568	0.0492235	buffering
ENSG00000005189	REXO5	2255.72	2049.63	2235.07	2230.49	1895.08	1938.07	1390.38	1366.5	1155.17	2136.93	2344.41	2474.77	0.463033	0.00741365	0.0492365	buffering
ENSG00000105254	TBCB	1537.78	1722.02	1797.34	2282.55	2070.68	1371.66	926.923	1176.79	1130.48	666.291	714.83	625.906	-0.428066	0.0074141	0.0492365	buffering
ENSG00000102796	DHRS12	176.937	151.521	136.735	86.4288	121.341	102.363	85.6733	55.7961	60.7987	120.052	123.852	118.415	0.725156	0.00742508	0.0492879	buffering
ENSG00000123545	NDUFAF4	1512.77	1317.62	1689.84	3089.57	3618.52	3232.39	884.602	926.215	911.98	390.17	460.3	425.894	-0.770047	0.00743229	0.0493143	buffering
ENSG00000175489	LRRC25	104.68	114.665	104.057	143.701	101.61	76.2033	47.4816	60.8685	62.6986	19.0083	15.6034	38.8081	-0.640944	0.0074478	0.0493956	buffering
ENSG00000168970	JMJD7-PLA2G4B	138.956	119.784	86.8571	157.238	60.1771	122.835	51.6104	25.3619	33.2493	85.0371	104.348	80.6015	0.677182	0.0074548	0.0494206	buffering
ENSG00000281357	ARRDC3-AS1	42.6131	30.7138	33.5389	110.379	28.6088	72.7913	35.0951	16.2316	24.6995	66.0288	74.1161	61.695	0.725915	0.00746496	0.0494663	buffering
ENSG00000219201	NA	4.63186	2.04758	4.29986	1.04131	2.95953	3.41209	4.12883	2.02895	2.84994	9.00393	12.6778	8.95572	0.424924	0.00749771	0.0496401	buffering
ENSG00000072756	TRNT1	2193.65	1839.75	1997.71	1825.42	2284.76	2395.29	890.796	905.926	825.532	571.249	569.524	580.132	-0.358901	0.00751203	0.0496567	buffering
ENSG00000105290	APLP1	138.029	133.093	166.834	90.594	66.0961	38.6704	148.638	120.722	122.547	249.109	260.382	209.962	0.719095	0.00751543	0.0496567	buffering
ENSG00000115233	PSMD14	6570.76	5721.97	6959.75	6424.89	11643.8	6669.5	3459.96	3970.65	3884.46	2349.02	2730.59	2396.15	-0.392769	0.00751549	0.0496567	buffering
ENSG00000124587	PEX6	2561.42	2733.53	2681.39	2360.65	1512.32	1505.87	1115.82	1008.39	908.18	1727.75	1517.43	1604.07	0.514146	0.00752305	0.0496567	buffering
ENSG00000169239	CA5B	117.649	108.522	115.236	133.288	145.017	263.868	68.1257	86.2303	83.5982	44.0192	34.1324	52.7393	-0.542262	0.00750752	0.0496567	buffering
ENSG00000269934	NA	8.33735	23.5472	17.1994	30.198	20.7167	19.3352	5.16104	14.2026	4.7499	40.0175	23.4051	28.8573	0.576627	0.00753539	0.0497166	buffering
ENSG00000132388	UBE2G1	2203.84	2018.92	2112.95	2325.25	3558.34	2926.44	1772.3	1593.74	1371.77	921.402	1046.4	984.135	-0.495794	0.00755197	0.0498044	buffering
ENSG00000186998	EMID1	167.673	189.402	146.195	45.8177	35.5143	45.4945	11.3543	17.2461	18.9996	204.089	216.497	218.918	1.71817	0.00755693	0.0498155	buffering
ENSG00000187772	LIN28B	9356.36	7738.84	9112.26	6827.88	10919.7	11587.5	5112.53	5238.75	5222.99	3339.46	3679.47	3453.92	-0.354707	0.00756154	0.0498243	buffering
ENSG00000187186	NA	11.1165	7.16655	4.29986	17.7023	1.97302	13.6484	15.4831	20.2895	17.0996	24.0105	39.9837	32.8377	0.431104	0.00756774	0.0498436	buffering
ENSG00000112130	RNF8	1804.57	1874.56	1827.44	1809.8	2489.95	2140.52	888.731	923.172	963.279	589.257	586.102	633.866	-0.366092	0.00758579	0.0498787	buffering
ENSG00000117335	CD46	9322.09	7563.78	8389.02	8282.59	10979.8	10658.2	4681.06	3895.58	3673.57	6856.99	6928.88	6541.66	0.431749	0.00758925	0.0498787	buffering
ENSG00000133131	MORC4	25.9384	26.6186	36.1188	70.8091	74.9747	40.9451	162.057	132.896	151.997	59.0258	69.24	74.631	-0.588725	0.00759273	0.0498787	buffering
ENSG00000134317	GRHL1	94.49	98.284	106.636	62.4787	63.1366	88.7143	17.5475	8.1158	24.6995	60.0262	81.9178	85.5769	1.27742	0.00757903	0.0498787	buffering
ENSG00000143847	PPFIA4	760.552	664.441	579.621	486.292	288.061	310.5	103.221	12.1737	35.1492	500.218	418.366	463.707	2.35711	0.00759265	0.0498787	buffering
ENSG00000221949	LINC01465	4.63186	16.3807	6.87977	42.6937	21.7032	21.6099	5.16104	8.1158	4.7499	3.00131	0.975212	1.99016	-0.398871	0.00758674	0.0498787	buffering
ENSG00000273247	NA	324.23	257.996	234.772	224.923	169.68	350.308	75.3512	54.7816	87.3981	135.059	136.53	146.277	0.532854	0.00762106	0.0500432	buffering
ENSG00000089048	ESF1	1597.99	1506	2030.39	1344.33	2124.94	2033.61	1736.17	1385.77	1316.67	915.399	904.021	846.813	-0.452204	0.0076639	0.0502812	buffering
ENSG00000119227	PIGZ	16.6747	20.4758	32.6789	42.6937	26.6357	13.6484	19.612	7.10132	9.49979	52.0227	29.2564	55.7245	0.848058	0.00766824	0.0502879	buffering
ENSG00000127080	IPPK	1124.62	1250.05	1181.6	1067.34	1419.59	933.775	465.526	606.656	647.886	285.124	315.969	313.45	-0.513328	0.00767184	0.0502899	buffering
ENSG00000266777	NA	58.3615	89.0699	56.7581	46.859	29.5953	26.1594	5.16104	6.08685	1.89996	14.0061	11.7025	7.96064	0.515943	0.00768795	0.0503521	buffering
ENSG00000204681	GABBR1	3430.36	3844.34	3234.35	1882.69	1481.74	1850.49	876.345	906.94	823.632	930.406	697.277	866.715	0.527974	0.0076954	0.0503793	buffering
ENSG00000114544	SLC41A3	617.89	669.56	518.563	878.866	502.133	569.819	368.498	316.516	268.844	533.233	659.243	521.422	0.522875	0.0077005	0.0503909	buffering
ENSG00000153914	SREK1	6935.75	6298.37	6881.49	4745.25	5479.07	7540.72	2322.47	2371.84	2356.9	1736.76	1624.7	1557.3	-0.345606	0.00771964	0.0504309	buffering
ENSG00000158014	SLC30A2	62.067	63.4751	50.7383	99.9658	47.3524	73.9286	16.5153	11.1592	20.8995	78.034	40.9589	42.7885	0.68815	0.00771986	0.0504309	buffering
ENSG00000213563	C8orf82	447.438	646.013	571.881	1131.9	995.388	774.544	625.518	601.583	587.087	405.177	403.738	389.076	-0.374102	0.00771524	0.0504309	buffering
ENSG00000087266	SH3BP2	325.157	386.993	350.008	131.205	46.3659	96.6759	62.9647	56.8106	42.7491	182.079	113.125	120.405	1.32747	0.00776196	0.0506186	buffering
ENSG00000133247	KMT5C	1347.87	1733.28	1361.34	1471.37	1152.24	1197.64	1039.43	944.476	1027.88	1679.73	1452.09	1612.03	0.413898	0.00776147	0.0506186	buffering
ENSG00000182742	HOXB4	1356.21	1568.45	1550.53	1543.22	1955.26	1778.84	1480.19	1540.99	1595.96	1031.45	1108.82	1129.42	-0.352642	0.00775499	0.0506186	buffering
ENSG00000184451	CCR10	108.386	137.188	103.197	199.932	73.0017	101.225	162.057	85.2159	136.797	256.112	296.464	248.77	0.673966	0.00776854	0.0506186	buffering
ENSG00000143183	TMCO1	3894.47	3753.22	4249.12	5453.34	8198.88	8198.12	3631.31	3378.2	3413.28	2071.9	2970.5	2452.87	-0.595178	0.00778075	0.0506713	buffering
ENSG00000185972	CCIN	19.4538	23.5472	29.239	14.5784	20.7167	10.2363	11.3543	8.1158	10.4498	1.00044	1.95042	0.99508	-0.438963	0.0077833	0.0506713	buffering
ENSG00000023734	STRAP	5156.19	4487.28	5179.61	5214.88	9812.81	6934.5	5545.02	5734.82	5761.62	3564.56	4080.29	4214.17	-0.385314	0.00780403	0.0507195	buffering
ENSG00000104883	PEX11G	50.9505	60.4037	57.6181	123.916	58.204	45.4945	44.3849	56.8106	50.3489	91.0397	79.9674	85.5769	0.401041	0.007804	0.0507195	buffering
ENSG00000139631	CSAD	721.644	821.081	636.379	540.44	390.658	636.924	201.281	147.099	167.196	478.209	363.754	367.185	0.733834	0.00780253	0.0507195	buffering
ENSG00000140350	ANP32A	8241.94	9269.41	10850.3	7401.64	12821.7	6204.32	8412.5	9407.22	9232.85	5717.49	6098.98	6086.91	-0.369974	0.00782459	0.0508315	buffering
ENSG00000179855	GIPC3	561.382	613.251	571.881	419.648	444.916	325.286	335.468	304.342	390.441	1427.62	1062.98	1356.29	0.980745	0.00784403	0.050936	buffering
ENSG00000124570	SERPINB6	3572.09	3406.16	3831.17	4501.59	5746.42	3428.01	1980.81	1612	1696.66	2860.25	2847.62	2764.33	0.408512	0.00785727	0.0510002	buffering
ENSG00000268603	NA	32.423	34.8089	25.7991	46.859	31.5683	47.7693	13.4187	27.3908	28.4994	91.0397	61.4384	79.6064	0.829874	0.00787653	0.0511035	buffering
ENSG00000138018	SELENOI	2740.21	2041.44	2191.21	3249.93	3748.73	3158.46	1503.93	1546.06	1596.91	871.38	1009.34	947.317	-0.437805	0.0078807	0.0511087	buffering
ENSG00000224778	CENPIP1	669.767	672.631	635.519	383.202	333.44	586.88	106.317	104.491	79.7982	159.069	171.637	188.07	0.571925	0.00788773	0.0511325	buffering
ENSG00000138107	ACTR1A	3792.57	3976.41	4080.57	4950.39	4979.9	3388.21	4225.86	5228.6	5369.28	2987.3	2897.35	3175.3	-0.446962	0.00790157	0.0511569	buffering
ENSG00000185187	SIGIRR	261.237	231.377	265.731	429.02	284.115	294.577	156.896	164.345	191.896	79.0345	92.6451	101.498	-0.447292	0.00789631	0.0511569	buffering
ENSG00000219481	NBPF1	1835.14	1894.02	1989.11	1967.04	1828	1790.21	1052.85	1133.17	1111.48	710.31	761.641	762.232	-0.366791	0.00789968	0.0511569	buffering
ENSG00000102384	CENPI	1019.94	950.079	989.827	885.114	978.617	1097.56	431.463	555.932	505.389	318.139	317.919	308.475	-0.416964	0.0079098	0.0511884	buffering
ENSG00000158286	RNF207	133.398	178.14	146.195	414.442	181.518	284.341	84.6411	113.621	113.997	93.0406	58.5127	64.6802	-0.525003	0.0079196	0.0512083	buffering
ENSG00000134186	PRPF38B	3485.94	3129.73	3472.57	5579.34	4121.63	6354.45	2729.16	2998.79	3057.98	1847.81	1824.62	1822.99	-0.401412	0.00792713	0.0512309	buffering
ENSG00000142530	FAM71E1	5.55823	8.19034	3.43989	7.28918	14.7976	18.1978	6.19325	3.04342	4.7499	16.007	7.8017	8.95572	0.489903	0.00792983	0.0512309	buffering
ENSG00000269693	NA	112.091	103.403	107.496	63.52	77.9342	50.044	12.3865	14.2026	18.9996	6.00262	5.85127	14.9262	-0.820164	0.00793681	0.0512542	buffering
ENSG00000108465	CDK5RAP3	2301.11	2604.53	2312.46	2251.31	1487.66	1739.03	1087.95	1052.01	935.729	1524.67	1261.92	1375.2	0.40636	0.00794863	0.0512871	buffering
ENSG00000197024	ZNF398	2005.6	1846.92	2026.95	1771.27	2490.94	1893.71	768.995	1002.3	995.578	605.264	506.135	569.186	-0.432682	0.0079482	0.0512871	buffering
ENSG00000171840	NINJ2	37.0549	55.2848	42.9986	91.6354	57.2175	90.9891	42.3205	67.9698	58.8987	21.0092	21.4547	32.8377	-0.741015	0.00795507	0.0513068	buffering
ENSG00000119559	C19orf25	2596.62	2998.69	2613.45	2959.41	1487.66	2414.62	1349.1	1660.69	1745.11	933.407	916.699	901.543	-0.470053	0.00798949	0.0514852	buffering
ENSG00000078808	SDF4	4631.86	6175.51	6480.75	4743.17	4319.92	3288.12	4369.34	4962.81	5203.99	6825.98	6465.65	6601.36	0.39834	0.00801731	0.0516184	buffering
ENSG00000134046	MBD2	980.102	1040.17	1246.96	741.413	1273.58	1273.85	521.265	425.065	462.64	252.11	312.068	233.844	-0.474371	0.00802099	0.0516184	buffering
ENSG00000136630	HLX	61.1406	94.1889	110.936	99.9658	120.354	61.4176	41.2883	28.4053	28.4994	92.0402	72.1657	59.7048	0.598127	0.00802591	0.0516184	buffering
ENSG00000162576	MXRA8	1071.81	1250.05	1185.9	1670.26	1188.74	802.979	1122.01	1275.19	1210.27	1868.82	1681.27	1910.55	0.390058	0.00801493	0.0516184	buffering
ENSG00000196456	ZNF775	437.248	531.348	505.663	581.051	424.199	664.22	155.863	122.751	142.497	244.106	213.571	253.746	0.422646	0.0080523	0.0517584	buffering
ENSG00000161328	LRRC56	274.206	400.303	366.348	373.831	300.885	258.181	233.279	217.098	207.095	423.185	321.82	337.332	0.471987	0.00805786	0.0517723	buffering
ENSG00000155975	VPS37A	1131.1	972.603	1002.73	1654.64	2009.52	1726.52	727.707	697.958	724.834	526.23	581.226	541.324	-0.391012	0.00807828	0.0518817	buffering
ENSG00000013275	PSMC4	5785.2	5926.73	6501.39	7064.25	7125.56	4498.27	4233.09	5871.78	5717.92	2694.18	3186.02	2832.99	-0.527718	0.00808389	0.0518957	buffering
ENSG00000150477	KIAA1328	392.782	315.328	262.291	325.93	262.411	402.627	147.606	143.041	139.647	215.094	296.464	232.849	0.452257	0.00810514	0.0520102	buffering
ENSG00000119801	YPEL5	481.714	445.35	428.266	569.597	539.62	823.451	524.362	293.183	362.892	970.423	1111.74	1155.29	0.842428	0.00812667	0.0521265	buffering
ENSG00000178202	KDELC2	2047.28	1789.59	1934.94	1618.2	3266.33	1925.56	1146.78	896.795	931.93	1583.69	1573.02	1601.08	0.418824	0.00813876	0.052182	buffering
ENSG00000223776	LGALS8-AS1	14.822	15.3569	23.2192	48.9416	19.7302	20.4725	12.3865	19.275	13.2997	6.00262	3.90085	3.98032	-0.474458	0.00820387	0.0524669	buffering
ENSG00000006638	TBXA2R	426.131	519.063	455.785	339.467	297.926	250.22	193.023	118.694	161.496	743.324	680.698	612.97	1.24252	0.00823414	0.052632	buffering
ENSG00000108840	HDAC5	1231.15	1511.12	1416.37	966.336	855.303	748.385	652.355	508.252	645.986	2673.17	2227.38	2930.51	1.07159	0.0082366	0.052632	buffering
ENSG00000131558	EXOC4	2482.68	2250.3	2480.16	1619.24	1963.15	1402.37	1463.67	1078.39	1238.77	2936.28	2888.58	3171.32	0.81454	0.00824653	0.0526733	buffering
ENSG00000066336	SPI1	1867.57	2231.87	1987.39	2270.06	1657.34	1380.76	1833.2	2202.42	2213.45	1292.56	1263.87	1279.67	-0.414495	0.00826116	0.0527004	buffering
ENSG00000205791	LOH12CR2	12.0428	6.14275	9.45969	9.3718	19.7302	25.022	14.4509	10.1447	9.49979	26.0113	28.2811	28.8573	0.417161	0.00825533	0.0527004	buffering
ENSG00000095203	EPB41L4B	25.0121	14.3331	31.8189	44.7764	84.8398	54.5934	30.9662	46.6658	53.1988	6.00262	1.95042	4.9754	-0.992187	0.0082695	0.0527315	buffering
ENSG00000080298	RFX3	157.483	133.093	143.615	71.8504	118.381	125.11	91.8665	63.9119	75.0484	110.048	117.025	135.331	0.529211	0.00828447	0.0527827	buffering
ENSG00000172922	RNASEH2C	2493.79	2388.51	2153.37	5401.28	2790.83	3802.21	803.058	1006.36	820.782	442.193	475.903	471.668	-0.487842	0.0082844	0.0527827	buffering
ENSG00000105376	ICAM5	2341.87	2728.41	2512.84	2277.35	1136.46	1062.3	1755.79	1690.11	1670.06	3028.32	2154.24	2756.37	0.566195	0.00829285	0.052814	buffering
ENSG00000116032	GRIN3B	5.55823	5.11896	3.43989	3.12393	2.95953	2.27473	4.12883	2.02895	1.89996	11.0048	16.5786	15.9213	0.629837	0.00830254	0.0528536	buffering
[truncated: 1,400 more rows]

## Sheet: Anota2seq_Abundance
Genes showing difference in mRNA Abundance in total and polysomal RNA
List of all genes with P-adjusted < 0.1 in total RNA and polysomal RNA
		Normalised counts												WT vs KO for total RNA				WT vs KO for polysomal RNA
gene_id	symbol	KO1_polysome	KO2_polysome	KO3_polysome	WT1_polysome	WT2_polysome	WT3_polysome	KO1_total	KO2_total	KO3_total	WT1_total	WT2_total	WT3_total	Effect	P-value	Adjusted P-value	singleRegMode	Effect	P-value	Adjusted P-value	singleRegMode
ENSG00000003147	ICA1	163.968	134.117	144.475	187.436	327.521	219.511	462.429	293.183	284.994	1335.58	1408.21	1365.25	1.36485	1.91327e-06	6.06705e-05	abundance	0.307477	0.0344279	0.0786119	abundance
ENSG00000003393	ALS2	2947.72	2814.4	3003.88	1969.12	2492.91	2258.8	1270.65	1311.72	1469.62	1004.44	1063.96	1070.71	-0.221523	0.0121989	0.028859	abundance	-0.290541	0.0254368	0.0620571	abundance
ENSG00000003402	CFLAR	8701.42	8637.73	8735.59	5248.21	5724.71	5306.94	2962.44	3111.39	3201.43	2265.99	2155.22	1940.41	-0.319435	0.00155789	0.00583479	abundance	-0.475403	0.000854287	0.00471298	abundance
ENSG00000005100	DHX33	3222.85	3235.18	3547.38	2504.35	2802.67	1997.21	1660.82	2159.82	2049.11	1193.52	1067.86	1062.75	-0.500861	0.000294897	0.00172494	abundance	-0.337752	0.0149437	0.0411465	abundance
ENSG00000005187	ACSM3	9491.61	7377.45	7998.6	11592.9	13254.7	12325.6	7785.95	5031.79	5221.09	13723	15301.1	15549.1	0.855402	3.9343e-05	0.000442274	abundance	0.30322	0.0228474	0.0571691	abundance
ENSG00000005810	MYCBP2	8361.44	7970.22	10433.2	4232.93	6397.51	4163.89	1778.49	1961.99	1948.41	1362.59	1333.11	1350.32	-0.284103	0.00232098	0.00792278	abundance	-0.622005	0.000424728	0.00287029	abundance
ENSG00000006007	GDE1	1653.57	1358.57	1320.92	1874.36	2196.96	2212.17	831.96	767.957	791.333	1247.54	1286.3	1384.16	0.441567	0.000143784	0.00105675	abundance	0.282985	0.0334286	0.0769036	abundance
ENSG00000006042	TMEM98	708.675	696.179	647.559	1947.25	1278.52	1964.23	185.797	142.026	143.447	484.211	502.234	514.457	0.947566	1.27259e-06	4.58831e-05	abundance	0.792657	4.23112e-05	0.000557109	abundance
ENSG00000006062	MAP3K14	1440.51	1733.28	1619.33	1342.25	1062.47	1186.27	290.05	372.312	369.542	173.076	138.48	164.188	-0.601642	8.80476e-05	0.000751218	abundance	-0.327125	0.0171654	0.0459748	abundance
ENSG00000006118	TMEM132A	30.5703	31.7376	35.2588	67.6852	68.0691	45.4945	48.5138	57.825	51.2989	145.063	92.6451	103.488	0.630925	0.000343875	0.00192501	abundance	0.343818	0.0137879	0.0385782	abundance
ENSG00000006712	PAF1	1393.26	1535.69	1842.06	1075.67	1504.43	854.16	1332.58	1630.26	1648.21	942.411	948.881	964.233	-0.43655	0.000426807	0.0022557	abundance	-0.341275	0.0261069	0.0634478	abundance
ENSG00000006715	VPS41	2755.96	2502.15	2932.5	1712.96	2565.91	2015.41	1310.9	1358.38	1381.27	953.416	1044.45	927.415	-0.287387	0.00248056	0.00832928	abundance	-0.295376	0.0336182	0.0772382	abundance
ENSG00000006744	ELAC2	5484.12	6163.23	6872.89	5552.27	4514.27	3752.16	2086.09	2532.13	2711.24	1910.83	1591.55	1821	-0.276225	0.0114416	0.0274428	abundance	-0.324846	0.0244834	0.0602817	abundance
ENSG00000006756	ARSD	36.1285	29.69	30.099	54.1482	87.7993	47.7693	20.6442	37.5356	37.0492	171.075	131.654	160.208	1.31092	2.90589e-06	7.98386e-05	abundance	0.384255	0.0118927	0.0344272	abundance
ENSG00000007080	CCDC124	2630.9	3794.17	4138.18	2582.45	2159.47	1789.07	3444.48	4102.53	3953.81	1981.86	2321	2110.57	-0.543315	9.37777e-05	0.000785575	abundance	-0.448349	0.00542408	0.0188149	abundance
ENSG00000007202	KIAA0100	24157.9	26572.5	28029.1	15461.4	17869.6	13761	6116.86	8041.74	8137.52	5463.38	4749.28	5047.05	-0.319368	0.00618629	0.0168115	abundance	-0.533962	0.000504992	0.00324598	abundance
ENSG00000007255	TRAPPC6A	700.338	795.486	667.338	1941	968.752	1209.02	798.929	588.395	545.288	1483.65	1557.41	1695.62	0.837207	2.05792e-05	0.000285019	abundance	0.467549	0.00824383	0.0259738	abundance
ENSG00000007402	CACNA2D2	14.822	20.4758	8.59972	88.5114	57.2175	47.7693	9.28987	15.2171	14.2497	67.0292	36.0828	60.6999	0.923873	8.54577e-05	0.000736357	abundance	0.810954	6.17395e-05	0.000730104	abundance
ENSG00000007541	PIGQ	1903.7	2324.01	2057.91	2004.52	1143.36	1102.11	731.835	1070.27	1045.93	760.332	576.35	681.63	-0.295329	0.0262203	0.0530293	abundance	-0.428008	0.0121686	0.0349995	abundance
ENSG00000007545	CRAMP1	1350.65	1607.35	1765.52	651.861	941.13	460.632	347.854	549.845	540.538	351.153	258.431	320.416	-0.360161	0.0170437	0.0375233	abundance	-0.827826	6.71145e-05	0.000774282	abundance
ENSG00000007923	DNAJC11	6057.55	7202.38	7724.26	4635.92	5247.24	3635.01	3837.75	5005.42	4909.49	2821.23	2824.21	2715.57	-0.444768	0.000649533	0.00305896	abundance	-0.442607	0.00347008	0.0134321	abundance
ENSG00000008311	AASS	45.3922	56.3086	75.6775	91.6354	119.368	137.621	43.3527	8.1158	27.5494	200.087	229.175	227.873	1.73735	7.67571e-06	0.000149401	abundance	0.455321	0.0037469	0.0141894	abundance
ENSG00000008735	MAPK8IP2	16.6747	27.6424	36.1188	142.66	140.084	72.7913	103.221	121.737	120.647	143.062	139.455	148.267	0.198563	0.0232026	0.0480107	abundance	0.900278	3.70082e-05	0.00050593	abundance
ENSG00000009413	REV3L	6515.18	6534.87	7051.77	2352.32	4205.49	3248.31	1240.71	1126.07	1108.63	947.413	970.336	857.759	-0.185761	0.0275219	0.0551344	abundance	-0.753058	7.17843e-05	0.000808158	abundance
ENSG00000009830	POMT2	1580.39	1744.54	1652.87	1193.34	995.388	1186.27	553.263	624.916	606.087	415.181	340.349	383.106	-0.382116	0.000770506	0.00348008	abundance	-0.406537	0.00372758	0.0141384	abundance
ENSG00000009954	BAZ1B	4771.74	4957.2	6260.59	2241.94	3924.33	2126.87	2417.43	2474.3	2576.34	1794.78	1657.86	1672.73	-0.33625	0.000807879	0.00358401	abundance	-0.660571	0.000497515	0.00321968	abundance
ENSG00000010165	METTL13	5242.34	5493.67	6669.08	4147.54	3909.54	2684.18	2597.04	3818.48	3760.97	1672.73	1820.72	1706.56	-0.58748	0.000406817	0.0021735	abundance	-0.490524	0.00237844	0.0101039	abundance
ENSG00000010278	CD9	95.4164	71.6655	105.777	348.839	525.809	276.379	99.092	60.8685	75.0484	417.182	481.755	467.688	1.55302	1.84105e-07	1.29734e-05	abundance	1.07345	3.88438e-06	0.000103433	abundance
ENSG00000012174	MBTPS2	942.121	716.655	757.635	1060.05	1859.57	1284.08	1045.63	873.462	899.63	1073.47	1181.96	1196.09	0.189325	0.0348364	0.0669248	abundance	0.40719	0.0114053	0.0332948	abundance
ENSG00000013503	POLR3B	1675.81	1659.57	1904.84	1224.58	1623.79	1191.96	791.704	859.26	895.83	558.244	534.416	449.776	-0.437127	0.000405679	0.00217037	abundance	-0.290097	0.0324128	0.0750007	abundance
ENSG00000014257	ACPP	1500.72	1311.48	1527.31	2017.02	2693.17	1997.21	1560.7	1274.18	1441.12	2745.2	2797.88	3095.7	0.659245	1.95355e-05	0.000275834	abundance	0.315384	0.021564	0.0546861	abundance
ENSG00000015171	ZMYND11	1692.48	1563.33	1829.16	927.808	1532.05	1327.3	860.861	679.698	728.634	403.176	383.258	410.968	-0.543712	8.91379e-05	0.000756281	abundance	-0.332462	0.0244686	0.0602637	abundance
ENSG00000015285	WAS	1423.83	1720.99	1674.36	1339.13	843.465	689.242	707.062	608.685	680.185	274.12	282.811	280.613	-0.733553	3.8647e-06	9.70702e-05	abundance	-0.548519	0.00246796	0.0103942	abundance
ENSG00000019485	PRDM11	271.427	319.423	247.672	122.875	79.9072	88.7143	34.0629	52.7527	56.0488	38.0166	27.3059	33.8327	-0.23979	0.0539864	0.0961084	abundance	-0.941922	4.23336e-06	0.000110336	abundance
ENSG00000020181	ADGRA2	7.41098	8.19034	11.1796	34.3633	12.8246	23.8846	19.612	5.07237	10.4498	171.075	120.926	164.188	2.07355	9.02033e-07	3.72484e-05	abundance	0.412021	0.0119723	0.0345918	abundance
ENSG00000023191	RNH1	1065.33	1146.65	993.267	4580.73	2838.19	1892.57	664.742	874.477	743.834	2293	2118.16	2276.74	0.977398	1.27512e-06	4.58831e-05	abundance	0.830974	0.000258379	0.00201372	abundance
ENSG00000025039	RRAGD	7.41098	5.11896	6.0198	14.5784	29.5953	15.9231	14.4509	3.04342	2.84994	34.0148	59.4879	37.8131	1.12425	0.000179733	0.0012323	abundance	0.411184	0.00621363	0.0208827	abundance
ENSG00000026025	VIM	53252.5	54063.4	71400.9	34200.8	43656	26318.6	79049.6	58532.1	59037.4	45359.8	44042.5	50359	-0.315261	0.00981668	0.0242683	abundance	-0.508147	0.00198941	0.00885403	abundance
ENSG00000026508	CD44	99.1218	54.261	112.656	14.5784	12.8246	28.4341	10.3221	8.1158	3.79992	3.00131	0.975212	3.98032	-0.280722	0.0285031	0.0566748	abundance	-1.07248	1.03478e-05	0.000208891	abundance
ENSG00000031823	RANBP3	3057.96	3575.08	3565.44	2815.7	2468.25	1930.11	1806.36	2655.89	2595.34	1772.77	1416.98	1636.91	-0.335738	0.0145238	0.0330992	abundance	-0.359245	0.0125669	0.0359057	abundance
ENSG00000033627	ATP6V0A1	10537.5	10420.2	10874.3	7659.88	8137.71	6653.58	4476.69	5038.89	4775.55	3885.7	3378.13	3737.52	-0.230092	0.0111101	0.0268125	abundance	-0.365849	0.00689467	0.0226172	abundance
ENSG00000035403	VCL	15161	14642.3	17773	10649.5	11301.4	7602.14	7642.47	7872.32	8122.32	6362.78	6172.12	6526.73	-0.193192	0.01646	0.0365349	abundance	-0.483346	0.0020547	0.00907035	abundance
ENSG00000037474	NSUN2	11997.4	12929.5	15009.9	8044.13	10494.5	6914.03	5273.55	6824.37	6369.61	3159.38	3055.34	3014.1	-0.60362	5.50444e-05	0.000548678	abundance	-0.470385	0.0025879	0.0107536	abundance
ENSG00000038358	EDC4	6190.02	6503.13	7711.37	5526.24	3021.68	2391.88	3179.2	4237.46	4440.2	3252.42	2750.1	3043.95	-0.239751	0.0368267	0.0699451	abundance	-0.638875	0.00147902	0.00709491	abundance
ENSG00000039123	SKIV2L2	10949.7	9123.01	12471.3	6617.53	10221.2	7888.75	6546.26	5557.29	5614.38	4604.01	5015.51	4767.43	-0.185159	0.0335807	0.0648808	abundance	-0.300881	0.0390624	0.0869125	abundance
ENSG00000043143	JADE2	2196.43	2606.57	2710.63	1573.42	1548.82	1335.26	1049.76	1425.34	1462.97	930.406	755.789	777.158	-0.410884	0.00312628	0.00996731	abundance	-0.51311	0.000679974	0.00397389	abundance
ENSG00000043355	ZIC2	366.843	479.135	484.164	255.121	427.158	242.258	388.11	376.37	398.041	290.127	254.53	305.49	-0.281961	0.00389617	0.0117317	abundance	-0.362442	0.0217002	0.0549661	abundance
ENSG00000047056	WDR37	1464.59	1607.35	1707.9	1003.82	1194.66	988.369	738.029	758.827	738.134	453.198	475.903	493.56	-0.393266	0.000250705	0.00155159	abundance	-0.413923	0.00320041	0.0126299	abundance
ENSG00000047579	DTNBP1	1141.29	1194.77	1438.73	729.959	1082.2	702.891	333.403	347.965	308.743	221.096	259.406	205.982	-0.301352	0.00390591	0.0117563	abundance	-0.4358	0.00546441	0.0189117	abundance
ENSG00000047932	GOPC	3423.87	3076.5	3898.25	1683.8	2472.19	1815.23	1383.16	1114.91	1197.92	820.358	917.674	921.445	-0.28359	0.00582123	0.0160545	abundance	-0.562765	0.000588709	0.00359682	abundance
ENSG00000048392	RRM2B	564.161	420.779	502.223	984.039	1676.08	1526.34	950.664	691.872	721.034	993.433	1086.39	1127.43	0.291021	0.0127492	0.0299284	abundance	0.803547	4.57824e-05	0.000591557	abundance
ENSG00000049247	UTS2	17.6011	6.14275	12.8996	39.5698	53.2715	76.2033	31.9984	31.4487	36.0992	77.0336	86.7939	76.6212	0.692744	7.4509e-06	0.000146936	abundance	0.772134	7.96697e-05	0.000868663	abundance
ENSG00000050767	COL23A1	230.667	357.303	349.148	744.537	530.742	409.451	299.34	399.703	369.542	2102.92	1844.13	2053.85	1.64999	3.2827e-08	4.16383e-06	abundance	0.406859	0.0146551	0.040513	abundance
ENSG00000051108	HERPUD1	1085.71	1042.22	915.87	1551.55	1979.92	1884.61	934.148	646.22	648.836	1350.59	1188.78	1335.4	0.511344	0.000827439	0.00364423	abundance	0.452276	0.00200709	0.00890669	abundance
ENSG00000052344	PRSS8	75.9625	62.4513	62.7779	485.251	403.482	218.374	33.0307	20.2895	31.3493	1130.49	1021.05	1160.26	3.15567	1.82128e-10	3.24304e-07	abundance	1.24624	2.08296e-06	6.73136e-05	abundance
ENSG00000052802	MSMO1	2114.91	1415.9	1571.17	2998.98	4104.86	4874.74	1002.27	701.002	838.832	1918.84	2077.2	2551.39	0.840767	2.69539e-05	0.000344213	abundance	0.710228	0.00019726	0.00164791	abundance
ENSG00000054277	OPN3	613.259	474.016	472.124	706.009	873.061	1023.63	129.026	122.751	136.797	235.103	245.753	218.918	0.46986	0.000100681	0.000827015	abundance	0.415027	0.00674358	0.0222255	abundance
ENSG00000055483	USP36	4398.42	5108.72	5197.67	3679.99	2990.11	2563.62	2416.4	3571.96	3533.92	2190.96	1753.43	1779.2	-0.451127	0.003625	0.011113	abundance	-0.466455	0.00220845	0.00958779	abundance
ENSG00000056050	HPF1	659.577	548.753	660.458	840.338	1670.16	1082.77	414.948	359.124	399.941	455.199	513.937	470.673	0.178963	0.0354942	0.0679569	abundance	0.501217	0.00471262	0.0168382	abundance
ENSG00000058262	SEC61A1	8284.55	8219	9295.43	7037.18	7655.31	5444.56	4533.46	6431.77	6348.71	4228.84	3817.95	4050.97	-0.312025	0.011914	0.0283527	abundance	-0.271315	0.043542	0.094625	abundance
ENSG00000058272	PPP1R12A	5297	5091.32	5724.83	2853.19	4177.87	3484.88	2498.98	2046.19	2137.45	1633.71	1847.05	1654.82	-0.227384	0.0173362	0.0379729	abundance	-0.43942	0.00296414	0.0119232	abundance
ENSG00000058799	YIPF1	886.538	743.273	693.137	1201.67	1268.65	1188.54	594.552	614.771	563.338	702.306	744.087	763.227	0.198263	0.0168857	0.037262	abundance	0.351829	0.00997688	0.0301007	abundance
ENSG00000060140	STYK1	12.9692	14.3331	18.0594	23.9501	25.6492	46.6319	15.4831	29.4198	18.9996	34.0148	41.9341	32.8377	0.360361	0.00968229	0.0239979	abundance	0.324666	0.0263397	0.0639115	abundance
ENSG00000060642	PIGV	792.048	794.463	738.716	1315.18	1157.18	1016.8	452.107	373.327	386.642	569.248	576.35	594.063	0.316411	0.00204993	0.00719674	abundance	0.305948	0.0224824	0.0564787	abundance
ENSG00000061273	HDAC7	9292.44	10989.4	10286.1	7342.28	6103.53	4913.41	6124.09	7766.82	8183.12	4011.75	3047.54	3550.45	-0.662047	0.000118565	0.000923107	abundance	-0.507947	0.00127743	0.00638129	abundance
ENSG00000062282	DGAT2	322.378	326.59	323.349	771.611	774.41	493.616	214.699	128.838	171.946	312.136	261.357	406.988	0.549936	0.00259139	0.00859897	abundance	0.581545	0.000655057	0.00387359	abundance
ENSG00000062598	ELMO2	1427.54	1471.19	1468.83	1194.38	1053.59	926.951	601.777	853.173	758.083	521.227	467.127	488.585	-0.346311	0.00501854	0.0142967	abundance	-0.337433	0.0126032	0.0359641	abundance
ENSG00000063180	CA11	113.017	119.784	92.8769	314.476	237.749	398.077	380.885	370.283	351.492	644.281	796.748	732.379	0.650523	2.39025e-05	0.00031842	abundance	0.725826	7.94391e-05	0.000867415	abundance
ENSG00000063244	U2AF2	11490.7	12731.9	14422.6	11300.3	9353.09	6726.37	7923.23	10520.1	10810.8	5633.46	5165.7	5663	-0.516226	0.000432576	0.00227435	abundance	-0.365579	0.0172761	0.0461655	abundance
ENSG00000065308	TRAM2	3214.51	3030.42	3387.43	2206.54	2934.86	1594.58	1261.36	1588.67	1532.32	761.332	777.244	786.114	-0.546591	8.82745e-05	0.00075155	abundance	-0.398639	0.0126006	0.0359636	abundance
ENSG00000065320	NTN1	412.236	497.563	583.061	380.078	335.413	268.418	1255.16	1338.09	1335.67	735.321	708.004	660.733	-0.602796	1.5682e-05	0.000237744	abundance	-0.358436	0.0127418	0.0362645	abundance
ENSG00000065833	ME1	361.285	247.758	297.55	717.463	1353.49	945.149	202.313	123.766	158.647	449.196	524.664	503.511	0.968458	9.62643e-06	0.000171247	abundance	0.981822	1.27754e-05	0.000243068	abundance
ENSG00000065882	TBC1D1	661.43	686.965	742.155	923.643	1327.84	917.852	714.288	601.583	609.887	1116.49	977.162	1123.45	0.473174	0.000236259	0.00149154	abundance	0.295583	0.0334322	0.0769036	abundance
ENSG00000065911	MTHFD2	8992.3	7761.37	8935.96	12242.7	15713.1	13840.6	10089.8	5994.53	6262.26	10673.7	12008.8	11221.5	0.407896	0.0103891	0.0253743	abundance	0.374697	0.00687198	0.0225671	abundance
ENSG00000066084	DIP2B	8037.21	7511.56	8448.36	4887.91	5982.19	4243.5	3052.24	2962.27	3167.23	1808.79	1808.04	1978.22	-0.430868	0.00015353	0.00109867	abundance	-0.482042	0.00144886	0.00699607	abundance
ENSG00000067057	PFKP	3877.79	4128.95	4094.32	3571.7	2437.66	2095.02	4785.32	4186.74	4922.79	3936.72	3734.09	3964.4	-0.165667	0.0485747	0.0879447	abundance	-0.397028	0.00972084	0.0295238	abundance
ENSG00000067225	PKM	51548.9	51815.1	64805.7	43553.9	35934.6	23730	41823	53658.6	56139	37196.2	36710.9	38423	-0.273412	0.0133399	0.031061	abundance	-0.482123	0.0040853	0.0151237	abundance
ENSG00000068654	POLR1A	14864.6	16788.1	18165.2	9416.57	11141.6	7353.05	6129.25	9255.05	9302.2	4511.97	4155.38	4269.89	-0.559777	0.000792448	0.0035372	abundance	-0.582503	0.000426195	0.00287677	abundance
ENSG00000068912	ERLEC1	1769.37	1471.19	1427.55	2297.13	2783.93	2767.21	1223.17	1157.52	1237.82	1772.77	1753.43	1934.44	0.374758	0.000440333	0.00230557	abundance	0.406754	0.00439492	0.0159516	abundance
ENSG00000069482	GAL	856.894	982.84	959.728	2042.01	1858.58	2636.41	456.236	486.948	457.89	531.232	581.226	571.176	0.157198	0.0437802	0.0807145	abundance	0.716803	5.20339e-05	0.000647065	abundance
ENSG00000070047	PHRF1	3534.11	4458.61	5044.59	2652.22	2418.92	1577.52	1733.08	2613.29	2876.54	1847.81	1361.4	1782.19	-0.322448	0.0377338	0.0714183	abundance	-0.6513	0.000389618	0.00269808	abundance
ENSG00000070061	ELP1	5711.09	5469.1	6573.62	4139.21	4961.15	3723.73	2238.86	2434.74	2544.04	1867.81	1895.81	1924.49	-0.207735	0.0141414	0.0324215	abundance	-0.349305	0.0120013	0.0346429	abundance
ENSG00000070190	DAPP1	145.44	93.1651	125.556	211.386	207.167	361.682	158.96	135.94	188.096	308.134	400.812	386.091	0.742906	5.63637e-05	0.000558536	abundance	0.530676	0.00275537	0.0112831	abundance
ENSG00000070540	WIPI1	269.574	242.639	251.112	418.607	494.241	402.627	260.116	193.765	206.145	382.167	381.308	396.042	0.507666	0.000228037	0.0014535	abundance	0.402777	0.00381611	0.0143882	abundance
ENSG00000070718	AP3M2	1152.41	965.436	973.488	1963.91	2120.99	1767.46	941.374	899.839	1002.23	1205.53	1276.55	1234.89	0.244942	0.00579307	0.0159942	abundance	0.506831	0.000747308	0.00426981	abundance
ENSG00000070814	TCOF1	11160	12692	15474.3	7426.63	6388.63	4261.7	7212.04	11583.3	12072.3	7515.28	5970.25	7175.53	-0.355985	0.0265877	0.0536229	abundance	-0.72551	0.000128531	0.00120904	abundance
ENSG00000070961	ATP2B1	4137.18	3595.56	4405.63	2308.59	3872.05	2946.91	1667.02	1848.37	1825.86	1012.44	1171.23	1137.38	-0.414537	0.000329342	0.00186423	abundance	-0.324828	0.029421	0.0695584	abundance
ENSG00000071127	WDR1	7434.14	7541.25	8822.45	4527.62	4107.82	2764.93	3295.84	3742.4	4007.01	2778.21	2566.76	2890.71	-0.261986	0.00794183	0.0204401	abundance	-0.71772	9.15776e-05	0.000954728	abundance
ENSG00000071626	DAZAP1	9249.83	11275	11887.4	6683.13	8649.71	6015.52	5168.27	6419.59	6465.56	4465.95	3872.57	4022.12	-0.337686	0.00322177	0.0101752	abundance	-0.427239	0.0045563	0.0163874	abundance
ENSG00000071909	MYO3B	39.834	46.0706	49.8784	88.5114	108.516	64.8297	8.25766	7.10132	8.54981	62.0271	75.0913	64.6802	1.27286	7.00212e-08	6.76758e-06	abundance	0.418293	0.00582831	0.0198756	abundance
ENSG00000071967	CYBRD1	570.645	467.873	454.065	1400.56	1619.85	1703.77	371.595	295.212	347.692	400.175	465.176	513.462	0.264298	0.0145206	0.0330992	abundance	0.980088	1.02337e-06	4.14273e-05	abundance
ENSG00000072121	ZFYVE26	4704.12	5068.79	5437.6	2810.5	2911.19	2374.81	1114.78	1414.18	1511.42	1104.48	963.509	1054.79	-0.214845	0.037635	0.071249	abundance	-0.635838	8.86675e-05	0.00093528	abundance
ENSG00000072518	MARK2	3095.01	3788.03	3900.83	2007.65	2101.26	1617.33	1503.93	1883.88	2064.3	1506.66	1252.17	1379.18	-0.242821	0.0293484	0.0580899	abundance	-0.61012	0.000194296	0.00163031	abundance
ENSG00000072736	NFATC3	6253.01	6115.11	6415.39	3404.05	5482.03	3114.1	1554.51	1740.84	1630.16	1261.55	1157.58	1168.22	-0.267725	0.00395041	0.0118668	abundance	-0.495486	0.0031694	0.012527	abundance
ENSG00000073008	PVR	579.909	621.442	611.44	1325.59	1206.5	713.127	58.8359	74.0566	112.098	749.327	665.095	716.458	1.76582	9.36311e-08	8.09749e-06	abundance	0.453794	0.00840403	0.0263476	abundance
ENSG00000073670	ADAM11	37.9813	61.4275	55.0382	158.279	105.556	88.7143	43.3527	41.5935	56.9987	96.0419	64.364	90.5523	0.43806	0.00306793	0.00981852	abundance	0.540722	0.00194042	0.00868427	abundance
ENSG00000074356	NCBP3	3218.22	3425.61	3457.95	1746.28	2230.5	1971.05	1080.72	1202.15	1138.08	759.331	668.02	760.241	-0.384207	0.000506257	0.00254904	abundance	-0.540188	0.000376056	0.00263125	abundance
ENSG00000074755	ZZEF1	4053.81	4731.97	5554.56	2400.22	2563.94	1646.9	972.34	1423.31	1311.92	926.404	812.352	822.932	-0.306981	0.0128289	0.0300921	abundance	-0.774477	5.32509e-05	0.000658434	abundance
ENSG00000074966	TXK	292.734	230.353	244.232	121.833	135.152	167.192	114.575	76.0856	74.0984	42.0183	45.835	16.9164	-0.685809	0.00251682	0.00840467	abundance	-0.549951	0.000557212	0.00345404	abundance
ENSG00000075426	FOSL2	742.951	858.962	1015.63	503.994	535.674	321.874	283.857	363.182	336.293	232.101	196.993	221.903	-0.346928	0.00255768	0.00850938	abundance	-0.637937	0.000402976	0.0027685	abundance
ENSG00000075618	FSCN1	17458.4	21058.4	23553.8	15988.3	13363.3	5952.96	12825.2	16606.9	17126.2	12553.5	10543	12743	-0.238661	0.0345851	0.0665529	abundance	-0.585146	0.00480896	0.0171302	abundance
ENSG00000075624	ACTB	165317	184612	200987	142713	166038	95487.3	77801.6	95139.4	99356.4	58191.4	51245.4	60423.3	-0.416013	0.000996705	0.0042032	abundance	-0.348909	0.0242586	0.0598736	abundance
ENSG00000075702	WDR62	6480.9	7778.77	7133.46	5209.68	3339.33	3410.95	2160.41	3434	3223.28	2091.91	1713.45	1923.49	-0.366916	0.0123337	0.0291192	abundance	-0.59245	0.000608032	0.0036784	abundance
ENSG00000075785	RAB7A	4557.75	4803.63	5260.45	3611.27	4724.39	2894.59	5061.95	4900.93	5147.94	3461.51	3390.81	3566.37	-0.345828	0.000565551	0.00276134	abundance	-0.285189	0.0442155	0.0958285	abundance
ENSG00000075856	SART3	6724.54	7458.33	8121.57	4647.37	5204.82	4228.72	3142.04	3930.07	4026.01	3039.33	2828.11	2977.28	-0.198899	0.0388242	0.0731275	abundance	-0.461152	0.00152746	0.00727	abundance
ENSG00000076003	MCM6	14343	12886.5	16275.8	10814	13677	9131.89	8955.44	8973.03	9680.29	6350.77	6252.08	6365.53	-0.338442	0.000716413	0.00329342	abundance	-0.285301	0.0425006	0.0928789	abundance
ENSG00000076554	TPD52	29.6439	14.3331	11.1796	55.1895	128.246	145.583	131.09	134.925	86.4481	260.113	390.085	302.504	0.941649	9.37478e-05	0.000785575	abundance	0.992781	4.90704e-05	0.000622417	abundance
ENSG00000076650	GPATCH1	1068.11	1113.89	1249.54	767.446	967.765	779.094	411.851	481.875	492.089	412.18	336.448	380.121	-0.176142	0.0558157	0.0986611	abundance	-0.330463	0.0144554	0.0400775	abundance
ENSG00000078124	ACER3	1382.15	1090.34	1080.98	1686.92	2481.07	2793.36	1065.24	935.345	945.229	1909.83	2248.84	2136.44	0.697392	1.08362e-05	0.000186371	abundance	0.519127	0.00198133	0.00882842	abundance
ENSG00000079150	FKBP7	110.238	83.951	120.396	177.023	210.126	263.868	123.865	130.867	107.348	177.077	231.125	153.242	0.371274	0.00684915	0.018182	abundance	0.517755	0.00123343	0.00621946	abundance
ENSG00000079393	DUSP13	219.55	212.949	157.375	827.842	365.995	542.522	240.504	239.416	252.694	755.33	651.442	708.497	0.973126	4.60536e-07	2.40062e-05	abundance	0.792321	0.000271994	0.00208337	abundance
ENSG00000080345	RIF1	17476	15600.5	18510	8362.77	13672	11611.3	3931.68	3828.63	3849.32	2268.99	2650.63	2340.43	-0.39153	0.0003799	0.00206886	abundance	-0.472662	0.00313086	0.012424	abundance
ENSG00000080603	SRCAP	1278.39	1480.4	1571.17	1292.27	809.924	658.533	564.618	816.652	899.63	558.244	532.466	597.048	-0.25278	0.0494821	0.0893437	abundance	-0.471762	0.00657374	0.0218183	abundance
ENSG00000081181	ARG2	1071.81	947.008	1149.78	1831.67	2242.34	1261.34	694.676	595.496	547.188	2608.14	2703.29	3081.76	1.39897	8.83521e-08	7.81865e-06	abundance	0.379902	0.0158277	0.0431126	abundance
ENSG00000081320	STK17B	2633.68	2123.34	2228.19	3081.24	4768.78	4279.9	1088.98	1032.73	977.529	1173.51	1259	1311.52	0.164162	0.0417701	0.0775157	abundance	0.446614	0.00452153	0.016297	abundance
ENSG00000082516	GEMIN5	7524	6976.12	8484.48	5411.69	6636.25	4783.75	2514.46	3449.21	3489.27	1558.68	1298.01	1345.35	-0.688379	8.54623e-05	0.000736357	abundance	-0.344614	0.0145091	0.0402116	abundance
ENSG00000083642	PDS5B	2717.05	2172.49	2696.87	1373.49	2086.47	1867.55	945.503	837.956	931.93	623.272	636.813	650.783	-0.300436	0.00188234	0.00677491	abundance	-0.381433	0.0109837	0.0323309	abundance
ENSG00000083896	YTHDC1	2787.45	2952.62	3303.15	1815	2768.14	1663.96	2200.67	2124.31	2224.85	1752.76	1874.36	1866.77	-0.160974	0.0368679	0.0700146	abundance	-0.384975	0.011766	0.0341451	abundance
ENSG00000085224	ATRX	5182.13	5096.44	5881.35	2740.73	4650.4	3986.46	2033.45	1999.53	1918.01	1471.64	1616.9	1577.2	-0.207966	0.0126718	0.0297696	abundance	-0.381361	0.0124558	0.0356535	abundance
ENSG00000085276	MECOM	989.366	814.939	987.247	267.617	444.916	402.627	293.147	272.894	247.945	180.079	191.142	160.208	-0.354778	0.00134801	0.00525835	abundance	-0.879618	1.0976e-05	0.000218387	abundance
ENSG00000085377	PREP	3710.12	2956.71	3666.92	1797.3	2212.74	1520.65	1003.31	945.49	985.128	713.311	798.699	751.286	-0.222381	0.00959697	0.0238398	abundance	-0.629899	0.000221606	0.00180185	abundance
ENSG00000085465	OVGP1	25.9384	25.5948	27.5191	57.2721	74.9747	77.3407	2.06442	9.13027	2.84994	9.00393	20.4795	6.96556	0.33751	0.0537304	0.0957647	abundance	0.594592	0.000170413	0.0014839	abundance
ENSG00000085741	WNT11	62.067	90.0937	95.4568	289.484	191.383	169.467	15.4831	7.10132	9.49979	64.0279	61.4384	73.636	1.11285	1.53721e-06	5.24615e-05	abundance	0.745018	0.000167554	0.00146571	abundance
ENSG00000085872	CHERP	3939.86	5076.99	5660.33	2611.61	2496.85	1694.67	3662.27	4980.05	5371.18	3495.52	2750.1	3490.74	-0.335964	0.0160817	0.0358283	abundance	-0.696421	0.000136254	0.00126228	abundance
ENSG00000085978	ATG16L1	2895.84	3172.73	3101.06	2311.71	2243.32	2244.02	654.42	861.289	864.481	504.22	510.036	562.22	-0.335777	0.0039726	0.0119123	abundance	-0.331088	0.0111076	0.0325885	abundance
ENSG00000085999	RAD54L	4202.03	4603.99	4632.67	3034.38	3463.63	2255.39	1759.91	1879.82	1823.96	1284.56	1172.2	1220.96	-0.345942	0.000679585	0.00316426	abundance	-0.451661	0.00319077	0.0125951	abundance
ENSG00000086065	CHMP5	1384	1176.34	1533.33	1900.39	2759.27	2542.01	1300.58	1036.79	1139.02	1503.66	1684.19	1552.33	0.285555	0.00589988	0.0162215	abundance	0.439834	0.0038356	0.0144501	abundance
ENSG00000086300	SNX10	15.7483	15.3569	13.7595	21.8675	27.6223	50.044	9.28987	6.08685	7.59983	24.0105	25.3555	28.8573	0.618734	2.39323e-05	0.00031842	abundance	0.344103	0.0235684	0.0585403	abundance
ENSG00000086848	ALG9	211.213	169.949	202.093	265.534	269.317	315.05	120.768	120.722	102.598	139.061	190.166	177.124	0.315344	0.00706663	0.0186028	abundance	0.265493	0.0413364	0.0908434	abundance
ENSG00000087087	SRRT	7162.71	8573.24	9881.93	6636.27	4986.8	4160.48	4686.22	7100.31	7119.14	3575.56	3241.6	3237.99	-0.560446	0.000926458	0.00397117	abundance	-0.481979	0.00315505	0.0124832	abundance
ENSG00000087269	NOP14	3987.11	4738.11	5737.73	2849.03	4273.56	2609.11	2096.41	2304.89	2412.95	1784.78	1616.9	1673.73	-0.260673	0.00555197	0.0154519	abundance	-0.415677	0.0102085	0.0306062	abundance
ENSG00000088053	GP6	248.268	348.089	295.83	110.379	99.6374	79.6154	19.612	42.6079	34.1992	5.00218	10.7273	9.9508	-0.668235	0.000858519	0.00374642	abundance	-1.03707	1.2046e-06	4.65359e-05	abundance
ENSG00000088256	GNA11	2793.94	3374.42	3902.55	2632.43	2808.59	1539.99	1667.02	2449.96	2414.85	1763.77	1420.88	1632.93	-0.266693	0.0389928	0.0733452	abundance	-0.387336	0.0196247	0.0508798	abundance
ENSG00000088280	ASAP3	261.237	269.257	301.85	556.06	646.163	428.786	420.109	473.76	460.74	1266.55	947.906	1263.75	0.889272	9.46378e-06	0.000169468	abundance	0.476133	0.00184599	0.00835498	abundance
ENSG00000088305	DNMT3B	12629.2	13501.8	15043.5	8467.94	8221.57	6539.84	6030.16	9046.07	9285.1	4412.93	3801.38	4089.78	-0.599475	0.000625082	0.0029751	abundance	-0.564656	0.000342354	0.00244761	abundance
ENSG00000088543	C3orf18	123.208	134.117	104.917	300.939	153.895	368.506	117.672	108.549	87.3981	251.11	186.265	257.726	0.681751	0.000135171	0.00101103	abundance	0.570043	0.00393177	0.0146896	abundance
ENSG00000088930	XRN2	5294.22	4849.7	6071.4	3584.19	5083.48	4005.79	2938.7	2399.23	2632.39	2140.93	2211.78	2266.79	-0.161834	0.056644	0.099743	abundance	-0.27414	0.0449089	0.0969862	abundance
ENSG00000089154	GCN1	26064.4	28580.2	32999.7	16972.3	13396.8	10281.8	9435.41	12065.1	12512.2	9494.14	7573.5	8822.38	-0.240356	0.0313284	0.0613153	abundance	-0.75483	6.15157e-05	0.000728095	abundance
ENSG00000089157	RPLP0	83739.4	72876.6	63373	272401	166321	246438	131765	116239	121305	139723	162473	149883	0.189855	0.0305073	0.0600326	abundance	0.909861	1.35823e-05	0.000253043	abundance
ENSG00000089737	DDX24	5520.25	5566.36	7300.3	3966.35	3988.46	2843.41	3115.2	3689.64	3890.16	2470.08	2300.52	2507.6	-0.344665	0.00198144	0.0070171	abundance	-0.522247	0.0012554	0.00630639	abundance
ENSG00000090013	BLVRB	10123.4	10081.3	9973.09	19759.9	12943	13714.3	3567.31	3693.7	3416.12	4098.79	5296.38	5085.86	0.259692	0.0114274	0.0274217	abundance	0.334831	0.0244454	0.0602271	abundance
ENSG00000090273	NUDC	8087.23	9929.76	11985.4	7352.7	9742.76	4248.05	6861.09	8109.71	8259.12	4648.03	4863.38	4671.9	-0.448595	0.000264527	0.00160861	abundance	-0.376822	0.0370778	0.0834854	abundance
ENSG00000090621	PABPC4	11852.9	12951	14240.3	8326.32	10688.8	7924.01	5934.16	6941.03	6596.66	5023.19	4897.51	4930.62	-0.239176	0.00830201	0.0211419	abundance	-0.384376	0.00684956	0.022508	abundance
ENSG00000090857	PDPR	10342	10638.2	10437.5	7337.08	7275.5	5697.05	3239.07	4051.81	3760.97	2451.07	2300.52	2263.81	-0.390046	0.000818162	0.00361593	abundance	-0.458907	0.00176887	0.00809501	abundance
ENSG00000090924	PLEKHG2	1241.34	1623.73	1449.05	977.791	728.044	705.165	571.843	697.958	768.533	582.254	402.763	487.589	-0.2883	0.0235486	0.0485814	abundance	-0.566384	0.000574519	0.00352327	abundance
ENSG00000091136	LAMB1	2556.79	2516.48	2557.56	6870.57	6430.07	5407.03	3323.71	2896.32	3148.23	17802.8	15999.3	18115.4	1.62548	9.06134e-09	1.94257e-06	abundance	0.653731	6.69325e-05	0.000772974	abundance
ENSG00000091157	WDR7	1257.09	1083.17	1243.52	694.554	795.126	545.934	355.08	369.269	374.292	259.113	266.233	345.293	-0.201456	0.0386692	0.0729001	abundance	-0.567441	0.000455194	0.00302423	abundance
ENSG00000091947	TMEM101	1485.9	1612.47	1500.65	3312.41	1967.1	2046.12	1582.37	1388.82	1435.42	1868.82	2142.54	1946.38	0.278715	0.00454873	0.0132383	abundance	0.333052	0.0323475	0.0748611	abundance
ENSG00000092020	PPP2R3C	455.775	369.589	411.066	733.083	836.56	1203.33	359.208	304.342	365.742	419.183	472.978	481.619	0.256704	0.00941557	0.0234711	abundance	0.635492	0.000336827	0.00241604	abundance
ENSG00000092148	HECTD1	11956.7	11050.8	13957.3	6633.15	10009.1	6559.17	2914.96	2820.24	2919.29	2382.04	2257.62	2268.78	-0.190033	0.0171113	0.037643	abundance	-0.501031	0.00214683	0.00940071	abundance
ENSG00000092201	SUPT16H	11686.2	10928	15065.8	7236.07	10232.1	6485.25	6971.53	7327.55	7720.48	5350.33	5308.08	5428.16	-0.283557	0.00233331	0.00795565	abundance	-0.457981	0.00443545	0.0160781	abundance
ENSG00000092531	SNAP23	2122.32	1959.54	1828.3	2395.01	2999.97	4045.6	2003.52	1620.12	1831.56	2497.09	2711.09	2767.32	0.35361	0.00148398	0.00564166	abundance	0.341122	0.0233359	0.0580481	abundance
ENSG00000092847	AGO1	20609	20644.8	23508.2	12300	16738.1	10798.1	4461.2	5220.49	5115.64	3792.65	3746.76	3811.16	-0.221455	0.0122575	0.0289618	abundance	-0.521488	0.00121724	0.00615127	abundance
ENSG00000092853	CLSPN	7818.58	7984.55	9517.31	4123.59	5894.39	4036.5	2821.02	3532.4	3487.37	2293	2216.66	2360.33	-0.307182	0.00400446	0.0119866	abundance	-0.582178	0.000421513	0.00285529	abundance
ENSG00000093009	CDC45	13425.9	14558.3	15636	11996.9	12327.4	9197.86	6027.06	6284.67	6347.76	4564.99	4540.59	4314.67	-0.289429	0.00187014	0.00673577	abundance	-0.295869	0.0297138	0.0701322	abundance
ENSG00000095319	NUP188	15400.9	15467.5	17598.5	9718.55	9283.05	6343.08	4576.81	6775.67	6822.75	4394.92	3714.58	4045	-0.342931	0.0120421	0.0285726	abundance	-0.653438	0.000179271	0.00153873	abundance
ENSG00000095321	CRAT	206.581	257.996	245.952	476.92	371.914	267.28	309.662	257.677	302.093	508.222	412.515	487.589	0.441259	0.00061166	0.00292494	abundance	0.302816	0.0451326	0.0974139	abundance
ENSG00000095564	BTAF1	5780.56	5367.74	5991.42	3367.6	4548.79	4444.82	2205.83	1953.88	1898.06	1472.64	1357.49	1372.22	-0.314021	0.00193648	0.00689962	abundance	-0.358456	0.0102539	0.0307172	abundance
ENSG00000096401	CDC5L	6034.39	5452.72	7061.23	3759.13	5636.91	3811.3	1981.84	2056.34	2018.71	1529.67	1693.94	1633.92	-0.19075	0.0188729	0.040712	abundance	-0.373888	0.0136495	0.0382824	abundance
ENSG00000099203	TMED1	1165.38	1009.46	1044.01	2578.29	1466.94	1442.18	723.578	648.249	732.434	1028.45	1056.15	1090.61	0.369946	0.000517365	0.00258955	abundance	0.394213	0.0196071	0.0508503	abundance
ENSG00000099282	TSPAN15	62.9933	69.6179	57.6181	197.849	165.734	105.775	46.4494	20.2895	35.1492	109.048	129.703	126.375	1.00508	3.28987e-05	0.000389926	abundance	0.622996	0.000565913	0.00348831	abundance
ENSG00000099290	WASHC2A	2583.65	2392.6	2879.18	1666.1	2018.4	1445.59	1785.72	1916.34	1997.81	778.34	821.128	863.73	-0.749642	3.12674e-06	8.39366e-05	abundance	-0.430673	0.00338972	0.0131821	abundance
ENSG00000099364	FBXL19	3108.91	4199.6	4906.14	2853.19	2856.93	2010.86	3606.53	4554.99	4673.9	2332.02	2172.77	2322.52	-0.580681	0.00010606	0.000855502	abundance	-0.43462	0.00670116	0.0221159	abundance
ENSG00000099381	SETD1A	3676.77	4620.37	4630.09	2325.25	2289.69	1525.2	2401.95	3535.44	3707.77	2258.99	1566.19	1977.22	-0.46134	0.00639134	0.0172256	abundance	-0.699295	0.000104225	0.00104164	abundance
ENSG00000099625	CBARP	107.459	165.854	135.016	95.8006	83.8533	81.8902	141.412	136.954	133.947	118.052	78.9922	120.405	-0.234106	0.0463023	0.084545	abundance	-0.360846	0.0119456	0.0345278	abundance
ENSG00000099783	HNRNPM	18312.5	20103.2	26939.5	9319.73	12069.9	6799.16	13321.7	16481.2	16747.2	7437.24	7744.16	6911.83	-0.679255	2.74557e-05	0.000347666	abundance	-0.792131	7.03949e-05	0.00080021	abundance
ENSG00000099814	CEP170B	855.968	1234.69	1131.72	738.289	582.04	440.16	583.198	1046.94	1057.33	668.292	568.549	569.186	-0.337284	0.047116	0.0858455	abundance	-0.563253	0.00116721	0.00597179	abundance
ENSG00000099860	GADD45B	211.213	235.472	217.573	462.342	286.088	320.736	58.8359	84.2014	66.4985	153.067	154.083	158.218	0.635665	4.36372e-05	0.000473078	abundance	0.348167	0.0212413	0.0540388	abundance
ENSG00000099953	MMP11	37.0549	35.8327	24.0792	94.7593	77.9342	68.2418	16.5153	37.5356	16.1496	82.0358	35.1076	79.6064	0.722933	0.00634643	0.0171336	abundance	0.56566	0.000521822	0.00330531	abundance
ENSG00000099958	DERL3	191.759	161.759	155.655	373.831	244.654	220.649	144.509	149.128	107.348	284.124	221.373	233.844	0.51889	0.000567898	0.0027705	abundance	0.33203	0.0299835	0.0706192	abundance
ENSG00000099995	SF3A1	6521.66	7270.97	8493.08	4168.37	5325.18	2945.77	4344.56	5129.18	5294.23	3784.65	3189.92	4064.9	-0.267644	0.0140412	0.0322307	abundance	-0.572998	0.00100346	0.00532927	abundance
ENSG00000100068	LRP5L	519.695	607.109	589.941	512.325	321.602	416.275	119.736	125.795	121.597	83.0362	44.8597	82.5917	-0.432336	0.00462209	0.0134159	abundance	-0.353181	0.0184687	0.0485765	abundance
ENSG00000100084	HIRA	3170.05	3635.49	3759.8	2301.3	2569.86	2226.96	1132.33	1395.92	1512.37	1162.51	886.468	912.489	-0.263946	0.023772	0.0489626	abundance	-0.406029	0.0034929	0.0134903	abundance
ENSG00000100105	PATZ1	874.496	897.866	1068.94	620.621	618.541	416.275	415.98	410.862	493.039	322.141	333.522	380.121	-0.210274	0.0265614	0.0535839	abundance	-0.529832	0.00108723	0.0056712	abundance
ENSG00000100109	TFIP11	2344.65	2597.36	3323.79	1671.3	1785.58	1113.48	1004.34	1508.52	1427.82	839.366	743.111	825.917	-0.423937	0.00332118	0.0104166	abundance	-0.585993	0.000840607	0.00465348	abundance
ENSG00000100116	GCAT	1467.37	1430.24	1381.97	3022.93	2024.32	1652.59	902.15	791.29	892.03	1361.59	1274.6	1338.38	0.386946	0.000422547	0.00223785	abundance	0.32462	0.0403316	0.0892018	abundance
ENSG00000100196	KDELR3	208.434	160.735	134.156	340.509	383.752	257.044	111.478	101.447	82.6482	181.079	227.224	283.598	0.709377	0.000192204	0.00128652	abundance	0.506718	0.00230467	0.00989268	abundance
ENSG00000100220	RTCB	4233.52	4060.36	5434.16	4138.17	3645.15	2631.86	2387.5	2814.15	2812.89	1881.82	2293.7	2057.83	-0.226046	0.0214386	0.0450901	abundance	-0.300254	0.0434436	0.0944649	abundance
ENSG00000100276	RASL10A	35.2022	27.6424	30.099	15.6197	18.7437	14.7857	6.19325	6.08685	10.4498	1.00044	5.85127	1.99016	-0.253834	0.0323097	0.0628159	abundance	-0.341832	0.0103982	0.0310397	abundance
ENSG00000100285	NEFH	2554.94	3068.31	3756.36	2217.99	2573.8	1098.69	2126.35	4966.87	5137.49	812.354	751.888	802.035	-1.42547	0.000100102	0.000824045	abundance	-0.487783	0.011197	0.032819	abundance
ENSG00000100297	MCM5	9234.08	9897	10467.6	9706.06	5553.06	5657.25	6031.19	7017.12	7418.39	5185.26	4474.27	4924.65	-0.307321	0.00427649	0.0125953	abundance	-0.378834	0.0189251	0.0494435	abundance
ENSG00000100344	PNPLA3	10.1901	12.2855	8.59972	26.0328	38.4739	12.511	3.09662	1.01447	0.949979	24.0105	12.6778	12.936	0.691814	0.000191921	0.00128575	abundance	0.344898	0.0293662	0.0694505	abundance
ENSG00000100360	IFT27	288.102	280.519	242.512	388.409	402.496	393.528	61.9325	55.7961	57.9487	145.063	122.877	132.346	0.624824	1.53787e-05	0.000235492	abundance	0.288788	0.0256862	0.0625851	abundance
ENSG00000100368	CSF2RB	1037.54	1212.17	1273.62	362.376	351.197	272.967	144.509	214.054	186.196	25.0109	18.529	25.8721	-1.3749	4.45336e-07	2.34549e-05	abundance	-1.26218	6.36349e-08	5.83486e-06	abundance
ENSG00000100401	RANGAP1	5979.73	6548.17	7298.58	6630.03	3984.51	3802.21	4394.11	6533.22	6688.8	3408.49	2950.99	3431.04	-0.526267	0.00146246	0.00558598	abundance	-0.347085	0.0286276	0.0681376	abundance
ENSG00000100503	NIN	650.313	711.536	880.611	343.633	635.312	404.901	531.587	427.094	485.439	373.163	378.382	286.583	-0.295488	0.0118182	0.0281642	abundance	-0.478149	0.0045457	0.0163559	abundance
ENSG00000100600	LGMN	167.673	167.902	213.273	412.359	455.767	305.951	287.986	224.199	245.095	700.306	732.384	807.01	1.00881	1.14262e-06	4.25495e-05	abundance	0.53882	0.000796332	0.00447268	abundance
ENSG00000100714	MTHFD1	10682.9	10833.8	13294.3	8345.07	9555.33	6767.31	6155.06	7515.23	7636.88	4729.06	4445.02	4647.03	-0.386516	0.000973943	0.00413051	abundance	-0.359893	0.0121623	0.0349964	abundance
ENSG00000100726	TELO2	4319.67	5018.63	5492.64	5229.46	2453.45	2443.06	2368.92	2841.54	2728.34	1812.79	1497.93	1708.55	-0.408574	0.000776519	0.00349479	abundance	-0.439096	0.020527	0.0526883	abundance
ENSG00000100813	ACIN1	11648.2	13424	13672.7	8127.43	8522.45	7618.06	8499.2	11170.4	11361.8	8535.72	7462.32	8212.4	-0.223978	0.0384212	0.072512	abundance	-0.450851	0.00153582	0.007293	abundance
ENSG00000100814	CCNB1IP1	1008.82	884.556	830.733	1952.46	1566.58	2613.66	1157.11	985.055	972.779	1934.84	2321	2144.4	0.671855	2.3777e-05	0.000317465	abundance	0.623488	0.00040391	0.00276933	abundance
ENSG00000100815	TRIP11	1904.62	1755.8	1953.86	1041.31	1659.31	1604.82	659.581	545.787	568.088	471.206	515.887	438.83	-0.183339	0.0427773	0.0791141	abundance	-0.309988	0.0338913	0.077678	abundance
ENSG00000100836	PABPN1	1682.29	2486.79	2310.74	1506.78	1427.48	1784.52	2114.99	2258.22	2171.65	1447.63	1686.14	1624.97	-0.297116	0.00264526	0.00873395	abundance	-0.308841	0.0298238	0.070336	abundance
ENSG00000101000	PROCR	99.1218	67.5703	100.617	250.956	211.113	170.605	230.182	221.155	230.845	1281.56	1379.92	1366.25	1.73513	2.42037e-09	9.69484e-07	abundance	0.555351	0.000669535	0.00392255	abundance
ENSG00000101017	CD40	17.6011	27.6424	25.7991	46.859	45.3794	53.4561	15.4831	11.1592	10.4498	22.0096	39.0085	39.8032	0.543027	0.00113811	0.00462692	abundance	0.376213	0.00659702	0.0218718	abundance
ENSG00000101152	DNAJC5	3057.03	3611.94	3998.87	2488.73	2451.48	1634.39	1300.58	2042.14	1932.26	1120.49	1052.25	1124.44	-0.401532	0.00604678	0.0165239	abundance	-0.492676	0.00240501	0.0101997	abundance
ENSG00000101210	EEF1A2	7.41098	11.2617	17.1994	29.1567	20.7167	21.6099	41.2883	29.4198	28.4994	130.057	92.6451	66.6704	0.863066	0.000358392	0.00198151	abundance	0.295619	0.0336448	0.0772767	abundance
ENSG00000101255	TRIB3	2893.06	3136.9	2874.89	4936.85	4089.08	4309.47	2154.22	1920.4	1875.26	7197.14	6183.82	6122.73	1.10211	3.66162e-07	2.13538e-05	abundance	0.297761	0.0233199	0.0580227	abundance
ENSG00000101265	RASSF2	394.635	366.518	389.567	624.787	780.329	499.303	58.8359	57.825	47.499	174.076	184.315	175.134	0.885777	1.0613e-06	4.10587e-05	abundance	0.399105	0.00807387	0.0255016	abundance
[truncated: 1,435 more rows]
