# Supplementary material for: Ribonuclease inhibitor and angiogenin system regulates cell type–specific global translation
Source: Sci Adv. 2024 May 31;10(22):eadl0320. doi: 10.1126/sciadv.adl0320 (PMC11141627; doi:10.1126/sciadv.adl0320)
Supplement: Supplementary file 2 — Tables S1 to S6 [file sciadv.adl0320_tables_s1_to_s6.zip › adl0320_table_s3.xlsx]

## Sheet: proteinGroups
Leading razor protein	Description	GN	Protein IDs	Majority protein IDs	Fasta headers	Number of proteins	Razor + unique peptides	Sequence coverage [%]	Mol. weight [kDa]	Sequence length	Q-value	Score	#MS2 type WT1	#MS2 type WT2	#MS2 type WT3	#MS2 type KO1	#MS2 type KO2	#MS2 type KO3	Only identified by site	Potential contaminant	Intensity	iBAQ	MS/MS count	iBAQ 21M_WT1_i01	iBAQ 21M_WT1_i02	iBAQ 21M_WT1_i03	iBAQ 21M_WT2_i01	iBAQ 21M_WT2_i02	iBAQ 21M_WT2_i03	iBAQ 21M_WT3_i01	iBAQ 21M_WT3_i02	iBAQ 21M_WT3_i03	iBAQ 29M_KO1_i01	iBAQ 29M_KO1_i02	iBAQ 29M_KO1_i03	iBAQ 29M_KO2_i01	iBAQ 29M_KO2_i02	iBAQ 29M_KO2_i03	iBAQ 29M_KO3_i01	iBAQ 29M_KO3_i02	iBAQ 29M_KO3_i03	LFQ 21M_WT1_i01	LFQ 21M_WT1_i02	LFQ 21M_WT1_i03	LFQ 21M_WT2_i01	LFQ 21M_WT2_i02	LFQ 21M_WT2_i03	LFQ 21M_WT3_i01	LFQ 21M_WT3_i02
O00299|CLIC1_HUMAN	Chloride intracellular channel protein 1 OS=Homo sapiens	CLIC1	O00299|CLIC1_HUMAN	O00299|CLIC1_HUMAN	Chloride intracellular channel protein 1 OS=Homo sapiens GN=CLIC1 PE=1 SV=4	1	4	19.1	26.922	241	0	61.869	1	3	3	0	0	0			35728000	2381900	15	266090	109580	106340	378640	263300	378500	522810	0	356620	0	0	0	0	0	0	0	0	0	6421900	2910800	3163400	3288400	2234100	2624400	2953600	0
O00425|IF2B3_HUMAN	Insulin-like growth factor 2 mRNA-binding protein 3 OS=Homo sapiens	IGF2BP3	O00425|IF2B3_HUMAN;O00425-2|IF2B3_HUMAN	O00425|IF2B3_HUMAN	Insulin-like growth factor 2 mRNA-binding protein 3 OS=Homo sapiens GN=IGF2BP3 PE=1 SV=2	2	4	15.7	63.704	579	0	25.535	1	3	3	0	0	0			56539000	1949600	14	29356	307420	26440	345500	337230	319470	240060	207490	136650	0	0	0	0	0	0	0	0	0	2756700	4807900	3047200	6410000	4984600	5050300	4365500	4108300
O00479|HMGN4_HUMAN	High mobility group nucleosome-binding domain-containing protein 4 OS=Homo sapiens	HMGN4	O00479|HMGN4_HUMAN	O00479|HMGN4_HUMAN	High mobility group nucleosome-binding domain-containing protein 4 OS=Homo sapiens GN=HMGN4 PE=1 SV=3	1	3	48.9	9.5388	90	0	27.11	2	3	3	0	0	0			39389000	13130000	17	1068100	750090	596980	4380400	1222600	1178100	1350200	1257600	1325700	0	0	0	0	0	0	0	0	0	2045700	1818400	2822000	4292100	3548800	3155800	2969700	3945000
O00541-2|PESC_HUMAN	Isoform 2 of Pescadillo homolog OS=Homo sapiens	PES1	O00541-2|PESC_HUMAN;O00541|PESC_HUMAN	O00541-2|PESC_HUMAN;O00541|PESC_HUMAN	Isoform 2 of Pescadillo homolog OS=Homo sapiens GN=PES1;Pescadillo homolog OS=Homo sapiens GN=PES1 PE=1 SV=1	2	3	5.5	67.455	583	0	16.597	0	3	1	0	0	0			15747000	543010	4	21407	0	0	112800	74378	81857	93989	79847	78734	0	0	0	0	0	0	0	0	0	1437700	0	0	1867800	1791300	1224300	1846900	1464400
O00567|NOP56_HUMAN	Nucleolar protein 56 OS=Homo sapiens	NOP56	O00567|NOP56_HUMAN	O00567|NOP56_HUMAN	Nucleolar protein 56 OS=Homo sapiens GN=NOP56 PE=1 SV=4	1	17	33.8	66.049	594	0	185.84	3	3	3	0	0	0			380810000	12284000	73	487480	822330	485330	1769600	1934800	1743600	1547000	1513800	1980000	0	0	0	0	0	0	0	0	0	26204000	28781000	24789000	29593000	31040000	31031000	35055000	34496000
O00571-2|DDX3X_HUMAN	Isoform 2 of ATP-dependent RNA helicase DDX3X OS=Homo sapiens	DDX3X	O00571-2|DDX3X_HUMAN;O00571|DDX3X_HUMAN;O15523-2|DDX3Y_HUMAN;O15523|DDX3Y_HUMAN;O15523-3|DDX3Y_HUMAN;Q9NQI0-3|DDX4_HUMAN;Q9NQI0-2|DDX4_HUMAN;Q9NQI0-4|DDX4_HUMAN;Q9NQI0|DDX4_HUMAN	O00571-2|DDX3X_HUMAN;O00571|DDX3X_HUMAN;O15523-2|DDX3Y_HUMAN;O15523|DDX3Y_HUMAN	Isoform 2 of ATP-dependent RNA helicase DDX3X OS=Homo sapiens GN=DDX3X;ATP-dependent RNA helicase DDX3X OS=Homo sapiens GN=DDX3X PE=1 SV=3;Isoform 2 of ATP-dependent RNA helicase DDX3Y OS=Homo sapiens GN=DDX3Y;ATP-dependent RNA helicase DDX3Y OS=Homo sapie	9	21	41.2	71.354	646	0	323.31	3	3	3	3	1	2			870300000	22903000	127	2165200	1406200	1750900	2642000	2898800	3535900	2819900	2773000	2385700	128730	117080	76575	25269	63317	52426	32022	29783	0	59925000	67300000	76573000	68635000	73294000	77360000	76024000	80136000
O14979-3|HNRDL_HUMAN	Isoform 3 of Heterogeneous nuclear ribonucleoprotein D-like OS=Homo sapiens	HNRNPDL	O14979-3|HNRDL_HUMAN;O14979-2|HNRDL_HUMAN;O14979|HNRDL_HUMAN	O14979-3|HNRDL_HUMAN;O14979-2|HNRDL_HUMAN;O14979|HNRDL_HUMAN	Isoform 3 of Heterogeneous nuclear ribonucleoprotein D-like OS=Homo sapiens GN=HNRNPDL;Isoform 2 of Heterogeneous nuclear ribonucleoprotein D-like OS=Homo sapiens GN=HNRNPDL;Heterogeneous nuclear ribonucleoprotein D-like OS=Homo sapiens GN=HNRNPDL PE=1 SV=	3	3	18.4	27.191	244	0	44.248	3	3	3	0	0	0			238650000	14915000	33	723490	372640	375950	1978000	2620700	2073300	2088100	2283100	2400200	0	0	0	0	0	0	0	0	0	10370000	9239800	10301000	22008000	24768000	22958000	23105000	23443000
O15143|ARC1B_HUMAN	Actin-related protein 2/3 complex subunit 1B OS=Homo sapiens	ARPC1B	O15143|ARC1B_HUMAN	O15143|ARC1B_HUMAN	Actin-related protein 2/3 complex subunit 1B OS=Homo sapiens GN=ARPC1B PE=1 SV=3	1	2	7.8	40.949	372	0	12.557	0	2	0	0	0	0			22053000	1225200	2	0	0	0	270750	284330	313200	160850	66879	129160	0	0	0	0	0	0	0	0	0	0	0	0	1484900	2880700	4882700	1359000	1839100
O43175|SERA_HUMAN	D-3-phosphoglycerate dehydrogenase OS=Homo sapiens	PHGDH	O43175|SERA_HUMAN	O43175|SERA_HUMAN	D-3-phosphoglycerate dehydrogenase OS=Homo sapiens GN=PHGDH PE=1 SV=4	1	4	17.1	56.65	533	0	27.531	1	2	2	0	0	0			30606000	1275200	7	0	0	0	282710	134440	187950	0	534940	135210	0	0	0	0	0	0	0	0	0	0	0	0	3430600	3873200	4758200	0	4264100
O43324-2|MCA3_HUMAN	Isoform 2 of Eukaryotic translation elongation factor 1 epsilon-1 OS=Homo sapiens	EEF1E1	O43324-2|MCA3_HUMAN;O43324|MCA3_HUMAN	O43324-2|MCA3_HUMAN;O43324|MCA3_HUMAN	Isoform 2 of Eukaryotic translation elongation factor 1 epsilon-1 OS=Homo sapiens GN=EEF1E1;Eukaryotic translation elongation factor 1 epsilon-1 OS=Homo sapiens GN=EEF1E1 PE=1 SV=1	2	2	25.9	15.548	139	0	13.266	0	3	3	0	0	0			14236000	1581800	10	118010	0	84740	333470	232020	93962	342180	377390	0	0	0	0	0	0	0	0	0	0	1228600	0	2199200	1436000	1035800	1174500	1517100	1706800
O43390-4|HNRPR_HUMAN	Isoform 4 of Heterogeneous nuclear ribonucleoprotein R OS=Homo sapiens	HNRNPR	O43390-4|HNRPR_HUMAN;O43390|HNRPR_HUMAN;O43390-2|HNRPR_HUMAN;O43390-3|HNRPR_HUMAN	O43390-4|HNRPR_HUMAN;O43390|HNRPR_HUMAN;O43390-2|HNRPR_HUMAN;O43390-3|HNRPR_HUMAN	Isoform 4 of Heterogeneous nuclear ribonucleoprotein R OS=Homo sapiens GN=HNRNPR;Heterogeneous nuclear ribonucleoprotein R OS=Homo sapiens GN=HNRNPR PE=1 SV=1;Isoform 2 of Heterogeneous nuclear ribonucleoprotein R OS=Homo sapiens GN=HNRNPR;Isoform 3 of Het	4	13	28.8	59.952	535	0	211.2	3	3	3	0	0	0			363420000	13460000	51	834040	362380	520680	2214800	2042200	1995300	1692500	1881200	1917000	0	0	0	0	0	0	0	0	0	26001000	18154000	34816000	28828000	30592000	23532000	35302000	31750000
O43707|ACTN4_HUMAN	Alpha-actinin-4 OS=Homo sapiens	ACTN4	O43707|ACTN4_HUMAN;O43707-3|ACTN4_HUMAN;O43707-2|ACTN4_HUMAN;P12814-2|ACTN1_HUMAN;P12814|ACTN1_HUMAN;P35609-2|ACTN2_HUMAN;P35609|ACTN2_HUMAN;Q08043|ACTN3_HUMAN;P12814-3|ACTN1_HUMAN;P12814-4|ACTN1_HUMAN	O43707|ACTN4_HUMAN;O43707-3|ACTN4_HUMAN;O43707-2|ACTN4_HUMAN	Alpha-actinin-4 OS=Homo sapiens GN=ACTN4 PE=1 SV=2;Isoform 3 of Alpha-actinin-4 OS=Homo sapiens GN=ACTN4;Isoform ACTN4ISO of Alpha-actinin-4 OS=Homo sapiens GN=ACTN4	10	3	6.3	104.85	911	0	16.404	0	2	1	0	0	0			17508000	318330	3	0	0	0	72956	86891	89120	0	69366	0	0	0	0	0	0	0	0	0	0	0	0	0	2406400	2803000	3101700	0	0
O60506-3|HNRPQ_HUMAN	Isoform 3 of Heterogeneous nuclear ribonucleoprotein Q OS=Homo sapiens	SYNCRIP	O60506-3|HNRPQ_HUMAN;O60506|HNRPQ_HUMAN;O60506-4|HNRPQ_HUMAN;O60506-2|HNRPQ_HUMAN;O60506-5|HNRPQ_HUMAN	O60506-3|HNRPQ_HUMAN;O60506|HNRPQ_HUMAN;O60506-4|HNRPQ_HUMAN;O60506-2|HNRPQ_HUMAN;O60506-5|HNRPQ_HUMAN	Isoform 3 of Heterogeneous nuclear ribonucleoprotein Q OS=Homo sapiens GN=SYNCRIP;Heterogeneous nuclear ribonucleoprotein Q OS=Homo sapiens GN=SYNCRIP PE=1 SV=2;Isoform 4 of Heterogeneous nuclear ribonucleoprotein Q OS=Homo sapiens GN=SYNCRIP;Isoform 2 of	5	6	24.2	62.656	562	0	47.775	2	3	3	0	0	0			63566000	2191900	21	0	50932	97257	386220	484630	300120	386160	246920	239700	0	0	0	0	0	0	0	0	0	0	4200100	4189100	7639600	5502700	5987400	6509000	5084900
O60832-2|DKC1_HUMAN	Isoform 3 of H/ACA ribonucleoprotein complex subunit 4 OS=Homo sapiens	DKC1	O60832-2|DKC1_HUMAN;O60832|DKC1_HUMAN	O60832-2|DKC1_HUMAN;O60832|DKC1_HUMAN	Isoform 3 of H/ACA ribonucleoprotein complex subunit 4 OS=Homo sapiens GN=DKC1;H/ACA ribonucleoprotein complex subunit 4 OS=Homo sapiens GN=DKC1 PE=1 SV=3	2	4	12.1	47.602	420	0	26.326	0	3	3	0	0	0			45294000	1742100	9	144290	0	31804	239090	260550	302940	198210	271190	294020	0	0	0	0	0	0	0	0	0	4613500	0	5599100	3123100	3130300	3117400	3904400	3685000
O60884|DNJA2_HUMAN	DnaJ homolog subfamily A member 2 OS=Homo sapiens	DNAJA2	O60884|DNJA2_HUMAN	O60884|DNJA2_HUMAN	DnaJ homolog subfamily A member 2 OS=Homo sapiens GN=DNAJA2 PE=1 SV=1	1	2	10.9	45.745	412	0	11.721	0	3	0	0	0	0			20759000	943600	4	62489	0	153450	55952	231950	62004	217970	99910	59878	0	0	0	0	0	0	0	0	0	1667000	0	2309600	1783100	2406700	1973000	2118300	1790100
O75083|WDR1_HUMAN	WD repeat-containing protein 1 OS=Homo sapiens	WDR1	O75083|WDR1_HUMAN;O75083-3|WDR1_HUMAN	O75083|WDR1_HUMAN;O75083-3|WDR1_HUMAN	WD repeat-containing protein 1 OS=Homo sapiens GN=WDR1 PE=1 SV=4;Isoform 2 of WD repeat-containing protein 1 OS=Homo sapiens GN=WDR1	2	2	8.3	66.193	606	0	32.862	0	2	0	0	2	0			62965000	2098800	4	0	500540	0	197010	348450	708580	0	0	0	0	0	0	79679	93808	0	100690	0	70064	0	11645000	0	2601300	5524600	4533200	0	0
O75367-2|H2AY_HUMAN	Isoform 1 of Core histone macro-H2A.1 OS=Homo sapiens	H2AFY	O75367-2|H2AY_HUMAN;O75367-3|H2AY_HUMAN;O75367|H2AY_HUMAN;Q9P0M6|H2AW_HUMAN	O75367-2|H2AY_HUMAN;O75367-3|H2AY_HUMAN;O75367|H2AY_HUMAN	Isoform 1 of Core histone macro-H2A.1 OS=Homo sapiens GN=H2AFY;Isoform 3 of Core histone macro-H2A.1 OS=Homo sapiens GN=H2AFY;Core histone macro-H2A.1 OS=Homo sapiens GN=H2AFY PE=1 SV=4	4	8	34.1	39.183	369	0	176.42	3	3	3	0	0	0			207420000	12964000	27	666950	512650	556700	2178200	2230800	1359300	1461400	2134500	1863300	0	0	0	0	0	0	0	0	0	14827000	13714000	14588000	17318000	17887000	15670000	19825000	18553000
O75431|MTX2_HUMAN	Metaxin-2 OS=Homo sapiens	MTX2	O75431|MTX2_HUMAN;O75431-2|MTX2_HUMAN	O75431|MTX2_HUMAN;O75431-2|MTX2_HUMAN	Metaxin-2 OS=Homo sapiens GN=MTX2 PE=1 SV=1;Isoform 2 of Metaxin-2 OS=Homo sapiens GN=MTX2	2	8	47.1	29.763	263	0	164.29	0	3	0	3	3	3			191860000	17442000	46	0	0	0	250010	312820	205860	248900	166590	0	1686100	1729500	2840300	1601300	1269000	996160	1300100	2864300	1970800	0	0	0	2798600	3590000	2300900	2886000	1989700
O75494-5|SRS10_HUMAN	Isoform 5 of Serine/arginine-rich splicing factor 10 OS=Homo sapiens	SRSF10	O75494-5|SRS10_HUMAN;O75494-4|SRS10_HUMAN;O75494-6|SRS10_HUMAN;O75494-3|SRS10_HUMAN;O75494-2|SRS10_HUMAN;O75494|SRS10_HUMAN	O75494-5|SRS10_HUMAN;O75494-4|SRS10_HUMAN;O75494-6|SRS10_HUMAN;O75494-3|SRS10_HUMAN;O75494-2|SRS10_HUMAN;O75494|SRS10_HUMAN	Isoform 5 of Serine/arginine-rich splicing factor 10 OS=Homo sapiens GN=SRSF10;Isoform 4 of Serine/arginine-rich splicing factor 10 OS=Homo sapiens GN=SRSF10;Isoform 6 of Serine/arginine-rich splicing factor 10 OS=Homo sapiens GN=SRSF10;Isoform 3 of Serine	6	4	38.8	20.117	165	0	35.624	2	3	3	0	0	0			140400000	15599000	12	787210	741670	963180	2483100	3052400	2192400	2049500	1902300	1427800	0	0	0	0	0	0	0	0	0	17060000	11975000	10006000	8582700	10947000	13252000	12558000	9875000
O75531|BAF_HUMAN	Barrier-to-autointegration factor OS=Homo sapiens	BANF1	O75531|BAF_HUMAN	O75531|BAF_HUMAN	Barrier-to-autointegration factor OS=Homo sapiens GN=BANF1 PE=1 SV=1	1	12	91	10.058	89	0	220.73	3	3	3	3	3	3			1253500000	208920000	135	7275100	9083100	8641200	27074000	26957000	25044000	28969000	29391000	26804000	4434300	1760200	1936500	1608900	1662100	1647900	2470500	2417000	1741000	48355000	43318000	47295000	85896000	98282000	94480000	121110000	131580000
O75569-3|PRKRA_HUMAN	Isoform 3 of Interferon-inducible double-stranded RNA-dependent protein kinase activator A OS=Homo sapiens	PRKRA	O75569-3|PRKRA_HUMAN;O75569-2|PRKRA_HUMAN;O75569|PRKRA_HUMAN	O75569-3|PRKRA_HUMAN;O75569-2|PRKRA_HUMAN;O75569|PRKRA_HUMAN	Isoform 3 of Interferon-inducible double-stranded RNA-dependent protein kinase activator A OS=Homo sapiens GN=PRKRA;Isoform 2 of Interferon-inducible double-stranded RNA-dependent protein kinase activator A OS=Homo sapiens GN=PRKRA;Interferon-inducible dou	3	2	12.2	31.635	288	0	12.921	0	3	2	0	0	0			8469900	705820	6	0	0	0	163790	153190	111320	101470	102280	73765	0	0	0	0	0	0	0	0	0	0	0	0	1183200	1134500	802940	882000	885300
O75607|NPM3_HUMAN	Nucleoplasmin-3 OS=Homo sapiens	NPM3	O75607|NPM3_HUMAN	O75607|NPM3_HUMAN	Nucleoplasmin-3 OS=Homo sapiens GN=NPM3 PE=1 SV=3	1	2	24.7	19.343	178	0	13.726	1	3	2	0	0	0			27157000	3394700	9	385810	0	0	514940	569230	534440	642240	585270	162740	0	0	0	0	0	0	0	0	0	4107100	0	0	1885500	2363000	2172800	3194800	2758800
O75955-2|FLOT1_HUMAN	Isoform 2 of Flotillin-1 OS=Homo sapiens	FLOT1	O75955-2|FLOT1_HUMAN;O75955|FLOT1_HUMAN	O75955-2|FLOT1_HUMAN;O75955|FLOT1_HUMAN	Isoform 2 of Flotillin-1 OS=Homo sapiens GN=FLOT1;Flotillin-1 OS=Homo sapiens GN=FLOT1 PE=1 SV=3	2	2	8.4	42.08	379	0	12.825	0	0	0	3	1	3			22545000	939380	8	0	0	0	0	0	0	0	0	0	167480	58129	286480	30982	132380	0	133760	60412	69767	0	0	0	0	0	0	0	0
O76021|RL1D1_HUMAN	Ribosomal L1 domain-containing protein 1 OS=Homo sapiens	RSL1D1	O76021|RL1D1_HUMAN;O76021-2|RL1D1_HUMAN	O76021|RL1D1_HUMAN;O76021-2|RL1D1_HUMAN	Ribosomal L1 domain-containing protein 1 OS=Homo sapiens GN=RSL1D1 PE=1 SV=3;Isoform 2 of Ribosomal L1 domain-containing protein 1 OS=Homo sapiens GN=RSL1D1	2	14	33.7	54.972	490	0	171.36	3	3	3	0	0	1			522780000	23763000	74	1182200	1267700	809320	3267600	3669300	2931800	3392200	3618300	3254500	0	0	0	29986	51794	27297	86768	83370	90398	18383000	19420000	14665000	15541000	65027000	16890000	76292000	77093000
O94832|MYO1D_HUMAN	Unconventional myosin-Id OS=Homo sapiens	MYO1D	O94832|MYO1D_HUMAN	O94832|MYO1D_HUMAN	Unconventional myosin-Id OS=Homo sapiens GN=MYO1D PE=1 SV=2	1	2	2.1	116.2	1006	0	11.334	0	3	0	0	0	0			21019000	339010	4	9553.5	7121.6	7410.2	62658	62074	66747	42913	49429	31105	0	0	0	0	0	0	0	0	0	1171900	1026000	1146800	2131700	2471000	1801100	1355900	1562800
O94905|ERLN2_HUMAN	Erlin-2 OS=Homo sapiens	ERLIN2	O94905|ERLN2_HUMAN;O75477|ERLN1_HUMAN	O94905|ERLN2_HUMAN;O75477|ERLN1_HUMAN	Erlin-2 OS=Homo sapiens GN=ERLIN2 PE=1 SV=1;Erlin-1 OS=Homo sapiens GN=ERLIN1 PE=1 SV=1	2	4	12.7	37.839	339	0	27.598	0	0	0	2	0	2			55714000	2653000	7	0	0	0	0	0	0	0	0	0	379390	260540	183150	165840	320860	266360	488370	238120	350390	0	0	0	0	0	0	0	0
O95232|LC7L3_HUMAN	Luc7-like protein 3 OS=Homo sapiens	LUC7L3	O95232|LC7L3_HUMAN;O95232-2|LC7L3_HUMAN	O95232|LC7L3_HUMAN;O95232-2|LC7L3_HUMAN	Luc7-like protein 3 OS=Homo sapiens GN=LUC7L3 PE=1 SV=2;Isoform 2 of Luc7-like protein 3 OS=Homo sapiens GN=LUC7L3	2	3	6.5	51.466	432	0	37.706	3	3	3	0	0	0			30745000	1618200	13	198720	118740	90693	185160	234310	130270	253670	172680	233940	0	0	0	0	0	0	0	0	0	4797900	4799600	2786500	1137700	1959200	2879900	1939700	1560400
O95758-1|PTBP3_HUMAN	Isoform 1 of Polypyrimidine tract-binding protein 3 OS=Homo sapiens	PTBP3	O95758-1|PTBP3_HUMAN;O95758-6|PTBP3_HUMAN;O95758-2|PTBP3_HUMAN;O95758|PTBP3_HUMAN;O95758-5|PTBP3_HUMAN;O95758-4|PTBP3_HUMAN;O95758-7|PTBP3_HUMAN	O95758-1|PTBP3_HUMAN;O95758-6|PTBP3_HUMAN;O95758-2|PTBP3_HUMAN;O95758|PTBP3_HUMAN;O95758-5|PTBP3_HUMAN;O95758-4|PTBP3_HUMAN;O95758-7|PTBP3_HUMAN	Isoform 1 of Polypyrimidine tract-binding protein 3 OS=Homo sapiens GN=PTBP3;Isoform 6 of Polypyrimidine tract-binding protein 3 OS=Homo sapiens GN=PTBP3;Isoform 2 of Polypyrimidine tract-binding protein 3 OS=Homo sapiens GN=PTBP3;Polypyrimidine tract-bind	7	3	13.8	56.501	521	0	16.666	0	2	3	0	0	0			28539000	1678700	5	76141	95825	88584	402060	0	283390	150630	391010	191100	0	0	0	0	0	0	0	0	0	1955100	2427000	2506800	2517200	0	2627700	2485000	3015200
O95816|BAG2_HUMAN	BAG family molecular chaperone regulator 2 OS=Homo sapiens	BAG2	O95816|BAG2_HUMAN;O95816-2|BAG2_HUMAN	O95816|BAG2_HUMAN;O95816-2|BAG2_HUMAN	BAG family molecular chaperone regulator 2 OS=Homo sapiens GN=BAG2 PE=1 SV=1;Isoform 2 of BAG family molecular chaperone regulator 2 OS=Homo sapiens GN=BAG2	2	4	20.9	23.772	211	0	24.375	0	3	2	0	0	0			20620000	1472800	8	95333	0	71994	118160	116270	593290	0	93013	384760	0	0	0	0	0	0	0	0	0	2418500	0	2313300	1751600	1767000	1771000	0	967660
O96008-2|TOM40_HUMAN	Isoform 2 of Mitochondrial import receptor subunit TOM40 homolog OS=Homo sapiens	TOMM40	O96008-2|TOM40_HUMAN;O96008|TOM40_HUMAN	O96008-2|TOM40_HUMAN;O96008|TOM40_HUMAN	Isoform 2 of Mitochondrial import receptor subunit TOM40 homolog OS=Homo sapiens GN=TOMM40;Mitochondrial import receptor subunit TOM40 homolog OS=Homo sapiens GN=TOMM40 PE=1 SV=1	2	7	27.7	34.441	329	0	223.8	0	0	0	3	3	3			185270000	23159000	42	0	0	0	0	0	0	0	0	0	3774300	3665400	2786300	2048000	820550	541860	3374200	3540600	2608100	0	0	0	0	0	0	0	0
P00403|COX2_HUMAN	Cytochrome c oxidase subunit 2 OS=Homo sapiens	MT-CO2	P00403|COX2_HUMAN	P00403|COX2_HUMAN	Cytochrome c oxidase subunit 2 OS=Homo sapiens GN=MT-CO2 PE=1 SV=1	1	2	7.5	25.565	227	0	35.455	0	3	0	3	3	3			155740000	19468000	21	0	0	0	188570	222890	134560	98524	142570	0	2553700	5582800	3220100	945250	946330	1050600	1297000	1458500	1626400	0	0	0	1625000	1969200	895380	798300	1115900
P00558-2|PGK1_HUMAN	Isoform 2 of Phosphoglycerate kinase 1 OS=Homo sapiens	PGK1	P00558-2|PGK1_HUMAN;P00558|PGK1_HUMAN	P00558-2|PGK1_HUMAN;P00558|PGK1_HUMAN	Isoform 2 of Phosphoglycerate kinase 1 OS=Homo sapiens GN=PGK1;Phosphoglycerate kinase 1 OS=Homo sapiens GN=PGK1 PE=1 SV=3	2	3	13.4	41.428	389	0	31.822	2	3	2	0	2	3			52741000	2028500	17	0	148020	78307	113260	117490	196010	0	146460	40176	0	0	131130	179410	59291	123940	245910	210590	238510	0	5222300	3343600	2144800	2281000	2767600	0	2868700
P01023|A2MG_HUMAN	Alpha-2-macroglobulin OS=Homo sapiens	A2M	P01023|A2MG_HUMAN;P20742-2|PZP_HUMAN;P20742|PZP_HUMAN	P01023|A2MG_HUMAN;P20742-2|PZP_HUMAN;P20742|PZP_HUMAN	Alpha-2-macroglobulin OS=Homo sapiens GN=A2M PE=1 SV=3;Isoform 2 of Pregnancy zone protein OS=Homo sapiens GN=PZP;Pregnancy zone protein OS=Homo sapiens GN=PZP PE=1 SV=4	3	3	2.2	163.29	1474	0	18.618	2	3	3	3	2	3			256360000	3560600	29	123860	146100	168590	156980	210420	174830	160940	162380	163580	158760	226350	250240	159420	251900	256730	304210	306210	179120	11144000	13666000	18464000	8522000	11318000	9287900	10161000	10173000
P02008|HBAZ_HUMAN	Hemoglobin subunit zeta OS=Homo sapiens	HBZ	P02008|HBAZ_HUMAN	P02008|HBAZ_HUMAN	Hemoglobin subunit zeta OS=Homo sapiens GN=HBZ PE=1 SV=2	1	6	49.3	15.637	142	0	161.91	3	3	3	2	2	3			652900000	59354000	61	5469300	5045400	4498200	7888800	7337300	6933600	6642000	5743800	5677800	484170	336830	363570	448780	305350	388300	637330	542170	611780	52780000	44293000	53528000	57063000	53861000	49668000	52017000	46920000
P02545-3|LMNA_HUMAN	Isoform ADelta10 of Prelamin-A/C OS=Homo sapiens	LMNA	P02545-3|LMNA_HUMAN;P02545|LMNA_HUMAN;P02545-2|LMNA_HUMAN;P02545-6|LMNA_HUMAN;P02545-5|LMNA_HUMAN;P02545-4|LMNA_HUMAN	P02545-3|LMNA_HUMAN;P02545|LMNA_HUMAN;P02545-2|LMNA_HUMAN;P02545-6|LMNA_HUMAN;P02545-5|LMNA_HUMAN;P02545-4|LMNA_HUMAN	Isoform ADelta10 of Prelamin-A/C OS=Homo sapiens GN=LMNA;Prelamin-A/C OS=Homo sapiens GN=LMNA PE=1 SV=1;Isoform C of Prelamin-A/C OS=Homo sapiens GN=LMNA;Isoform 6 of Prelamin-A/C OS=Homo sapiens GN=LMNA;Isoform 5 of Prelamin-A/C OS=Homo sapiens GN=LMNA;Is	6	10	25.1	70.66	634	0	78.141	3	3	3	0	0	1			187690000	4577900	27	46414	0	46341	307180	264040	209200	225800	275950	275930	320470	303990	258490	389760	325010	278650	392050	352380	306250	0	0	0	0	0	0	0	0
P02751-12|FINC_HUMAN	Isoform 12 of Fibronectin OS=Homo sapiens	FN1	P02751-12|FINC_HUMAN;P02751-10|FINC_HUMAN;P02751-5|FINC_HUMAN;P02751-9|FINC_HUMAN;P02751-14|FINC_HUMAN;P02751-13|FINC_HUMAN;P02751-8|FINC_HUMAN;P02751-17|FINC_HUMAN;P02751-3|FINC_HUMAN;P02751-11|FINC_HUMAN;P02751|FINC_HUMAN;P02751-7|FINC_HUMAN;P02751-15|FINC_HUMAN;P02751-6|FINC_HUMAN;P02751-4|FINC_HUMAN;P02751-2|FINC_HUMAN;P02751-16|FINC_HUMAN	P02751-12|FINC_HUMAN;P02751-10|FINC_HUMAN;P02751-5|FINC_HUMAN;P02751-9|FINC_HUMAN;P02751-14|FINC_HUMAN;P02751-13|FINC_HUMAN;P02751-8|FINC_HUMAN;P02751-17|FINC_HUMAN;P02751-3|FINC_HUMAN;P02751-11|FINC_HUMAN;P02751|FINC_HUMAN;P02751-7|FINC_HUMAN;P02751-15|FINC_HUMAN;P02751-6|FINC_HUMAN;P02751-4|FINC_HUMAN	Isoform 12 of Fibronectin OS=Homo sapiens GN=FN1;Isoform 10 of Fibronectin OS=Homo sapiens GN=FN1;Isoform 5 of Fibronectin OS=Homo sapiens GN=FN1;Isoform 9 of Fibronectin OS=Homo sapiens GN=FN1;Isoform 14 of Fibronectin OS=Homo sapiens GN=FN1;Isoform 13 of	17	7	6	221.29	2008	0	65.452	3	0	1	0	0	0			155270000	1784700	19	451400	368160	394310	49346	38999	108510	123470	137440	113010	0	0	0	0	0	0	0	0	0	49352000	41959000	36191000	1427800	967660	4259400	4985700	6137800
P02765|FETUA_HUMAN	Alpha-2-HS-glycoprotein OS=Homo sapiens	AHSG	P02765|FETUA_HUMAN	P02765|FETUA_HUMAN	Alpha-2-HS-glycoprotein OS=Homo sapiens GN=AHSG PE=1 SV=1	1	2	3.5	39.324	367	0	37.326	3	3	3	3	3	3			337970000	25997000	35	1711600	1470500	1241500	1312000	1517300	1348700	1608000	1430600	1680900	1266900	1507400	1352300	1435700	1535300	1654500	1982600	198470	1743000	18124000	19812000	17581000	9944000	12363000	11341000	13935000	13712000
P04004|VTNC_HUMAN	Vitronectin OS=Homo sapiens	VTN	P04004|VTNC_HUMAN	P04004|VTNC_HUMAN	Vitronectin OS=Homo sapiens GN=VTN PE=1 SV=1	1	2	3.8	54.305	478	0	59.695	3	3	3	0	0	3			199200000	8300000	34	700820	653420	543450	1149400	1069400	1029300	901050	1027100	875530	31880	56950	0	42912	30920	38379	52366	97111	0	16615000	16392000	15460000	16904000	16191000	15059000	15541000	18181000
P04181-2|OAT_HUMAN	Isoform 2 of Ornithine aminotransferase, mitochondrial OS=Homo sapiens	OAT	P04181-2|OAT_HUMAN;P04181|OAT_HUMAN	P04181-2|OAT_HUMAN;P04181|OAT_HUMAN	Isoform 2 of Ornithine aminotransferase, mitochondrial OS=Homo sapiens GN=OAT;Ornithine aminotransferase, mitochondrial OS=Homo sapiens GN=OAT PE=1 SV=1	2	3	14.6	32.853	301	0	18.371	0	3	0	0	0	0			9977800	712700	5	76360	0	76648	137770	0	421920	0	0	0	0	0	0	0	0	0	0	0	0	1692600	0	1894300	1708600	0	1824200	0	0
P04406-2|G3P_HUMAN	Isoform 2 of Glyceraldehyde-3-phosphate dehydrogenase OS=Homo sapiens	GAPDH	P04406-2|G3P_HUMAN;P04406|G3P_HUMAN	P04406-2|G3P_HUMAN;P04406|G3P_HUMAN	Isoform 2 of Glyceraldehyde-3-phosphate dehydrogenase OS=Homo sapiens GN=GAPDH;Glyceraldehyde-3-phosphate dehydrogenase OS=Homo sapiens GN=GAPDH PE=1 SV=3	2	8	44.7	31.548	293	0	106.77	3	3	3	1	0	3			208340000	13890000	42	697050	1316000	1201000	2421000	1825300	2251800	1036900	889640	1057600	0	79459	116190	70852	73896	138310	203200	207070	304340	12431000	17737000	16417000	21283000	14137000	18834000	10933000	11519000
P04792|HSPB1_HUMAN	Heat shock protein beta-1 OS=Homo sapiens	HSPB1	P04792|HSPB1_HUMAN	P04792|HSPB1_HUMAN	Heat shock protein beta-1 OS=Homo sapiens GN=HSPB1 PE=1 SV=2	1	2	13.2	22.782	205	0	13.651	0	3	2	0	0	0			11175000	798190	7	0	0	0	172940	180000	362410	0	0	82836	0	0	0	0	0	0	0	0	0	0	0	0	1457500	1555300	0	0	0
P05114|HMGN1_HUMAN	Non-histone chromosomal protein HMG-14 OS=Homo sapiens	HMGN1	P05114|HMGN1_HUMAN	P05114|HMGN1_HUMAN	Non-histone chromosomal protein HMG-14 OS=Homo sapiens GN=HMGN1 PE=1 SV=3	1	4	66	10.659	100	0	64.998	2	3	3	0	1	2			492760000	123190000	28	1904300	2916200	2055200	18064000	19263000	19002000	15705000	21562000	18292000	0	0	0	594460	806140	332670	461830	1283800	948770	10943000	10759000	9130900	36904000	50835000	30251000	41797000	52068000
P05141|ADT2_HUMAN	ADP/ATP translocase 2 OS=Homo sapiens	SLC25A5	P05141|ADT2_HUMAN;Q9H0C2|ADT4_HUMAN	P05141|ADT2_HUMAN	ADP/ATP translocase 2 OS=Homo sapiens GN=SLC25A5 PE=1 SV=7	2	8	26.2	32.852	298	0	173.33	3	3	3	3	3	3			633280000	33330000	54	3315000	3452300	2204500	3603600	3760300	4410800	3051400	2998500	3647500	502130	505870	526090	236840	171370	196390	244120	258190	245450	56755000	65134000	53947000	46046000	36785000	43919000	50616000	37682000
P05204|HMGN2_HUMAN	Non-histone chromosomal protein HMG-17 OS=Homo sapiens	HMGN2	P05204|HMGN2_HUMAN	P05204|HMGN2_HUMAN	Non-histone chromosomal protein HMG-17 OS=Homo sapiens GN=HMGN2 PE=1 SV=3	1	8	64.4	9.3926	90	0	120.71	3	3	3	0	0	0			325980000	162990000	38	4655300	6217800	4119200	21350000	22097000	26305000	30502000	25897000	21848000	0	0	0	0	0	0	0	0	0	9044300	11948000	8379800	25643000	22005000	25643000	33387000	26817000
P05386|RLA1_HUMAN	60S acidic ribosomal protein P1 OS=Homo sapiens	RPLP1	P05386|RLA1_HUMAN	P05386|RLA1_HUMAN	60S acidic ribosomal protein P1 OS=Homo sapiens GN=RPLP1 PE=1 SV=1	1	3	84.2	11.514	114	0	323.31	3	3	3	3	3	3			249100000	83035000	41	3748200	5738000	7604100	7877500	8846900	7621100	5677400	5285600	4244500	3119000	2845400	3358000	1513700	2574600	1401000	3974200	3960800	3644900	10293000	10230000	14989000	11669000	10531000	12611000	17319000	16246000
P05387|RLA2_HUMAN	60S acidic ribosomal protein P2 OS=Homo sapiens	RPLP2	P05387|RLA2_HUMAN	P05387|RLA2_HUMAN	60S acidic ribosomal protein P2 OS=Homo sapiens GN=RPLP2 PE=1 SV=1	1	3	21.7	11.665	115	0	24.457	0	2	1	0	0	1			21050000	4210000	4	0	0	0	944440	565670	468750	774930	571960	0	0	0	0	0	0	209970	212610	261440	200230	0	0	0	1532600	1397600	2190800	1772700	1168800
P05388-2|RLA0_HUMAN	Isoform 2 of 60S acidic ribosomal protein P0 OS=Homo sapiens	RPLP0	P05388-2|RLA0_HUMAN;P05388|RLA0_HUMAN;Q8NHW5|RLA0L_HUMAN	P05388-2|RLA0_HUMAN;P05388|RLA0_HUMAN;Q8NHW5|RLA0L_HUMAN	Isoform 2 of 60S acidic ribosomal protein P0 OS=Homo sapiens GN=RPLP0;60S acidic ribosomal protein P0 OS=Homo sapiens GN=RPLP0 PE=1 SV=1;60S acidic ribosomal protein P0-like OS=Homo sapiens GN=RPLP0P6 PE=5 SV=1	3	5	33.7	27.435	255	0	35.701	1	3	3	0	1	3			91209000	7016100	20	128240	425950	368930	475020	1200800	1124900	650120	650370	499520	0	0	0	212340	233380	203370	316980	169670	356520	3809300	4242700	5593100	3983200	4882700	5943600	4270100	4773900
P05455|LA_HUMAN	Lupus La protein OS=Homo sapiens	SSB	P05455|LA_HUMAN	P05455|LA_HUMAN	Lupus La protein OS=Homo sapiens GN=SSB PE=1 SV=2	1	4	15.4	46.836	408	0	29.003	0	3	3	0	0	0			35939000	1633600	12	62636	135070	0	305730	262740	126950	214290	424250	101910	0	0	0	0	0	0	0	0	0	3291900	2874600	0	3052900	3104600	3239900	3448100	3643100
P05976-2|MYL1_HUMAN	Isoform MLC3 of Myosin light chain 1/3, skeletal muscle isoform OS=Homo sapiens	MYL1	P05976-2|MYL1_HUMAN;CON__sp|P02602|MYL1_RABIT;P05976|MYL1_HUMAN	P05976-2|MYL1_HUMAN;CON__sp|P02602|MYL1_RABIT;P05976|MYL1_HUMAN	Isoform MLC3 of Myosin light chain 1/3, skeletal muscle isoform OS=Homo sapiens GN=MYL1;;Myosin light chain 1/3, skeletal muscle isoform OS=Homo sapiens GN=MYL1 PE=2 SV=3	3	2	16.7	16.684	150	0	66.208	0	2	3	3	3	3			528830000	52883000	38	0	0	115060	478210	624430	430720	571660	471100	663540	4538100	4073200	4863500	5796400	5314300	5258400	6394400	6639900	6649800	0	0	1514000	3303100	3804400	2970600	4751100	3899000
P06576|ATPB_HUMAN	ATP synthase subunit beta, mitochondrial OS=Homo sapiens	ATP5B	P06576|ATPB_HUMAN	P06576|ATPB_HUMAN	ATP synthase subunit beta, mitochondrial OS=Homo sapiens GN=ATP5B PE=1 SV=3	1	13	39.5	56.559	529	0	263.15	3	3	3	2	3	3			499480000	17223000	102	622640	838810	508540	1925800	1809500	2135400	2333900	1689700	1619200	125140	220810	137310	390980	369700	381910	676160	689720	748000	28933000	32223000	24928000	24266000	26937000	28013000	29665000	27358000
P06733-2|ENOA_HUMAN	Isoform MBP-1 of Alpha-enolase OS=Homo sapiens	ENO1	P06733-2|ENOA_HUMAN;P06733|ENOA_HUMAN;P13929-3|ENOB_HUMAN;P09104-2|ENOG_HUMAN;P13929-2|ENOB_HUMAN;P13929|ENOB_HUMAN;P09104|ENOG_HUMAN	P06733-2|ENOA_HUMAN;P06733|ENOA_HUMAN	Isoform MBP-1 of Alpha-enolase OS=Homo sapiens GN=ENO1;Alpha-enolase OS=Homo sapiens GN=ENO1 PE=1 SV=2	7	6	35.2	36.928	341	0	116.94	2	3	3	2	3	3			172040000	10120000	32	473960	541060	0	1511700	760570	813170	603060	649030	389840	122640	203180	79574	607380	397810	674960	755440	795350	741200	12465000	11269000	0	7536200	8190900	6765200	6687900	7823100
P06748|NPM_HUMAN	Nucleophosmin OS=Homo sapiens	NPM1	P06748|NPM_HUMAN;P06748-2|NPM_HUMAN;P06748-3|NPM_HUMAN	P06748|NPM_HUMAN;P06748-2|NPM_HUMAN;P06748-3|NPM_HUMAN	Nucleophosmin OS=Homo sapiens GN=NPM1 PE=1 SV=2;Isoform 2 of Nucleophosmin OS=Homo sapiens GN=NPM1;Isoform 3 of Nucleophosmin OS=Homo sapiens GN=NPM1	3	21	59.9	32.575	294	0	323.31	3	3	3	3	3	3			5453700000	454480000	325	25737000	26268000	25601000	63649000	44812000	49793000	56267000	52369000	45807000	11129000	9523000	11281000	4832200	4359300	6263200	4526500	5685900	6574800	348280000	352620000	390080000	385170000	348590000	352750000	340680000	379580000
P06753-2|TPM3_HUMAN	Isoform 2 of Tropomyosin alpha-3 chain OS=Homo sapiens	TPM3	P06753-2|TPM3_HUMAN;P06753-3|TPM3_HUMAN;P06753-5|TPM3_HUMAN;P06753-4|TPM3_HUMAN;P06753-7|TPM3_HUMAN	P06753-2|TPM3_HUMAN;P06753-3|TPM3_HUMAN;P06753-5|TPM3_HUMAN;P06753-4|TPM3_HUMAN	Isoform 2 of Tropomyosin alpha-3 chain OS=Homo sapiens GN=TPM3;Isoform 3 of Tropomyosin alpha-3 chain OS=Homo sapiens GN=TPM3;Isoform 5 of Tropomyosin alpha-3 chain OS=Homo sapiens GN=TPM3;Isoform 4 of Tropomyosin alpha-3 chain OS=Homo sapiens GN=TPM3	5	28	74.2	29.032	248	0	323.31	0	3	3	3	3	3			4214500000	263410000	370	653630	361140	425180	3688800	4071500	4028200	3195200	3339500	3869000	15211000	13362000	14119000	29419000	32793000	32131000	34580000	34395000	33766000	11856000	6870100	9813500	58801000	63391000	57724000	51419000	57264000
P06753-6|TPM3_HUMAN	Isoform 6 of Tropomyosin alpha-3 chain OS=Homo sapiens	TPM3	P06753-6|TPM3_HUMAN;P06753|TPM3_HUMAN	P06753-6|TPM3_HUMAN;P06753|TPM3_HUMAN	Isoform 6 of Tropomyosin alpha-3 chain OS=Homo sapiens GN=TPM3;Tropomyosin alpha-3 chain OS=Homo sapiens GN=TPM3 PE=1 SV=2	2	2	77.4	28.922	248	0	17.735	0	0	0	0	3	1			26441000	1762700	3	0	0	0	0	0	0	0	0	0	0	0	0	272870	331950	153920	351800	652190	0	0	0	0	0	0	0	0	0
P07437|TBB5_HUMAN	Tubulin beta chain OS=Homo sapiens	TUBB	P07437|TBB5_HUMAN;A6NNZ2|TBB8L_HUMAN;Q9H4B7|TBB1_HUMAN	P07437|TBB5_HUMAN	Tubulin beta chain OS=Homo sapiens GN=TUBB PE=1 SV=2	3	6	71.6	49.67	444	0	323.31	3	3	3	3	3	3			1325300000	66265000	168	3319700	2592300	2628800	7195300	7498000	6649100	5156700	5306100	4635500	1858900	2257200	2192000	2021100	2128200	1820700	3114000	2884600	3007100	68424000	68605000	69266000	82737000	86104000	71913000	77923000	73893000
P07737|PROF1_HUMAN	Profilin-1 OS=Homo sapiens	PFN1	P07737|PROF1_HUMAN	P07737|PROF1_HUMAN	Profilin-1 OS=Homo sapiens GN=PFN1 PE=1 SV=2	1	2	20	15.054	140	0	21.861	3	2	3	0	1	2			46523000	5169200	11	543050	422530	207540	495590	373950	429450	420020	325210	453780	0	0	0	249770	0	254380	393660	303410	296840	3970000	2934600	2510200	2891300	2245400	2501800	2948500	2273400
P07900|HS90A_HUMAN	Heat shock protein HSP 90-alpha OS=Homo sapiens	HSP90AA1	P07900|HS90A_HUMAN;P07900-2|HS90A_HUMAN	P07900|HS90A_HUMAN;P07900-2|HS90A_HUMAN	Heat shock protein HSP 90-alpha OS=Homo sapiens GN=HSP90AA1 PE=1 SV=5;Isoform 2 of Heat shock protein HSP 90-alpha OS=Homo sapiens GN=HSP90AA1	2	11	31.8	84.659	732	0	158.27	3	3	3	3	0	3			195610000	5927700	40	557070	535480	410460	662190	471450	854030	499550	595910	486310	213910	139680	107530	98882	57801	50056	75230	49597	62528	12425000	13479000	10003000	8264900	6484300	10714000	7388200	8397500
P07910-2|HNRPC_HUMAN	Isoform C1 of Heterogeneous nuclear ribonucleoproteins C1/C2 OS=Homo sapiens	HNRNPC	P07910-2|HNRPC_HUMAN;P07910-4|HNRPC_HUMAN	P07910-2|HNRPC_HUMAN;P07910-4|HNRPC_HUMAN	Isoform C1 of Heterogeneous nuclear ribonucleoproteins C1/C2 OS=Homo sapiens GN=HNRNPC;Isoform 4 of Heterogeneous nuclear ribonucleoproteins C1/C2 OS=Homo sapiens GN=HNRNPC	2	23	64.2	32.337	293	0	323.31	3	3	3	3	3	3			3772800000	209600000	272	13299000	12227000	9890600	33287000	29822000	30905000	27557000	24932000	24839000	265360	422420	177980	416920	205890	205730	262740	429850	450950	232100000	235900000	227560000	354950000	329680000	334670000	377680000	322110000
P07998|RNAS1_HUMAN	Ribonuclease pancreatic OS=Homo sapiens	RNASE1	P07998|RNAS1_HUMAN	P07998|RNAS1_HUMAN	Ribonuclease pancreatic OS=Homo sapiens GN=RNASE1 PE=1 SV=4	1	5	51.3	17.644	156	0	103.42	3	3	3	0	0	0			368120000	52589000	54	4982300	4989600	3648100	4894800	6442000	6482900	6750200	7359600	7039200	0	0	0	0	0	0	0	0	0	35719000	36758000	35618000	25067000	26468000	26534000	32097000	32496000
P08047-3|SP1_HUMAN	Isoform 3 of Transcription factor Sp1 OS=Homo sapiens	SP1	P08047-3|SP1_HUMAN;P08047-2|SP1_HUMAN;P08047|SP1_HUMAN	P08047-3|SP1_HUMAN;P08047-2|SP1_HUMAN;P08047|SP1_HUMAN	Isoform 3 of Transcription factor Sp1 OS=Homo sapiens GN=SP1;Isoform 2 of Transcription factor Sp1 OS=Homo sapiens GN=SP1;Transcription factor Sp1 OS=Homo sapiens GN=SP1 PE=1 SV=3	3	2	4.6	75.823	737	0	23.139	3	2	3	0	0	0			7715700	771570	9	98741	87400	150120	93874	69059	0	79464	89230	103690	0	0	0	0	0	0	0	0	0	987410	960490	1873400	565100	426200	0	575580	643620
P08238|HS90B_HUMAN	Heat shock protein HSP 90-beta OS=Homo sapiens	HSP90AB1	P08238|HS90B_HUMAN;Q58FF7|H90B3_HUMAN;Q14568|HS902_HUMAN;Q58FF6|H90B4_HUMAN	P08238|HS90B_HUMAN	Heat shock protein HSP 90-beta OS=Homo sapiens GN=HSP90AB1 PE=1 SV=4	4	29	42.8	83.263	724	0	323.31	3	3	3	3	3	3			2341800000	70962000	292	5557700	4393100	3976300	6829000	6533400	5981300	5776100	5230500	5613400	2263300	1997700	2241500	1802200	1980900	2018800	2886200	2905100	2976100	162800000	142300000	160480000	120710000	119530000	108720000	120010000	124950000
P08243-3|ASNS_HUMAN	Isoform 3 of Asparagine synthetase [glutamine-hydrolyzing] OS=Homo sapiens	ASNS	P08243-3|ASNS_HUMAN;P08243-2|ASNS_HUMAN;P08243|ASNS_HUMAN	P08243-3|ASNS_HUMAN;P08243-2|ASNS_HUMAN;P08243|ASNS_HUMAN	Isoform 3 of Asparagine synthetase [glutamine-hydrolyzing] OS=Homo sapiens GN=ASNS;Isoform 2 of Asparagine synthetase [glutamine-hydrolyzing] OS=Homo sapiens GN=ASNS;Asparagine synthetase [glutamine-hydrolyzing] OS=Homo sapiens GN=ASNS PE=1 SV=4	3	4	18.8	54.817	478	0	31.112	0	0	0	0	2	3			45930000	1837200	10	0	0	0	0	0	0	0	0	0	0	0	0	274520	299120	304350	293440	329810	335970	0	0	0	0	0	0	0	0
P08708|RS17_HUMAN	40S ribosomal protein S17 OS=Homo sapiens	RPS17	P08708|RS17_HUMAN	P08708|RS17_HUMAN	40S ribosomal protein S17 OS=Homo sapiens GN=RPS17 PE=1 SV=2	1	7	60.7	15.55	135	0	60.726	3	3	3	3	1	0			289230000	57845000	33	4831500	3789100	3529500	8786200	6596600	7329700	9094700	7496200	3384900	1448900	573380	593140	0	391220	0	0	0	0	20602000	19463000	21548000	24784000	14592000	19785000	16941000	28209000
P08865|RSSA_HUMAN	40S ribosomal protein SA OS=Homo sapiens	RPSA	P08865|RSSA_HUMAN	P08865|RSSA_HUMAN	40S ribosomal protein SA OS=Homo sapiens GN=RPSA PE=1 SV=4	1	5	25.4	32.854	295	0	78.165	3	3	3	3	1	3			152820000	11756000	24	951580	903300	608160	1701300	1115000	1195000	1057800	1079600	1378500	193550	196640	179100	140660	205930	0	287910	240620	320960	8724400	10525000	8695600	10651000	7012100	7399400	8966000	8372400
P09211|GSTP1_HUMAN	Glutathione S-transferase P OS=Homo sapiens	GSTP1	P09211|GSTP1_HUMAN	P09211|GSTP1_HUMAN	Glutathione S-transferase P OS=Homo sapiens GN=GSTP1 PE=1 SV=2	1	2	17.1	23.356	210	0	28.083	2	3	3	0	0	3			47747000	4340600	13	234390	141020	180660	692760	550240	514210	508160	371900	449090	0	0	0	0	99408	0	120530	258900	219390	3282400	2051100	3157100	3784400	2832000	2338600	3283800	3756600
P09493-5|TPM1_HUMAN	Isoform 5 of Tropomyosin alpha-1 chain OS=Homo sapiens	TPM1	P09493-5|TPM1_HUMAN	P09493-5|TPM1_HUMAN	Isoform 5 of Tropomyosin alpha-1 chain OS=Homo sapiens GN=TPM1	1	4	35.5	28.385	245	0	37.334	0	1	0	0	3	3			56825000	4058900	12	0	0	0	0	0	0	0	0	0	0	0	208900	699540	535670	508880	935240	650480	520230	0	0	0	0	0	0	0	0
P09651-3|ROA1_HUMAN	Isoform 2 of Heterogeneous nuclear ribonucleoprotein A1 OS=Homo sapiens	HNRNPA1	P09651-3|ROA1_HUMAN;P09651-2|ROA1_HUMAN;P09651|ROA1_HUMAN;Q32P51|RA1L2_HUMAN	P09651-3|ROA1_HUMAN;P09651-2|ROA1_HUMAN;P09651|ROA1_HUMAN	Isoform 2 of Heterogeneous nuclear ribonucleoprotein A1 OS=Homo sapiens GN=HNRNPA1;Isoform A1-A of Heterogeneous nuclear ribonucleoprotein A1 OS=Homo sapiens GN=HNRNPA1;Heterogeneous nuclear ribonucleoprotein A1 OS=Homo sapiens GN=HNRNPA1 PE=1 SV=5	4	26	81.3	29.386	267	0	323.31	3	3	3	3	3	3			4239300000	282620000	335	9208800	10766000	9029900	45889000	49359000	50181000	31374000	36260000	36563000	329820	373860	355270	418340	363200	297830	581030	641120	631550	137200000	132070000	155450000	416050000	435780000	446340000	359430000	401530000
P09669|COX6C_HUMAN	Cytochrome c oxidase subunit 6C OS=Homo sapiens	COX6C	P09669|COX6C_HUMAN	P09669|COX6C_HUMAN	Cytochrome c oxidase subunit 6C OS=Homo sapiens GN=COX6C PE=1 SV=2	1	2	28	8.7813	75	0	13.361	0	0	0	3	0	2			75804000	18951000	8	0	0	0	0	0	0	0	0	0	3652900	2970700	3223200	1067600	1123300	962210	1568700	2927200	1455100	0	0	0	0	0	0	0	0
P09874|PARP1_HUMAN	Poly [ADP-ribose] polymerase 1 OS=Homo sapiens	PARP1	P09874|PARP1_HUMAN	P09874|PARP1_HUMAN	Poly [ADP-ribose] polymerase 1 OS=Homo sapiens GN=PARP1 PE=1 SV=4	1	15	21.9	113.08	1014	0	155.04	3	3	3	0	0	0			284360000	5575600	64	286180	187470	266160	1024600	826850	959890	687690	582510	754300	0	0	0	0	0	0	0	0	0	25128000	20195000	17051000	23204000	23181000	21495000	24825000	23753000
P0DMV9|HS71B_HUMAN	Heat shock 70 kDa protein 1B OS=Homo sapiens	HSPA1B	P0DMV9|HS71B_HUMAN;P0DMV8|HS71A_HUMAN;P0DMV8-2|HS71A_HUMAN;P34931|HS71L_HUMAN	P0DMV9|HS71B_HUMAN;P0DMV8|HS71A_HUMAN;P0DMV8-2|HS71A_HUMAN	Heat shock 70 kDa protein 1B OS=Homo sapiens GN=HSPA1B PE=1 SV=1;Heat shock 70 kDa protein 1A OS=Homo sapiens GN=HSPA1A PE=1 SV=1;Isoform 2 of Heat shock 70 kDa protein 1A OS=Homo sapiens GN=HSPA1A	4	6	17	70.051	641	0	68.351	3	3	3	0	2	3			135810000	4244100	37	356820	323420	147880	469900	622650	529690	583410	517110	494650	0	0	0	0	48666	54105	55567	0	40254	12154000	11887000	8732700	8790300	11572000	8207000	10225000	10720000
P0DOX6|IGM_HUMAN	Immunoglobulin mu heavy chain OS=Homo sapiens		P0DOX6|IGM_HUMAN	P0DOX6|IGM_HUMAN	Immunoglobulin mu heavy chain OS=Homo sapiens PE=1 SV=1	1	2	1.9	63.371	576	0	11.99	3	3	0	3	2	2			659270000	23545000	17	2247600	2840900	1979200	1203200	1204000	1208000	1045500	903230	21627	2607000	2527500	2122700	666870	537680	616630	542220	684930	586560	62182000	75858000	68408000	20060000	20569000	20104000	20875000	16599000
P0DOX8|IGL1_HUMAN	Immunoglobulin lambda-1 light chain OS=Homo sapiens		P0DOX8|IGL1_HUMAN;B9A064|IGLL5_HUMAN;P0CG04|IGLC1_HUMAN;P0CF74|IGLC6_HUMAN;P01700|LV147_HUMAN;P01699|LV144_HUMAN;P01709|LV208_HUMAN;P01703|LV140_HUMAN;A0A075B6J9|LV218_HUMAN;P01706|LV211_HUMAN	P0DOX8|IGL1_HUMAN;B9A064|IGLL5_HUMAN	Immunoglobulin lambda-1 light chain OS=Homo sapiens PE=1 SV=1;Immunoglobulin lambda-like polypeptide 5 OS=Homo sapiens GN=IGLL5 PE=2 SV=2	10	3	16.2	22.83	216	0	22	3	3	3	3	3	3			2479900000	247990000	41	15012000	13238000	12723000	15158000	13736000	13229000	12140000	11973000	12843000	15776000	13043000	11146000	13976000	15850000	15230000	15485000	15244000	12186000	129140000	127810000	138560000	85171000	95486000	84886000	98341000	96483000
P10412|H14_HUMAN	Histone H1.4 OS=Homo sapiens	HIST1H1E	P10412|H14_HUMAN	P10412|H14_HUMAN	Histone H1.4 OS=Homo sapiens GN=HIST1H1E PE=1 SV=2	1	4	44.7	21.865	219	0	103.14	3	3	3	3	3	3			1538600000	170960000	84	10447000	8259400	8759200	20477000	18635000	17532000	23108000	23706000	22770000	1283700	1645500	1382400	2087400	1879800	1945600	2323900	2251100	2467200	75690000	86080000	73907000	102260000	95630000	91216000	134870000	148300000
P10606|COX5B_HUMAN	Cytochrome c oxidase subunit 5B, mitochondrial OS=Homo sapiens	COX5B	P10606|COX5B_HUMAN	P10606|COX5B_HUMAN	Cytochrome c oxidase subunit 5B, mitochondrial OS=Homo sapiens GN=COX5B PE=1 SV=2	1	6	49.6	13.696	129	0	59.802	0	0	0	3	3	3			328650000	41082000	55	0	0	0	0	0	0	0	0	0	5951200	5976500	5901300	3215800	3493600	3046600	4649200	4337400	4510000	0	0	0	0	0	0	0	0
P10809|CH60_HUMAN	60 kDa heat shock protein, mitochondrial OS=Homo sapiens	HSPD1	P10809|CH60_HUMAN;P10809-2|CH60_HUMAN	P10809|CH60_HUMAN	60 kDa heat shock protein, mitochondrial OS=Homo sapiens GN=HSPD1 PE=1 SV=2	2	21	53.9	61.054	573	0	323.31	3	3	3	3	3	3			1095700000	34239000	160	2443100	2589300	1452100	4482100	3618700	3217300	4205300	3876200	3787900	536480	352090	301690	416860	451850	457940	716280	770330	563640	67269000	72822000	65591000	65176000	68478000	53180000	75267000	69899000
P11021|GRP78_HUMAN	78 kDa glucose-regulated protein OS=Homo sapiens	HSPA5	P11021|GRP78_HUMAN	P11021|GRP78_HUMAN	78 kDa glucose-regulated protein OS=Homo sapiens GN=HSPA5 PE=1 SV=2	1	10	22.3	72.332	654	0	106.49	3	3	3	3	3	2			317640000	10588000	55	729220	783830	537840	1052700	1091100	1047800	1153500	1015100	1060400	291970	246970	187520	241500	208970	183570	334300	264620	157260	23097000	20744000	21642000	12817000	15488000	12166000	20144000	16198000
P11142|HSP7C_HUMAN	Heat shock cognate 71 kDa protein OS=Homo sapiens	HSPA8	P11142|HSP7C_HUMAN;P11142-2|HSP7C_HUMAN;P54652|HSP72_HUMAN	P11142|HSP7C_HUMAN;P11142-2|HSP7C_HUMAN	Heat shock cognate 71 kDa protein OS=Homo sapiens GN=HSPA8 PE=1 SV=1;Isoform 2 of Heat shock cognate 71 kDa protein OS=Homo sapiens GN=HSPA8	3	26	41.2	70.897	646	0	323.31	3	3	3	3	3	3			3230000000	97879000	309	6045600	5288100	5094200	9653600	9788700	8897600	8354900	8046700	8420600	3415900	3165600	3079300	2562400	2672100	2668400	3451700	3717900	3555600	195700000	190720000	198110000	176240000	181060000	173170000	190340000	180430000
P11388|TOP2A_HUMAN	DNA topoisomerase 2-alpha OS=Homo sapiens	TOP2A	P11388|TOP2A_HUMAN;P11388-2|TOP2A_HUMAN;P11388-3|TOP2A_HUMAN;P11388-4|TOP2A_HUMAN	P11388|TOP2A_HUMAN;P11388-2|TOP2A_HUMAN;P11388-3|TOP2A_HUMAN;P11388-4|TOP2A_HUMAN	DNA topoisomerase 2-alpha OS=Homo sapiens GN=TOP2A PE=1 SV=3;Isoform 2 of DNA topoisomerase 2-alpha OS=Homo sapiens GN=TOP2A;Isoform 3 of DNA topoisomerase 2-alpha OS=Homo sapiens GN=TOP2A;Isoform 4 of DNA topoisomerase 2-alpha OS=Homo sapiens GN=TOP2A	4	25	24.3	174.38	1531	0	316.73	3	3	3	0	0	0			454900000	5616100	114	282040	243230	226880	872680	1086400	1045400	583740	717510	558210	0	0	0	0	0	0	0	0	0	30971000	35806000	31578000	37353000	40004000	41579000	37336000	33049000
P11586|C1TC_HUMAN	C-1-tetrahydrofolate synthase, cytoplasmic OS=Homo sapiens	MTHFD1	P11586|C1TC_HUMAN	P11586|C1TC_HUMAN	C-1-tetrahydrofolate synthase, cytoplasmic OS=Homo sapiens GN=MTHFD1 PE=1 SV=3	1	4	9.2	101.56	935	0	33.87	0	3	1	0	0	0			16157000	310710	5	0	0	0	51131	121710	48623	53785	0	35463	0	0	0	0	0	0	0	0	0	0	0	0	0	0	1519800	2025800	0
P11940-2|PABP1_HUMAN	Isoform 2 of Polyadenylate-binding protein 1 OS=Homo sapiens	PABPC1	P11940-2|PABP1_HUMAN;P11940|PABP1_HUMAN;Q13310-2|PABP4_HUMAN;Q13310|PABP4_HUMAN;Q13310-3|PABP4_HUMAN;Q4VXU2-2|PAP1L_HUMAN;Q4VXU2|PAP1L_HUMAN;Q96DU9-2|PABP5_HUMAN;Q96DU9|PABP5_HUMAN	P11940-2|PABP1_HUMAN;P11940|PABP1_HUMAN;Q13310-2|PABP4_HUMAN;Q13310|PABP4_HUMAN;Q13310-3|PABP4_HUMAN	Isoform 2 of Polyadenylate-binding protein 1 OS=Homo sapiens GN=PABPC1;Polyadenylate-binding protein 1 OS=Homo sapiens GN=PABPC1 PE=1 SV=2;Isoform 2 of Polyadenylate-binding protein 4 OS=Homo sapiens GN=PABPC4;Polyadenylate-binding protein 4 OS=Homo sapien	9	8	17.9	61.18	547	0	56.907	1	3	3	0	0	1			107460000	3358100	21	120940	90369	87937	500200	530120	530190	464670	471950	505410	0	0	0	0	0	11096	0	45266	0	7353800	6015300	5301500	8863700	7099900	6998200	8482500	8687700
P12268|IMDH2_HUMAN	Inosine-5-monophosphate dehydrogenase 2 OS=Homo sapiens	IMPDH2	P12268|IMDH2_HUMAN	P12268|IMDH2_HUMAN	Inosine-5-monophosphate dehydrogenase 2 OS=Homo sapiens GN=IMPDH2 PE=1 SV=2	1	3	9.7	55.804	514	0	24.48	0	3	2	0	0	0			26191000	1190500	10	152740	48107	62112	127050	280660	85008	180010	167310	87519	0	0	0	0	0	0	0	0	0	2839800	2057500	2655300	2217500	2820100	1481600	1992900	1746800
P12277|KCRB_HUMAN	Creatine kinase B-type OS=Homo sapiens	CKB	P12277|KCRB_HUMAN	P12277|KCRB_HUMAN	Creatine kinase B-type OS=Homo sapiens GN=CKB PE=1 SV=1	1	3	14.7	42.644	381	0	26.848	3	3	2	0	0	0			49755000	2926800	18	238660	389600	212870	435710	138490	682120	293780	345160	190380	0	0	0	0	0	0	0	0	0	5231200	5064500	4155400	4031200	3007400	4263900	3953000	4339900
P12829|MYL4_HUMAN	Myosin light chain 4 OS=Homo sapiens	MYL4	P12829|MYL4_HUMAN	P12829|MYL4_HUMAN	Myosin light chain 4 OS=Homo sapiens GN=MYL4 PE=1 SV=3	1	17	95.4	21.564	197	0	323.31	3	3	3	3	3	3			9521700000	732440000	474	6807300	6026100	4227300	29726000	17663000	17604000	18016000	14429000	22556000	66355000	65437000	68580000	60745000	61754000	58035000	73453000	67764000	73261000	83755000	82113000	78096000	149900000	133420000	132670000	162790000	153030000
P12956-2|XRCC6_HUMAN	Isoform 2 of X-ray repair cross-complementing protein 6 OS=Homo sapiens	XRCC6	P12956-2|XRCC6_HUMAN;P12956|XRCC6_HUMAN	P12956-2|XRCC6_HUMAN;P12956|XRCC6_HUMAN	Isoform 2 of X-ray repair cross-complementing protein 6 OS=Homo sapiens GN=XRCC6;X-ray repair cross-complementing protein 6 OS=Homo sapiens GN=XRCC6 PE=1 SV=2	2	2	7.2	65.148	568	0	12.263	0	3	1	0	0	0			10969000	365630	5	0	0	0	114630	89986	77942	18676	64398	0	0	0	0	0	0	0	0	0	0	0	0	0	2070000	1666100	1405500	405830	1393500
P13010|XRCC5_HUMAN	X-ray repair cross-complementing protein 5 OS=Homo sapiens	XRCC5	P13010|XRCC5_HUMAN	P13010|XRCC5_HUMAN	X-ray repair cross-complementing protein 5 OS=Homo sapiens GN=XRCC5 PE=1 SV=3	1	3	8.3	82.704	732	0	29.542	2	3	1	0	0	0			21729000	571810	8	80719	35507	30320	172830	48552	51416	53209	54691	44560	0	0	0	0	0	0	0	0	0	2223500	1861300	1814300	2523100	1429300	1306700	1629500	1872000
P13073|COX41_HUMAN	Cytochrome c oxidase subunit 4 isoform 1, mitochondrial OS=Homo sapiens	COX4I1	P13073|COX41_HUMAN	P13073|COX41_HUMAN	Cytochrome c oxidase subunit 4 isoform 1, mitochondrial OS=Homo sapiens GN=COX4I1 PE=1 SV=1	1	4	30.2	19.576	169	0	35.042	0	1	0	3	3	3			183850000	16714000	22	142580	199560	150740	367130	260340	276000	272060	314220	207710	2119900	1848100	2387400	1180400	953430	846070	2211300	1542100	1434900	1560300	2287800	1996200	3904200	1735100	1785100	2080300	2355800
P13489|RINI_HUMAN	Ribonuclease inhibitor OS=Homo sapiens	RNH1	P13489|RINI_HUMAN	P13489|RINI_HUMAN	Ribonuclease inhibitor OS=Homo sapiens GN=RNH1 PE=1 SV=2	1	55	98.5	49.973	461	0	323.31	3	3	3	0	2	0			126000000000	4835800000	1644	462880000	429630000	365370000	825240000	487790000	577030000	555730000	525850000	605910000	93522	0	0	144730	114820	0	0	0	0	12690000000	13381000000	12921000000	9336100000	8439700000	9171300000	10099000000	10490000000
P13639|EF2_HUMAN	Elongation factor 2 OS=Homo sapiens	EEF2	P13639|EF2_HUMAN	P13639|EF2_HUMAN	Elongation factor 2 OS=Homo sapiens GN=EEF2 PE=1 SV=4	1	23	43.2	95.337	858	0	239.11	3	3	3	3	3	3			778240000	17294000	153	1300600	914910	872460	2326900	1573600	2405700	1357200	1407500	1150200	331110	288980	423080	375370	347080	412670	635050	622160	549780	55324000	44579000	43640000	40608000	41556000	42726000	40963000	36313000
P14406|CX7A2_HUMAN	Cytochrome c oxidase subunit 7A2, mitochondrial OS=Homo sapiens	COX7A2	P14406|CX7A2_HUMAN	P14406|CX7A2_HUMAN	Cytochrome c oxidase subunit 7A2, mitochondrial OS=Homo sapiens GN=COX7A2 PE=1 SV=1	1	2	27.7	9.3959	83	0	15.9	0	0	0	2	0	0			15503000	3875800	2	0	0	0	0	0	0	0	0	0	1342600	614830	1036800	0	0	0	0	881580	0	0	0	0	0	0	0	0	0
P14618|KPYM_HUMAN	Pyruvate kinase PKM OS=Homo sapiens	PKM	P14618|KPYM_HUMAN;P14618-3|KPYM_HUMAN;P14618-2|KPYM_HUMAN;P30613-2|KPYR_HUMAN;P30613|KPYR_HUMAN	P14618|KPYM_HUMAN;P14618-3|KPYM_HUMAN;P14618-2|KPYM_HUMAN	Pyruvate kinase PKM OS=Homo sapiens GN=PKM PE=1 SV=4;Isoform 3 of Pyruvate kinase PKM OS=Homo sapiens GN=PKM;Isoform M1 of Pyruvate kinase PKM OS=Homo sapiens GN=PKM	5	11	32.2	57.936	531	0	97.862	3	3	3	3	3	3			476620000	14443000	72	748340	889980	522960	1606700	1007100	1075900	788480	932450	732920	485420	758480	615690	582920	581690	760830	816060	884000	653140	27598000	30975000	29224000	27417000	17460000	18906000	15067000	18841000
P14625|ENPL_HUMAN	Endoplasmin OS=Homo sapiens	HSP90B1	P14625|ENPL_HUMAN;Q58FF3|ENPLL_HUMAN	P14625|ENPL_HUMAN	Endoplasmin OS=Homo sapiens GN=HSP90B1 PE=1 SV=1	2	8	13.3	92.468	803	0	50.902	2	3	3	2	3	2			170090000	4252400	21	197260	129300	176220	427040	510600	306070	366040	408430	274600	240570	116780	144580	141180	122060	113380	156200	214750	207320	9225000	11078000	13920000	6246800	8556600	6153500	6419500	7620000
P14866|HNRPL_HUMAN	Heterogeneous nuclear ribonucleoprotein L OS=Homo sapiens	HNRNPL	P14866|HNRPL_HUMAN;P14866-2|HNRPL_HUMAN;Q8WVV9-5|HNRLL_HUMAN;Q8WVV9-4|HNRLL_HUMAN;Q8WVV9|HNRLL_HUMAN	P14866|HNRPL_HUMAN;P14866-2|HNRPL_HUMAN	Heterogeneous nuclear ribonucleoprotein L OS=Homo sapiens GN=HNRNPL PE=1 SV=2;Isoform 2 of Heterogeneous nuclear ribonucleoprotein L OS=Homo sapiens GN=HNRNPL	5	21	49.2	64.132	589	0	323.31	3	3	3	0	0	1			1041600000	52082000	132	2531500	2686500	2708100	8625600	8373400	8426900	5753700	7459600	5461100	0	0	0	0	0	0	0	55623	0	57814000	64270000	62554000	95090000	93625000	97524000	101870000	89876000
P14923|PLAK_HUMAN	Junction plakoglobin OS=Homo sapiens	JUP	P14923|PLAK_HUMAN	P14923|PLAK_HUMAN	Junction plakoglobin OS=Homo sapiens GN=JUP PE=1 SV=3	1	3	6.2	81.744	745	0	18.392	0	2	0	0	0	0			15706000	341440	4	0	0	0	160720	83834	96884	0	0	0	0	0	0	0	0	0	0	0	0	0	0	0	2947400	3983700	2578200	0	0
P15880|RS2_HUMAN	40S ribosomal protein S2 OS=Homo sapiens	RPS2	P15880|RS2_HUMAN	P15880|RS2_HUMAN	40S ribosomal protein S2 OS=Homo sapiens GN=RPS2 PE=1 SV=2	1	6	20.5	31.324	293	0	61.237	3	3	3	3	3	3			409000000	22722000	57	1454900	1367500	1161700	2152800	2018900	2134100	2159200	1987800	1966700	786940	691760	663530	552730	577090	607110	891440	751870	795900	22183000	22605000	21763000	20743000	19896000	20089000	25168000	22790000
P16401|H15_HUMAN	Histone H1.5 OS=Homo sapiens	HIST1H1B	P16401|H15_HUMAN	P16401|H15_HUMAN	Histone H1.5 OS=Homo sapiens GN=HIST1H1B PE=1 SV=3	1	12	38.9	22.58	226	0	175.38	3	3	3	3	3	3			1123800000	112380000	168	5922100	5420700	4781900	11305000	12117000	13219000	15091000	16731000	17302000	660580	924930	714930	1315500	935710	1381200	1201800	1730200	1627100	55447000	63972000	53412000	70250000	86077000	70934000	111870000	106300000
P16402|H13_HUMAN	Histone H1.3 OS=Homo sapiens	HIST1H1D	P16402|H13_HUMAN;Q02539|H11_HUMAN;P22492|H1T_HUMAN	P16402|H13_HUMAN	Histone H1.3 OS=Homo sapiens GN=HIST1H1D PE=1 SV=2	3	8	55.2	22.35	221	0	107.03	3	3	3	3	1	3			590010000	59001000	49	3646700	2289300	3822400	7912400	6686300	7243100	9181400	6964800	7610400	474230	765180	576580	193800	355280	184680	205900	550120	338290	8893300	3542600	44357000	47899000	34407000	43994000	63715000	40136000
P16403|H12_HUMAN	Histone H1.2 OS=Homo sapiens	HIST1H1C	P16403|H12_HUMAN	P16403|H12_HUMAN	Histone H1.2 OS=Homo sapiens GN=HIST1H1C PE=1 SV=2	1	19	52.6	21.364	213	0	323.31	3	3	3	3	3	3			9325900000	1036200000	465	58806000	52327000	46480000	119370000	107020000	111910000	134920000	125190000	125050000	11152000	11952000	11340000	17892000	19759000	19200000	21264000	21202000	21374000	522590000	533680000	552080000	608660000	569360000	593330000	818370000	750430000
P17096|HMGA1_HUMAN	High mobility group protein HMG-I/HMG-Y OS=Homo sapiens	HMGA1	P17096|HMGA1_HUMAN;P17096-3|HMGA1_HUMAN	P17096|HMGA1_HUMAN;P17096-3|HMGA1_HUMAN	High mobility group protein HMG-I/HMG-Y OS=Homo sapiens GN=HMGA1 PE=1 SV=3;Isoform HMG-R of High mobility group protein HMG-I/HMG-Y OS=Homo sapiens GN=HMGA1	2	7	72.9	11.676	107	0	323.31	3	3	3	0	3	3			2535000000	422500000	108	12438000	9138000	10377000	65561000	60802000	72386000	58298000	55594000	63952000	0	0	667600	1187800	2856200	2111800	1584300	3173900	2372700	71880000	38850000	52105000	239260000	224610000	234700000	261210000	274180000
P17482|HXB9_HUMAN	Homeobox protein Hox-B9 OS=Homo sapiens	HOXB9	P17482|HXB9_HUMAN;P31274|HXC9_HUMAN;P28356|HXD9_HUMAN	P17482|HXB9_HUMAN	Homeobox protein Hox-B9 OS=Homo sapiens GN=HOXB9 PE=1 SV=2	3	6	60	28.058	250	0	72.276	2	3	3	0	0	0			73513000	5250900	19	345760	247580	344920	663760	705240	571030	1013300	804390	554930	0	0	0	0	0	0	0	0	0	6879700	6011500	7257400	4436000	6209000	4691600	7338100	6476500
P17844|DDX5_HUMAN	Probable ATP-dependent RNA helicase DDX5 OS=Homo sapiens	DDX5	P17844|DDX5_HUMAN;P17844-2|DDX5_HUMAN	P17844|DDX5_HUMAN;P17844-2|DDX5_HUMAN	Probable ATP-dependent RNA helicase DDX5 OS=Homo sapiens GN=DDX5 PE=1 SV=1;Isoform 2 of Probable ATP-dependent RNA helicase DDX5 OS=Homo sapiens GN=DDX5	2	30	48.7	69.147	614	0	323.31	3	3	3	3	2	3			1627300000	50854000	229	4692500	4042500	3360400	7178900	6229000	6624900	5910100	6485700	5478800	186960	57696	56958	85487	39995	53711	166480	157500	46214	149930000	148810000	124780000	146580000	106610000	111070000	149650000	153510000
P17987|TCPA_HUMAN	T-complex protein 1 subunit alpha OS=Homo sapiens	TCP1	P17987|TCPA_HUMAN	P17987|TCPA_HUMAN	T-complex protein 1 subunit alpha OS=Homo sapiens GN=TCP1 PE=1 SV=1	1	2	7	60.343	556	0	18.256	1	1	0	0	0	0			20206000	651790	1	38232	38639	58902	0	0	56164	385520	22680	51663	0	0	0	0	0	0	0	0	0	1002200	1056200	2736600	0	0	0	0	655550
P18077|RL35A_HUMAN	60S ribosomal protein L35a OS=Homo sapiens	RPL35A	P18077|RL35A_HUMAN	P18077|RL35A_HUMAN	60S ribosomal protein L35a OS=Homo sapiens GN=RPL35A PE=1 SV=2	1	2	12.7	12.538	110	0	14.229	3	3	3	3	0	0			88702000	12672000	13	592340	664990	523740	1381700	1049100	1558700	896940	769750	1025400	923780	951680	698780	212140	296420	206180	239990	280730	399330	4299200	5304100	4743800	6036800	4699100	6800100	4715400	4029800
P18124|RL7_HUMAN	60S ribosomal protein L7 OS=Homo sapiens	RPL7	P18124|RL7_HUMAN	P18124|RL7_HUMAN	60S ribosomal protein L7 OS=Homo sapiens GN=RPL7 PE=1 SV=1	1	6	32.7	29.225	248	0	57.53	2	3	3	3	0	3			219560000	18297000	32	1612500	695750	335910	2435500	1912200	1727000	1311300	1511000	1957100	465160	466200	437280	246610	228710	265070	1014100	1063400	611810	29870000	8247100	6698100	14343000	14525000	9190200	9083800	11742000
P18583-6|SON_HUMAN	Isoform E of Protein SON OS=Homo sapiens	SON	P18583-6|SON_HUMAN;P18583-2|SON_HUMAN;P18583-10|SON_HUMAN;P18583-3|SON_HUMAN;P18583-4|SON_HUMAN;P18583-7|SON_HUMAN;P18583|SON_HUMAN;P18583-5|SON_HUMAN;P18583-9|SON_HUMAN;P18583-8|SON_HUMAN	P18583-6|SON_HUMAN;P18583-2|SON_HUMAN;P18583-10|SON_HUMAN;P18583-3|SON_HUMAN;P18583-4|SON_HUMAN;P18583-7|SON_HUMAN;P18583|SON_HUMAN;P18583-5|SON_HUMAN;P18583-9|SON_HUMAN;P18583-8|SON_HUMAN	Isoform E of Protein SON OS=Homo sapiens GN=SON;Isoform A of Protein SON OS=Homo sapiens GN=SON;Isoform J of Protein SON OS=Homo sapiens GN=SON;Isoform B of Protein SON OS=Homo sapiens GN=SON;Isoform C of Protein SON OS=Homo sapiens GN=SON;Isoform G of Pro	10	5	5.2	228.18	2108	0	56.814	3	3	3	0	0	0			65177000	1104700	16	32646	38762	71072	147780	215210	132630	196040	116220	154330	0	0	0	0	0	0	0	0	0	2934500	5865400	7207400	5374800	5941200	3777700	6889700	4364600
P18621|RL17_HUMAN	60S ribosomal protein L17 OS=Homo sapiens	RPL17	P18621|RL17_HUMAN;P18621-3|RL17_HUMAN;P18621-2|RL17_HUMAN	P18621|RL17_HUMAN;P18621-3|RL17_HUMAN;P18621-2|RL17_HUMAN	60S ribosomal protein L17 OS=Homo sapiens GN=RPL17 PE=1 SV=3;Isoform 3 of 60S ribosomal protein L17 OS=Homo sapiens GN=RPL17;Isoform 2 of 60S ribosomal protein L17 OS=Homo sapiens GN=RPL17	3	4	31.5	21.397	184	0	35.743	1	3	3	0	0	2			87067000	9674100	17	488100	549990	0	1729300	1219300	1045000	1510300	794270	780620	0	0	0	208590	133590	226410	240550	224990	522990	4430200	5648400	0	5703100	4101300	3480900	7577500	6300400
P19105|ML12A_HUMAN	Myosin regulatory light chain 12A OS=Homo sapiens	MYL12A	P19105|ML12A_HUMAN;O14950|ML12B_HUMAN;P24844|MYL9_HUMAN;P24844-2|MYL9_HUMAN	P19105|ML12A_HUMAN;O14950|ML12B_HUMAN	Myosin regulatory light chain 12A OS=Homo sapiens GN=MYL12A PE=1 SV=2;Myosin regulatory light chain 12B OS=Homo sapiens GN=MYL12B PE=1 SV=2	4	14	62.6	19.794	171	0	323.31	3	3	3	3	3	3			6207400000	689710000	271	4684400	3199800	2557100	11904000	8038500	7562100	8919200	8606700	7451900	68827000	70247000	147020000	58649000	61478000	47074000	57436000	60010000	56046000	54085000	39976000	36246000	80525000	59295000	57624000	72450000	74721000
P19338|NUCL_HUMAN	Nucleolin OS=Homo sapiens	NCL	P19338|NUCL_HUMAN	P19338|NUCL_HUMAN	Nucleolin OS=Homo sapiens GN=NCL PE=1 SV=3	1	13	25.9	76.613	710	0	323.31	3	3	3	0	2	3			617200000	17634000	105	1019900	1218000	739510	2490600	2387100	2396900	2247900	2153900	2243900	0	0	0	107400	117180	152780	114340	135050	109830	36744000	36308000	27031000	49263000	45269000	45334000	61428000	55175000
P19474|RO52_HUMAN	E3 ubiquitin-protein ligase TRIM21 OS=Homo sapiens	TRIM21	P19474|RO52_HUMAN;P19474-2|RO52_HUMAN	P19474|RO52_HUMAN;P19474-2|RO52_HUMAN	E3 ubiquitin-protein ligase TRIM21 OS=Homo sapiens GN=TRIM21 PE=1 SV=1;Isoform 2 of E3 ubiquitin-protein ligase TRIM21 OS=Homo sapiens GN=TRIM21	2	17	45.7	54.169	475	0	323.31	3	3	3	3	3	3			1409200000	52194000	173	556330	959400	476870	622830	904890	815090	555020	945500	1035200	4089600	3407400	2798400	4975900	4649400	5134700	6783400	7856400	5627900	22353000	34143000	25841000	16161000	19853000	17507000	18773000	24338000
P19525|E2AK2_HUMAN	Interferon-induced, double-stranded RNA-activated protein kinase OS=Homo sapiens	EIF2AK2	P19525|E2AK2_HUMAN;P19525-2|E2AK2_HUMAN	P19525|E2AK2_HUMAN;P19525-2|E2AK2_HUMAN	Interferon-induced, double-stranded RNA-activated protein kinase OS=Homo sapiens GN=EIF2AK2 PE=1 SV=2;Isoform 2 of Interferon-induced, double-stranded RNA-activated protein kinase OS=Homo sapiens GN=EIF2AK2	2	9	23.6	62.094	551	0	63.97	1	3	3	0	0	0			183380000	8732400	44	399520	403950	296730	1738100	1536000	1877700	881500	785970	812850	0	0	0	0	0	0	0	0	0	10260000	11510000	12713000	16973000	16966000	21068000	15081000	10983000
P20674|COX5A_HUMAN	Cytochrome c oxidase subunit 5A, mitochondrial OS=Homo sapiens	COX5A	P20674|COX5A_HUMAN	P20674|COX5A_HUMAN	Cytochrome c oxidase subunit 5A, mitochondrial OS=Homo sapiens GN=COX5A PE=1 SV=2	1	2	17.3	16.762	150	0	13.968	0	2	0	3	3	3			123820000	10319000	17	0	0	0	386230	322490	259150	210820	0	193330	1175600	1137800	1242600	670100	611960	672010	1089400	1300700	1046400	0	0	0	3804800	3257100	2156200	2117300	0
P20700|LMNB1_HUMAN	Lamin-B1 OS=Homo sapiens	LMNB1	P20700|LMNB1_HUMAN;Q03252|LMNB2_HUMAN	P20700|LMNB1_HUMAN	Lamin-B1 OS=Homo sapiens GN=LMNB1 PE=1 SV=2	2	13	30	66.408	586	0	91.753	3	3	3	0	0	0			247710000	7077400	36	412850	522780	248980	1440000	810880	883810	813840	1027500	916880	0	0	0	0	0	0	0	0	0	19067000	16479000	15325000	27317000	21167000	17213000	22015000	22837000
P21333-2|FLNA_HUMAN	Isoform 2 of Filamin-A OS=Homo sapiens	FLNA	P21333-2|FLNA_HUMAN;P21333|FLNA_HUMAN	P21333-2|FLNA_HUMAN;P21333|FLNA_HUMAN	Isoform 2 of Filamin-A OS=Homo sapiens GN=FLNA;Filamin-A OS=Homo sapiens GN=FLNA PE=1 SV=4	2	8	7.1	280.01	2639	0	94.445	2	3	3	1	2	1			107750000	798180	34	30216	20649	0	169710	113770	127070	76352	82180	77780	30048	0	0	8911.9	0	27822	0	26886	6779.9	5469300	4107500	0	6593100	10465000	8209400	7465100	7683300
P21796|VDAC1_HUMAN	Voltage-dependent anion-selective channel protein 1 OS=Homo sapiens	VDAC1	P21796|VDAC1_HUMAN	P21796|VDAC1_HUMAN	Voltage-dependent anion-selective channel protein 1 OS=Homo sapiens GN=VDAC1 PE=1 SV=2	1	24	79.9	30.772	283	0	323.31	0	3	2	3	3	3			2172700000	127810000	231	90273	0	0	808040	793260	756060	274090	303720	296610	17939000	18657000	17615000	7267400	8782500	8049000	15234000	15434000	15506000	1921100	0	0	9310300	9478600	8615000	4056300	4617800
P21964-2|COMT_HUMAN	Isoform Soluble of Catechol O-methyltransferase OS=Homo sapiens	COMT	P21964-2|COMT_HUMAN;P21964|COMT_HUMAN	P21964-2|COMT_HUMAN;P21964|COMT_HUMAN	Isoform Soluble of Catechol O-methyltransferase OS=Homo sapiens GN=COMT;Catechol O-methyltransferase OS=Homo sapiens GN=COMT PE=1 SV=2	2	2	10.4	24.449	221	0	27.759	0	3	3	0	0	2			34726000	2671200	9	0	271020	81083	326520	391100	198190	226380	221360	282500	0	0	111930	0	98327	57681	169420	143170	92566	0	2355100	1988000	1821700	1862300	2022600	2483900	2710900
P22061|PIMT_HUMAN	Protein-L-isoaspartate(D-aspartate) O-methyltransferase OS=Homo sapiens	PCMT1	P22061|PIMT_HUMAN;P22061-2|PIMT_HUMAN	P22061|PIMT_HUMAN;P22061-2|PIMT_HUMAN	Protein-L-isoaspartate(D-aspartate) O-methyltransferase OS=Homo sapiens GN=PCMT1 PE=1 SV=4;Isoform 2 of Protein-L-isoaspartate(D-aspartate) O-methyltransferase OS=Homo sapiens GN=PCMT1	2	10	66.5	24.636	227	0	141.51	3	3	3	3	3	3			646950000	53913000	64	1270900	1597300	968530	1775900	2441200	1209400	1586900	1568700	1332300	3430300	3207900	6609900	4943000	3676600	2898900	5087400	5704900	4603100	21016000	29645000	19380000	17613000	33053000	14286000	16131000	12932000
P22087|FBRL_HUMAN	rRNA 2-O-methyltransferase fibrillarin OS=Homo sapiens	FBL	P22087|FBRL_HUMAN	P22087|FBRL_HUMAN	rRNA 2-O-methyltransferase fibrillarin OS=Homo sapiens GN=FBL PE=1 SV=2	1	13	53.9	33.784	321	0	152.49	3	3	3	0	0	3			793430000	41759000	100	2251900	2029800	1512700	7118700	5305900	5536500	6294800	5366200	5405900	0	0	0	99147	56242	88358	276470	185980	230720	41552000	40395000	32820000	69848000	61124000	67396000	94019000	80930000
P22102|PUR2_HUMAN	Trifunctional purine biosynthetic protein adenosine-3 OS=Homo sapiens	GART	P22102|PUR2_HUMAN;P22102-2|PUR2_HUMAN	P22102|PUR2_HUMAN;P22102-2|PUR2_HUMAN	Trifunctional purine biosynthetic protein adenosine-3 OS=Homo sapiens GN=GART PE=1 SV=1;Isoform Short of Trifunctional purine biosynthetic protein adenosine-3 OS=Homo sapiens GN=GART	2	9	15.1	107.77	1010	0	121.93	3	3	3	0	0	0			143130000	2981900	34	229300	66980	134780	652230	509460	483510	321680	298900	285100	0	0	0	0	0	0	0	0	0	14912000	5689000	11344000	14152000	14256000	11112000	9634200	9683800
P22626|ROA2_HUMAN	Heterogeneous nuclear ribonucleoproteins A2/B1 OS=Homo sapiens	HNRNPA2B1	P22626|ROA2_HUMAN	P22626|ROA2_HUMAN	Heterogeneous nuclear ribonucleoproteins A2/B1 OS=Homo sapiens GN=HNRNPA2B1 PE=1 SV=2	1	35	79	37.429	353	0	323.31	3	3	3	3	2	3			5075300000	253770000	365	10461000	11307000	8831400	42660000	40972000	40743000	30154000	32409000	32200000	415230	152090	341990	401340	343790	446870	723150	700860	501580	210320000	256770000	216400000	491940000	500070000	505410000	425690000	471790000
P23246|SFPQ_HUMAN	Splicing factor, proline- and glutamine-rich OS=Homo sapiens	SFPQ	P23246|SFPQ_HUMAN;P23246-2|SFPQ_HUMAN	P23246|SFPQ_HUMAN;P23246-2|SFPQ_HUMAN	Splicing factor, proline- and glutamine-rich OS=Homo sapiens GN=SFPQ PE=1 SV=2;Isoform Short of Splicing factor, proline- and glutamine-rich OS=Homo sapiens GN=SFPQ	2	20	32.2	76.149	707	0	323.31	3	3	3	0	0	3			892730000	29758000	111	1327100	1375100	1114200	4358500	4463900	3624300	3250200	3877600	4381700	171260	200540	230620	128760	130890	144010	277970	365010	335970	25398000	27335000	27652000	89325000	81982000	81247000	80458000	95520000
P23284|PPIB_HUMAN	Peptidyl-prolyl cis-trans isomerase B OS=Homo sapiens	PPIB	P23284|PPIB_HUMAN	P23284|PPIB_HUMAN	Peptidyl-prolyl cis-trans isomerase B OS=Homo sapiens GN=PPIB PE=1 SV=2	1	6	41.7	23.742	216	0	46.078	0	3	3	0	0	0			80162000	6680200	19	0	0	0	1055500	1479100	490240	1017700	1347900	1289900	0	0	0	0	0	0	0	0	0	0	0	0	6543700	10119000	6552100	9261600	10490000
P23396|RS3_HUMAN	40S ribosomal protein S3 OS=Homo sapiens	RPS3	P23396|RS3_HUMAN;P23396-2|RS3_HUMAN	P23396|RS3_HUMAN;P23396-2|RS3_HUMAN	40S ribosomal protein S3 OS=Homo sapiens GN=RPS3 PE=1 SV=2;Isoform 2 of 40S ribosomal protein S3 OS=Homo sapiens GN=RPS3	2	11	56.4	26.688	243	0	172.94	3	3	3	3	3	3			500850000	26361000	87	2297600	2171600	1897500	2772200	2870200	2877200	2600400	2915200	2535800	140650	172940	154920	424060	395600	417690	617360	538160	561650	30911000	37201000	33868000	32406000	25464000	23955000	37109000	40728000
P23528|COF1_HUMAN	Cofilin-1 OS=Homo sapiens	CFL1	P23528|COF1_HUMAN;P60981-2|DEST_HUMAN;P60981|DEST_HUMAN	P23528|COF1_HUMAN	Cofilin-1 OS=Homo sapiens GN=CFL1 PE=1 SV=3	3	13	88.6	18.502	166	0	279.97	3	3	3	3	3	3			801300000	80130000	125	2930800	2575100	3003000	9654500	7833700	9674300	6685200	5439500	5833300	1153300	1027800	340860	4060800	4178200	4089400	3417900	4059200	4173800	28345000	27555000	32875000	51982000	47483000	54371000	45776000	42743000
P25205|MCM3_HUMAN	DNA replication licensing factor MCM3 OS=Homo sapiens	MCM3	P25205|MCM3_HUMAN;P25205-2|MCM3_HUMAN	P25205|MCM3_HUMAN;P25205-2|MCM3_HUMAN	DNA replication licensing factor MCM3 OS=Homo sapiens GN=MCM3 PE=1 SV=3;Isoform 2 of DNA replication licensing factor MCM3 OS=Homo sapiens GN=MCM3	2	8	11.9	90.98	808	0	56.559	3	3	3	0	0	0			101640000	1992900	22	122510	101800	149750	264670	211720	290090	325760	287090	239500	0	0	0	0	0	0	0	0	0	9763800	10975000	8197100	6966000	7147900	7798400	9432200	9748600
P25398|RS12_HUMAN	40S ribosomal protein S12 OS=Homo sapiens	RPS12	P25398|RS12_HUMAN	P25398|RS12_HUMAN	40S ribosomal protein S12 OS=Homo sapiens GN=RPS12 PE=1 SV=3	1	6	60.6	14.515	132	0	132.69	3	3	3	0	0	2			97372000	13910000	15	1193000	912190	790130	986050	2510300	1064500	1270700	2423400	1534600	279860	0	0	0	157080	140400	211990	213610	222460	5316300	6270000	5652600	4934200	6010700	4105600	5726600	9168800
P25705-2|ATPA_HUMAN	Isoform 2 of ATP synthase subunit alpha, mitochondrial OS=Homo sapiens	ATP5A1	P25705-2|ATPA_HUMAN;P25705|ATPA_HUMAN;P25705-3|ATPA_HUMAN	P25705-2|ATPA_HUMAN;P25705|ATPA_HUMAN;P25705-3|ATPA_HUMAN	Isoform 2 of ATP synthase subunit alpha, mitochondrial OS=Homo sapiens GN=ATP5A1;ATP synthase subunit alpha, mitochondrial OS=Homo sapiens GN=ATP5A1 PE=1 SV=1;Isoform 3 of ATP synthase subunit alpha, mitochondrial OS=Homo sapiens GN=ATP5A1	3	9	20.1	54.493	503	0	100.99	3	3	3	2	0	3			282010000	10072000	46	703580	799980	765890	939490	834560	843150	799910	754600	790480	327590	189730	310420	151270	211270	166380	485950	490110	507480	20651000	22184000	23386000	14033000	14742000	17035000	15175000	16427000
P26368-2|U2AF2_HUMAN	Isoform 2 of Splicing factor U2AF 65 kDa subunit OS=Homo sapiens	U2AF2	P26368-2|U2AF2_HUMAN;P26368|U2AF2_HUMAN	P26368-2|U2AF2_HUMAN;P26368|U2AF2_HUMAN	Isoform 2 of Splicing factor U2AF 65 kDa subunit OS=Homo sapiens GN=U2AF2;Splicing factor U2AF 65 kDa subunit OS=Homo sapiens GN=U2AF2 PE=1 SV=4	2	3	11.5	53.12	471	0	75.401	2	3	2	0	0	0			26044000	1736300	8	214900	0	113270	279230	280170	417430	205790	58984	166490	0	0	0	0	0	0	0	0	0	3071900	0	2839100	1659100	2274000	3490100	2103300	1751000
P26373|RL13_HUMAN	60S ribosomal protein L13 OS=Homo sapiens	RPL13	P26373|RL13_HUMAN;P26373-2|RL13_HUMAN	P26373|RL13_HUMAN;P26373-2|RL13_HUMAN	60S ribosomal protein L13 OS=Homo sapiens GN=RPL13 PE=1 SV=4;Isoform 2 of 60S ribosomal protein L13 OS=Homo sapiens GN=RPL13	2	5	27	24.261	211	0	58.785	3	3	3	3	3	2			275000000	30556000	42	1115100	651640	1258700	4336600	3213200	3887600	1869600	2821800	2434400	934830	1832300	1498300	213580	446550	243500	1083200	1346700	1367900	7825200	11150000	13928000	17474000	14370000	14400000	11131000	14891000
P26599|PTBP1_HUMAN	Polypyrimidine tract-binding protein 1 OS=Homo sapiens	PTBP1	P26599|PTBP1_HUMAN;P26599-2|PTBP1_HUMAN;P26599-3|PTBP1_HUMAN	P26599|PTBP1_HUMAN;P26599-2|PTBP1_HUMAN;P26599-3|PTBP1_HUMAN	Polypyrimidine tract-binding protein 1 OS=Homo sapiens GN=PTBP1 PE=1 SV=1;Isoform 2 of Polypyrimidine tract-binding protein 1 OS=Homo sapiens GN=PTBP1;Isoform 3 of Polypyrimidine tract-binding protein 1 OS=Homo sapiens GN=PTBP1	3	15	48.8	57.221	531	0	163.49	3	3	3	0	0	1			398300000	20963000	80	1254200	843600	644470	3227600	3234200	3584700	2496500	2594000	2976300	37262	0	0	0	0	0	0	0	70479	19855000	18778000	18159000	36695000	38260000	37072000	36137000	36995000
P26641|EF1G_HUMAN	Elongation factor 1-gamma OS=Homo sapiens	EEF1G	P26641|EF1G_HUMAN;P26641-2|EF1G_HUMAN	P26641|EF1G_HUMAN;P26641-2|EF1G_HUMAN	Elongation factor 1-gamma OS=Homo sapiens GN=EEF1G PE=1 SV=3;Isoform 2 of Elongation factor 1-gamma OS=Homo sapiens GN=EEF1G	2	3	8	50.118	437	0	40.459	3	3	3	1	1	2			43012000	1792200	21	80180	71906	64784	123140	142900	123580	102100	223990	142310	73903	81877	55441	69291	51847	143330	161810	79787	0	2205900	2174000	2224200	2039400	2426300	2043600	2034500	2757700
P27348|1433T_HUMAN	14-3-3 protein theta OS=Homo sapiens	YWHAQ	P27348|1433T_HUMAN	P27348|1433T_HUMAN	14-3-3 protein theta OS=Homo sapiens GN=YWHAQ PE=1 SV=1	1	3	19.2	27.764	245	0	33.436	3	3	3	3	2	2			68719000	4908500	37	202290	338390	246100	331510	443390	475770	367780	294530	315500	345610	200940	277520	119080	177370	111660	269440	191510	200090	3992700	4059900	6097600	2343900	3152400	3236200	3130100	2396000
P27635|RL10_HUMAN	60S ribosomal protein L10 OS=Homo sapiens	RPL10	P27635|RL10_HUMAN;Q96L21|RL10L_HUMAN	P27635|RL10_HUMAN;Q96L21|RL10L_HUMAN	60S ribosomal protein L10 OS=Homo sapiens GN=RPL10 PE=1 SV=4;60S ribosomal protein L10-like OS=Homo sapiens GN=RPL10L PE=1 SV=3	2	6	32.2	24.604	214	0	109.44	3	3	3	3	3	3			197110000	24639000	52	1475800	1392700	793340	2773400	2262500	1874700	2096200	2591800	2394900	1070200	1014600	1446500	277700	625450	504830	479120	844940	720340	13185000	12236000	8555200	9433000	10430000	10379000	10527000	11232000
P27824-3|CALX_HUMAN	Isoform 3 of Calnexin OS=Homo sapiens	CANX	P27824-3|CALX_HUMAN;P27824|CALX_HUMAN;P27824-2|CALX_HUMAN	P27824-3|CALX_HUMAN;P27824|CALX_HUMAN;P27824-2|CALX_HUMAN	Isoform 3 of Calnexin OS=Homo sapiens GN=CANX;Calnexin OS=Homo sapiens GN=CANX PE=1 SV=2;Isoform 2 of Calnexin OS=Homo sapiens GN=CANX	3	5	14.5	55.597	484	0	32.281	0	3	2	0	0	0			43379000	1606600	9	41308	33676	0	360030	243000	345970	295700	159150	127790	0	0	0	0	0	0	0	0	0	3782200	3580000	0	3315200	5333200	4103500	3418100	3873000
P28289-2|TMOD1_HUMAN	Isoform 2 of Tropomodulin-1 OS=Homo sapiens	TMOD1	P28289-2|TMOD1_HUMAN;P28289|TMOD1_HUMAN	P28289-2|TMOD1_HUMAN;P28289|TMOD1_HUMAN	Isoform 2 of Tropomodulin-1 OS=Homo sapiens GN=TMOD1;Tropomodulin-1 OS=Homo sapiens GN=TMOD1 PE=1 SV=1	2	2	14.2	26.014	232	0	13.06	0	0	0	0	3	2			12484000	891720	4	0	0	0	0	0	0	0	0	0	0	0	0	165590	166560	132760	286450	0	140350	0	0	0	0	0	0	0	0
P28799|GRN_HUMAN	Granulins OS=Homo sapiens	GRN	P28799|GRN_HUMAN;P28799-2|GRN_HUMAN;P28799-3|GRN_HUMAN	P28799|GRN_HUMAN;P28799-2|GRN_HUMAN;P28799-3|GRN_HUMAN	Granulins OS=Homo sapiens GN=GRN PE=1 SV=2;Isoform 2 of Granulins OS=Homo sapiens GN=GRN;Isoform 3 of Granulins OS=Homo sapiens GN=GRN	3	6	10.3	63.544	593	0	167.68	3	3	3	3	3	3			2209700000	100440000	166	3058500	3010400	2711500	5693600	5535500	5946500	4077300	4328300	4481200	3905700	4748900	4055500	7301000	8105400	8039900	8485400	8198000	8756900	64811000	79018000	79178000	72852000	73679000	77601000	59791000	71899000
P30050|RL12_HUMAN	60S ribosomal protein L12 OS=Homo sapiens	RPL12	P30050|RL12_HUMAN;P30050-2|RL12_HUMAN	P30050|RL12_HUMAN;P30050-2|RL12_HUMAN	60S ribosomal protein L12 OS=Homo sapiens GN=RPL12 PE=1 SV=1;Isoform 2 of 60S ribosomal protein L12 OS=Homo sapiens GN=RPL12	2	5	58.8	17.818	165	0	98.111	3	3	3	3	3	3			388270000	43141000	64	2706300	3663300	1999700	4098200	3708400	4022300	3927500	4289000	5686200	759100	691870	836540	1009000	1050800	1005000	1273200	1265600	1149300	23688000	22790000	21833000	17810000	19598000	21220000	24467000	25199000
P30153|2AAA_HUMAN	Serine/threonine-protein phosphatase 2A 65 kDa regulatory subunit A alpha isoform OS=Homo sapiens	PPP2R1A	P30153|2AAA_HUMAN	P30153|2AAA_HUMAN	Serine/threonine-protein phosphatase 2A 65 kDa regulatory subunit A alpha isoform OS=Homo sapiens GN=PPP2R1A PE=1 SV=4	1	3	9.7	65.308	589	0	17.842	1	0	2	2	0	0			19368000	605260	6	66290	46179	35722	94579	94428	100760	36728	62973	0	36554	31042	0	0	0	0	0	0	0	1896700	1659600	1555400	1757800	1778400	1813000	1201600	1438900
P31930|QCR1_HUMAN	Cytochrome b-c1 complex subunit 1, mitochondrial OS=Homo sapiens	UQCRC1	P31930|QCR1_HUMAN	P31930|QCR1_HUMAN	Cytochrome b-c1 complex subunit 1, mitochondrial OS=Homo sapiens GN=UQCRC1 PE=1 SV=3	1	2	6.9	52.645	480	0	12.78	0	0	0	2	0	3			6817700	284070	5	0	0	0	0	0	0	0	0	0	0	60445	70279	0	0	0	0	100380	52962	0	0	0	0	0	0	0	0
P31939-2|PUR9_HUMAN	Isoform 2 of Bifunctional purine biosynthesis protein PURH OS=Homo sapiens	ATIC	P31939-2|PUR9_HUMAN;P31939|PUR9_HUMAN	P31939-2|PUR9_HUMAN;P31939|PUR9_HUMAN	Isoform 2 of Bifunctional purine biosynthesis protein PURH OS=Homo sapiens GN=ATIC;Bifunctional purine biosynthesis protein PURH OS=Homo sapiens GN=ATIC PE=1 SV=3	2	3	10.8	64.523	591	0	17.961	0	2	2	0	0	0			19325000	508560	7	31858	29197	34314	76112	0	100330	193690	20896	22167	0	0	0	0	0	0	0	0	0	1071900	1077000	1305600	1365700	0	2585600	6015100	0
P31942-2|HNRH3_HUMAN	Isoform 2 of Heterogeneous nuclear ribonucleoprotein H3 OS=Homo sapiens	HNRNPH3	P31942-2|HNRH3_HUMAN;P31942|HNRH3_HUMAN;P31942-3|HNRH3_HUMAN;P31942-4|HNRH3_HUMAN	P31942-2|HNRH3_HUMAN;P31942|HNRH3_HUMAN;P31942-3|HNRH3_HUMAN	Isoform 2 of Heterogeneous nuclear ribonucleoprotein H3 OS=Homo sapiens GN=HNRNPH3;Heterogeneous nuclear ribonucleoprotein H3 OS=Homo sapiens GN=HNRNPH3 PE=1 SV=2;Isoform 3 of Heterogeneous nuclear ribonucleoprotein H3 OS=Homo sapiens GN=HNRNPH3	4	4	14.5	35.238	331	0	200.11	3	3	3	0	0	0			227600000	14225000	43	1027900	974840	785300	1884000	2419500	2637400	1181400	1444100	1870300	0	0	0	0	0	0	0	0	0	16997000	16209000	14992000	20962000	21525000	20394000	17596000	20445000
P31943|HNRH1_HUMAN	Heterogeneous nuclear ribonucleoprotein H OS=Homo sapiens	HNRNPH1	P31943|HNRH1_HUMAN	P31943|HNRH1_HUMAN	Heterogeneous nuclear ribonucleoprotein H OS=Homo sapiens GN=HNRNPH1 PE=1 SV=4	1	13	33.9	49.229	449	0	323.31	3	3	3	3	2	2			671670000	37315000	105	2421700	1987900	2319200	5655900	4513700	4991500	5176900	4493700	4110800	287790	184700	264130	147110	67766	206980	127540	139060	218680	45352000	32690000	42602000	61066000	60101000	60330000	64856000	52853000
P33991|MCM4_HUMAN	DNA replication licensing factor MCM4 OS=Homo sapiens	MCM4	P33991|MCM4_HUMAN	P33991|MCM4_HUMAN	DNA replication licensing factor MCM4 OS=Homo sapiens GN=MCM4 PE=1 SV=5	1	2	3.4	96.557	863	0	15.209	1	1	3	0	0	0			3795600	84346	5	0	0	0	0	0	0	0	84346	0	0	0	0	0	0	0	0	0	0	0	0	0	0	0	0	0	2737700
P33992|MCM5_HUMAN	DNA replication licensing factor MCM5 OS=Homo sapiens	MCM5	P33992|MCM5_HUMAN	P33992|MCM5_HUMAN	DNA replication licensing factor MCM5 OS=Homo sapiens GN=MCM5 PE=1 SV=5	1	6	11.7	82.285	734	0	40.069	0	3	3	0	0	0			90693000	2159300	17	107000	41465	40186	308690	377600	229680	356120	433880	264720	0	0	0	0	0	0	0	0	0	4544900	4035400	5976300	6294000	7876700	5416500	11240000	11436000
P33993|MCM7_HUMAN	DNA replication licensing factor MCM7 OS=Homo sapiens	MCM7	P33993|MCM7_HUMAN;P33993-2|MCM7_HUMAN;P33993-3|MCM7_HUMAN	P33993|MCM7_HUMAN;P33993-2|MCM7_HUMAN;P33993-3|MCM7_HUMAN	DNA replication licensing factor MCM7 OS=Homo sapiens GN=MCM7 PE=1 SV=4;Isoform 2 of DNA replication licensing factor MCM7 OS=Homo sapiens GN=MCM7;Isoform 3 of DNA replication licensing factor MCM7 OS=Homo sapiens GN=MCM7	3	9	17.7	81.307	719	0	71.832	3	3	3	0	0	0			98247000	2585400	26	184620	191290	192080	368760	333800	360840	304380	376740	272950	0	0	0	0	0	0	0	0	0	10968000	9955500	10912000	7988500	6664800	5922400	7292800	7677900
P35268|RL22_HUMAN	60S ribosomal protein L22 OS=Homo sapiens	RPL22	P35268|RL22_HUMAN	P35268|RL22_HUMAN	60S ribosomal protein L22 OS=Homo sapiens GN=RPL22 PE=1 SV=2	1	3	39.8	14.787	128	0	66.087	0	3	3	0	0	0			81981000	20495000	19	0	625210	292330	2737400	2956500	2971700	3302600	3373600	4236000	0	0	0	0	0	0	0	0	0	0	4834800	4189100	6284600	6463600	5652400	8992100	8514700
P35520|CBS_HUMAN	Cystathionine beta-synthase OS=Homo sapiens	CBS	P35520|CBS_HUMAN;P0DN79|CBSL_HUMAN;P35520-2|CBS_HUMAN	P35520|CBS_HUMAN;P0DN79|CBSL_HUMAN;P35520-2|CBS_HUMAN	Cystathionine beta-synthase OS=Homo sapiens GN=CBS PE=1 SV=2;Cystathionine beta-synthase-like protein OS=Homo sapiens GN=CBSL PE=1 SV=1;Isoform 2 of Cystathionine beta-synthase OS=Homo sapiens GN=CBS	3	2	4.9	60.586	551	0	12.853	2	2	3	0	0	0			16284000	626290	9	36859	29038	26057	37547	119000	168640	29105	77252	102790	0	0	0	0	0	0	0	0	0	1727700	1495800	1511000	1115900	1290200	1338700	988120	934810
P35579|MYH9_HUMAN	Myosin-9 OS=Homo sapiens	MYH9	P35579|MYH9_HUMAN;P35579-2|MYH9_HUMAN;P12883|MYH7_HUMAN;P13535|MYH8_HUMAN;Q9UKX3|MYH13_HUMAN;CON__sp|Q28641|MYH4_RABIT;P13533|MYH6_HUMAN;P12882|MYH1_HUMAN;P11055|MYH3_HUMAN;Q9UKX2|MYH2_HUMAN;A7E2Y1|MYH7B_HUMAN	P35579|MYH9_HUMAN;P35579-2|MYH9_HUMAN	Myosin-9 OS=Homo sapiens GN=MYH9 PE=1 SV=4;Isoform 2 of Myosin-9 OS=Homo sapiens GN=MYH9	11	291	84.2	226.53	1960	0	323.31	3	3	3	3	3	3			78989000000	759510000	4299	2379700	1985400	1647500	6046200	6632900	6354400	6291800	6294800	5906700	88156000	89480000	88438000	65371000	70520000	67847000	82672000	84334000	79150000	336750000	327610000	304060000	548420000	578140000	564070000	685100000	662850000
P35580|MYH10_HUMAN	Myosin-10 OS=Homo sapiens	MYH10	P35580|MYH10_HUMAN;P35580-5|MYH10_HUMAN;P35580-2|MYH10_HUMAN;P35580-3|MYH10_HUMAN;P35580-4|MYH10_HUMAN	P35580|MYH10_HUMAN;P35580-5|MYH10_HUMAN;P35580-2|MYH10_HUMAN;P35580-3|MYH10_HUMAN;P35580-4|MYH10_HUMAN	Myosin-10 OS=Homo sapiens GN=MYH10 PE=1 SV=3;Isoform 5 of Myosin-10 OS=Homo sapiens GN=MYH10;Isoform 2 of Myosin-10 OS=Homo sapiens GN=MYH10;Isoform 3 of Myosin-10 OS=Homo sapiens GN=MYH10;Isoform 4 of Myosin-10 OS=Homo sapiens GN=MYH10	5	128	69.5	229	1976	0	323.31	3	3	3	3	3	3			10305000000	101030000	1219	170610	108720	107490	1123900	971920	971800	815780	734100	771550	11299000	11089000	11076000	8901600	9193500	9678600	11635000	11513000	10870000	27452000	16264000	22143000	100460000	83472000	82612000	87437000	69922000
P35637-2|FUS_HUMAN	Isoform Short of RNA-binding protein FUS OS=Homo sapiens	FUS	P35637-2|FUS_HUMAN;P35637|FUS_HUMAN	P35637-2|FUS_HUMAN;P35637|FUS_HUMAN	Isoform Short of RNA-binding protein FUS OS=Homo sapiens GN=FUS;RNA-binding protein FUS OS=Homo sapiens GN=FUS PE=1 SV=1	2	3	7	53.354	525	0	101.32	0	3	3	0	0	0			73682000	5667900	17	128680	122500	137620	1244700	1052900	1197700	428440	776590	578840	0	0	0	0	0	0	0	0	0	3297600	3427600	3168700	9863900	6908600	6768700	6022300	6069800
P35658-2|NU214_HUMAN	Isoform 2 of Nuclear pore complex protein Nup214 OS=Homo sapiens	NUP214	P35658-2|NU214_HUMAN;P35658-4|NU214_HUMAN;P35658|NU214_HUMAN;P35658-3|NU214_HUMAN;P35658-5|NU214_HUMAN	P35658-2|NU214_HUMAN;P35658-4|NU214_HUMAN;P35658|NU214_HUMAN;P35658-3|NU214_HUMAN;P35658-5|NU214_HUMAN	Isoform 2 of Nuclear pore complex protein Nup214 OS=Homo sapiens GN=NUP214;Isoform 4 of Nuclear pore complex protein Nup214 OS=Homo sapiens GN=NUP214;Nuclear pore complex protein Nup214 OS=Homo sapiens GN=NUP214 PE=1 SV=2;Isoform 3 of Nuclear pore complex	5	2	1.4	212.57	2079	0	12.453	0	2	0	0	0	0			15075000	203720	2	0	0	0	41087	34989	66096	35336	0	26214	0	0	0	0	0	0	0	0	0	0	0	0	2157300	1847000	1915600	2010900	0
P36542-2|ATPG_HUMAN	Isoform Heart of ATP synthase subunit gamma, mitochondrial OS=Homo sapiens	ATP5C1	P36542-2|ATPG_HUMAN;P36542|ATPG_HUMAN	P36542-2|ATPG_HUMAN;P36542|ATPG_HUMAN	Isoform Heart of ATP synthase subunit gamma, mitochondrial OS=Homo sapiens GN=ATP5C1;ATP synthase subunit gamma, mitochondrial OS=Homo sapiens GN=ATP5C1 PE=1 SV=1	2	2	7.7	32.881	297	0	13.416	3	3	3	0	1	0			50471000	3882400	12	265960	297850	606980	184040	408330	166210	339770	395080	309280	282250	0	140880	67986	77880	71976	96031	71600	100300	3340200	3934100	8237800	3133100	3151400	2825400	2553700	2876400
P36578|RL4_HUMAN	60S ribosomal protein L4 OS=Homo sapiens	RPL4	P36578|RL4_HUMAN	P36578|RL4_HUMAN	60S ribosomal protein L4 OS=Homo sapiens GN=RPL4 PE=1 SV=5	1	15	43.1	47.697	427	0	241.04	3	3	3	3	3	3			684230000	42764000	117	2224600	1886000	1372800	4268800	3698900	3730900	3543800	3642100	3449700	1728700	1643600	1987100	1166300	1336000	1359000	2106800	1895100	1724100	35999000	34341000	28221000	34307000	33499000	35206000	34698000	38219000
P37108|SRP14_HUMAN	Signal recognition particle 14 kDa protein OS=Homo sapiens	SRP14	P37108|SRP14_HUMAN	P37108|SRP14_HUMAN	Signal recognition particle 14 kDa protein OS=Homo sapiens GN=SRP14 PE=1 SV=2	1	2	20.6	14.57	136	0	72.531	0	3	3	0	0	0			27167000	3881000	7	0	0	322620	696840	650790	451080	597940	514000	647730	0	0	0	0	0	0	0	0	0	0	0	3228800	3364100	2286900	2174400	2567200	2973300
P38159|RBMX_HUMAN	RNA-binding motif protein, X chromosome OS=Homo sapiens	RBMX	P38159|RBMX_HUMAN;P38159-2|RBMX_HUMAN;Q96E39|RMXL1_HUMAN;P38159-3|RBMX_HUMAN;O75526|RMXL2_HUMAN	P38159|RBMX_HUMAN;P38159-2|RBMX_HUMAN;Q96E39|RMXL1_HUMAN	RNA-binding motif protein, X chromosome OS=Homo sapiens GN=RBMX PE=1 SV=3;Isoform 2 of RNA-binding motif protein, X chromosome OS=Homo sapiens GN=RBMX;RNA binding motif protein, X-linked-like-1 OS=Homo sapiens GN=RBMXL1 PE=1 SV=1	5	15	48.1	42.331	391	0	128.28	2	3	3	2	2	2			400280000	16011000	72	619090	497860	217150	2721500	2255100	2271100	1909000	2119100	2370500	95501	100060	117070	101140	55523	0	203170	206000	152390	10383000	14889000	7660700	34384000	44583000	34394000	27848000	35000000
P38646|GRP75_HUMAN	Stress-70 protein, mitochondrial OS=Homo sapiens	HSPA9	P38646|GRP75_HUMAN	P38646|GRP75_HUMAN	Stress-70 protein, mitochondrial OS=Homo sapiens GN=HSPA9 PE=1 SV=2	1	16	28.6	73.68	679	0	297.17	3	3	3	3	3	3			1019600000	26830000	183	1452400	1465100	1139100	2620500	2528200	2497300	2007300	1949400	1958800	736410	543660	791190	1073100	1032800	1036300	1163000	1172400	1663500	60356000	59793000	51121000	52171000	55429000	50871000	54590000	52784000
P38919|IF4A3_HUMAN	Eukaryotic initiation factor 4A-III OS=Homo sapiens	EIF4A3	P38919|IF4A3_HUMAN	P38919|IF4A3_HUMAN	Eukaryotic initiation factor 4A-III OS=Homo sapiens GN=EIF4A3 PE=1 SV=4	1	7	20.4	46.871	411	0	55.081	0	3	3	0	0	0			100010000	4348200	20	95800	67717	45613	861740	478340	909590	629330	662550	597550	0	0	0	0	0	0	0	0	0	5849700	4779600	3857200	7384600	10067000	7552000	12513000	7910500
P39019|RS19_HUMAN	40S ribosomal protein S19 OS=Homo sapiens	RPS19	P39019|RS19_HUMAN	P39019|RS19_HUMAN	40S ribosomal protein S19 OS=Homo sapiens GN=RPS19 PE=1 SV=2	1	6	49.7	16.06	145	0	138.62	3	3	3	3	2	2			224100000	22410000	37	1599800	1163700	1110300	2642700	2221300	2345900	2184000	2363200	2036600	433290	661790	445320	208070	373900	252780	646900	751920	968230	15206000	13554000	11534000	12850000	11854000	12940000	15264000	14264000
P39023|RL3_HUMAN	60S ribosomal protein L3 OS=Homo sapiens	RPL3	P39023|RL3_HUMAN;Q92901|RL3L_HUMAN	P39023|RL3_HUMAN	60S ribosomal protein L3 OS=Homo sapiens GN=RPL3 PE=1 SV=2	2	8	24.1	46.108	403	0	73.539	3	3	3	3	0	3			124940000	6576000	33	252090	359170	306770	713220	611870	589290	621710	536370	619400	369340	280320	236630	0	59800	164490	206130	226830	422600	8710800	8223100	9503000	7993000	5328200	5864300	6768600	7349100
P40227-2|TCPZ_HUMAN	Isoform 2 of T-complex protein 1 subunit zeta OS=Homo sapiens	CCT6A	P40227-2|TCPZ_HUMAN;P40227|TCPZ_HUMAN	P40227-2|TCPZ_HUMAN;P40227|TCPZ_HUMAN	Isoform 2 of T-complex protein 1 subunit zeta OS=Homo sapiens GN=CCT6A;T-complex protein 1 subunit zeta OS=Homo sapiens GN=CCT6A PE=1 SV=3	2	4	13.6	53.288	486	0	28.141	3	2	2	1	0	0			38180000	1590800	9	151070	118460	133170	154200	262690	218810	120140	84918	242170	0	34682	0	0	0	35074	35451	0	0	3975200	3196600	3626700	2090900	2666200	2281700	2717200	1390500
P40429|RL13A_HUMAN	60S ribosomal protein L13a OS=Homo sapiens	RPL13A	P40429|RL13A_HUMAN;Q6NVV1|R13P3_HUMAN	P40429|RL13A_HUMAN;Q6NVV1|R13P3_HUMAN	60S ribosomal protein L13a OS=Homo sapiens GN=RPL13A PE=1 SV=2;Putative 60S ribosomal protein L13a protein RPL13AP3 OS=Homo sapiens GN=RPL13AP3 PE=5 SV=1	2	2	8.4	23.577	203	0	10.858	1	1	1	1	0	0			0	0	4	0	0	0	0	0	0	0	0	0	0	0	0	0	0	0	0	0	0	0	0	0	0	0	0	0	0
P40939|ECHA_HUMAN	Trifunctional enzyme subunit alpha, mitochondrial OS=Homo sapiens	HADHA	P40939|ECHA_HUMAN	P40939|ECHA_HUMAN	Trifunctional enzyme subunit alpha, mitochondrial OS=Homo sapiens GN=HADHA PE=1 SV=2	1	5	11	82.999	763	0	34.227	2	2	2	0	0	0			39939000	974110	10	59007	79005	29912	59737	113500	207140	15389	302760	107660	0	0	0	0	0	0	0	0	0	4448200	4566300	2572700	1637700	2698500	3334400	2480500	4339700
P42166|LAP2A_HUMAN	Lamina-associated polypeptide 2, isoform alpha OS=Homo sapiens	TMPO	P42166|LAP2A_HUMAN;P42167-3|LAP2B_HUMAN;P42167-2|LAP2B_HUMAN	P42166|LAP2A_HUMAN	Lamina-associated polypeptide 2, isoform alpha OS=Homo sapiens GN=TMPO PE=1 SV=2	3	9	19.9	75.491	694	0	130.03	2	3	3	0	0	2			257960000	7165600	46	400700	148870	279640	1113700	1085400	1072800	972800	1008500	1083300	0	0	0	0	0	0	0	0	0	17528000	16872000	18255000	21496000	21153000	20235000	22263000	21497000
P42167|LAP2B_HUMAN	Lamina-associated polypeptide 2, isoforms beta/gamma OS=Homo sapiens	TMPO	P42167|LAP2B_HUMAN	P42167|LAP2B_HUMAN	Lamina-associated polypeptide 2, isoforms beta/gamma OS=Homo sapiens GN=TMPO PE=1 SV=2	1	2	20.5	50.67	454	0	34.289	0	3	3	1	0	2			59839000	2719900	9	135080	115660	93228	279100	241980	208150	271460	165560	287790	107830	74998	83621	107140	138770	82102	89907	157240	80321	2643400	2504200	2314800	3970100	3529000	2956500	4646400	2821800
P42704|LPPRC_HUMAN	Leucine-rich PPR motif-containing protein, mitochondrial OS=Homo sapiens	LRPPRC	P42704|LPPRC_HUMAN	P42704|LPPRC_HUMAN	Leucine-rich PPR motif-containing protein, mitochondrial OS=Homo sapiens GN=LRPPRC PE=1 SV=3	1	7	10	157.9	1394	0	86.372	3	3	3	0	0	0			70540000	783770	33	74192	48359	50376	193980	123030	110400	64758	56686	61993	0	0	0	0	0	0	0	0	0	10624000	5495500	6162200	5436200	6582300	5064900	4797000	3358700
P42766|RL35_HUMAN	60S ribosomal protein L35 OS=Homo sapiens	RPL35	P42766|RL35_HUMAN	P42766|RL35_HUMAN	60S ribosomal protein L35 OS=Homo sapiens GN=RPL35 PE=1 SV=2	1	3	22.8	14.551	123	0	25.864	1	3	3	0	0	0			89533000	29844000	14	1983100	2286000	583220	5889300	3730800	3378200	2915100	4270200	4808400	0	0	0	0	0	0	0	0	0	5856000	5044500	5141700	9721800	7748500	7488700	6731300	8423000
P43243|MATR3_HUMAN	Matrin-3 OS=Homo sapiens	MATR3	P43243|MATR3_HUMAN;P43243-2|MATR3_HUMAN	P43243|MATR3_HUMAN	Matrin-3 OS=Homo sapiens GN=MATR3 PE=1 SV=2	2	19	39.8	94.622	847	0	323.31	3	3	3	0	0	0			997170000	26951000	149	1795700	999380	1163700	4686000	3965800	3991200	2919400	3268700	4160700	0	0	0	0	0	0	0	0	0	80828000	64577000	68009000	88806000	86776000	79692000	75997000	84523000
P45880|VDAC2_HUMAN	Voltage-dependent anion-selective channel protein 2 OS=Homo sapiens	VDAC2	P45880|VDAC2_HUMAN;P45880-2|VDAC2_HUMAN;P45880-1|VDAC2_HUMAN	P45880|VDAC2_HUMAN;P45880-2|VDAC2_HUMAN;P45880-1|VDAC2_HUMAN	Voltage-dependent anion-selective channel protein 2 OS=Homo sapiens GN=VDAC2 PE=1 SV=2;Isoform 2 of Voltage-dependent anion-selective channel protein 2 OS=Homo sapiens GN=VDAC2;Isoform 1 of Voltage-dependent anion-selective channel protein 2 OS=Homo sapien	3	18	65.6	31.566	294	0	323.31	3	3	3	3	3	3			3075600000	192230000	314	1935000	1519100	2280800	8473200	8391800	8195000	4686800	5420600	4899100	22026000	22416000	21862000	9677500	11587000	9122400	16665000	16597000	16474000	44755000	37617000	52661000	82777000	86888000	77120000	60157000	67862000
P45973|CBX5_HUMAN	Chromobox protein homolog 5 OS=Homo sapiens	CBX5	P45973|CBX5_HUMAN	P45973|CBX5_HUMAN	Chromobox protein homolog 5 OS=Homo sapiens GN=CBX5 PE=1 SV=1	1	3	35.1	22.225	191	0	16.049	0	2	3	0	0	0			46569000	4656900	6	0	0	0	626970	745960	987800	734470	572230	989450	0	0	0	0	0	0	0	0	0	0	0	0	5275700	4184100	5209800	4250000	6065700
P46013-2|KI67_HUMAN	Isoform Short of Proliferation marker protein Ki-67 OS=Homo sapiens	MKI67	P46013-2|KI67_HUMAN;P46013|KI67_HUMAN	P46013-2|KI67_HUMAN;P46013|KI67_HUMAN	Isoform Short of Proliferation marker protein Ki-67 OS=Homo sapiens GN=MKI67;Proliferation marker protein Ki-67 OS=Homo sapiens GN=MKI67 PE=1 SV=2	2	18	10.9	319.44	2896	0	159.66	1	3	3	1	1	0			433980000	2678900	58	377720	97134	95190	315370	436450	284240	191700	203420	364890	44620	29281	0	113010	16577	48352	20224	40717	0	26384000	21686000	13765000	21932000	26238000	17901000	19312000	19484000
P46087-2|NOP2_HUMAN	Isoform 2 of Probable 28S rRNA (cytosine(4447)-C(5))-methyltransferase OS=Homo sapiens	NOP2	P46087-2|NOP2_HUMAN;P46087|NOP2_HUMAN;P46087-4|NOP2_HUMAN;P46087-3|NOP2_HUMAN	P46087-2|NOP2_HUMAN;P46087|NOP2_HUMAN;P46087-4|NOP2_HUMAN;P46087-3|NOP2_HUMAN	Isoform 2 of Probable 28S rRNA (cytosine(4447)-C(5))-methyltransferase OS=Homo sapiens GN=NOP2;Probable 28S rRNA (cytosine(4447)-C(5))-methyltransferase OS=Homo sapiens GN=NOP2 PE=1 SV=2;Isoform 4 of Probable 28S rRNA (cytosine(4447)-C(5))-methyltransferas	4	8	14.9	88.972	808	0	69.421	1	3	3	0	0	0			61477000	1921100	25	34128	0	0	233570	182300	472360	403390	384330	211070	0	0	0	0	0	0	0	0	0	3119100	0	0	3565100	6177000	9041400	7523600	6921500
P46776|RL27A_HUMAN	60S ribosomal protein L27a OS=Homo sapiens	RPL27A	P46776|RL27A_HUMAN	P46776|RL27A_HUMAN	60S ribosomal protein L27a OS=Homo sapiens GN=RPL27A PE=1 SV=2	1	4	32.4	16.561	148	0	57.932	3	3	3	3	3	3			282980000	40426000	53	2337300	2492800	1620800	4761200	3539300	3527200	3322300	2889600	3507300	2243400	2181400	1939800	819710	774790	647350	1622900	1328700	870330	13858000	19863000	16147000	15248000	13158000	13326000	15378000	13073000
P46778|RL21_HUMAN	60S ribosomal protein L21 OS=Homo sapiens	RPL21	P46778|RL21_HUMAN	P46778|RL21_HUMAN	60S ribosomal protein L21 OS=Homo sapiens GN=RPL21 PE=1 SV=2	1	4	29.4	18.565	160	0	33.321	3	3	3	3	3	3			110110000	18352000	25	588840	669430	565510	2266600	1498900	1537200	1315500	1365100	1502300	880240	927510	842910	533260	731680	507790	894340	891840	832980	5137400	6418500	3765300	6165800	5485900	4806000	4735400	5414500
P46779-4|RL28_HUMAN	Isoform 4 of 60S ribosomal protein L28 OS=Homo sapiens	RPL28	P46779-4|RL28_HUMAN;P46779-5|RL28_HUMAN;P46779|RL28_HUMAN;P46779-2|RL28_HUMAN;P46779-3|RL28_HUMAN	P46779-4|RL28_HUMAN;P46779-5|RL28_HUMAN;P46779|RL28_HUMAN;P46779-2|RL28_HUMAN;P46779-3|RL28_HUMAN	Isoform 4 of 60S ribosomal protein L28 OS=Homo sapiens GN=RPL28;Isoform 5 of 60S ribosomal protein L28 OS=Homo sapiens GN=RPL28;60S ribosomal protein L28 OS=Homo sapiens GN=RPL28 PE=1 SV=3;Isoform 2 of 60S ribosomal protein L28 OS=Homo sapiens GN=RPL28;Iso	5	4	49.3	7.888	69	0	24.263	1	2	3	2	0	1			50704000	8450700	14	419980	257450	0	591010	1211000	644780	767420	1016600	1280800	0	373740	358670	167360	0	266900	453510	383810	257690	2885900	2076500	0	2952100	2662300	2699000	3403400	3742500
P46781|RS9_HUMAN	40S ribosomal protein S9 OS=Homo sapiens	RPS9	P46781|RS9_HUMAN	P46781|RS9_HUMAN	40S ribosomal protein S9 OS=Homo sapiens GN=RPS9 PE=1 SV=3	1	2	13.9	22.591	194	0	16.948	0	3	0	1	0	0			19697000	1790600	4	166890	109050	0	279120	275120	315760	227100	218610	198980	0	0	0	0	0	0	0	0	0	1743400	1360000	0	1918100	1938300	2166600	1724600	1670700
P46782|RS5_HUMAN	40S ribosomal protein S5 OS=Homo sapiens	RPS5	P46782|RS5_HUMAN	P46782|RS5_HUMAN	40S ribosomal protein S5 OS=Homo sapiens GN=RPS5 PE=1 SV=4	1	14	55.4	22.876	204	0	301.21	3	3	3	2	3	3			622090000	62209000	101	8138400	3421200	3625600	8318000	6622700	7381700	6379600	6263900	7227600	260970	332530	423290	509470	461070	710050	621650	743760	767080	60582000	32837000	42018000	46621000	41506000	46579000	51246000	47333000
P46783|RS10_HUMAN	40S ribosomal protein S10 OS=Homo sapiens	RPS10	P46783|RS10_HUMAN;Q9NQ39|RS10L_HUMAN	P46783|RS10_HUMAN	40S ribosomal protein S10 OS=Homo sapiens GN=RPS10 PE=1 SV=1	2	6	37.6	18.898	165	0	51.895	3	3	3	3	3	3			505100000	63137000	52	2660100	3616100	3401800	9224800	6174900	9006800	4035300	5006300	6081700	1837100	1909200	2513500	1216100	798140	987800	704690	1599000	2364200	20283000	29316000	29374000	39315000	30214000	43386000	20531000	27081000
P47755-2|CAZA2_HUMAN	Isoform 2 of F-actin-capping protein subunit alpha-2 OS=Homo sapiens	CAPZA2	P47755-2|CAZA2_HUMAN;P47755|CAZA2_HUMAN	P47755-2|CAZA2_HUMAN;P47755|CAZA2_HUMAN	Isoform 2 of F-actin-capping protein subunit alpha-2 OS=Homo sapiens GN=CAPZA2;F-actin-capping protein subunit alpha-2 OS=Homo sapiens GN=CAPZA2 PE=1 SV=3	2	3	34.9	19.775	172	0	23.525	0	0	0	0	2	2			30880000	3431100	7	0	0	0	0	0	0	0	0	0	0	0	0	442430	395450	522290	846610	608200	616160	0	0	0	0	0	0	0	0
P47756-2|CAPZB_HUMAN	Isoform 2 of F-actin-capping protein subunit beta OS=Homo sapiens	CAPZB	P47756-2|CAPZB_HUMAN;P47756|CAPZB_HUMAN	P47756-2|CAPZB_HUMAN;P47756|CAPZB_HUMAN	Isoform 2 of F-actin-capping protein subunit beta OS=Homo sapiens GN=CAPZB;F-actin-capping protein subunit beta OS=Homo sapiens GN=CAPZB PE=1 SV=4	2	5	38.6	30.628	272	0	123.54	0	2	2	3	3	1			64865000	4054100	17	0	0	0	667830	92603	0	239000	0	81965	268380	67741	85598	337900	490930	278780	542790	338920	561630	0	0	0	6537600	3151700	0	3908500	0
P47914|RL29_HUMAN	60S ribosomal protein L29 OS=Homo sapiens	RPL29	P47914|RL29_HUMAN	P47914|RL29_HUMAN	60S ribosomal protein L29 OS=Homo sapiens GN=RPL29 PE=1 SV=2	1	2	10.1	17.752	159	0	16.907	0	3	3	2	1	3			54489000	13622000	14	204300	0	0	1316000	506160	866040	1200400	1238700	1139200	1116600	563710	934050	805650	796440	0	1004200	971960	958760	1322400	0	0	2830400	2022600	3370400	3268100	3345700
P47929|LEG7_HUMAN	Galectin-7 OS=Homo sapiens	LGALS7	P47929|LEG7_HUMAN	P47929|LEG7_HUMAN	Galectin-7 OS=Homo sapiens GN=LGALS7 PE=1 SV=2	1	2	35.3	15.075	136	0	12.215	0	3	0	0	0	0			31095000	3109500	4	0	0	0	1064500	1108700	936260	0	0	0	0	0	0	0	0	0	0	0	0	0	0	0	6075500	6761400	6041200	0	0
P48047|ATPO_HUMAN	ATP synthase subunit O, mitochondrial OS=Homo sapiens	ATP5O	P48047|ATPO_HUMAN	P48047|ATPO_HUMAN	ATP synthase subunit O, mitochondrial OS=Homo sapiens GN=ATP5O PE=1 SV=1	1	2	12.2	23.277	213	0	19.459	3	3	3	1	0	0			34880000	2906600	14	242890	211910	181700	365730	359940	314860	243880	309430	276160	0	184810	95763	0	0	0	119550	0	0	2928700	2808100	2734200	2654700	2678500	2282000	2130000	2691200
P48643|TCPE_HUMAN	T-complex protein 1 subunit epsilon OS=Homo sapiens	CCT5	P48643|TCPE_HUMAN;P48643-2|TCPE_HUMAN	P48643|TCPE_HUMAN;P48643-2|TCPE_HUMAN	T-complex protein 1 subunit epsilon OS=Homo sapiens GN=CCT5 PE=1 SV=1;Isoform 2 of T-complex protein 1 subunit epsilon OS=Homo sapiens GN=CCT5	2	6	20.5	59.67	541	0	43.912	3	2	3	0	0	0			63943000	1937700	16	165200	172250	143070	223520	291670	225700	292650	269180	154440	0	0	0	0	0	0	0	0	0	7182500	5795500	6533700	5059100	4433600	4985500	5390800	5471400
P48735-2|IDHP_HUMAN	Isoform 2 of Isocitrate dehydrogenase [NADP], mitochondrial OS=Homo sapiens	IDH2	P48735-2|IDHP_HUMAN;P48735|IDHP_HUMAN	P48735-2|IDHP_HUMAN;P48735|IDHP_HUMAN	Isoform 2 of Isocitrate dehydrogenase [NADP], mitochondrial OS=Homo sapiens GN=IDH2;Isocitrate dehydrogenase [NADP], mitochondrial OS=Homo sapiens GN=IDH2 PE=1 SV=2	2	3	10.2	45.179	400	0	18.929	0	3	3	0	0	0			26097000	1186200	10	120450	100080	59886	91416	165410	212580	155820	139960	140630	0	0	0	0	0	0	0	0	0	2319400	2193800	2785500	2129600	1878600	2582600	2158900	1901700
P49207|RL34_HUMAN	60S ribosomal protein L34 OS=Homo sapiens	RPL34	P49207|RL34_HUMAN	P49207|RL34_HUMAN	60S ribosomal protein L34 OS=Homo sapiens GN=RPL34 PE=1 SV=3	1	2	15.4	13.293	117	0	11.106	0	3	2	0	0	0			33198000	5533000	4	274510	435300	389370	776470	816700	827770	658780	538940	815200	0	0	0	0	0	0	0	0	0	2772100	3659400	3688100	1884600	2681100	2652500	2407700	1892200
P49368-2|TCPG_HUMAN	Isoform 2 of T-complex protein 1 subunit gamma OS=Homo sapiens	CCT3	P49368-2|TCPG_HUMAN;P49368|TCPG_HUMAN	P49368-2|TCPG_HUMAN;P49368|TCPG_HUMAN	Isoform 2 of T-complex protein 1 subunit gamma OS=Homo sapiens GN=CCT3;T-complex protein 1 subunit gamma OS=Homo sapiens GN=CCT3 PE=1 SV=4	2	6	17.6	56.43	507	0	38.601	3	3	3	0	1	1			82980000	2861400	14	60064	250640	146410	369810	388920	369540	330560	392530	193170	0	0	0	42995	0	106520	61050	55497	93673	3835700	10233000	5470900	4340700	5442900	5483000	4594800	4610700
P49411|EFTU_HUMAN	Elongation factor Tu, mitochondrial OS=Homo sapiens	TUFM	P49411|EFTU_HUMAN	P49411|EFTU_HUMAN	Elongation factor Tu, mitochondrial OS=Homo sapiens GN=TUFM PE=1 SV=2	1	15	45.1	49.541	452	0	167.01	3	3	3	3	3	3			414020000	13801000	75	1389100	973500	440110	1882900	1940800	2124000	1540100	1492900	1291000	0	0	0	36045	122950	99993	179480	153100	134610	16935000	41972000	19196000	39636000	35979000	42645000	39432000	25782000
P50402|EMD_HUMAN	Emerin OS=Homo sapiens	EMD	P50402|EMD_HUMAN	P50402|EMD_HUMAN	Emerin OS=Homo sapiens GN=EMD PE=1 SV=1	1	2	13.8	28.994	254	0	11.212	0	1	1	0	0	0			0	0	2	0	0	0	0	0	0	0	0	0	0	0	0	0	0	0	0	0	0	0	0	0	0	0	0	0	0
P50454|SERPH_HUMAN	Serpin H1 OS=Homo sapiens	SERPINH1	P50454|SERPH_HUMAN	P50454|SERPH_HUMAN	Serpin H1 OS=Homo sapiens GN=SERPINH1 PE=1 SV=2	1	3	12.9	46.44	418	0	22.632	3	3	2	0	0	0			19135000	831970	11	41209	45942	22111	168730	82266	196990	60598	174010	40119	0	0	0	0	0	0	0	0	0	2183200	2674800	1461900	933710	1190600	1600100	1016300	1250800
P50914|RL14_HUMAN	60S ribosomal protein L14 OS=Homo sapiens	RPL14	P50914|RL14_HUMAN	P50914|RL14_HUMAN	60S ribosomal protein L14 OS=Homo sapiens GN=RPL14 PE=1 SV=4	1	7	32.1	23.432	215	0	61.887	2	3	3	0	3	3			168300000	28049000	33	1624100	1575700	960460	2866500	2801000	3211600	3234800	3183200	3500900	465100	447070	0	552630	561630	629480	922250	845550	667400	8623800	6063500	6453600	7090900	8229500	9384000	12303000	10090000
P50990|TCPQ_HUMAN	T-complex protein 1 subunit theta OS=Homo sapiens	CCT8	P50990|TCPQ_HUMAN;P50990-2|TCPQ_HUMAN;P50990-3|TCPQ_HUMAN	P50990|TCPQ_HUMAN;P50990-2|TCPQ_HUMAN;P50990-3|TCPQ_HUMAN	T-complex protein 1 subunit theta OS=Homo sapiens GN=CCT8 PE=1 SV=4;Isoform 2 of T-complex protein 1 subunit theta OS=Homo sapiens GN=CCT8;Isoform 3 of T-complex protein 1 subunit theta OS=Homo sapiens GN=CCT8	3	8	24.1	59.62	548	0	54.645	3	3	3	3	3	3			86248000	2331000	33	156640	175390	98936	336670	264850	240020	373320	280240	173460	32732	0	43767	0	27603	48187	35292	0	43942	5675500	5294000	6008100	4821800	4663300	5184200	8622000	5445600
P50991|TCPD_HUMAN	T-complex protein 1 subunit delta OS=Homo sapiens	CCT4	P50991|TCPD_HUMAN;P50991-2|TCPD_HUMAN	P50991|TCPD_HUMAN;P50991-2|TCPD_HUMAN	T-complex protein 1 subunit delta OS=Homo sapiens GN=CCT4 PE=1 SV=4;Isoform 2 of T-complex protein 1 subunit delta OS=Homo sapiens GN=CCT4	2	4	14.5	57.924	539	0	26.296	1	3	3	0	0	1			46755000	1416800	13	64320	0	59270	193950	145110	177800	235170	194760	200250	0	0	0	0	0	25347	74440	0	46391	3295600	0	3296200	3224100	2180300	3091200	4484300	4387800
P51659|DHB4_HUMAN	Peroxisomal multifunctional enzyme type 2 OS=Homo sapiens	HSD17B4	P51659|DHB4_HUMAN;P51659-3|DHB4_HUMAN;P51659-2|DHB4_HUMAN	P51659|DHB4_HUMAN;P51659-3|DHB4_HUMAN;P51659-2|DHB4_HUMAN	Peroxisomal multifunctional enzyme type 2 OS=Homo sapiens GN=HSD17B4 PE=1 SV=3;Isoform 3 of Peroxisomal multifunctional enzyme type 2 OS=Homo sapiens GN=HSD17B4;Isoform 2 of Peroxisomal multifunctional enzyme type 2 OS=Homo sapiens GN=HSD17B4	3	38	67	79.685	736	0	323.31	0	0	1	3	3	3			3903000000	92928000	362	0	31182	0	32635	43693	39991	0	35286	27341	7478200	6065900	6988800	10264000	9624700	10784000	13083000	17155000	11275000	0	448910	0	270710	361020	325210	0	1221400
P51991|ROA3_HUMAN	Heterogeneous nuclear ribonucleoprotein A3 OS=Homo sapiens	HNRNPA3	P51991|ROA3_HUMAN	P51991|ROA3_HUMAN	Heterogeneous nuclear ribonucleoprotein A3 OS=Homo sapiens GN=HNRNPA3 PE=1 SV=2	1	16	50.8	39.594	378	0	323.31	3	3	3	1	0	0			887220000	46696000	108	2179200	1824900	1709100	7726000	8518600	8056100	5251400	5472500	5957800	0	0	0	0	0	0	0	0	0	43260000	53996000	53605000	86942000	88844000	87886000	69342000	73421000
P52272-2|HNRPM_HUMAN	Isoform 2 of Heterogeneous nuclear ribonucleoprotein M OS=Homo sapiens	HNRNPM	P52272-2|HNRPM_HUMAN;P52272|HNRPM_HUMAN	P52272-2|HNRPM_HUMAN;P52272|HNRPM_HUMAN	Isoform 2 of Heterogeneous nuclear ribonucleoprotein M OS=Homo sapiens GN=HNRNPM;Heterogeneous nuclear ribonucleoprotein M OS=Homo sapiens GN=HNRNPM PE=1 SV=3	2	35	62.1	73.62	691	0	323.31	3	3	3	3	3	3			2162100000	46002000	233	2999900	2610600	2278700	6551300	6371500	6485700	5263100	5161100	5895300	338510	206050	225670	185550	193580	243840	326900	366800	297600	127990000	127440000	135340000	175240000	186340000	178980000	171140000	183120000
P52292|IMA1_HUMAN	Importin subunit alpha-1 OS=Homo sapiens	KPNA2	P52292|IMA1_HUMAN	P52292|IMA1_HUMAN	Importin subunit alpha-1 OS=Homo sapiens GN=KPNA2 PE=1 SV=1	1	8	27.4	57.861	529	0	103.42	3	3	3	1	0	0			211330000	10566000	47	613400	619840	756100	1326400	1646700	1416200	1283900	1241700	1662000	0	0	0	0	0	0	0	0	0	15738000	17961000	17326000	16543000	17246000	15742000	18857000	15860000
P52597|HNRPF_HUMAN	Heterogeneous nuclear ribonucleoprotein F OS=Homo sapiens	HNRNPF	P52597|HNRPF_HUMAN	P52597|HNRPF_HUMAN	Heterogeneous nuclear ribonucleoprotein F OS=Homo sapiens GN=HNRNPF PE=1 SV=3	1	8	44.6	45.671	415	0	201.6	3	3	3	0	0	0			294240000	19616000	47	994540	1339900	731300	2893900	3094900	2841800	2537000	2657600	2525200	0	0	0	0	0	0	0	0	0	21108000	27374000	22122000	22503000	26583000	23496000	20386000	24448000
P52907|CAZA1_HUMAN	F-actin-capping protein subunit alpha-1 OS=Homo sapiens	CAPZA1	P52907|CAZA1_HUMAN	P52907|CAZA1_HUMAN	F-actin-capping protein subunit alpha-1 OS=Homo sapiens GN=CAPZA1 PE=1 SV=3	1	8	45.8	32.922	286	0	140.88	0	3	3	1	3	3			446600000	34354000	72	0	130460	308260	2384800	2050700	2134300	1037200	1331300	1577800	1012300	563540	770980	3730200	3857200	2865600	4183400	3628000	2787700	0	2647300	6746400	18480000	14579000	16087000	11927000	13962000
P53007|TXTP_HUMAN	Tricarboxylate transport protein, mitochondrial OS=Homo sapiens	SLC25A1	P53007|TXTP_HUMAN	P53007|TXTP_HUMAN	Tricarboxylate transport protein, mitochondrial OS=Homo sapiens GN=SLC25A1 PE=1 SV=2	1	2	7.4	34.012	311	0	11.141	1	2	0	0	0	0			12941000	761230	3	0	0	61258	210880	105970	148180	0	115560	119380	0	0	0	0	0	0	0	0	0	0	0	0	1913200	1020200	1602600	0	1550300
P54577|SYYC_HUMAN	Tyrosine--tRNA ligase, cytoplasmic OS=Homo sapiens	YARS	P54577|SYYC_HUMAN	P54577|SYYC_HUMAN	Tyrosine--tRNA ligase, cytoplasmic OS=Homo sapiens GN=YARS PE=1 SV=4	1	2	6.2	59.143	528	0	12.799	0	1	2	0	0	0			15600000	421620	3	31132	23720	34515	52272	110620	55945	88819	24596	0	0	0	0	0	0	0	0	0	0	1311600	1522100	1542800	1318700	1668900	1803700	1563400	949970
P55084-2|ECHB_HUMAN	Isoform 2 of Trifunctional enzyme subunit beta, mitochondrial OS=Homo sapiens	HADHB	P55084-2|ECHB_HUMAN;P55084|ECHB_HUMAN	P55084-2|ECHB_HUMAN;P55084|ECHB_HUMAN	Isoform 2 of Trifunctional enzyme subunit beta, mitochondrial OS=Homo sapiens GN=HADHB;Trifunctional enzyme subunit beta, mitochondrial OS=Homo sapiens GN=HADHB PE=1 SV=3	2	2	9.1	48.879	452	0	15.791	3	1	1	0	0	0			37494000	1630200	6	137790	175690	100290	215060	193860	292540	73001	260180	181760	0	0	0	0	0	0	0	0	0	4340100	4635200	3942300	2825600	1587700	3372600	1529700	3944300
P55265-5|DSRAD_HUMAN	Isoform 5 of Double-stranded RNA-specific adenosine deaminase OS=Homo sapiens	ADAR	P55265-5|DSRAD_HUMAN;P55265|DSRAD_HUMAN;P55265-4|DSRAD_HUMAN;P55265-3|DSRAD_HUMAN;P55265-2|DSRAD_HUMAN	P55265-5|DSRAD_HUMAN;P55265|DSRAD_HUMAN;P55265-4|DSRAD_HUMAN;P55265-3|DSRAD_HUMAN;P55265-2|DSRAD_HUMAN	Isoform 5 of Double-stranded RNA-specific adenosine deaminase OS=Homo sapiens GN=ADAR;Double-stranded RNA-specific adenosine deaminase OS=Homo sapiens GN=ADAR PE=1 SV=4;Isoform 4 of Double-stranded RNA-specific adenosine deaminase OS=Homo sapiens GN=ADAR;I	5	4	7.3	103.64	931	0	31.491	0	2	3	0	0	0			50471000	917660	5	22624	24265	16045	102300	229650	201230	87250	102580	131720	0	0	0	0	0	0	0	0	0	3036500	3296600	3129000	3691900	5400300	3566000	5578600	3999300
P55769|NH2L1_HUMAN	NHP2-like protein 1 OS=Homo sapiens	SNU13	P55769|NH2L1_HUMAN	P55769|NH2L1_HUMAN	NHP2-like protein 1 OS=Homo sapiens GN=SNU13 PE=1 SV=3	1	6	51.6	14.173	128	0	149.28	2	3	3	0	0	1			188290000	23536000	24	398230	434210	262630	3672200	3673600	3116600	4547500	3695900	3735400	0	0	0	0	0	0	0	0	0	6690500	6357500	5506300	15012000	16426000	12163000	25709000	21199000
P56182|RRP1_HUMAN	Ribosomal RNA processing protein 1 homolog A OS=Homo sapiens	RRP1	P56182|RRP1_HUMAN	P56182|RRP1_HUMAN	Ribosomal RNA processing protein 1 homolog A OS=Homo sapiens GN=RRP1 PE=1 SV=1	1	2	4.6	52.839	461	0	11.651	0	1	3	0	0	0			22635000	905390	4	23741	67147	23543	165260	173760	169060	153480	64714	64669	0	0	0	0	0	0	0	0	0	1117500	1090300	1311200	1753700	2254000	1815300	2026500	2315800
P56192-2|SYMC_HUMAN	Isoform 2 of Methionine--tRNA ligase, cytoplasmic OS=Homo sapiens	MARS	P56192-2|SYMC_HUMAN;P56192|SYMC_HUMAN	P56192-2|SYMC_HUMAN;P56192|SYMC_HUMAN	Isoform 2 of Methionine--tRNA ligase, cytoplasmic OS=Homo sapiens GN=MARS;Methionine--tRNA ligase, cytoplasmic OS=Homo sapiens GN=MARS PE=1 SV=2	2	2	6.2	61.815	546	0	12.689	0	3	2	0	0	0			21142000	845670	7	62208	19806	0	119700	199580	212040	56501	128810	47016	0	0	0	0	0	0	0	0	0	2323700	1003000	0	3033600	1639600	1743700	1662200	1529100
P56537|IF6_HUMAN	Eukaryotic translation initiation factor 6 OS=Homo sapiens	EIF6	P56537|IF6_HUMAN;P56537-2|IF6_HUMAN	P56537|IF6_HUMAN;P56537-2|IF6_HUMAN	Eukaryotic translation initiation factor 6 OS=Homo sapiens GN=EIF6 PE=1 SV=1;Isoform 2 of Eukaryotic translation initiation factor 6 OS=Homo sapiens GN=EIF6	2	5	37.1	26.599	245	0	101.66	3	3	3	0	0	0			128380000	14264000	35	774190	782770	685450	1960400	2126800	2097600	1986400	2179000	1671600	0	0	0	0	0	0	0	0	0	11737000	14009000	8175100	8444500	9564400	9102300	11030000	11283000
P60174-4|TPIS_HUMAN	Isoform 4 of Triosephosphate isomerase OS=Homo sapiens	TPI1	P60174-4|TPIS_HUMAN;P60174-1|TPIS_HUMAN;P60174|TPIS_HUMAN	P60174-4|TPIS_HUMAN;P60174-1|TPIS_HUMAN;P60174|TPIS_HUMAN	Isoform 4 of Triosephosphate isomerase OS=Homo sapiens GN=TPI1;Isoform 2 of Triosephosphate isomerase OS=Homo sapiens GN=TPI1;Triosephosphate isomerase OS=Homo sapiens GN=TPI1 PE=1 SV=3	3	2	16.8	17.958	167	0.0021786	10.413	0	1	1	0	0	1			11506000	958820	0	0	0	0	59624	79264	72675	59562	0	36643	82317	56611	0	102980	49132	77799	63409	118160	100650	0	0	0	0	0	0	0	0
P60660-2|MYL6_HUMAN	Isoform Smooth muscle of Myosin light polypeptide 6 OS=Homo sapiens	MYL6	P60660-2|MYL6_HUMAN	P60660-2|MYL6_HUMAN	Isoform Smooth muscle of Myosin light polypeptide 6 OS=Homo sapiens GN=MYL6	1	18	96	16.961	151	0	323.31	3	3	3	3	3	3			6100500000	610050000	403	1704300	1530400	1499500	5229200	4481100	5267900	5470300	6617300	6670800	73798000	78264000	66410000	59658000	54514000	55194000	60423000	64143000	59177000	23361000	23539000	27484000	35609000	34489000	37922000	45841000	49519000
P60709|ACTB_HUMAN	Actin, cytoplasmic 1 OS=Homo sapiens	ACTB	P60709|ACTB_HUMAN;P63267-2|ACTH_HUMAN;Q562R1|ACTBL_HUMAN;P0CG38|POTEI_HUMAN;P0CG39|POTEJ_HUMAN;Q9BYX7|ACTBM_HUMAN	P60709|ACTB_HUMAN	Actin, cytoplasmic 1 OS=Homo sapiens GN=ACTB PE=1 SV=1	6	54	97.6	41.736	375	0	323.31	3	3	3	3	3	3			138000000000	6912600000	3036	94293000	80335000	70431000	512770000	505910000	525890000	280720000	303100000	313430000	225810000	203370000	213160000	565470000	575780000	567520000	648660000	620640000	605330000	2102600000	1950100000	2026900000	5953900000	6071300000	6009800000	3906400000	3995600000
P60842|IF4A1_HUMAN	Eukaryotic initiation factor 4A-I OS=Homo sapiens	EIF4A1	P60842|IF4A1_HUMAN;P60842-2|IF4A1_HUMAN;Q14240|IF4A2_HUMAN;Q14240-2|IF4A2_HUMAN	P60842|IF4A1_HUMAN;P60842-2|IF4A1_HUMAN	Eukaryotic initiation factor 4A-I OS=Homo sapiens GN=EIF4A1 PE=1 SV=1;Isoform 2 of Eukaryotic initiation factor 4A-I OS=Homo sapiens GN=EIF4A1	4	11	35	46.153	406	0	93.525	3	3	3	0	0	2			440280000	19143000	41	1442600	1060500	942580	2458300	2813800	2945200	2059200	2122700	2232700	97733	112670	136320	119100	146290	21425	33899	187480	210310	29484000	20072000	26020000	32569000	49179000	42138000	37993000	40973000
P60866|RS20_HUMAN	40S ribosomal protein S20 OS=Homo sapiens	RPS20	P60866|RS20_HUMAN;P60866-2|RS20_HUMAN	P60866|RS20_HUMAN;P60866-2|RS20_HUMAN	40S ribosomal protein S20 OS=Homo sapiens GN=RPS20 PE=1 SV=1;Isoform 2 of 40S ribosomal protein S20 OS=Homo sapiens GN=RPS20	2	5	34.5	13.373	119	0	94.742	3	3	3	3	3	3			915150000	183030000	71	14462000	11864000	12530000	20072000	21316000	19026000	17425000	19338000	19550000	3669800	3309500	3526300	2445200	2442300	2429100	3494300	3311100	2820900	72319000	66457000	71577000	58238000	58554000	54409000	59414000	61522000
P60891-2|PRPS1_HUMAN	Isoform 2 of Ribose-phosphate pyrophosphokinase 1 OS=Homo sapiens	PRPS1	P60891-2|PRPS1_HUMAN;P60891|PRPS1_HUMAN;P11908|PRPS2_HUMAN;P11908-2|PRPS2_HUMAN;P21108|PRPS3_HUMAN	P60891-2|PRPS1_HUMAN;P60891|PRPS1_HUMAN;P11908|PRPS2_HUMAN;P11908-2|PRPS2_HUMAN;P21108|PRPS3_HUMAN	Isoform 2 of Ribose-phosphate pyrophosphokinase 1 OS=Homo sapiens GN=PRPS1;Ribose-phosphate pyrophosphokinase 1 OS=Homo sapiens GN=PRPS1 PE=1 SV=2;Ribose-phosphate pyrophosphokinase 2 OS=Homo sapiens GN=PRPS2 PE=1 SV=2;Isoform 2 of Ribose-phosphate pyropho	5	2	13.1	27.526	251	0	13.164	0	2	0	0	0	0			20311000	1562400	3	0	0	0	66590	657300	280330	75025	483130	0	0	0	0	0	0	0	0	0	0	0	0	0	933790	4664100	1825200	1850700	3948000
P61158|ARP3_HUMAN	Actin-related protein 3 OS=Homo sapiens	ACTR3	P61158|ARP3_HUMAN;Q9C0K3|ARP3C_HUMAN;Q9P1U1-2|ARP3B_HUMAN;Q9P1U1-3|ARP3B_HUMAN;Q9P1U1|ARP3B_HUMAN	P61158|ARP3_HUMAN;Q9C0K3|ARP3C_HUMAN;Q9P1U1-2|ARP3B_HUMAN;Q9P1U1-3|ARP3B_HUMAN;Q9P1U1|ARP3B_HUMAN	Actin-related protein 3 OS=Homo sapiens GN=ACTR3 PE=1 SV=3;Actin-related protein 3C OS=Homo sapiens GN=ACTR3C PE=2 SV=1;Isoform 2 of Actin-related protein 3B OS=Homo sapiens GN=ACTR3B;Isoform 3 of Actin-related protein 3B OS=Homo sapiens GN=ACTR3B;Actin-re	5	2	9.8	47.371	418	0	13.335	1	3	2	1	3	3			13579000	646630	15	22708	14926	0	17717	46248	122070	17971	23926	0	17311	17431	14642	109630	34919	55346	31062	63812	36908	563250	385290	0	264550	707980	1819900	322870	428080
P61247|RS3A_HUMAN	40S ribosomal protein S3a OS=Homo sapiens	RPS3A	P61247|RS3A_HUMAN	P61247|RS3A_HUMAN	40S ribosomal protein S3a OS=Homo sapiens GN=RPS3A PE=1 SV=2	1	12	47	29.945	264	0	152.29	3	3	3	3	3	3			434370000	25551000	76	1094600	978980	933630	3115000	2903500	2107400	2790100	2200400	1982800	750170	1319000	642320	733270	469920	567340	641240	972590	1348800	23087000	20220000	17302000	22427000	22122000	22033000	23302000	24153000
P61254|RL26_HUMAN	60S ribosomal protein L26 OS=Homo sapiens	RPL26	P61254|RL26_HUMAN;Q9UNX3|RL26L_HUMAN	P61254|RL26_HUMAN;Q9UNX3|RL26L_HUMAN	60S ribosomal protein L26 OS=Homo sapiens GN=RPL26 PE=1 SV=1;60S ribosomal protein L26-like 1 OS=Homo sapiens GN=RPL26L1 PE=1 SV=1	2	2	12.4	17.258	145	0	10.772	0	1	2	0	0	0			24544000	4090600	3	0	0	0	730660	838740	795500	643120	531680	550910	0	0	0	0	0	0	0	0	0	0	0	0	2254700	3065200	2823300	3226800	2656600
P61313|RL15_HUMAN	60S ribosomal protein L15 OS=Homo sapiens	RPL15	P61313|RL15_HUMAN;P61313-2|RL15_HUMAN	P61313|RL15_HUMAN;P61313-2|RL15_HUMAN	60S ribosomal protein L15 OS=Homo sapiens GN=RPL15 PE=1 SV=2;Isoform 2 of 60S ribosomal protein L15 OS=Homo sapiens GN=RPL15	2	4	31.9	24.146	204	0	25.323	2	3	3	2	3	3			116010000	10547000	21	616620	145430	560420	863270	1291900	1354400	806650	717650	989160	413240	426530	475740	293540	269680	248070	340740	351050	382500	6413600	1163400	6664800	4902000	6151600	7311200	6750800	6021000
P61353|RL27_HUMAN	60S ribosomal protein L27 OS=Homo sapiens	RPL27	P61353|RL27_HUMAN	P61353|RL27_HUMAN	60S ribosomal protein L27 OS=Homo sapiens GN=RPL27 PE=1 SV=2	1	3	40.4	15.798	136	0	32.308	1	3	3	0	0	1			134250000	22375000	17	1058900	904470	1228600	3536400	2139200	3493500	2221100	2619400	2677200	0	463780	0	0	0	0	563130	714880	754150	5667900	7271400	6433500	11910000	6864400	10122000	8635100	8971400
P61978|HNRPK_HUMAN	Heterogeneous nuclear ribonucleoprotein K OS=Homo sapiens	HNRNPK	P61978|HNRPK_HUMAN;P61978-2|HNRPK_HUMAN;P61978-3|HNRPK_HUMAN	P61978|HNRPK_HUMAN;P61978-2|HNRPK_HUMAN;P61978-3|HNRPK_HUMAN	Heterogeneous nuclear ribonucleoprotein K OS=Homo sapiens GN=HNRNPK PE=1 SV=1;Isoform 2 of Heterogeneous nuclear ribonucleoprotein K OS=Homo sapiens GN=HNRNPK;Isoform 3 of Heterogeneous nuclear ribonucleoprotein K OS=Homo sapiens GN=HNRNPK	3	22	65.2	50.976	463	0	323.31	3	3	3	3	3	3			1376200000	59833000	165	3103300	2783200	2462800	8662700	9468000	9220700	7686200	7263300	7837800	102480	53540	288380	25383	48321	345970	95259	113960	271300	70296000	67152000	67677000	126320000	132400000	131730000	140710000	100370000
P62081|RS7_HUMAN	40S ribosomal protein S7 OS=Homo sapiens	RPS7	P62081|RS7_HUMAN	P62081|RS7_HUMAN	40S ribosomal protein S7 OS=Homo sapiens GN=RPS7 PE=1 SV=1	1	5	26.8	22.127	194	0	102.68	3	3	3	3	0	3			246130000	24613000	50	1780700	1450700	1450400	1819300	2289800	2461500	2547700	1801100	5684300	327670	896800	305160	65217	0	0	901910	326870	504140	16506000	14572000	13672000	11393000	13562000	12017000	15729000	13217000
P62136-3|PP1A_HUMAN	Isoform 3 of Serine/threonine-protein phosphatase PP1-alpha catalytic subunit OS=Homo sapiens	PPP1CA	P62136-3|PP1A_HUMAN;P62136|PP1A_HUMAN;P62136-2|PP1A_HUMAN	P62136-3|PP1A_HUMAN;P62136|PP1A_HUMAN;P62136-2|PP1A_HUMAN	Isoform 3 of Serine/threonine-protein phosphatase PP1-alpha catalytic subunit OS=Homo sapiens GN=PPP1CA;Serine/threonine-protein phosphatase PP1-alpha catalytic subunit OS=Homo sapiens GN=PPP1CA PE=1 SV=1;Isoform 2 of Serine/threonine-protein phosphatase P	3	8	37.1	32.595	286	0	69.516	1	3	3	0	0	1			120290000	8019500	21	125500	141890	36189	1572300	1122500	1387400	842880	1212300	997270	0	0	0	121320	106050	56142	98456	91688	107620	4002500	3010900	1675500	12236000	11876000	11315000	6265300	7500100
P62140|PP1B_HUMAN	Serine/threonine-protein phosphatase PP1-beta catalytic subunit OS=Homo sapiens	PPP1CB	P62140|PP1B_HUMAN	P62140|PP1B_HUMAN	Serine/threonine-protein phosphatase PP1-beta catalytic subunit OS=Homo sapiens GN=PPP1CB PE=1 SV=3	1	2	31.2	37.186	327	0	11.034	0	2	0	0	0	0			20187000	1187500	1	0	0	126200	310420	292810	198300	0	120990	138740	0	0	0	0	0	0	0	0	0	0	0	0	2219600	4029200	0	0	0
P62241|RS8_HUMAN	40S ribosomal protein S8 OS=Homo sapiens	RPS8	P62241|RS8_HUMAN	P62241|RS8_HUMAN	40S ribosomal protein S8 OS=Homo sapiens GN=RPS8 PE=1 SV=2	1	11	51.9	24.205	208	0	259.77	3	3	3	3	3	3			444390000	49377000	53	2342500	1940000	1759500	4277500	4406500	3798000	3687000	4039200	3874800	2813500	2458600	2729200	1525000	1436200	1409400	2312000	2260700	2307600	18383000	29020000	21919000	20505000	21406000	18380000	23135000	23379000
P62244|RS15A_HUMAN	40S ribosomal protein S15a OS=Homo sapiens	RPS15A	P62244|RS15A_HUMAN	P62244|RS15A_HUMAN	40S ribosomal protein S15a OS=Homo sapiens GN=RPS15A PE=1 SV=2	1	4	23.1	14.839	130	0	26.858	3	3	3	2	0	1			103450000	12931000	30	938710	855730	462300	1568100	1364700	1935900	583420	1662600	937670	402890	413280	339720	218610	160250	185470	202880	237960	461060	5380200	5339800	5136900	7501900	6876500	6754300	5459300	6576300
P62249|RS16_HUMAN	40S ribosomal protein S16 OS=Homo sapiens	RPS16	P62249|RS16_HUMAN	P62249|RS16_HUMAN	40S ribosomal protein S16 OS=Homo sapiens GN=RPS16 PE=1 SV=2	1	9	54.1	16.445	146	0	97.616	3	3	3	3	3	3			683330000	62121000	87	4585200	3937600	3375800	5387300	6974300	7201000	6479800	5878700	6624800	1513800	1860000	1462400	937270	990550	808350	1231700	1506100	1366000	49410000	43391000	45115000	41352000	40476000	43962000	47660000	41067000
P62263|RS14_HUMAN	40S ribosomal protein S14 OS=Homo sapiens	RPS14	P62263|RS14_HUMAN	P62263|RS14_HUMAN	40S ribosomal protein S14 OS=Homo sapiens GN=RPS14 PE=1 SV=3	1	8	66.9	16.273	151	0	152.57	3	3	3	3	3	3			1077300000	269330000	93	20221000	16371000	16041000	30535000	30465000	33209000	25743000	31074000	30956000	3126000	5792900	5104300	3534200	1937600	4304800	4329600	4291600	2293900	75343000	66314000	62288000	61743000	68742000	68950000	83829000	74247000
P62266|RS23_HUMAN	40S ribosomal protein S23 OS=Homo sapiens	RPS23	P62266|RS23_HUMAN	P62266|RS23_HUMAN	40S ribosomal protein S23 OS=Homo sapiens GN=RPS23 PE=1 SV=3	1	6	35.7	15.807	143	0	61.072	3	3	3	3	3	3			181800000	30299000	47	1643600	1769600	1066900	3300600	3316200	3122500	2309100	2726300	1905400	1025000	1407900	1217400	476460	674150	653190	1111500	1087700	1485900	8610100	11352000	7597600	10078000	10853000	9215900	9619600	9636400
P62269|RS18_HUMAN	40S ribosomal protein S18 OS=Homo sapiens	RPS18	P62269|RS18_HUMAN	P62269|RS18_HUMAN	40S ribosomal protein S18 OS=Homo sapiens GN=RPS18 PE=1 SV=3	1	14	57.9	17.718	152	0	275.4	3	3	3	3	3	3			1664200000	184910000	125	15198000	12091000	10464000	18412000	20241000	20850000	17885000	20778000	18267000	3742000	3474100	3818000	3653400	3151700	2733600	3661800	3274500	3211600	144680000	122260000	116610000	89503000	98735000	99106000	103340000	113040000
P62273|RS29_HUMAN	40S ribosomal protein S29 OS=Homo sapiens	RPS29	P62273|RS29_HUMAN;P62273-2|RS29_HUMAN	P62273|RS29_HUMAN;P62273-2|RS29_HUMAN	40S ribosomal protein S29 OS=Homo sapiens GN=RPS29 PE=1 SV=2;Isoform 2 of 40S ribosomal protein S29 OS=Homo sapiens GN=RPS29	2	2	32.1	6.6767	56	0	16.116	3	3	3	1	0	0			101660000	50832000	23	4325100	4288100	5046700	6698700	5511200	7098200	5126200	4038500	6300200	848040	0	411430	0	0	0	0	0	1139400	7973900	7177900	13100000	7681500	7014200	8249200	6428200	4789200
P62277|RS13_HUMAN	40S ribosomal protein S13 OS=Homo sapiens	RPS13	P62277|RS13_HUMAN	P62277|RS13_HUMAN	40S ribosomal protein S13 OS=Homo sapiens GN=RPS13 PE=1 SV=2	1	6	31.8	17.222	151	0	56.219	3	3	3	3	3	3			211340000	23482000	30	884860	1647800	442580	2700600	2573400	2355400	2127200	2038900	2273300	1206400	641230	1091900	230330	204300	457590	628940	684760	1292400	9549500	10403000	11363000	10789000	10360000	10339000	11327000	11725000
P62280|RS11_HUMAN	40S ribosomal protein S11 OS=Homo sapiens	RPS11	P62280|RS11_HUMAN	P62280|RS11_HUMAN	40S ribosomal protein S11 OS=Homo sapiens GN=RPS11 PE=1 SV=3	1	8	57	18.431	158	0	66.688	3	3	3	3	3	3			687130000	68713000	83	3458800	3965900	3893600	8121900	9245200	9075100	7315100	7337500	5726200	1650300	1176200	886280	931730	1172500	808730	1545800	1312600	1089300	38895000	35782000	33292000	37103000	42445000	41238000	38869000	42570000
P62304|RUXE_HUMAN	Small nuclear ribonucleoprotein E OS=Homo sapiens	SNRPE	P62304|RUXE_HUMAN	P62304|RUXE_HUMAN	Small nuclear ribonucleoprotein E OS=Homo sapiens GN=SNRPE PE=1 SV=1	1	3	56.5	10.803	92	0	45.784	2	3	3	0	0	0			57424000	14356000	15	1093300	1177400	248720	2512900	2352600	1088900	1960100	2402000	1519900	0	0	0	0	0	0	0	0	0	3630100	3631200	2776700	5276100	4939200	5855200	5665400	5060000
P62306|RUXF_HUMAN	Small nuclear ribonucleoprotein F OS=Homo sapiens	SNRPF	P62306|RUXF_HUMAN	P62306|RUXF_HUMAN	Small nuclear ribonucleoprotein F OS=Homo sapiens GN=SNRPF PE=1 SV=1	1	3	48.8	9.7251	86	0	38.075	3	3	3	0	0	2			131810000	32952000	34	1535100	1663600	1229800	4772700	5099400	4316300	3923800	3898300	3865200	488340	0	0	391850	485570	0	410540	456420	414890	7628100	8900900	7647200	10539000	11253000	9547800	10636000	10543000
P62318-2|SMD3_HUMAN	Isoform 2 of Small nuclear ribonucleoprotein Sm D3 OS=Homo sapiens	SNRPD3	P62318-2|SMD3_HUMAN;P62318|SMD3_HUMAN	P62318-2|SMD3_HUMAN;P62318|SMD3_HUMAN	Isoform 2 of Small nuclear ribonucleoprotein Sm D3 OS=Homo sapiens GN=SNRPD3;Small nuclear ribonucleoprotein Sm D3 OS=Homo sapiens GN=SNRPD3 PE=1 SV=1	2	5	42.5	13.291	120	0	42.544	2	3	3	0	0	0			107690000	15384000	15	418560	780020	876650	1678300	2820700	1585900	2170800	2475700	2577300	0	0	0	0	0	0	0	0	0	6635100	5412400	6004100	10297000	9068900	10369000	10365000	12198000
P62424|RL7A_HUMAN	60S ribosomal protein L7a OS=Homo sapiens	RPL7A	P62424|RL7A_HUMAN	P62424|RL7A_HUMAN	60S ribosomal protein L7a OS=Homo sapiens GN=RPL7A PE=1 SV=2	1	13	47.7	29.995	266	0	137.58	3	3	3	3	3	3			550710000	55071000	97	2968000	2273500	1902400	5168900	4542300	5100700	4943500	4744200	5028300	2372500	2040100	2222200	1028200	1142800	1826100	2801100	2542200	2423700	27396000	23894000	26017000	23359000	22091000	24539000	29133000	27281000
P62633-2|CNBP_HUMAN	Isoform 2 of Cellular nucleic acid-binding protein OS=Homo sapiens	CNBP	P62633-2|CNBP_HUMAN;P62633-8|CNBP_HUMAN;P62633-5|CNBP_HUMAN;P62633|CNBP_HUMAN;P62633-4|CNBP_HUMAN;P62633-6|CNBP_HUMAN;P62633-7|CNBP_HUMAN;P62633-3|CNBP_HUMAN	P62633-2|CNBP_HUMAN;P62633-8|CNBP_HUMAN;P62633-5|CNBP_HUMAN;P62633|CNBP_HUMAN;P62633-4|CNBP_HUMAN;P62633-6|CNBP_HUMAN;P62633-7|CNBP_HUMAN;P62633-3|CNBP_HUMAN	Isoform 2 of Cellular nucleic acid-binding protein OS=Homo sapiens GN=CNBP;Isoform 8 of Cellular nucleic acid-binding protein OS=Homo sapiens GN=CNBP;Isoform 5 of Cellular nucleic acid-binding protein OS=Homo sapiens GN=CNBP;Cellular nucleic acid-binding p	8	5	34.1	18.742	170	0	63.253	3	3	3	0	0	0			137740000	11478000	28	714370	778600	787830	1742400	1568000	1749000	1154600	1469500	1514100	0	0	0	0	0	0	0	0	0	10343000	13056000	15734000	11696000	11003000	9438700	10856000	9439700
P62701|RS4X_HUMAN	40S ribosomal protein S4, X isoform OS=Homo sapiens	RPS4X	P62701|RS4X_HUMAN;Q8TD47|RS4Y2_HUMAN;P22090|RS4Y1_HUMAN	P62701|RS4X_HUMAN	40S ribosomal protein S4, X isoform OS=Homo sapiens GN=RPS4X PE=1 SV=2	3	11	46	29.597	263	0	142.51	3	3	3	3	3	3			500320000	31270000	115	1869000	1633000	959380	3128300	3477600	3521800	2675600	2749200	2634900	1381100	834590	1176600	630570	627450	704680	1193200	1039500	1033300	28675000	28335000	25687000	28632000	31883000	29897000	29442000	30250000
P62750|RL23A_HUMAN	60S ribosomal protein L23a OS=Homo sapiens	RPL23A	P62750|RL23A_HUMAN	P62750|RL23A_HUMAN	60S ribosomal protein L23a OS=Homo sapiens GN=RPL23A PE=1 SV=1	1	6	44.9	17.695	156	0	40.532	2	3	3	2	0	0			93792000	15632000	22	722420	1027300	582120	2620000	1774800	2396500	1913900	2091300	1952900	181130	151570	218000	0	0	0	0	0	0	5089600	8126700	5595200	7859700	5765500	4970400	6229800	6934600
P62753|RS6_HUMAN	40S ribosomal protein S6 OS=Homo sapiens	RPS6	P62753|RS6_HUMAN	P62753|RS6_HUMAN	40S ribosomal protein S6 OS=Homo sapiens GN=RPS6 PE=1 SV=1	1	3	17.7	28.68	249	0	76.386	0	3	3	3	3	3			237620000	29703000	34	1547300	1250400	1081400	2517000	2693500	2629100	1877900	1794000	1966900	1977600	1712200	1900500	874810	729880	568620	1487000	1757800	1336900	11998000	9940500	10014000	11616000	13258000	11980000	11011000	10137000
P62805|H4_HUMAN	Histone H4 OS=Homo sapiens	HIST1H4A	P62805|H4_HUMAN	P62805|H4_HUMAN	Histone H4 OS=Homo sapiens GN=HIST1H4A PE=1 SV=2	1	24	80.6	11.367	103	0	323.31	3	3	3	3	3	3			12983000000	2163900000	534	196730000	139910000	117360000	165370000	172040000	164580000	271090000	263280000	295280000	19863000	17332000	17830000	52646000	61398000	65983000	47367000	47145000	48682000	961830000	904360000	907810000	610050000	640670000	611130000	1160600000	1194100000
P62807|H2B1C_HUMAN	Histone H2B type 1-C/E/F/G/I OS=Homo sapiens	HIST1H2BC	P62807|H2B1C_HUMAN;Q99879|H2B1M_HUMAN;Q99880|H2B1L_HUMAN;Q96A08|H2B1A_HUMAN	P62807|H2B1C_HUMAN;Q99879|H2B1M_HUMAN;Q99880|H2B1L_HUMAN	Histone H2B type 1-C/E/F/G/I OS=Homo sapiens GN=HIST1H2BC PE=1 SV=4;Histone H2B type 1-M OS=Homo sapiens GN=HIST1H2BM PE=1 SV=3;Histone H2B type 1-L OS=Homo sapiens GN=HIST1H2BL PE=1 SV=3	4	20	86.5	13.906	126	0	323.31	3	3	3	3	3	3			26782000000	3826000000	558	211440000	186520000	203550000	477620000	430590000	446070000	472910000	478130000	492980000	38863000	41517000	34813000	59359000	54935000	55454000	42902000	47355000	50958000	1531900000	1568900000	1726400000	1916300000	1884300000	1935900000	2073300000	2287900000
P62826|RAN_HUMAN	GTP-binding nuclear protein Ran OS=Homo sapiens	RAN	P62826|RAN_HUMAN	P62826|RAN_HUMAN	GTP-binding nuclear protein Ran OS=Homo sapiens GN=RAN PE=1 SV=3	1	7	34.3	24.423	216	0	52.851	3	3	3	0	2	3			325510000	29592000	42	2307200	1037000	1814700	3868500	3589300	3772000	3622600	3401500	3606000	108790	168190	249320	297180	125220	288270	423280	413330	499200	18191000	19614000	17747000	22204000	21563000	22962000	24326000	28569000
P62829|RL23_HUMAN	60S ribosomal protein L23 OS=Homo sapiens	RPL23	P62829|RL23_HUMAN	P62829|RL23_HUMAN	60S ribosomal protein L23 OS=Homo sapiens GN=RPL23 PE=1 SV=1	1	7	63.6	14.865	140	0	106.44	3	3	3	3	2	3			513380000	57043000	39	3801800	3355400	3458800	7195000	6419800	7969600	6482600	6297000	6274300	748720	654690	540850	572530	776380	391980	688150	799080	615890	28849000	33357000	42607000	42147000	31596000	44376000	37606000	31454000
P62841|RS15_HUMAN	40S ribosomal protein S15 OS=Homo sapiens	RPS15	P62841|RS15_HUMAN	P62841|RS15_HUMAN	40S ribosomal protein S15 OS=Homo sapiens GN=RPS15 PE=1 SV=2	1	3	36.6	17.04	145	0	21.797	0	3	3	0	0	0			36549000	5221200	9	423950	0	264150	980360	779820	677280	890290	617130	588280	0	0	0	0	0	0	0	0	0	3352200	0	2718100	3408500	3421000	2885200	3738400	3520300
P62847|RS24_HUMAN	40S ribosomal protein S24 OS=Homo sapiens	RPS24	P62847|RS24_HUMAN;P62847-2|RS24_HUMAN;P62847-3|RS24_HUMAN;P62847-4|RS24_HUMAN	P62847|RS24_HUMAN;P62847-2|RS24_HUMAN;P62847-3|RS24_HUMAN;P62847-4|RS24_HUMAN	40S ribosomal protein S24 OS=Homo sapiens GN=RPS24 PE=1 SV=1;Isoform 2 of 40S ribosomal protein S24 OS=Homo sapiens GN=RPS24;Isoform 3 of 40S ribosomal protein S24 OS=Homo sapiens GN=RPS24;Isoform 4 of 40S ribosomal protein S24 OS=Homo sapiens GN=RPS24	4	5	42.9	15.423	133	0	41.557	2	3	3	3	0	2			58551000	9758500	20	435140	600650	576440	277190	229850	734070	1004900	516880	586720	642450	976340	1278800	133940	334140	320420	452060	303150	355370	3365500	1919700	4297500	927020	816920	2945100	2101800	1877500
P62851|RS25_HUMAN	40S ribosomal protein S25 OS=Homo sapiens	RPS25	P62851|RS25_HUMAN	P62851|RS25_HUMAN	40S ribosomal protein S25 OS=Homo sapiens GN=RPS25 PE=1 SV=1	1	5	50.4	13.742	125	0	64.057	3	3	3	3	3	3			323410000	64682000	44	4467100	4218500	3374600	5394800	7470200	5448000	5818400	4769200	4293200	2814600	3640600	2945200	1523100	1390200	1149100	1790500	2062800	2111500	21833000	20637000	19374000	16321000	21622000	16313000	20600000	20484000
P62854|RS26_HUMAN	40S ribosomal protein S26 OS=Homo sapiens	RPS26	P62854|RS26_HUMAN;Q5JNZ5|RS26L_HUMAN	P62854|RS26_HUMAN	40S ribosomal protein S26 OS=Homo sapiens GN=RPS26 PE=1 SV=3	2	3	20.9	13.015	115	0	24.282	2	3	3	1	0	1			122920000	24584000	19	1672900	1378500	1598500	2173700	2231800	2200200	2041400	2177400	1997900	1444800	1149600	1196400	370790	502350	460470	700030	608190	679230	6893400	6178100	8517900	5704000	5115800	5799600	6757300	7280100
P62857|RS28_HUMAN	40S ribosomal protein S28 OS=Homo sapiens	RPS28	P62857|RS28_HUMAN	P62857|RS28_HUMAN	40S ribosomal protein S28 OS=Homo sapiens GN=RPS28 PE=1 SV=1	1	2	60.9	7.8409	69	0	17.581	2	3	3	0	0	0			50476000	16825000	12	1608300	974500	1220100	2825900	2325200	1913400	1885000	2019800	2053300	0	0	0	0	0	0	0	0	0	5433800	3710300	5048200	4371100	3698600	3885800	3497200	4922300
P62861|RS30_HUMAN	40S ribosomal protein S30 OS=Homo sapiens	FAU	P62861|RS30_HUMAN	P62861|RS30_HUMAN	40S ribosomal protein S30 OS=Homo sapiens GN=FAU PE=1 SV=1	1	2	18.6	6.6478	59	0	13.781	3	3	3	3	1	3			86382000	43191000	27	2586200	2275300	1509000	4744900	4547000	3709400	3266400	5115800	4527600	936800	1712900	1658600	639220	944240	485860	1654900	1348900	1528100	4889000	4473200	3467700	5406000	5314300	4246400	4525600	7151500
P62888|RL30_HUMAN	60S ribosomal protein L30 OS=Homo sapiens	RPL30	P62888|RL30_HUMAN	P62888|RL30_HUMAN	60S ribosomal protein L30 OS=Homo sapiens GN=RPL30 PE=1 SV=2	1	3	32.2	12.784	115	0	51.852	0	3	3	2	3	3			59631000	9938600	22	0	0	0	1081900	449860	605480	918940	1120800	1206300	313560	1020600	326930	454740	445860	289620	580410	329150	794340	0	0	0	3526200	2180700	2858600	3330600	4032300
P62899-3|RL31_HUMAN	Isoform 3 of 60S ribosomal protein L31 OS=Homo sapiens	RPL31	P62899-3|RL31_HUMAN;P62899|RL31_HUMAN;P62899-2|RL31_HUMAN	P62899-3|RL31_HUMAN;P62899|RL31_HUMAN;P62899-2|RL31_HUMAN	Isoform 3 of 60S ribosomal protein L31 OS=Homo sapiens GN=RPL31;60S ribosomal protein L31 OS=Homo sapiens GN=RPL31 PE=1 SV=1;Isoform 2 of 60S ribosomal protein L31 OS=Homo sapiens GN=RPL31	3	2	28.1	13.995	121	0	37.023	1	3	3	3	2	3			125590000	20932000	22	431760	1450800	0	2615400	2593300	2469800	1555900	3150300	2508300	751080	572950	617160	271410	335270	328100	385300	340020	555050	4626900	5997200	0	6205000	6563600	5444300	7386100	9290700
P62906|RL10A_HUMAN	60S ribosomal protein L10a OS=Homo sapiens	RPL10A	P62906|RL10A_HUMAN	P62906|RL10A_HUMAN	60S ribosomal protein L10a OS=Homo sapiens GN=RPL10A PE=1 SV=2	1	6	34.6	24.831	217	0	53.095	0	3	2	3	3	3			147560000	14756000	25	380000	306920	232400	1050400	860790	818290	1120600	615650	1084900	1092800	972200	1052200	718540	729740	608320	1105300	1070200	936080	5798700	7453400	6490200	7130500	7287100	5622300	7886000	7253200
P62910|RL32_HUMAN	60S ribosomal protein L32 OS=Homo sapiens	RPL32	P62910|RL32_HUMAN	P62910|RL32_HUMAN	60S ribosomal protein L32 OS=Homo sapiens GN=RPL32 PE=1 SV=2	1	2	22.2	15.86	135	0	13.142	0	3	3	0	0	1			29429000	4204200	8	0	0	0	1167900	0	1964000	732990	0	0	0	0	0	0	0	0	339250	0	0	0	0	0	4412900	0	6289900	6198600	0
P62913|RL11_HUMAN	60S ribosomal protein L11 OS=Homo sapiens	RPL11	P62913|RL11_HUMAN;P62913-2|RL11_HUMAN	P62913|RL11_HUMAN;P62913-2|RL11_HUMAN	60S ribosomal protein L11 OS=Homo sapiens GN=RPL11 PE=1 SV=2;Isoform 2 of 60S ribosomal protein L11 OS=Homo sapiens GN=RPL11	2	10	47.8	20.252	178	0	261.86	3	3	3	2	2	2			1233500000	123350000	77	13570000	12972000	11832000	13264000	12893000	14847000	12352000	15539000	14327000	285930	172780	226630	137200	166680	144100	202040	238250	178620	159140000	143820000	134150000	88376000	30011000	93325000	104460000	118860000
P62917|RL8_HUMAN	60S ribosomal protein L8 OS=Homo sapiens	RPL8	P62917|RL8_HUMAN	P62917|RL8_HUMAN	60S ribosomal protein L8 OS=Homo sapiens GN=RPL8 PE=1 SV=2	1	6	20.6	28.024	257	0	42.088	0	3	3	3	2	3			167630000	16763000	35	825790	446270	734220	2156700	1616300	1766000	1751800	1649400	1723500	844070	734400	190380	325900	0	471860	606610	329390	590340	6244500	4470300	6954600	8796100	5665400	6678000	8059600	8863200
P62937|PPIA_HUMAN	Peptidyl-prolyl cis-trans isomerase A OS=Homo sapiens	PPIA	P62937|PPIA_HUMAN;P62937-2|PPIA_HUMAN;Q9Y536|PAL4A_HUMAN;P0DN26|PAL4F_HUMAN;F5H284|PAL4D_HUMAN;A0A0B4J2A2|PAL4C_HUMAN;A0A075B759|PAL4E_HUMAN	P62937|PPIA_HUMAN;P62937-2|PPIA_HUMAN	Peptidyl-prolyl cis-trans isomerase A OS=Homo sapiens GN=PPIA PE=1 SV=2;Isoform 2 of Peptidyl-prolyl cis-trans isomerase A OS=Homo sapiens GN=PPIA	7	10	75.2	18.012	165	0	260.16	3	3	3	3	3	3			774950000	77495000	96	5388700	5004100	4175700	8306800	8153200	9898100	8206300	7924000	7716100	1054100	649500	976880	1552700	1432500	1168600	1866100	2203200	1818500	49006000	45260000	45203000	44632000	47662000	52551000	56484000	52669000
P62979|RS27A_HUMAN	Ubiquitin-40S ribosomal protein S27a OS=Homo sapiens	RPS27A	P62979|RS27A_HUMAN	P62979|RS27A_HUMAN	Ubiquitin-40S ribosomal protein S27a OS=Homo sapiens GN=RPS27A PE=1 SV=2	1	2	20.5	17.965	156	0	25.112	3	3	3	2	0	1			89716000	14953000	13	711460	418120	582700	1207300	1106500	1651300	1733000	1665900	1708000	598170	742850	644310	338910	422930	0	591900	363000	466370	4526000	3111500	4611600	5730600	5384500	4276900	6188800	5567000
P62987|RL40_HUMAN	Ubiquitin-60S ribosomal protein L40 OS=Homo sapiens	UBA52	P62987|RL40_HUMAN	P62987|RL40_HUMAN	Ubiquitin-60S ribosomal protein L40 OS=Homo sapiens GN=UBA52 PE=1 SV=2	1	4	19.5	14.728	128	0	231.99	3	3	3	0	0	0			153570000	25595000	22	2760200	4384400	3856100	2821800	2333600	3612200	2711900	1075200	2039300	0	0	0	0	0	0	0	0	0	9980800	20389000	22615000	14793000	16591000	20113000	8555100	7482500
P62995|TRA2B_HUMAN	Transformer-2 protein homolog beta OS=Homo sapiens	TRA2B	P62995|TRA2B_HUMAN;P62995-3|TRA2B_HUMAN	P62995|TRA2B_HUMAN;P62995-3|TRA2B_HUMAN	Transformer-2 protein homolog beta OS=Homo sapiens GN=TRA2B PE=1 SV=1;Isoform 3 of Transformer-2 protein homolog beta OS=Homo sapiens GN=TRA2B	2	3	11.8	33.665	288	0	30.961	0	3	3	0	0	1			84784000	7065300	15	345400	379610	325880	899810	816990	1009800	877780	838880	775970	136430	84185	167080	60461	107860	0	0	133470	105670	2838600	3397900	3292500	6946300	6284100	7808100	7751900	7530300
P63173|RL38_HUMAN	60S ribosomal protein L38 OS=Homo sapiens	RPL38	P63173|RL38_HUMAN	P63173|RL38_HUMAN	60S ribosomal protein L38 OS=Homo sapiens GN=RPL38 PE=1 SV=2	1	8	60	8.2178	70	0	73.088	3	3	3	1	0	0			360440000	120150000	47	6053100	9255300	8850400	12237000	17552000	19747000	14785000	13081000	16311000	590620	878750	805220	0	0	0	0	0	0	19555000	28711000	31981000	26414000	31415000	33124000	32137000	26794000
P63244|RACK1_HUMAN	Receptor of activated protein C kinase 1 OS=Homo sapiens	RACK1	P63244|RACK1_HUMAN	P63244|RACK1_HUMAN	Receptor of activated protein C kinase 1 OS=Homo sapiens GN=RACK1 PE=1 SV=3	1	6	28.4	35.076	317	0	46.674	3	3	3	0	1	1			111620000	5580800	22	598390	549600	269050	1034000	828490	686640	521480	461710	631490	0	0	0	0	0	0	0	0	0	10502000	9753800	11946000	11408000	8481300	7260000	8994800	7867900
P67775|PP2AA_HUMAN	Serine/threonine-protein phosphatase 2A catalytic subunit alpha isoform OS=Homo sapiens	PPP2CA	P67775|PP2AA_HUMAN;P62714|PP2AB_HUMAN;P67775-2|PP2AA_HUMAN	P67775|PP2AA_HUMAN;P62714|PP2AB_HUMAN;P67775-2|PP2AA_HUMAN	Serine/threonine-protein phosphatase 2A catalytic subunit alpha isoform OS=Homo sapiens GN=PPP2CA PE=1 SV=1;Serine/threonine-protein phosphatase 2A catalytic subunit beta isoform OS=Homo sapiens GN=PPP2CB PE=1 SV=1;Isoform 2 of Serine/threonine-protein pho	3	2	16.5	35.594	309	0	14.212	0	3	0	0	0	0			11203000	700180	3	0	0	47866	139880	159370	236850	0	116210	0	0	0	0	0	0	0	0	0	0	0	0	1410700	1499300	1751300	1406900	0	1427500
P67809|YBOX1_HUMAN	Nuclease-sensitive element-binding protein 1 OS=Homo sapiens	YBX1	P67809|YBOX1_HUMAN	P67809|YBOX1_HUMAN	Nuclease-sensitive element-binding protein 1 OS=Homo sapiens GN=YBX1 PE=1 SV=3	1	7	55.2	35.924	324	0	258.14	1	3	3	0	0	1			160130000	12317000	40	105000	821760	281970	1838200	2058400	1284600	2377000	1820500	1606600	0	0	0	0	0	0	123340	0	0	1911500	13686000	7379900	13655000	16589000	10601000	17974000	16149000
P67936|TPM4_HUMAN	Tropomyosin alpha-4 chain OS=Homo sapiens	TPM4	P67936|TPM4_HUMAN;P67936-2|TPM4_HUMAN	P67936|TPM4_HUMAN;P67936-2|TPM4_HUMAN	Tropomyosin alpha-4 chain OS=Homo sapiens GN=TPM4 PE=1 SV=3;Isoform 2 of Tropomyosin alpha-4 chain OS=Homo sapiens GN=TPM4	2	11	57.3	28.521	248	0	194.98	0	2	3	3	3	3			401640000	26776000	77	0	0	0	146140	0	117340	151340	99219	107150	1305100	1283700	1274200	3446300	3935800	3573400	4171000	3319800	3845500	0	0	0	2180900	0	1748400	2717500	1774200
P68032|ACTC_HUMAN	Actin, alpha cardiac muscle 1 OS=Homo sapiens	ACTC1	P68032|ACTC_HUMAN;P68133|ACTS_HUMAN;P63267|ACTH_HUMAN;P62736|ACTA_HUMAN	P68032|ACTC_HUMAN;P68133|ACTS_HUMAN;P63267|ACTH_HUMAN;P62736|ACTA_HUMAN	Actin, alpha cardiac muscle 1 OS=Homo sapiens GN=ACTC1 PE=1 SV=1;Actin, alpha skeletal muscle OS=Homo sapiens GN=ACTA1 PE=1 SV=1;Actin, gamma-enteric smooth muscle OS=Homo sapiens GN=ACTG2 PE=1 SV=1;Actin, aortic smooth muscle OS=Homo sapiens GN=ACTA2 PE=1	4	5	44.6	42.019	377	0	323.31	3	3	3	3	3	3			5104800000	255240000	323	1803500	2339300	1156000	24948000	18035000	18380000	7407900	8987600	12452000	3718200	6457500	3494600	27966000	24887000	19462000	24745000	23911000	25090000	42759000	69458000	35797000	264020000	218890000	230200000	109340000	121540000
P68104|EF1A1_HUMAN	Elongation factor 1-alpha 1 OS=Homo sapiens	EEF1A1	P68104|EF1A1_HUMAN;Q5VTE0|EF1A3_HUMAN;P68104-2|EF1A1_HUMAN;Q05639|EF1A2_HUMAN	P68104|EF1A1_HUMAN;Q5VTE0|EF1A3_HUMAN;P68104-2|EF1A1_HUMAN	Elongation factor 1-alpha 1 OS=Homo sapiens GN=EEF1A1 PE=1 SV=1;Putative elongation factor 1-alpha-like 3 OS=Homo sapiens GN=EEF1A1P5 PE=5 SV=1;Isoform 2 of Elongation factor 1-alpha 1 OS=Homo sapiens GN=EEF1A1	4	26	70.8	50.14	462	0	323.31	3	3	3	3	3	3			8296400000	395070000	471	18913000	24531000	25271000	30866000	30586000	58432000	31728000	22124000	24051000	9281600	13189000	15447000	26571000	8095100	10021000	16073000	16580000	13309000	462610000	506400000	539950000	424530000	492330000	503170000	419680000	400300000
P68363|TBA1B_HUMAN	Tubulin alpha-1B chain OS=Homo sapiens	TUBA1B	P68363|TBA1B_HUMAN;P68363-2|TBA1B_HUMAN;P68366-2|TBA4A_HUMAN;P68366|TBA4A_HUMAN;Q9H853|TBA4B_HUMAN	P68363|TBA1B_HUMAN;P68363-2|TBA1B_HUMAN;P68366-2|TBA4A_HUMAN;P68366|TBA4A_HUMAN	Tubulin alpha-1B chain OS=Homo sapiens GN=TUBA1B PE=1 SV=1;Isoform 2 of Tubulin alpha-1B chain OS=Homo sapiens GN=TUBA1B;Isoform 2 of Tubulin alpha-4A chain OS=Homo sapiens GN=TUBA4A;Tubulin alpha-4A chain OS=Homo sapiens GN=TUBA4A PE=1 SV=1	5	29	71	50.151	451	0	323.31	3	3	3	3	3	3			4502100000	214390000	438	12085000	11391000	9858400	23405000	22290000	22992000	17199000	19376000	17403000	6344200	7098200	7303300	4716600	4988500	5718500	7739200	7896300	6580100	264360000	243890000	281960000	258450000	269090000	250180000	235840000	216030000
P68371|TBB4B_HUMAN	Tubulin beta-4B chain OS=Homo sapiens	TUBB4B	P68371|TBB4B_HUMAN;Q13509-2|TBB3_HUMAN	P68371|TBB4B_HUMAN	Tubulin beta-4B chain OS=Homo sapiens GN=TUBB4B PE=1 SV=1	2	31	75.7	49.83	445	0	323.31	3	3	3	3	3	3			4170300000	208520000	459	11365000	10046000	8655100	23147000	22724000	23388000	17596000	19372000	15355000	6290500	6821800	5735300	6008900	4917300	4681300	8561500	7016600	6833900	244710000	258510000	260260000	234850000	258750000	254870000	224640000	237530000
P68431|H31_HUMAN	Histone H3.1 OS=Homo sapiens	HIST1H3A	P68431|H31_HUMAN;Q16695|H31T_HUMAN;Q6NXT2|H3C_HUMAN	P68431|H31_HUMAN;Q16695|H31T_HUMAN	Histone H3.1 OS=Homo sapiens GN=HIST1H3A PE=1 SV=2;Histone H3.1t OS=Homo sapiens GN=HIST3H3 PE=1 SV=3	3	2	66.9	15.404	136	0	142.39	3	3	3	2	3	3			1583500000	395870000	31	9701600	7553500	4254900	5895800	10902000	64477000	74626000	131710000	76920000	552430	434620	0	449660	633540	1423800	2929000	1274300	2134300	57706000	45979000	41443000	23037000	18717000	130050000	173810000	326660000
P69892|HBG2_HUMAN	Hemoglobin subunit gamma-2 OS=Homo sapiens	HBG2	P69892|HBG2_HUMAN;P69891|HBG1_HUMAN	P69892|HBG2_HUMAN;P69891|HBG1_HUMAN	Hemoglobin subunit gamma-2 OS=Homo sapiens GN=HBG2 PE=1 SV=2;Hemoglobin subunit gamma-1 OS=Homo sapiens GN=HBG1 PE=1 SV=2	2	8	86.4	16.126	147	0	323.31	3	3	3	3	3	3			874760000	79523000	102	4759600	4532000	3888100	11962000	8341500	10261000	7291700	7359000	7807600	1359700	1151400	1247900	1257600	1491000	1310800	1815100	1907700	1779800	57323000	55866000	53514000	53288000	52314000	48375000	57754000	53839000
P69905|HBA_HUMAN	Hemoglobin subunit alpha OS=Homo sapiens	HBA1	P69905|HBA_HUMAN	P69905|HBA_HUMAN	Hemoglobin subunit alpha OS=Homo sapiens GN=HBA1 PE=1 SV=2	1	3	28.2	15.257	142	0	20.318	1	3	3	0	0	0			130260000	16283000	15	1709700	701880	1181100	1852400	2449600	2079900	2427400	1689900	2190600	0	0	0	0	0	0	0	0	0	11519000	11804000	11913000	9042200	12014000	9452800	13154000	8593800
P78371|TCPB_HUMAN	T-complex protein 1 subunit beta OS=Homo sapiens	CCT2	P78371|TCPB_HUMAN;P78371-2|TCPB_HUMAN	P78371|TCPB_HUMAN;P78371-2|TCPB_HUMAN	T-complex protein 1 subunit beta OS=Homo sapiens GN=CCT2 PE=1 SV=4;Isoform 2 of T-complex protein 1 subunit beta OS=Homo sapiens GN=CCT2	2	9	25.4	57.488	535	0	123.91	3	3	3	3	3	3			214570000	6705400	50	656990	305560	340210	550240	565390	644360	594170	741690	788080	189770	126860	193440	113150	117100	81425	266670	203720	226580	14502000	13184000	12125000	12539000	11039000	9831600	11632000	11022000
P78527-2|PRKDC_HUMAN	Isoform 2 of DNA-dependent protein kinase catalytic subunit OS=Homo sapiens	PRKDC	P78527-2|PRKDC_HUMAN;P78527|PRKDC_HUMAN	P78527-2|PRKDC_HUMAN;P78527|PRKDC_HUMAN	Isoform 2 of DNA-dependent protein kinase catalytic subunit OS=Homo sapiens GN=PRKDC;DNA-dependent protein kinase catalytic subunit OS=Homo sapiens GN=PRKDC PE=1 SV=3	2	5	1.8	465.5	4097	0	31.034	1	1	3	0	0	0			33449000	154140	9	0	0	4848.6	19791	30366	20833	7475.4	31543	39285	0	0	0	0	0	0	0	0	0	0	0	3069800	3082200	3146600	3379900	2381600	3644200
P83731|RL24_HUMAN	60S ribosomal protein L24 OS=Homo sapiens	RPL24	P83731|RL24_HUMAN	P83731|RL24_HUMAN	60S ribosomal protein L24 OS=Homo sapiens GN=RPL24 PE=1 SV=1	1	6	27.4	17.779	157	0	47.358	2	3	3	3	3	3			175200000	21900000	51	671120	341810	931510	2368400	2064500	1684700	1729900	1799400	1680900	1525300	1251100	1260500	775660	534720	873340	847980	870510	688290	7012900	6317600	7701300	7794000	7548200	8425200	9469800	9318800
P84090|ERH_HUMAN	Enhancer of rudimentary homolog OS=Homo sapiens	ERH	P84090|ERH_HUMAN	P84090|ERH_HUMAN	Enhancer of rudimentary homolog OS=Homo sapiens GN=ERH PE=1 SV=1	1	3	48.1	12.259	104	0	175.86	3	3	3	1	2	2			345620000	69124000	49	2287300	2694800	2821300	8909300	8238600	10214000	8450900	8612400	7933200	906390	1072800	768680	999220	794950	652140	1322200	1152100	1294000	10725000	10585000	14004000	27285000	26149000	31607000	32128000	32200000
P84098|RL19_HUMAN	60S ribosomal protein L19 OS=Homo sapiens	RPL19	P84098|RL19_HUMAN	P84098|RL19_HUMAN	60S ribosomal protein L19 OS=Homo sapiens GN=RPL19 PE=1 SV=1	1	4	18.9	23.466	196	0	39.557	0	3	2	1	0	1			12942000	2157100	7	199440	204980	0	0	0	431300	0	271930	323870	140110	0	234380	0	67408	64966	63589	79377	75716	1230600	1334700	0	0	0	1564100	0	1183400
P84103-2|SRSF3_HUMAN	Isoform 2 of Serine/arginine-rich splicing factor 3 OS=Homo sapiens	SRSF3	P84103-2|SRSF3_HUMAN;P84103|SRSF3_HUMAN	P84103-2|SRSF3_HUMAN;P84103|SRSF3_HUMAN	Isoform 2 of Serine/arginine-rich splicing factor 3 OS=Homo sapiens GN=SRSF3;Serine/arginine-rich splicing factor 3 OS=Homo sapiens GN=SRSF3 PE=1 SV=1	2	8	59.7	14.203	124	0	96.227	3	3	3	3	3	3			705210000	88151000	64	3805400	3328600	2769700	13960000	13552000	12946000	9451500	7849700	10199000	774050	787040	834310	1179900	1599900	689550	1658200	680340	2084900	32698000	30427000	24418000	54712000	51807000	57817000	45804000	53277000
P84243|H33_HUMAN	Histone H3.3 OS=Homo sapiens	H3F3A	P84243|H33_HUMAN	P84243|H33_HUMAN	Histone H3.3 OS=Homo sapiens GN=H3F3A PE=1 SV=2	1	3	66.9	15.328	136	0	323.31	3	3	3	2	0	1			444240000	111060000	24	14717000	9359200	8123600	5673400	7947000	17270000	10232000	13011000	9393800	1215000	0	907830	1234300	2573300	6225800	2113500	1063300	0	63389000	32820000	35561000	14918000	18059000	40991000	31401000	39300000
P98179|RBM3_HUMAN	RNA-binding protein 3 OS=Homo sapiens	RBM3	P98179|RBM3_HUMAN	P98179|RBM3_HUMAN	RNA-binding protein 3 OS=Homo sapiens GN=RBM3 PE=1 SV=1	1	2	17.8	17.17	157	0	14.197	0	2	3	0	0	0			19524000	2440500	5	0	0	0	323050	475110	362090	393070	366980	520180	0	0	0	0	0	0	0	0	0	0	0	0	1803000	1949900	1994200	2639700	2454200
Q00610-2|CLH1_HUMAN	Isoform 2 of Clathrin heavy chain 1 OS=Homo sapiens	CLTC	Q00610-2|CLH1_HUMAN;Q00610|CLH1_HUMAN;P53675-2|CLH2_HUMAN;P53675|CLH2_HUMAN	Q00610-2|CLH1_HUMAN;Q00610|CLH1_HUMAN	Isoform 2 of Clathrin heavy chain 1 OS=Homo sapiens GN=CLTC;Clathrin heavy chain 1 OS=Homo sapiens GN=CLTC PE=1 SV=5	4	8	8.5	187.89	1639	0	84.09	2	3	3	0	0	1			116530000	1280500	23	68293	47404	37973	224420	213120	194650	140400	121270	147510	0	0	0	18122	0	0	19322	28527	19515	7358900	7074800	7986100	8492800	8090900	7815600	7802600	6102300
Q00839-2|HNRPU_HUMAN	Isoform 2 of Heterogeneous nuclear ribonucleoprotein U OS=Homo sapiens	HNRNPU	Q00839-2|HNRPU_HUMAN;Q00839|HNRPU_HUMAN	Q00839-2|HNRPU_HUMAN;Q00839|HNRPU_HUMAN	Isoform 2 of Heterogeneous nuclear ribonucleoprotein U OS=Homo sapiens GN=HNRNPU;Heterogeneous nuclear ribonucleoprotein U OS=Homo sapiens GN=HNRNPU PE=1 SV=6	2	25	41.1	88.979	806	0	323.31	3	3	3	3	3	3			1806600000	51618000	191	3183600	2758300	2376700	6648500	6931600	7507500	5717300	6542800	6382600	307430	351700	379850	279630	242400	249580	716640	470240	571670	101310000	105910000	100230000	144510000	160980000	147280000	143230000	153810000
Q01081-2|U2AF1_HUMAN	Isoform 2 of Splicing factor U2AF 35 kDa subunit OS=Homo sapiens	U2AF1	Q01081-2|U2AF1_HUMAN;Q01081|U2AF1_HUMAN;P0DN76|U2AF5_HUMAN;Q01081-4|U2AF1_HUMAN;Q8WU68-3|U2AF4_HUMAN;Q8WU68|U2AF4_HUMAN;Q01081-3|U2AF1_HUMAN;Q8WU68-2|U2AF4_HUMAN	Q01081-2|U2AF1_HUMAN;Q01081|U2AF1_HUMAN;P0DN76|U2AF5_HUMAN;Q01081-4|U2AF1_HUMAN;Q8WU68-3|U2AF4_HUMAN;Q8WU68|U2AF4_HUMAN	Isoform 2 of Splicing factor U2AF 35 kDa subunit OS=Homo sapiens GN=U2AF1;Splicing factor U2AF 35 kDa subunit OS=Homo sapiens GN=U2AF1 PE=1 SV=3;Splicing factor U2AF 35 kDa subunit-like protein OS=Homo sapiens GN=U2AF1L5 PE=1 SV=1;Isoform 4 of Splicing fac	8	3	18.8	27.882	240	0	65.562	3	3	3	3	1	3			118770000	13197000	27	828210	738190	730750	2062400	1891800	1809400	1477500	1437500	1295400	108120	155360	119370	90883	0	0	96978	202680	151910	7813700	7908000	8180900	9809500	9268600	8126500	9037800	8348800
Q02413|DSG1_HUMAN	Desmoglein-1 OS=Homo sapiens	DSG1	Q02413|DSG1_HUMAN	Q02413|DSG1_HUMAN	Desmoglein-1 OS=Homo sapiens GN=DSG1 PE=1 SV=2	1	2	3.1	113.75	1049	0	12.112	0	1	0	0	0	0			11004000	268390	1	0	0	0	134700	133690	0	0	0	0	0	0	0	0	0	0	0	0	0	0	0	0	3536000	3171300	0	0	0
Q02543|RL18A_HUMAN	60S ribosomal protein L18a OS=Homo sapiens	RPL18A	Q02543|RL18A_HUMAN	Q02543|RL18A_HUMAN	60S ribosomal protein L18a OS=Homo sapiens GN=RPL18A PE=1 SV=2	1	3	22.7	20.762	176	0	23.007	0	3	2	0	0	0			25616000	2846200	8	140750	210820	0	403100	464820	374820	386840	268530	596560	0	0	0	0	0	0	0	0	0	2369000	1989500	0	1960300	1833400	1642600	2947200	3190400
Q02878|RL6_HUMAN	60S ribosomal protein L6 OS=Homo sapiens	RPL6	Q02878|RL6_HUMAN	Q02878|RL6_HUMAN	60S ribosomal protein L6 OS=Homo sapiens GN=RPL6 PE=1 SV=3	1	10	34.7	32.728	288	0	108.19	3	3	3	3	3	3			399690000	30745000	69	1343200	949310	725550	2744200	3138800	2497500	2792400	1783600	2819400	1473300	1614600	1581200	929370	931520	1048800	1486100	1527800	1358600	21522000	15455000	15651000	19384000	20971000	15241000	18865000	16747000
Q02880-2|TOP2B_HUMAN	Isoform Beta-1 of DNA topoisomerase 2-beta OS=Homo sapiens	TOP2B	Q02880-2|TOP2B_HUMAN;Q02880|TOP2B_HUMAN	Q02880-2|TOP2B_HUMAN;Q02880|TOP2B_HUMAN	Isoform Beta-1 of DNA topoisomerase 2-beta OS=Homo sapiens GN=TOP2B;DNA topoisomerase 2-beta OS=Homo sapiens GN=TOP2B PE=1 SV=3	2	3	5.2	182.66	1621	0	23.966	1	3	3	0	0	0			41057000	471930	11	15251	14207	0	79279	79962	96643	60142	66280	60161	0	0	0	0	0	0	0	0	0	3324500	2507400	0	3268700	3790600	4581100	3507400	3681500
Q03701|CEBPZ_HUMAN	CCAAT/enhancer-binding protein zeta OS=Homo sapiens	CEBPZ	Q03701|CEBPZ_HUMAN	Q03701|CEBPZ_HUMAN	CCAAT/enhancer-binding protein zeta OS=Homo sapiens GN=CEBPZ PE=1 SV=3	1	2	2.8	120.97	1054	0	12.825	1	1	1	0	0	0			25352000	528170	3	0	0	0	96143	99117	99853	74141	83218	75703	0	0	0	0	0	0	0	0	0	0	0	0	2760500	2838000	2919600	2659100	2811300
Q04323|UBXN1_HUMAN	UBX domain-containing protein 1 OS=Homo sapiens	UBXN1	Q04323|UBXN1_HUMAN;Q04323-2|UBXN1_HUMAN	Q04323|UBXN1_HUMAN;Q04323-2|UBXN1_HUMAN	UBX domain-containing protein 1 OS=Homo sapiens GN=UBXN1 PE=1 SV=2;Isoform 2 of UBX domain-containing protein 1 OS=Homo sapiens GN=UBXN1	2	2	9.4	33.325	297	0	12.57	1	2	3	0	0	0			17320000	1237100	6	147530	107680	156210	151410	130490	156410	141550	136610	109240	0	0	0	0	0	0	0	0	0	2173100	1727100	2574700	1342500	1186200	1436700	1330300	1185500
Q04837|SSBP_HUMAN	Single-stranded DNA-binding protein, mitochondrial OS=Homo sapiens	SSBP1	Q04837|SSBP_HUMAN	Q04837|SSBP_HUMAN	Single-stranded DNA-binding protein, mitochondrial OS=Homo sapiens GN=SSBP1 PE=1 SV=1	1	4	43.2	17.259	148	0	110.54	0	3	3	0	0	0			111320000	13915000	12	244400	173760	150150	2638500	2022100	1847100	2424800	2585000	1828800	0	0	0	0	0	0	0	0	0	4155700	3411100	3360000	11107000	11066000	11049000	14567000	9510300
Q06830|PRDX1_HUMAN	Peroxiredoxin-1 OS=Homo sapiens	PRDX1	Q06830|PRDX1_HUMAN;Q13162|PRDX4_HUMAN	Q06830|PRDX1_HUMAN	Peroxiredoxin-1 OS=Homo sapiens GN=PRDX1 PE=1 SV=1	2	8	50.8	22.11	199	0	99.921	3	3	3	3	3	3			325510000	21701000	56	1539900	778600	742100	2588700	3574100	2053200	1647100	1571100	2237200	499870	498310	498740	537920	373400	405820	515200	930140	709490	19709000	12894000	13089000	17308000	29975000	17310000	19348000	15231000
Q07020-2|RL18_HUMAN	Isoform 2 of 60S ribosomal protein L18 OS=Homo sapiens	RPL18	Q07020-2|RL18_HUMAN;Q07020|RL18_HUMAN	Q07020-2|RL18_HUMAN;Q07020|RL18_HUMAN	Isoform 2 of 60S ribosomal protein L18 OS=Homo sapiens GN=RPL18;60S ribosomal protein L18 OS=Homo sapiens GN=RPL18 PE=1 SV=2	2	5	28.3	18.091	159	0	131.73	3	3	3	3	3	2			171640000	28606000	37	2182600	1620800	1514800	2874100	3665200	2396100	3240300	2682600	3264100	1204100	726680	0	0	500710	0	503800	1031100	1199000	12220000	10376000	10329000	9320200	12085000	7722400	12646000	10276000
Q07666|KHDR1_HUMAN	KH domain-containing, RNA-binding, signal transduction-associated protein 1 OS=Homo sapiens	KHDRBS1	Q07666|KHDR1_HUMAN;Q07666-2|KHDR1_HUMAN;Q07666-3|KHDR1_HUMAN	Q07666|KHDR1_HUMAN;Q07666-2|KHDR1_HUMAN;Q07666-3|KHDR1_HUMAN	KH domain-containing, RNA-binding, signal transduction-associated protein 1 OS=Homo sapiens GN=KHDRBS1 PE=1 SV=1;Isoform 2 of KH domain-containing, RNA-binding, signal transduction-associated protein 1 OS=Homo sapiens GN=KHDRBS1;Isoform 3 of KH domain-cont	3	6	19.4	48.227	443	0	47.397	3	3	3	1	0	0			157980000	14362000	28	685090	567370	865270	2463600	2071000	2303900	1855200	1760000	1790500	0	0	0	0	0	0	0	0	0	9419600	13200000	14369000	13143000	12384000	14816000	13749000	13751000
Q07955|SRSF1_HUMAN	Serine/arginine-rich splicing factor 1 OS=Homo sapiens	SRSF1	Q07955|SRSF1_HUMAN;Q07955-3|SRSF1_HUMAN;Q07955-2|SRSF1_HUMAN	Q07955|SRSF1_HUMAN;Q07955-3|SRSF1_HUMAN;Q07955-2|SRSF1_HUMAN	Serine/arginine-rich splicing factor 1 OS=Homo sapiens GN=SRSF1 PE=1 SV=2;Isoform ASF-3 of Serine/arginine-rich splicing factor 1 OS=Homo sapiens GN=SRSF1;Isoform ASF-2 of Serine/arginine-rich splicing factor 1 OS=Homo sapiens GN=SRSF1	3	10	53.6	27.744	248	0	100.55	3	3	3	3	3	3			387180000	29783000	75	1113500	1107600	1069800	4392900	4145800	4218000	3558300	3257100	3803600	253850	214000	179220	446410	617630	609770	155270	164470	475740	13450000	15033000	16830000	32350000	35820000	32177000	34182000	33633000
Q08211|DHX9_HUMAN	ATP-dependent RNA helicase A OS=Homo sapiens	DHX9	Q08211|DHX9_HUMAN;Q08211-2|DHX9_HUMAN	Q08211|DHX9_HUMAN	ATP-dependent RNA helicase A OS=Homo sapiens GN=DHX9 PE=1 SV=4	2	43	43.1	140.96	1270	0	323.31	3	3	3	1	0	2			1768700000	28995000	225	1131700	753610	848520	4804500	4477900	4428200	6010200	3020900	3424100	16298	20875	0	0	12243	0	0	11665	34395	72018000	75901000	69621000	174890000	172120000	178170000	197950000	142340000
Q09028-3|RBBP4_HUMAN	Isoform 3 of Histone-binding protein RBBP4 OS=Homo sapiens	RBBP4	Q09028-3|RBBP4_HUMAN;Q09028|RBBP4_HUMAN;Q09028-4|RBBP4_HUMAN;Q09028-2|RBBP4_HUMAN;Q16576|RBBP7_HUMAN;Q16576-2|RBBP7_HUMAN	Q09028-3|RBBP4_HUMAN;Q09028|RBBP4_HUMAN;Q09028-4|RBBP4_HUMAN;Q09028-2|RBBP4_HUMAN	Isoform 3 of Histone-binding protein RBBP4 OS=Homo sapiens GN=RBBP4;Histone-binding protein RBBP4 OS=Homo sapiens GN=RBBP4 PE=1 SV=3;Isoform 4 of Histone-binding protein RBBP4 OS=Homo sapiens GN=RBBP4;Isoform 2 of Histone-binding protein RBBP4 OS=Homo sapi	6	4	19.3	46.158	410	0	44.246	0	3	3	0	0	0			77088000	5506300	17	0	0	0	903000	943700	1036100	877230	938330	807980	0	0	0	0	0	0	0	0	0	0	0	0	7554800	8432900	8818700	8896500	8434100
Q12788|TBL3_HUMAN	Transducin beta-like protein 3 OS=Homo sapiens	TBL3	Q12788|TBL3_HUMAN	Q12788|TBL3_HUMAN	Transducin beta-like protein 3 OS=Homo sapiens GN=TBL3 PE=1 SV=2	1	3	5.9	89.034	808	0	19.36	0	0	3	0	0	0			22535000	500770	4	0	0	0	61463	81640	86568	141010	71966	58118	0	0	0	0	0	0	0	0	0	0	0	0	1664200	2196100	2223000	4501200	2622700
Q12834|CDC20_HUMAN	Cell division cycle protein 20 homolog OS=Homo sapiens	CDC20	Q12834|CDC20_HUMAN	Q12834|CDC20_HUMAN	Cell division cycle protein 20 homolog OS=Homo sapiens GN=CDC20 PE=1 SV=2	1	23	59.1	54.722	499	0	323.31	3	3	3	0	0	0			1429700000	68082000	172	6221900	5874400	4744900	8960800	7323900	8319800	8459000	9311800	8865300	0	0	0	0	0	0	0	0	0	144940000	145580000	142380000	100650000	90675000	100230000	112940000	114220000
Q12874|SF3A3_HUMAN	Splicing factor 3A subunit 3 OS=Homo sapiens	SF3A3	Q12874|SF3A3_HUMAN	Q12874|SF3A3_HUMAN	Splicing factor 3A subunit 3 OS=Homo sapiens GN=SF3A3 PE=1 SV=1	1	5	21.6	58.848	501	0	38.404	0	2	3	0	0	0			34433000	1434700	10	0	29154	0	533110	93886	189100	242040	160880	186560	0	0	0	0	0	0	0	0	0	0	2536500	0	3145800	3765100	3364000	3607100	3225800
Q12905|ILF2_HUMAN	Interleukin enhancer-binding factor 2 OS=Homo sapiens	ILF2	Q12905|ILF2_HUMAN	Q12905|ILF2_HUMAN	Interleukin enhancer-binding factor 2 OS=Homo sapiens GN=ILF2 PE=1 SV=2	1	9	47.9	43.062	390	0	92.558	2	3	3	0	0	0			217400000	11442000	37	0	234880	160960	3508800	1550800	2457600	1263800	1686000	579160	0	0	0	0	0	0	0	0	0	0	10532000	5259300	21131000	24471000	22357000	22425000	20943000
Q12906|ILF3_HUMAN	Interleukin enhancer-binding factor 3 OS=Homo sapiens	ILF3	Q12906|ILF3_HUMAN;Q12906-7|ILF3_HUMAN;Q12906-5|ILF3_HUMAN;Q12906-4|ILF3_HUMAN;Q12906-2|ILF3_HUMAN;Q12906-6|ILF3_HUMAN;Q12906-3|ILF3_HUMAN	Q12906|ILF3_HUMAN;Q12906-7|ILF3_HUMAN;Q12906-5|ILF3_HUMAN;Q12906-4|ILF3_HUMAN;Q12906-2|ILF3_HUMAN;Q12906-6|ILF3_HUMAN;Q12906-3|ILF3_HUMAN	Interleukin enhancer-binding factor 3 OS=Homo sapiens GN=ILF3 PE=1 SV=3;Isoform 7 of Interleukin enhancer-binding factor 3 OS=Homo sapiens GN=ILF3;Isoform 5 of Interleukin enhancer-binding factor 3 OS=Homo sapiens GN=ILF3;Isoform 4 of Interleukin enhancer-	7	12	23.6	95.337	894	0	163.93	1	3	3	0	0	0			291390000	7875400	54	325810	150860	128220	1363400	1355200	1422600	1072400	1003000	1053900	0	0	0	0	0	0	0	0	0	18328000	8426900	7696000	26258000	24933000	26995000	28865000	32327000
Q13148|TADBP_HUMAN	TAR DNA-binding protein 43 OS=Homo sapiens	TARDBP	Q13148|TADBP_HUMAN;Q13148-4|TADBP_HUMAN	Q13148|TADBP_HUMAN;Q13148-4|TADBP_HUMAN	TAR DNA-binding protein 43 OS=Homo sapiens GN=TARDBP PE=1 SV=1;Isoform 2 of TAR DNA-binding protein 43 OS=Homo sapiens GN=TARDBP	2	2	7.2	44.739	414	0	47.669	3	3	3	0	0	0			27966000	2151200	18	225190	221900	101860	363260	244090	174770	264700	262450	292990	0	0	0	0	0	0	0	0	0	2566500	2742100	2984100	2488000	1716900	2408600	2190900	2112400
Q13151|ROA0_HUMAN	Heterogeneous nuclear ribonucleoprotein A0 OS=Homo sapiens	HNRNPA0	Q13151|ROA0_HUMAN	Q13151|ROA0_HUMAN	Heterogeneous nuclear ribonucleoprotein A0 OS=Homo sapiens GN=HNRNPA0 PE=1 SV=1	1	4	22.3	30.84	305	0	44.45	0	3	3	0	0	0			76473000	5882600	17	194280	212800	267910	479150	1148100	1392200	690330	718360	779460	0	0	0	0	0	0	0	0	0	3481000	3939000	4998900	5444400	8569300	9976100	5557700	6472100
Q13185|CBX3_HUMAN	Chromobox protein homolog 3 OS=Homo sapiens	CBX3	Q13185|CBX3_HUMAN	Q13185|CBX3_HUMAN	Chromobox protein homolog 3 OS=Homo sapiens GN=CBX3 PE=1 SV=4	1	12	78.1	20.811	183	0	150.96	3	3	3	0	1	3			400140000	57163000	69	4534600	3617200	3940900	7025100	7835200	9332200	6849200	6981000	6487700	0	0	0	0	195130	0	177080	0	187720	22758000	32459000	27895000	32607000	36466000	40014000	36952000	36485000
Q13242|SRSF9_HUMAN	Serine/arginine-rich splicing factor 9 OS=Homo sapiens	SRSF9	Q13242|SRSF9_HUMAN	Q13242|SRSF9_HUMAN	Serine/arginine-rich splicing factor 9 OS=Homo sapiens GN=SRSF9 PE=1 SV=1	1	4	20.4	25.542	221	0	35.102	1	3	3	0	0	0			40428000	2695200	21	61169	0	48367	388830	518000	589420	325000	266250	498180	0	0	0	0	0	0	0	0	0	2381200	0	2354900	3757400	3587300	4091800	3756700	3271200
Q13247-3|SRSF6_HUMAN	Isoform SRP55-3 of Serine/arginine-rich splicing factor 6 OS=Homo sapiens	SRSF6	Q13247-3|SRSF6_HUMAN;Q13247|SRSF6_HUMAN	Q13247-3|SRSF6_HUMAN;Q13247|SRSF6_HUMAN	Isoform SRP55-3 of Serine/arginine-rich splicing factor 6 OS=Homo sapiens GN=SRSF6;Serine/arginine-rich splicing factor 6 OS=Homo sapiens GN=SRSF6 PE=1 SV=2	2	4	14	38.418	335	0	22.199	1	3	2	0	0	0			41871000	2791400	8	305090	190520	244240	540710	254070	252510	393320	428660	182290	0	0	0	0	0	0	0	0	0	4092000	3132100	3596300	3510600	3130900	2494400	6223400	3381000
Q13263-2|TIF1B_HUMAN	Isoform 2 of Transcription intermediary factor 1-beta OS=Homo sapiens	TRIM28	Q13263-2|TIF1B_HUMAN;Q13263|TIF1B_HUMAN	Q13263-2|TIF1B_HUMAN;Q13263|TIF1B_HUMAN	Isoform 2 of Transcription intermediary factor 1-beta OS=Homo sapiens GN=TRIM28;Transcription intermediary factor 1-beta OS=Homo sapiens GN=TRIM28 PE=1 SV=5	2	5	15.5	79.473	753	0	67.734	3	3	3	0	0	0			93631000	3020400	24	91702	133660	59990	569230	460070	209930	550420	448340	497020	0	0	0	0	0	0	0	0	0	5081700	6531800	6264100	8646800	7893200	5590500	9222600	7574000
Q13347|EIF3I_HUMAN	Eukaryotic translation initiation factor 3 subunit I OS=Homo sapiens	EIF3I	Q13347|EIF3I_HUMAN	Q13347|EIF3I_HUMAN	Eukaryotic translation initiation factor 3 subunit I OS=Homo sapiens GN=EIF3I PE=1 SV=1	1	3	9.8	36.501	325	0	16.962	0	3	1	0	0	0			21575000	1135500	7	75561	47296	0	77825	180080	193810	191900	195840	173250	0	0	0	0	0	0	0	0	0	2002100	1560100	0	1700000	1722900	1901800	2166900	2258300
Q13435|SF3B2_HUMAN	Splicing factor 3B subunit 2 OS=Homo sapiens	SF3B2	Q13435|SF3B2_HUMAN	Q13435|SF3B2_HUMAN	Splicing factor 3B subunit 2 OS=Homo sapiens GN=SF3B2 PE=1 SV=2	1	2	5.6	100.23	895	0	16.67	2	2	3	0	0	0			28402000	631150	8	51908	48448	51183	65624	86324	133630	95763	98268	0	0	0	0	0	0	0	0	0	0	2501700	2566100	3261300	1903900	2567700	3969000	3343000	1593900
Q13573|SNW1_HUMAN	SNW domain-containing protein 1 OS=Homo sapiens	SNW1	Q13573|SNW1_HUMAN	Q13573|SNW1_HUMAN	SNW domain-containing protein 1 OS=Homo sapiens GN=SNW1 PE=1 SV=1	1	4	12.5	61.494	536	0	24.254	0	3	3	0	0	0			18818000	752720	11	0	0	83916	105870	136740	108640	90468	187630	39462	0	0	0	0	0	0	0	0	0	0	0	2628300	1761800	1777000	1801600	1601700	2289800
Q13595-2|TRA2A_HUMAN	Isoform Short of Transformer-2 protein homolog alpha OS=Homo sapiens	TRA2A	Q13595-2|TRA2A_HUMAN;Q13595-4|TRA2A_HUMAN;Q13595-3|TRA2A_HUMAN;Q13595|TRA2A_HUMAN	Q13595-2|TRA2A_HUMAN;Q13595-4|TRA2A_HUMAN;Q13595-3|TRA2A_HUMAN;Q13595|TRA2A_HUMAN	Isoform Short of Transformer-2 protein homolog alpha OS=Homo sapiens GN=TRA2A;Isoform 4 of Transformer-2 protein homolog alpha OS=Homo sapiens GN=TRA2A;Isoform 3 of Transformer-2 protein homolog alpha OS=Homo sapiens GN=TRA2A;Transformer-2 protein homolog	4	2	30.1	12.951	113	0	12.812	0	2	0	0	0	0			0	0	2	0	0	0	0	0	0	0	0	0	0	0	0	0	0	0	0	0	0	0	0	0	0	0	0	0	0
Q13838|DX39B_HUMAN	Spliceosome RNA helicase DDX39B OS=Homo sapiens	DDX39B	Q13838|DX39B_HUMAN;Q13838-2|DX39B_HUMAN	Q13838|DX39B_HUMAN;Q13838-2|DX39B_HUMAN	Spliceosome RNA helicase DDX39B OS=Homo sapiens GN=DDX39B PE=1 SV=1;Isoform 2 of Spliceosome RNA helicase DDX39B OS=Homo sapiens GN=DDX39B	2	4	18.9	48.991	428	0	47.681	3	3	3	0	0	0			73805000	3884500	18	308800	213800	90511	661860	610170	353970	589260	557440	498680	0	0	0	0	0	0	0	0	0	6861000	6260000	5226100	5951900	5754300	4745200	5847800	6590400
Q14103-3|HNRPD_HUMAN	Isoform 3 of Heterogeneous nuclear ribonucleoprotein D0 OS=Homo sapiens	HNRNPD	Q14103-3|HNRPD_HUMAN;Q14103|HNRPD_HUMAN;Q14103-4|HNRPD_HUMAN;Q14103-2|HNRPD_HUMAN	Q14103-3|HNRPD_HUMAN;Q14103|HNRPD_HUMAN;Q14103-4|HNRPD_HUMAN;Q14103-2|HNRPD_HUMAN	Isoform 3 of Heterogeneous nuclear ribonucleoprotein D0 OS=Homo sapiens GN=HNRNPD;Heterogeneous nuclear ribonucleoprotein D0 OS=Homo sapiens GN=HNRNPD PE=1 SV=1;Isoform 4 of Heterogeneous nuclear ribonucleoprotein D0 OS=Homo sapiens GN=HNRNPD;Isoform 2 of	4	10	35.6	32.834	306	0	98.715	2	3	3	0	0	0			269820000	19273000	28	390690	423870	204780	2592400	3815400	2480000	2814300	3690100	2861100	0	0	0	0	0	0	0	0	0	9526100	13972000	7554800	23890000	25624000	22341000	25375000	34438000
Q14137-2|BOP1_HUMAN	Isoform 2 of Ribosome biogenesis protein BOP1 OS=Homo sapiens	BOP1	Q14137-2|BOP1_HUMAN;Q14137|BOP1_HUMAN	Q14137-2|BOP1_HUMAN;Q14137|BOP1_HUMAN	Isoform 2 of Ribosome biogenesis protein BOP1 OS=Homo sapiens GN=BOP1;Ribosome biogenesis protein BOP1 OS=Homo sapiens GN=BOP1 PE=1 SV=2	2	5	17.8	71.929	634	0	44.364	0	3	3	0	0	0			29913000	964930	11	49421	0	0	95141	214690	191180	167410	181390	65701	0	0	0	0	0	0	0	0	0	3078300	0	0	2769100	3021100	2872500	3757600	2081200
Q14151|SAFB2_HUMAN	Scaffold attachment factor B2 OS=Homo sapiens	SAFB2	Q14151|SAFB2_HUMAN	Q14151|SAFB2_HUMAN	Scaffold attachment factor B2 OS=Homo sapiens GN=SAFB2 PE=1 SV=1	1	3	11.1	107.47	953	0	17.842	0	1	3	0	0	0			10125000	273650	5	0	0	0	58219	38236	0	70060	37367	69763	0	0	0	0	0	0	0	0	0	0	0	0	1035500	1416800	0	1529000	1459400
Q14498-3|RBM39_HUMAN	Isoform 3 of RNA-binding protein 39 OS=Homo sapiens	RBM39	Q14498-3|RBM39_HUMAN;Q14498-2|RBM39_HUMAN;Q14498|RBM39_HUMAN	Q14498-3|RBM39_HUMAN;Q14498-2|RBM39_HUMAN;Q14498|RBM39_HUMAN	Isoform 3 of RNA-binding protein 39 OS=Homo sapiens GN=RBM39;Isoform 2 of RNA-binding protein 39 OS=Homo sapiens GN=RBM39;RNA-binding protein 39 OS=Homo sapiens GN=RBM39 PE=1 SV=2	3	4	10.8	57.089	508	0	42.986	3	3	3	0	1	1			51058000	2320800	18	63191	59907	80931	292640	322870	270520	382070	320300	266580	0	0	0	38038	23683	33331	51188	53526	62015	2364900	1642800	2512600	2789200	4058000	2978600	3657700	3544100
Q14676-2|MDC1_HUMAN	Isoform 2 of Mediator of DNA damage checkpoint protein 1 OS=Homo sapiens	MDC1	Q14676-2|MDC1_HUMAN;Q14676|MDC1_HUMAN	Q14676-2|MDC1_HUMAN;Q14676|MDC1_HUMAN	Isoform 2 of Mediator of DNA damage checkpoint protein 1 OS=Homo sapiens GN=MDC1;Mediator of DNA damage checkpoint protein 1 OS=Homo sapiens GN=MDC1 PE=1 SV=3	2	2	3.8	197.6	1825	0	13.064	0	1	2	0	0	0			15201000	194880	3	0	0	0	66649	55621	0	20432	23683	28498	0	0	0	0	0	0	0	0	0	0	0	0	1895700	2166800	0	1809300	1980200
Q14684-2|RRP1B_HUMAN	Isoform 2 of Ribosomal RNA processing protein 1 homolog B OS=Homo sapiens	RRP1B	Q14684-2|RRP1B_HUMAN;Q14684|RRP1B_HUMAN	Q14684-2|RRP1B_HUMAN;Q14684|RRP1B_HUMAN	Isoform 2 of Ribosomal RNA processing protein 1 homolog B OS=Homo sapiens GN=RRP1B;Ribosomal RNA processing protein 1 homolog B OS=Homo sapiens GN=RRP1B PE=1 SV=3	2	2	4.9	82.175	740	0	12.814	0	0	2	0	0	0			5616200	175510	2	0	0	0	0	73325	0	102180	0	0	0	0	0	0	0	0	0	0	0	0	0	0	0	1448100	0	2368400	0
Q14690|RRP5_HUMAN	Protein RRP5 homolog OS=Homo sapiens	PDCD11	Q14690|RRP5_HUMAN	Q14690|RRP5_HUMAN	Protein RRP5 homolog OS=Homo sapiens GN=PDCD11 PE=1 SV=3	1	8	5.8	208.7	1871	0	51.84	0	3	3	0	0	0			104000000	1094800	24	12787	15989	28194	195890	183520	191730	184350	195660	86666	0	0	0	0	0	0	0	0	0	5119900	5592200	3450100	7818800	6927700	7290600	14020000	9137900
Q14692|BMS1_HUMAN	Ribosome biogenesis protein BMS1 homolog OS=Homo sapiens	BMS1	Q14692|BMS1_HUMAN	Q14692|BMS1_HUMAN	Ribosome biogenesis protein BMS1 homolog OS=Homo sapiens GN=BMS1 PE=1 SV=1	1	2	2	145.81	1282	0	12.749	0	1	3	0	0	0			14912000	292390	7	0	0	0	69287	0	94522	101970	26610	0	0	0	0	0	0	0	0	0	0	0	0	0	1896600	0	2776100	2762300	2335300
Q14739|LBR_HUMAN	Lamin-B receptor OS=Homo sapiens	LBR	Q14739|LBR_HUMAN	Q14739|LBR_HUMAN	Lamin-B receptor OS=Homo sapiens GN=LBR PE=1 SV=2	1	2	4.7	70.702	615	0	12.464	0	3	0	1	1	3			28834000	1373100	5	0	0	0	84158	94810	105350	72136	68943	66693	54061	62960	119870	80086	129360	44949	77784	173990	137930	0	0	0	1208000	1571900	1454800	1239500	1189400
Q14974|IMB1_HUMAN	Importin subunit beta-1 OS=Homo sapiens	KPNB1	Q14974|IMB1_HUMAN;Q14974-2|IMB1_HUMAN	Q14974|IMB1_HUMAN;Q14974-2|IMB1_HUMAN	Importin subunit beta-1 OS=Homo sapiens GN=KPNB1 PE=1 SV=2;Isoform 2 of Importin subunit beta-1 OS=Homo sapiens GN=KPNB1	2	7	10.8	97.169	876	0	87.824	3	3	3	3	3	3			165540000	4138600	47	404810	318710	246010	472260	487660	678500	458490	368620	391260	41357	34295	32636	17353	36268	26876	30571	43848	49048	13992000	13482000	13244000	11618000	9235900	17950000	9515700	7859500
Q14978-3|NOLC1_HUMAN	Isoform 3 of Nucleolar and coiled-body phosphoprotein 1 OS=Homo sapiens	NOLC1	Q14978-3|NOLC1_HUMAN	Q14978-3|NOLC1_HUMAN	Isoform 3 of Nucleolar and coiled-body phosphoprotein 1 OS=Homo sapiens GN=NOLC1	1	13	19.3	73.744	700	0	119.82	2	3	3	0	0	0			415460000	12590000	57	778070	520250	426440	2846800	1156200	1100400	1531700	1966700	2263200	0	0	0	0	0	0	0	0	0	31394000	29197000	26239000	31678000	29954000	34309000	37224000	39945000
Q15029-2|U5S1_HUMAN	Isoform 2 of 116 kDa U5 small nuclear ribonucleoprotein component OS=Homo sapiens	EFTUD2	Q15029-2|U5S1_HUMAN;Q15029-3|U5S1_HUMAN;Q15029|U5S1_HUMAN	Q15029-2|U5S1_HUMAN;Q15029-3|U5S1_HUMAN;Q15029|U5S1_HUMAN	Isoform 2 of 116 kDa U5 small nuclear ribonucleoprotein component OS=Homo sapiens GN=EFTUD2;Isoform 3 of 116 kDa U5 small nuclear ribonucleoprotein component OS=Homo sapiens GN=EFTUD2;116 kDa U5 small nuclear ribonucleoprotein component OS=Homo sapiens GN=	3	2	3.8	105.38	937	0	11.618	0	1	1	0	0	0			13558000	265850	2	0	0	0	0	83121	51422	68020	0	63282	0	0	0	0	0	0	0	0	0	0	0	0	0	2574300	2388800	1943200	0
Q15050|RRS1_HUMAN	Ribosome biogenesis regulatory protein homolog OS=Homo sapiens	RRS1	Q15050|RRS1_HUMAN	Q15050|RRS1_HUMAN	Ribosome biogenesis regulatory protein homolog OS=Homo sapiens GN=RRS1 PE=1 SV=2	1	3	17.3	41.193	365	0	53.213	3	3	3	0	0	0			42726000	2373600	14	286980	216350	139860	110960	148540	393300	393560	236770	447320	0	0	0	0	0	0	0	0	0	3222200	5291500	3884500	2562700	3517100	4535400	4019700	2466900
Q15061|WDR43_HUMAN	WD repeat-containing protein 43 OS=Homo sapiens	WDR43	Q15061|WDR43_HUMAN	Q15061|WDR43_HUMAN	WD repeat-containing protein 43 OS=Homo sapiens GN=WDR43 PE=1 SV=3	1	2	5.5	74.89	677	0	12.888	0	3	3	0	0	0			27580000	745420	6	0	0	0	165190	116710	105670	121440	107030	129370	0	0	0	0	0	0	0	0	0	0	0	0	3301700	2646900	2607000	3341300	2943900
Q15154|PCM1_HUMAN	Pericentriolar material 1 protein OS=Homo sapiens	PCM1	Q15154|PCM1_HUMAN;Q15154-2|PCM1_HUMAN;Q15154-3|PCM1_HUMAN	Q15154|PCM1_HUMAN;Q15154-2|PCM1_HUMAN	Pericentriolar material 1 protein OS=Homo sapiens GN=PCM1 PE=1 SV=4;Isoform 2 of Pericentriolar material 1 protein OS=Homo sapiens GN=PCM1	3	11	7.4	228.53	2024	0	142.34	0	3	1	3	3	3			130440000	1516700	40	5107.5	0	4913.6	17229	0	16674	7767.6	7652.2	10101	239810	190380	248040	118580	137430	114370	142460	136830	119340	1049400	0	1242200	2791500	0	2697600	1147400	1127300
Q15233|NONO_HUMAN	Non-POU domain-containing octamer-binding protein OS=Homo sapiens	NONO	Q15233|NONO_HUMAN;Q15233-2|NONO_HUMAN	Q15233|NONO_HUMAN;Q15233-2|NONO_HUMAN	Non-POU domain-containing octamer-binding protein OS=Homo sapiens GN=NONO PE=1 SV=4;Isoform 2 of Non-POU domain-containing octamer-binding protein OS=Homo sapiens GN=NONO	2	15	52.9	54.231	471	0	301.33	3	3	3	2	0	3			598060000	28479000	91	1236900	1401100	1211800	5079100	4403800	5062700	2934400	3365400	3396900	0	41647	49059	0	33834	25835	76590	84599	75169	24011000	28047000	33517000	63292000	58801000	62367000	43054000	56809000
Q15287-3|RNPS1_HUMAN	Isoform 3 of RNA-binding protein with serine-rich domain 1 OS=Homo sapiens	RNPS1	Q15287-3|RNPS1_HUMAN;Q15287-2|RNPS1_HUMAN;Q15287|RNPS1_HUMAN	Q15287-3|RNPS1_HUMAN;Q15287-2|RNPS1_HUMAN;Q15287|RNPS1_HUMAN	Isoform 3 of RNA-binding protein with serine-rich domain 1 OS=Homo sapiens GN=RNPS1;Isoform 2 of RNA-binding protein with serine-rich domain 1 OS=Homo sapiens GN=RNPS1;RNA-binding protein with serine-rich domain 1 OS=Homo sapiens GN=RNPS1 PE=1 SV=1	3	2	16	30.354	268	0	34.152	1	3	2	0	0	0			48007000	4364300	11	0	0	162360	778370	901760	1284600	159250	622510	455420	0	0	0	0	0	0	0	0	0	0	0	3928200	3801300	3949000	5689800	3948700	5379100
Q15365|PCBP1_HUMAN	Poly(rC)-binding protein 1 OS=Homo sapiens	PCBP1	Q15365|PCBP1_HUMAN	Q15365|PCBP1_HUMAN	Poly(rC)-binding protein 1 OS=Homo sapiens GN=PCBP1 PE=1 SV=2	1	12	60.1	37.497	356	0	283.48	3	3	3	3	3	3			618970000	36410000	117	1921400	2100400	1570600	4352200	5177300	4246600	3982000	3026200	4335300	690200	632180	539480	443630	579740	563920	763690	724540	760330	35876000	37899000	39117000	36133000	39286000	35844000	40338000	34249000
Q15366-4|PCBP2_HUMAN	Isoform 4 of Poly(rC)-binding protein 2 OS=Homo sapiens	PCBP2	Q15366-4|PCBP2_HUMAN;Q15366-5|PCBP2_HUMAN;Q15366-3|PCBP2_HUMAN;Q15366-2|PCBP2_HUMAN;Q15366-7|PCBP2_HUMAN;Q15366-8|PCBP2_HUMAN;Q15366-6|PCBP2_HUMAN;Q15366|PCBP2_HUMAN;P57721-2|PCBP3_HUMAN;P57721-3|PCBP3_HUMAN;P57721-5|PCBP3_HUMAN;P57721-4|PCBP3_HUMAN;P57721|PCBP3_HUMAN	Q15366-4|PCBP2_HUMAN;Q15366-5|PCBP2_HUMAN;Q15366-3|PCBP2_HUMAN;Q15366-2|PCBP2_HUMAN;Q15366-7|PCBP2_HUMAN;Q15366-8|PCBP2_HUMAN;Q15366-6|PCBP2_HUMAN;Q15366|PCBP2_HUMAN	Isoform 4 of Poly(rC)-binding protein 2 OS=Homo sapiens GN=PCBP2;Isoform 5 of Poly(rC)-binding protein 2 OS=Homo sapiens GN=PCBP2;Isoform 3 of Poly(rC)-binding protein 2 OS=Homo sapiens GN=PCBP2;Isoform 2 of Poly(rC)-binding protein 2 OS=Homo sapiens GN=PC	13	6	46.2	34.917	331	0	119.39	3	3	3	1	0	3			287010000	16883000	45	1427800	1045700	558010	2330200	2280500	2425000	1597200	1708600	2253100	84295	124470	80221	70413	67498	0	299460	167790	362730	18108000	14196000	10922000	21602000	26060000	24629000	23235000	19212000
Q15424-2|SAFB1_HUMAN	Isoform 2 of Scaffold attachment factor B1 OS=Homo sapiens	SAFB	Q15424-2|SAFB1_HUMAN;Q15424|SAFB1_HUMAN;Q15424-4|SAFB1_HUMAN;Q15424-3|SAFB1_HUMAN	Q15424-2|SAFB1_HUMAN;Q15424|SAFB1_HUMAN;Q15424-4|SAFB1_HUMAN;Q15424-3|SAFB1_HUMAN	Isoform 2 of Scaffold attachment factor B1 OS=Homo sapiens GN=SAFB;Scaffold attachment factor B1 OS=Homo sapiens GN=SAFB PE=1 SV=4;Isoform 4 of Scaffold attachment factor B1 OS=Homo sapiens GN=SAFB;Isoform 3 of Scaffold attachment factor B1 OS=Homo sapiens	4	9	21.6	95.18	848	0	132.11	2	3	3	0	0	0			204640000	6201300	40	360460	134960	227610	1261400	821780	1013500	677590	636030	1068000	0	0	0	0	0	0	0	0	0	15044000	2894800	10217000	22049000	20421000	21969000	20270000	16400000
Q15717|ELAV1_HUMAN	ELAV-like protein 1 OS=Homo sapiens	ELAVL1	Q15717|ELAV1_HUMAN;Q15717-2|ELAV1_HUMAN;Q12926-2|ELAV2_HUMAN;Q12926|ELAV2_HUMAN;P26378-4|ELAV4_HUMAN;P26378-2|ELAV4_HUMAN;P26378-5|ELAV4_HUMAN;P26378|ELAV4_HUMAN;P26378-3|ELAV4_HUMAN	Q15717|ELAV1_HUMAN;Q15717-2|ELAV1_HUMAN	ELAV-like protein 1 OS=Homo sapiens GN=ELAVL1 PE=1 SV=2;Isoform 2 of ELAV-like protein 1 OS=Homo sapiens GN=ELAVL1	9	3	10.1	36.091	326	0	17.685	0	1	3	0	0	0			25084000	1567700	3	92245	0	0	208630	380520	408100	114990	129420	233820	0	0	0	0	0	0	0	0	0	0	0	0	0	2861100	2614900	3980700	0
Q16643|DREB_HUMAN	Drebrin OS=Homo sapiens	DBN1	Q16643|DREB_HUMAN;Q16643-3|DREB_HUMAN;Q16643-2|DREB_HUMAN	Q16643|DREB_HUMAN;Q16643-3|DREB_HUMAN;Q16643-2|DREB_HUMAN	Drebrin OS=Homo sapiens GN=DBN1 PE=1 SV=4;Isoform 3 of Drebrin OS=Homo sapiens GN=DBN1;Isoform 2 of Drebrin OS=Homo sapiens GN=DBN1	3	9	19.4	71.428	649	0	79.182	0	3	3	3	3	3			180030000	6667900	38	303940	124300	139240	1241000	1175900	1144700	313310	402940	320150	207730	108990	103120	183980	139730	177550	186590	186800	207900	5369200	3985300	2606700	13763000	12232000	14291000	6027600	7075400
Q16658|FSCN1_HUMAN	Fascin OS=Homo sapiens	FSCN1	Q16658|FSCN1_HUMAN	Q16658|FSCN1_HUMAN	Fascin OS=Homo sapiens GN=FSCN1 PE=1 SV=3	1	2	8.1	54.529	493	0	20.249	0	3	2	0	0	0			24276000	867010	5	0	0	26005	287000	167310	129370	70331	97498	89500	0	0	0	0	0	0	0	0	0	0	0	0	3680700	2313800	2812200	0	2543400
Q16777|H2A2C_HUMAN	Histone H2A type 2-C OS=Homo sapiens	HIST2H2AC	Q16777|H2A2C_HUMAN;Q6FI13|H2A2A_HUMAN	Q16777|H2A2C_HUMAN;Q6FI13|H2A2A_HUMAN	Histone H2A type 2-C OS=Homo sapiens GN=HIST2H2AC PE=1 SV=4;Histone H2A type 2-A OS=Homo sapiens GN=HIST2H2AA3 PE=1 SV=3	2	2	71.3	13.988	129	0	45.181	3	3	3	2	2	0			41193000	8238600	24	287600	609500	779570	409340	1288700	1482600	477680	641640	1350400	160420	213930	101410	107560	154360	173940	0	0	0	1801400	2815800	2537900	1109200	2082600	2866900	1636800	2029100
Q16778|H2B2E_HUMAN	Histone H2B type 2-E OS=Homo sapiens	HIST2H2BE	Q16778|H2B2E_HUMAN;Q8N257|H2B3B_HUMAN	Q16778|H2B2E_HUMAN;Q8N257|H2B3B_HUMAN	Histone H2B type 2-E OS=Homo sapiens GN=HIST2H2BE PE=1 SV=3;Histone H2B type 3-B OS=Homo sapiens GN=HIST3H2BB PE=1 SV=3	2	5	86.5	13.92	126	0	64.084	3	3	3	0	3	2			772760000	110390000	79	7048200	5922800	5082200	13912000	14289000	15688000	13419000	12402000	15032000	458020	408850	419310	1049200	1000100	1091900	983410	1118700	1069800	41559000	32932000	34483000	58646000	60216000	67075000	69907000	67324000
Q16891-2|MIC60_HUMAN	Isoform 2 of MICOS complex subunit MIC60 OS=Homo sapiens	IMMT	Q16891-2|MIC60_HUMAN;Q16891-4|MIC60_HUMAN;Q16891|MIC60_HUMAN;Q16891-3|MIC60_HUMAN	Q16891-2|MIC60_HUMAN;Q16891-4|MIC60_HUMAN;Q16891|MIC60_HUMAN;Q16891-3|MIC60_HUMAN	Isoform 2 of MICOS complex subunit MIC60 OS=Homo sapiens GN=IMMT;Isoform 4 of MICOS complex subunit MIC60 OS=Homo sapiens GN=IMMT;MICOS complex subunit MIC60 OS=Homo sapiens GN=IMMT PE=1 SV=1;Isoform 3 of MICOS complex subunit MIC60 OS=Homo sapiens GN=IMMT	4	48	72.3	82.624	747	0	323.31	3	3	3	3	3	3			3594400000	79876000	461	270230	172840	99410	2232600	1906700	1886000	1091000	1003900	846620	8311600	10662000	10603000	5640600	5366000	4903700	8066600	8478300	8335200	20357000	12935000	9171600	92135000	84896000	85343000	53957000	52102000
Q1KMD3|HNRL2_HUMAN	Heterogeneous nuclear ribonucleoprotein U-like protein 2 OS=Homo sapiens	HNRNPUL2	Q1KMD3|HNRL2_HUMAN	Q1KMD3|HNRL2_HUMAN	Heterogeneous nuclear ribonucleoprotein U-like protein 2 OS=Homo sapiens GN=HNRNPUL2 PE=1 SV=1	1	6	16.6	85.104	747	0	86.142	2	3	3	0	0	0			91166000	2532400	25	259870	0	89689	393870	331270	430740	361620	357320	308020	0	0	0	0	0	0	0	0	0	9679600	0	7006900	7590000	7936300	6914800	8490200	8100300
Q2VIR3-2|IF2GL_HUMAN	Isoform 2 of Putative eukaryotic translation initiation factor 2 subunit 3-like protein OS=Homo sapiens	EIF2S3L	Q2VIR3-2|IF2GL_HUMAN;Q2VIR3|IF2GL_HUMAN;P41091|IF2G_HUMAN	Q2VIR3-2|IF2GL_HUMAN;Q2VIR3|IF2GL_HUMAN;P41091|IF2G_HUMAN	Isoform 2 of Putative eukaryotic translation initiation factor 2 subunit 3-like protein OS=Homo sapiens GN=EIF2S3L;Putative eukaryotic translation initiation factor 2 subunit 3-like protein OS=Homo sapiens GN=EIF2S3L PE=5 SV=2;Eukaryotic translation initia	3	3	12.2	50.543	466	0	19.693	0	2	1	0	0	0			31599000	1504700	4	0	58303	0	209940	276700	379440	271850	243040	65469	0	0	0	0	0	0	0	0	0	0	2844400	0	2516800	2463900	5055400	3406000	3904900
Q3ZCM7|TBB8_HUMAN	Tubulin beta-8 chain OS=Homo sapiens	TUBB8	Q3ZCM7|TBB8_HUMAN	Q3ZCM7|TBB8_HUMAN	Tubulin beta-8 chain OS=Homo sapiens GN=TUBB8 PE=1 SV=2	1	2	23.4	49.775	444	0	84.713	2	3	3	1	2	3			288610000	14431000	23	1205600	955660	188560	1852400	2037200	1280600	1005500	1174200	1032600	0	803330	0	379960	0	439400	554770	865770	655030	20630000	17723000	14556000	20659000	22815000	19687000	13338000	14702000
Q4V328-4|GRAP1_HUMAN	Isoform 4 of GRIP1-associated protein 1 OS=Homo sapiens	GRIPAP1	Q4V328-4|GRAP1_HUMAN;Q4V328|GRAP1_HUMAN;Q4V328-3|GRAP1_HUMAN;Q4V328-2|GRAP1_HUMAN	Q4V328-4|GRAP1_HUMAN;Q4V328|GRAP1_HUMAN;Q4V328-3|GRAP1_HUMAN;Q4V328-2|GRAP1_HUMAN	Isoform 4 of GRIP1-associated protein 1 OS=Homo sapiens GN=GRIPAP1;GRIP1-associated protein 1 OS=Homo sapiens GN=GRIPAP1 PE=1 SV=1;Isoform 3 of GRIP1-associated protein 1 OS=Homo sapiens GN=GRIPAP1;Isoform 2 of GRIP1-associated protein 1 OS=Homo sapiens GN	4	2	2.7	92.737	810	0	10.878	3	0	0	1	0	1			77385000	1682300	5	284070	244560	210920	0	0	0	0	0	0	286660	406510	249580	0	0	0	0	0	0	13067000	12363000	12108000	0	0	0	0	0
Q58FF8|H90B2_HUMAN	Putative heat shock protein HSP 90-beta 2 OS=Homo sapiens	HSP90AB2P	Q58FF8|H90B2_HUMAN	Q58FF8|H90B2_HUMAN	Putative heat shock protein HSP 90-beta 2 OS=Homo sapiens GN=HSP90AB2P PE=1 SV=2	1	2	14.4	44.348	381	0	53.774	3	3	3	3	3	3			170950000	8547300	25	435650	470460	294950	913960	928120	985120	665460	648200	856430	283930	175670	165890	230050	279450	243160	405640	286830	278330	8049000	10119000	7014100	10049000	10414000	10919000	7419100	8165900
Q5D862|FILA2_HUMAN	Filaggrin-2 OS=Homo sapiens	FLG2	Q5D862|FILA2_HUMAN	Q5D862|FILA2_HUMAN	Filaggrin-2 OS=Homo sapiens GN=FLG2 PE=1 SV=1	1	2	2.9	248.07	2391	0	19.554	3	2	0	0	0	0			25214000	340730	8	68125	70188	46768	26456	62872	66320	0	0	0	0	0	0	0	0	0	0	0	0	5106700	5849600	4829300	1972300	2126000	2183900	0	0
Q5JTH9-2|RRP12_HUMAN	Isoform 2 of RRP12-like protein OS=Homo sapiens	RRP12	Q5JTH9-2|RRP12_HUMAN;Q5JTH9-3|RRP12_HUMAN;Q5JTH9|RRP12_HUMAN	Q5JTH9-2|RRP12_HUMAN;Q5JTH9-3|RRP12_HUMAN;Q5JTH9|RRP12_HUMAN	Isoform 2 of RRP12-like protein OS=Homo sapiens GN=RRP12;Isoform 3 of RRP12-like protein OS=Homo sapiens GN=RRP12;RRP12-like protein OS=Homo sapiens GN=RRP12 PE=1 SV=2	3	4	4.3	132.71	1197	0	22.567	0	1	2	0	0	0			11808000	187430	4	0	0	0	17938	62166	15876	27398	64055	0	0	0	0	0	0	0	0	0	0	0	0	0	1112700	2635200	1314200	1628000	1169400
Q5QJE6|TDIF2_HUMAN	Deoxynucleotidyltransferase terminal-interacting protein 2 OS=Homo sapiens	DNTTIP2	Q5QJE6|TDIF2_HUMAN	Q5QJE6|TDIF2_HUMAN	Deoxynucleotidyltransferase terminal-interacting protein 2 OS=Homo sapiens GN=DNTTIP2 PE=1 SV=2	1	2	4.4	84.468	756	0	15.343	0	1	1	0	0	0			3290400	94011	2	0	0	0	0	0	94011	0	0	0	0	0	0	0	0	0	0	0	0	0	0	0	0	0	1977700	0	0
Q6IS14|IF5AL_HUMAN	Eukaryotic translation initiation factor 5A-1-like OS=Homo sapiens	EIF5AL1	Q6IS14|IF5AL_HUMAN;P63241|IF5A1_HUMAN;P63241-2|IF5A1_HUMAN;Q9GZV4|IF5A2_HUMAN	Q6IS14|IF5AL_HUMAN;P63241|IF5A1_HUMAN;P63241-2|IF5A1_HUMAN;Q9GZV4|IF5A2_HUMAN	Eukaryotic translation initiation factor 5A-1-like OS=Homo sapiens GN=EIF5AL1 PE=2 SV=2;Eukaryotic translation initiation factor 5A-1 OS=Homo sapiens GN=EIF5A PE=1 SV=2;Isoform 2 of Eukaryotic translation initiation factor 5A-1 OS=Homo sapiens GN=EIF5A;Euk	4	2	23.4	16.773	154	0	17.195	1	2	1	0	0	0			27355000	3419400	6	319890	196600	141050	452800	425600	747710	466240	320080	349450	0	0	0	0	0	0	0	0	0	2865300	2040300	1779700	1887600	2324000	3175800	1669900	2132500
Q6P2E9-2|EDC4_HUMAN	Isoform 2 of Enhancer of mRNA-decapping protein 4 OS=Homo sapiens	EDC4	Q6P2E9-2|EDC4_HUMAN;Q6P2E9|EDC4_HUMAN	Q6P2E9-2|EDC4_HUMAN;Q6P2E9|EDC4_HUMAN	Isoform 2 of Enhancer of mRNA-decapping protein 4 OS=Homo sapiens GN=EDC4;Enhancer of mRNA-decapping protein 4 OS=Homo sapiens GN=EDC4 PE=1 SV=1	2	6	11.4	109.73	1020	0	48.008	2	3	3	1	0	0			91200000	2280000	30	60184	54394	101140	400150	418020	474450	176340	284150	202410	73232	0	0	0	0	0	0	0	35526	3181500	2565300	6974800	10106000	9441100	10143000	5361900	6317000
Q71DI3|H32_HUMAN	Histone H3.2 OS=Homo sapiens	HIST2H3A	Q71DI3|H32_HUMAN	Q71DI3|H32_HUMAN	Histone H3.2 OS=Homo sapiens GN=HIST2H3A PE=1 SV=3	1	14	66.9	15.388	136	0	323.31	3	3	3	3	3	3			9496600000	2374200000	258	154900000	140820000	130020000	205310000	205200000	250310000	312490000	300390000	341630000	22793000	21304000	18204000	48363000	49213000	45863000	42176000	40444000	44734000	626060000	801470000	717240000	431760000	451350000	572840000	875030000	807690000
Q71UI9|H2AV_HUMAN	Histone H2A.V OS=Homo sapiens	H2AFV	Q71UI9|H2AV_HUMAN;P0C0S5|H2AZ_HUMAN;Q71UI9-4|H2AV_HUMAN;Q71UI9-3|H2AV_HUMAN;Q71UI9-2|H2AV_HUMAN	Q71UI9|H2AV_HUMAN;P0C0S5|H2AZ_HUMAN;Q71UI9-4|H2AV_HUMAN;Q71UI9-3|H2AV_HUMAN;Q71UI9-2|H2AV_HUMAN	Histone H2A.V OS=Homo sapiens GN=H2AFV PE=1 SV=3;Histone H2A.Z OS=Homo sapiens GN=H2AFZ PE=1 SV=2;Isoform 4 of Histone H2A.V OS=Homo sapiens GN=H2AFV;Isoform 3 of Histone H2A.V OS=Homo sapiens GN=H2AFV;Isoform 2 of Histone H2A.V OS=Homo sapiens GN=H2AFV	5	4	53.9	13.509	128	0	171.93	3	3	3	0	3	3			219680000	43936000	42	2693200	2530400	1682100	5215200	4974800	6918700	3983800	4758000	5664100	260670	0	0	743590	673730	829670	726970	1247300	1033700	14419000	14206000	13692000	15072000	15074000	22765000	10180000	14419000
Q71UM5|RS27L_HUMAN	40S ribosomal protein S27-like OS=Homo sapiens	RPS27L	Q71UM5|RS27L_HUMAN;P42677|RS27_HUMAN	Q71UM5|RS27L_HUMAN;P42677|RS27_HUMAN	40S ribosomal protein S27-like OS=Homo sapiens GN=RPS27L PE=1 SV=3;40S ribosomal protein S27 OS=Homo sapiens GN=RPS27 PE=1 SV=3	2	2	25	9.4771	84	0	21.714	3	3	3	3	1	3			268160000	67041000	29	4675500	5783600	3812200	5893100	6843400	6463800	5541500	5278600	5369700	1072500	2798300	3367900	1644600	1608300	797140	2085700	1858200	2146600	18587000	24463000	18987000	13928000	16574000	15211000	15881000	15030000
Q7L2E3-3|DHX30_HUMAN	Isoform 3 of Putative ATP-dependent RNA helicase DHX30 OS=Homo sapiens	DHX30	Q7L2E3-3|DHX30_HUMAN;Q7L2E3|DHX30_HUMAN;Q7L2E3-2|DHX30_HUMAN	Q7L2E3-3|DHX30_HUMAN;Q7L2E3|DHX30_HUMAN;Q7L2E3-2|DHX30_HUMAN	Isoform 3 of Putative ATP-dependent RNA helicase DHX30 OS=Homo sapiens GN=DHX30;Putative ATP-dependent RNA helicase DHX30 OS=Homo sapiens GN=DHX30 PE=1 SV=1;Isoform 2 of Putative ATP-dependent RNA helicase DHX30 OS=Homo sapiens GN=DHX30	3	15	17.5	129.44	1155	0	162.78	2	3	3	0	0	0			204370000	2799500	53	138070	79072	96308	492760	549500	438300	378100	329630	297800	0	0	0	0	0	0	0	0	0	12765000	11657000	15894000	17213000	20439000	16795000	18690000	13601000
Q7RTV0|PHF5A_HUMAN	PHD finger-like domain-containing protein 5A OS=Homo sapiens	PHF5A	Q7RTV0|PHF5A_HUMAN	Q7RTV0|PHF5A_HUMAN	PHD finger-like domain-containing protein 5A OS=Homo sapiens GN=PHF5A PE=1 SV=1	1	2	25.5	12.405	110	0	12.607	0	1	3	0	0	0			12246000	1530700	5	0	0	0	259410	313630	60948	318900	85249	492570	0	0	0	0	0	0	0	0	0	0	0	0	1057800	1220700	856180	1595900	1437100
Q7Z2W4-3|ZCCHV_HUMAN	Isoform 3 of Zinc finger CCCH-type antiviral protein 1 OS=Homo sapiens	ZC3HAV1	Q7Z2W4-3|ZCCHV_HUMAN;Q7Z2W4-2|ZCCHV_HUMAN;Q7Z2W4|ZCCHV_HUMAN	Q7Z2W4-3|ZCCHV_HUMAN;Q7Z2W4-2|ZCCHV_HUMAN;Q7Z2W4|ZCCHV_HUMAN	Isoform 3 of Zinc finger CCCH-type antiviral protein 1 OS=Homo sapiens GN=ZC3HAV1;Isoform 2 of Zinc finger CCCH-type antiviral protein 1 OS=Homo sapiens GN=ZC3HAV1;Zinc finger CCCH-type antiviral protein 1 OS=Homo sapiens GN=ZC3HAV1 PE=1 SV=3	3	2	5	67.589	624	0	14.153	0	2	1	0	0	0			13851000	395750	4	0	0	0	77982	0	63205	96402	94256	63909	0	0	0	0	0	0	0	0	0	0	0	0	1483500	0	2041400	2118300	2237700
Q7Z406|MYH14_HUMAN	Myosin-14 OS=Homo sapiens	MYH14	Q7Z406|MYH14_HUMAN;Q7Z406-6|MYH14_HUMAN;Q7Z406-2|MYH14_HUMAN;Q7Z406-5|MYH14_HUMAN;Q7Z406-4|MYH14_HUMAN	Q7Z406|MYH14_HUMAN;Q7Z406-6|MYH14_HUMAN;Q7Z406-2|MYH14_HUMAN;Q7Z406-5|MYH14_HUMAN;Q7Z406-4|MYH14_HUMAN	Myosin-14 OS=Homo sapiens GN=MYH14 PE=1 SV=2;Isoform 6 of Myosin-14 OS=Homo sapiens GN=MYH14;Isoform 2 of Myosin-14 OS=Homo sapiens GN=MYH14;Isoform 5 of Myosin-14 OS=Homo sapiens GN=MYH14;Isoform 4 of Myosin-14 OS=Homo sapiens GN=MYH14	5	2	6.6	227.87	1995	0	20.822	0	0	0	3	3	3			256990000	2495000	18	0	0	0	0	0	0	0	0	0	89984	233050	209300	269670	398640	232980	333060	340040	388300	0	0	0	0	0	0	0	0
Q86U42-2|PABP2_HUMAN	Isoform 2 of Polyadenylate-binding protein 2 OS=Homo sapiens	PABPN1	Q86U42-2|PABP2_HUMAN;Q86U42|PABP2_HUMAN;Q92843-2|B2CL2_HUMAN;A6NDY0-2|EPAB2_HUMAN;A6NDY0|EPAB2_HUMAN;A6NDY0-4|EPAB2_HUMAN	Q86U42-2|PABP2_HUMAN;Q86U42|PABP2_HUMAN;Q92843-2|B2CL2_HUMAN	Isoform 2 of Polyadenylate-binding protein 2 OS=Homo sapiens GN=PABPN1;Polyadenylate-binding protein 2 OS=Homo sapiens GN=PABPN1 PE=1 SV=3;Isoform 3 of Bcl-2-like protein 2 OS=Homo sapiens GN=BCL2L2	6	3	13.5	31.496	296	0	21.645	0	2	1	0	0	0			19721000	1792800	5	0	0	0	106610	637670	208360	277330	0	562850	0	0	0	0	0	0	0	0	0	0	0	0	1624600	2879000	3342200	2613900	0
Q86V81|THOC4_HUMAN	THO complex subunit 4 OS=Homo sapiens	ALYREF	Q86V81|THOC4_HUMAN	Q86V81|THOC4_HUMAN	THO complex subunit 4 OS=Homo sapiens GN=ALYREF PE=1 SV=3	1	2	6.2	26.888	257	0	19.973	0	3	3	1	0	1			19674000	1513400	8	52662	0	92890	165280	104370	229930	114730	187650	144530	68385	61307	0	0	93876	44810	0	152960	0	691090	0	1333800	1544700	1105700	1272300	1290200	2101400
Q86YZ3|HORN_HUMAN	Hornerin OS=Homo sapiens	HRNR	Q86YZ3|HORN_HUMAN	Q86YZ3|HORN_HUMAN	Hornerin OS=Homo sapiens GN=HRNR PE=1 SV=2	1	3	5.6	282.39	2850	0	43.111	3	0	0	2	3	3			67998000	799970	17	24387	18965	37397	11798	0	8181.8	0	0	0	0	0	0	98094	117320	77214	135540	132390	138680	0	0	0	0	0	0	0	0
Q8IWR1|TRI59_HUMAN	Tripartite motif-containing protein 59 OS=Homo sapiens	TRIM59	Q8IWR1|TRI59_HUMAN;Q9P2H3-3|IFT80_HUMAN	Q8IWR1|TRI59_HUMAN;Q9P2H3-3|IFT80_HUMAN	Tripartite motif-containing protein 59 OS=Homo sapiens GN=TRIM59 PE=1 SV=1;Isoform IFT80-L of Intraflagellar transport protein 80 homolog OS=Homo sapiens GN=IFT80	2	5	23.8	47.113	403	0	116.97	0	0	0	3	3	3			107430000	6319300	21	0	0	0	0	0	0	0	0	0	803020	665070	617110	684320	569420	579080	929810	836830	634660	0	0	0	0	0	0	0	0
Q8IY81|SPB1_HUMAN	pre-rRNA processing protein FTSJ3 OS=Homo sapiens	FTSJ3	Q8IY81|SPB1_HUMAN	Q8IY81|SPB1_HUMAN	pre-rRNA processing protein FTSJ3 OS=Homo sapiens GN=FTSJ3 PE=1 SV=2	1	3	9.3	96.557	847	0	17.205	0	1	2	0	0	0			6901200	202980	3	0	0	0	0	0	0	0	202980	0	0	0	0	0	0	0	0	0	0	0	0	0	0	0	0	0	4977900
Q8N163-2|CCAR2_HUMAN	Isoform 2 of Cell cycle and apoptosis regulator protein 2 OS=Homo sapiens	CCAR2	Q8N163-2|CCAR2_HUMAN;Q8N163|CCAR2_HUMAN	Q8N163-2|CCAR2_HUMAN;Q8N163|CCAR2_HUMAN	Isoform 2 of Cell cycle and apoptosis regulator protein 2 OS=Homo sapiens GN=CCAR2;Cell cycle and apoptosis regulator protein 2 OS=Homo sapiens GN=CCAR2 PE=1 SV=2	2	2	2.6	103.14	923	0	14.951	0	2	1	0	0	0			3464100	72168	3	0	13702	0	17730	0	0	17762	0	22974	0	0	0	0	0	0	0	0	0	0	0	0	0	0	0	0	0
Q8N1F7|NUP93_HUMAN	Nuclear pore complex protein Nup93 OS=Homo sapiens	NUP93	Q8N1F7|NUP93_HUMAN;Q8N1F7-2|NUP93_HUMAN	Q8N1F7|NUP93_HUMAN;Q8N1F7-2|NUP93_HUMAN	Nuclear pore complex protein Nup93 OS=Homo sapiens GN=NUP93 PE=1 SV=2;Isoform 2 of Nuclear pore complex protein Nup93 OS=Homo sapiens GN=NUP93	2	3	5	93.487	819	0	20.042	0	1	3	0	0	0			6388300	125260	4	0	0	0	45132	0	0	18538	61591	0	0	0	0	0	0	0	0	0	0	0	0	0	1385600	0	0	0	2265700
Q8N4H5|TOM5_HUMAN	Mitochondrial import receptor subunit TOM5 homolog OS=Homo sapiens	TOMM5	Q8N4H5|TOM5_HUMAN;Q8N4H5-3|TOM5_HUMAN;Q8N4H5-2|TOM5_HUMAN	Q8N4H5|TOM5_HUMAN;Q8N4H5-3|TOM5_HUMAN;Q8N4H5-2|TOM5_HUMAN	Mitochondrial import receptor subunit TOM5 homolog OS=Homo sapiens GN=TOMM5 PE=1 SV=1;Isoform 3 of Mitochondrial import receptor subunit TOM5 homolog OS=Homo sapiens GN=TOMM5;Isoform 2 of Mitochondrial import receptor subunit TOM5 homolog OS=Homo sapiens G	3	2	35.3	6.0352	51	0	23.033	0	0	0	3	2	3			41820000	8363900	12	0	0	0	0	0	0	0	0	0	2030000	2165400	1855300	379680	519910	397250	322020	295480	398840	0	0	0	0	0	0	0	0
Q8N684-2|CPSF7_HUMAN	Isoform 2 of Cleavage and polyadenylation specificity factor subunit 7 OS=Homo sapiens	CPSF7	Q8N684-2|CPSF7_HUMAN;Q8N684|CPSF7_HUMAN;Q8N684-3|CPSF7_HUMAN	Q8N684-2|CPSF7_HUMAN;Q8N684|CPSF7_HUMAN;Q8N684-3|CPSF7_HUMAN	Isoform 2 of Cleavage and polyadenylation specificity factor subunit 7 OS=Homo sapiens GN=CPSF7;Cleavage and polyadenylation specificity factor subunit 7 OS=Homo sapiens GN=CPSF7 PE=1 SV=1;Isoform 3 of Cleavage and polyadenylation specificity factor subuni	3	2	7.8	51.095	462	0	13.948	1	1	0	0	0	0			4755200	250270	2	68861	62414	45385	0	0	0	0	0	73614	0	0	0	0	0	0	0	0	0	1349600	1199600	1090000	0	0	0	0	0
Q8N715|CC185_HUMAN	Coiled-coil domain-containing protein 185 OS=Homo sapiens	CCDC185	Q8N715|CC185_HUMAN	Q8N715|CC185_HUMAN	Coiled-coil domain-containing protein 185 OS=Homo sapiens GN=CCDC185 PE=1 SV=2	1	2	2.2	72.348	623	0	11.803	1	0	0	0	0	0			85396000	2439900	2	922050	790380	727450	0	0	0	0	0	0	0	0	0	0	0	0	0	0	0	33051000	30299000	31096000	0	0	0	0	0
Q8NC51-4|PAIRB_HUMAN	Isoform 4 of Plasminogen activator inhibitor 1 RNA-binding protein OS=Homo sapiens	SERBP1	Q8NC51-4|PAIRB_HUMAN;Q8NC51-3|PAIRB_HUMAN;Q8NC51-2|PAIRB_HUMAN;Q8NC51|PAIRB_HUMAN	Q8NC51-4|PAIRB_HUMAN;Q8NC51-3|PAIRB_HUMAN;Q8NC51-2|PAIRB_HUMAN;Q8NC51|PAIRB_HUMAN	Isoform 4 of Plasminogen activator inhibitor 1 RNA-binding protein OS=Homo sapiens GN=SERBP1;Isoform 3 of Plasminogen activator inhibitor 1 RNA-binding protein OS=Homo sapiens GN=SERBP1;Isoform 2 of Plasminogen activator inhibitor 1 RNA-binding protein OS=	4	6	26.9	42.426	387	0	323.31	3	3	3	3	3	3			213380000	12552000	42	776720	950230	586210	1642700	1489000	1398200	1120200	1536900	1207200	198580	182510	222070	181190	172960	209310	198810	251520	227690	12625000	15764000	11891000	15247000	14085000	14686000	12239000	17929000
Q8NE71-2|ABCF1_HUMAN	Isoform 2 of ATP-binding cassette sub-family F member 1 OS=Homo sapiens	ABCF1	Q8NE71-2|ABCF1_HUMAN;Q8NE71|ABCF1_HUMAN	Q8NE71-2|ABCF1_HUMAN;Q8NE71|ABCF1_HUMAN	Isoform 2 of ATP-binding cassette sub-family F member 1 OS=Homo sapiens GN=ABCF1;ATP-binding cassette sub-family F member 1 OS=Homo sapiens GN=ABCF1 PE=1 SV=2	2	2	5.1	91.679	807	0	13.173	0	3	2	0	0	0			12695000	352650	7	0	0	0	82028	75386	78923	37759	35553	43002	0	0	0	0	0	0	0	0	0	0	0	0	1777600	1674900	1707800	984600	923200
Q8NEJ9-2|NGDN_HUMAN	Isoform 2 of Neuroguidin OS=Homo sapiens	NGDN	Q8NEJ9-2|NGDN_HUMAN;Q8NEJ9|NGDN_HUMAN	Q8NEJ9-2|NGDN_HUMAN;Q8NEJ9|NGDN_HUMAN	Isoform 2 of Neuroguidin OS=Homo sapiens GN=NGDN;Neuroguidin OS=Homo sapiens GN=NGDN PE=1 SV=1	2	2	10.3	35.25	311	0	25.318	0	3	3	0	0	0			9124800	651770	9	42110	52569	0	143360	60541	150760	62063	50215	90153	0	0	0	0	0	0	0	0	0	802980	1034100	0	537530	686330	858690	825760	711800
Q8NI36|WDR36_HUMAN	WD repeat-containing protein 36 OS=Homo sapiens	WDR36	Q8NI36|WDR36_HUMAN	Q8NI36|WDR36_HUMAN	WD repeat-containing protein 36 OS=Homo sapiens GN=WDR36 PE=1 SV=1	1	2	3	105.32	951	0	24.023	2	3	3	0	0	0			30026000	667240	13	45549	51496	26407	95781	84605	81058	93785	86784	101770	0	0	0	0	0	0	0	0	0	1973500	2418400	2613700	2452800	2177100	2070900	2961400	2619000
Q8TDN6|BRX1_HUMAN	Ribosome biogenesis protein BRX1 homolog OS=Homo sapiens	BRIX1	Q8TDN6|BRX1_HUMAN	Q8TDN6|BRX1_HUMAN	Ribosome biogenesis protein BRX1 homolog OS=Homo sapiens GN=BRIX1 PE=1 SV=2	1	3	15.9	41.401	353	0	22.648	2	3	3	0	0	0			98293000	4914600	12	267930	296660	367110	624490	674730	784530	659530	699160	540500	0	0	0	0	0	0	0	0	0	6627800	7838300	7683300	5471000	9576400	8664700	8668600	11105000
Q8WWM7-6|ATX2L_HUMAN	Isoform 6 of Ataxin-2-like protein OS=Homo sapiens	ATXN2L	Q8WWM7-6|ATX2L_HUMAN;Q8WWM7-8|ATX2L_HUMAN;Q8WWM7-5|ATX2L_HUMAN;Q8WWM7-4|ATX2L_HUMAN;Q8WWM7-9|ATX2L_HUMAN;Q8WWM7-2|ATX2L_HUMAN;Q8WWM7|ATX2L_HUMAN;Q8WWM7-3|ATX2L_HUMAN;Q8WWM7-7|ATX2L_HUMAN	Q8WWM7-6|ATX2L_HUMAN;Q8WWM7-8|ATX2L_HUMAN;Q8WWM7-5|ATX2L_HUMAN;Q8WWM7-4|ATX2L_HUMAN;Q8WWM7-9|ATX2L_HUMAN;Q8WWM7-2|ATX2L_HUMAN;Q8WWM7|ATX2L_HUMAN;Q8WWM7-3|ATX2L_HUMAN;Q8WWM7-7|ATX2L_HUMAN	Isoform 6 of Ataxin-2-like protein OS=Homo sapiens GN=ATXN2L;Isoform 8 of Ataxin-2-like protein OS=Homo sapiens GN=ATXN2L;Isoform 5 of Ataxin-2-like protein OS=Homo sapiens GN=ATXN2L;Isoform 4 of Ataxin-2-like protein OS=Homo sapiens GN=ATXN2L;Isoform 9 of	9	2	4.6	102.89	968	0	14.393	1	1	3	0	0	0			15492000	377860	6	0	43198	0	59129	0	75519	62273	77927	59813	0	0	0	0	0	0	0	0	0	0	1946400	0	1459300	0	1861100	1849300	2304500
Q8WZ42-3|TITIN_HUMAN	Isoform 3 of Titin OS=Homo sapiens	TTN	Q8WZ42-3|TITIN_HUMAN;Q8WZ42-10|TITIN_HUMAN;Q8WZ42-9|TITIN_HUMAN;Q8WZ42-5|TITIN_HUMAN;Q8WZ42-11|TITIN_HUMAN;Q8WZ42-4|TITIN_HUMAN;Q8WZ42-7|TITIN_HUMAN;Q8WZ42-2|TITIN_HUMAN;Q8WZ42|TITIN_HUMAN;Q8WZ42-8|TITIN_HUMAN;Q8WZ42-13|TITIN_HUMAN;Q8WZ42-12|TITIN_HUMAN;Q8WZ42-6|TITIN_HUMAN	Q8WZ42-3|TITIN_HUMAN;Q8WZ42-10|TITIN_HUMAN;Q8WZ42-9|TITIN_HUMAN;Q8WZ42-5|TITIN_HUMAN;Q8WZ42-11|TITIN_HUMAN;Q8WZ42-4|TITIN_HUMAN;Q8WZ42-7|TITIN_HUMAN;Q8WZ42-2|TITIN_HUMAN;Q8WZ42|TITIN_HUMAN;Q8WZ42-8|TITIN_HUMAN;Q8WZ42-13|TITIN_HUMAN;Q8WZ42-12|TITIN_HUMAN;Q8WZ42-6|TITIN_HUMAN	Isoform 3 of Titin OS=Homo sapiens GN=TTN;Isoform 10 of Titin OS=Homo sapiens GN=TTN;Isoform 9 of Titin OS=Homo sapiens GN=TTN;Isoform 5 of Titin OS=Homo sapiens GN=TTN;Isoform 11 of Titin OS=Homo sapiens GN=TTN;Isoform 4 of Titin OS=Homo sapiens GN=TTN;Is	13	2	0.2	2992.9	26926	0	10.647	3	1	0	3	1	1			330310000	220210	10	9309.2	17591	11658	7178	10324	17589	9127.8	17065	9575.1	27647	14991	2781.4	2011.5	22038	1734.9	11752	10491	17346	11482000	16662000	17988000	2946500	4891000	7237300	5504800	13362000
Q92499|DDX1_HUMAN	ATP-dependent RNA helicase DDX1 OS=Homo sapiens	DDX1	Q92499|DDX1_HUMAN;Q92499-2|DDX1_HUMAN;Q92499-3|DDX1_HUMAN	Q92499|DDX1_HUMAN;Q92499-2|DDX1_HUMAN;Q92499-3|DDX1_HUMAN	ATP-dependent RNA helicase DDX1 OS=Homo sapiens GN=DDX1 PE=1 SV=2;Isoform 2 of ATP-dependent RNA helicase DDX1 OS=Homo sapiens GN=DDX1;Isoform 3 of ATP-dependent RNA helicase DDX1 OS=Homo sapiens GN=DDX1	3	8	19.6	82.431	740	0	56.348	3	2	3	0	0	0			103870000	2663400	16	48471	172880	118070	110290	603690	399140	280830	590890	339160	0	0	0	0	0	0	0	0	0	7246800	16197000	12736000	3177900	13896000	4897600	7950200	5360800
Q92598-2|HS105_HUMAN	Isoform Beta of Heat shock protein 105 kDa OS=Homo sapiens	HSPH1	Q92598-2|HS105_HUMAN;Q92598-3|HS105_HUMAN;Q92598|HS105_HUMAN;Q92598-4|HS105_HUMAN	Q92598-2|HS105_HUMAN;Q92598-3|HS105_HUMAN;Q92598|HS105_HUMAN;Q92598-4|HS105_HUMAN	Isoform Beta of Heat shock protein 105 kDa OS=Homo sapiens GN=HSPH1;Isoform 3 of Heat shock protein 105 kDa OS=Homo sapiens GN=HSPH1;Heat shock protein 105 kDa OS=Homo sapiens GN=HSPH1 PE=1 SV=1;Isoform 4 of Heat shock protein 105 kDa OS=Homo sapiens GN=HS	4	3	6.3	92.115	814	0	41.348	0	3	3	0	0	0			36336000	773110	12	45538	0	0	176530	102530	162640	90110	76437	119320	0	0	0	0	0	0	0	0	0	3500100	0	0	3434800	3477900	3218200	3693500	3046700
Q92614-4|MY18A_HUMAN	Isoform 4 of Unconventional myosin-XVIIIa OS=Homo sapiens	MYO18A	Q92614-4|MY18A_HUMAN;Q92614|MY18A_HUMAN;Q92614-5|MY18A_HUMAN;Q92614-2|MY18A_HUMAN;Q92614-3|MY18A_HUMAN	Q92614-4|MY18A_HUMAN;Q92614|MY18A_HUMAN;Q92614-5|MY18A_HUMAN;Q92614-2|MY18A_HUMAN;Q92614-3|MY18A_HUMAN	Isoform 4 of Unconventional myosin-XVIIIa OS=Homo sapiens GN=MYO18A;Unconventional myosin-XVIIIa OS=Homo sapiens GN=MYO18A PE=1 SV=3;Isoform 5 of Unconventional myosin-XVIIIa OS=Homo sapiens GN=MYO18A;Isoform 2 of Unconventional myosin-XVIIIa OS=Homo sapie	5	5	4	231.24	2039	0	40.355	0	2	1	2	1	3			60548000	593610	13	0	0	0	22215	25209	23533	0	9481.5	0	39197	125370	99944	47812	11793	11907	72082	53596	51462	0	0	0	1933300	3168000	1993800	0	1388400
Q92804-2|RBP56_HUMAN	Isoform Short of TATA-binding protein-associated factor 2N OS=Homo sapiens	TAF15	Q92804-2|RBP56_HUMAN;Q92804|RBP56_HUMAN	Q92804-2|RBP56_HUMAN;Q92804|RBP56_HUMAN	Isoform Short of TATA-binding protein-associated factor 2N OS=Homo sapiens GN=TAF15;TATA-binding protein-associated factor 2N OS=Homo sapiens GN=TAF15 PE=1 SV=1	2	3	9.2	61.557	589	0	67.962	0	3	3	0	0	0			77836000	2510900	12	52868	41160	35062	231920	512680	515840	364180	374920	382220	0	0	0	0	0	0	0	0	0	7037100	6179400	6010800	5334700	6164500	6215900	4935800	5347800
Q92841-1|DDX17_HUMAN	Isoform 2 of Probable ATP-dependent RNA helicase DDX17 OS=Homo sapiens	DDX17	Q92841-1|DDX17_HUMAN;Q92841-3|DDX17_HUMAN;Q92841|DDX17_HUMAN;Q92841-2|DDX17_HUMAN	Q92841-1|DDX17_HUMAN;Q92841-3|DDX17_HUMAN;Q92841|DDX17_HUMAN;Q92841-2|DDX17_HUMAN	Isoform 2 of Probable ATP-dependent RNA helicase DDX17 OS=Homo sapiens GN=DDX17;Isoform 4 of Probable ATP-dependent RNA helicase DDX17 OS=Homo sapiens GN=DDX17;Probable ATP-dependent RNA helicase DDX17 OS=Homo sapiens GN=DDX17 PE=1 SV=2;Isoform 3 of Probab	4	7	23.7	72.371	650	0	66.382	2	3	3	0	0	0			117030000	3657300	30	124260	164560	29564	554420	536960	681570	465200	477260	623530	0	0	0	0	0	0	0	0	0	7561700	5618400	3283600	12417000	11116000	11080000	10520000	10475000
Q92945|FUBP2_HUMAN	Far upstream element-binding protein 2 OS=Homo sapiens	KHSRP	Q92945|FUBP2_HUMAN	Q92945|FUBP2_HUMAN	Far upstream element-binding protein 2 OS=Homo sapiens GN=KHSRP PE=1 SV=4	1	5	11	73.114	711	0	40.64	2	3	3	0	0	0			62859000	1796000	23	41623	100230	80251	221500	260470	279790	308770	255830	247490	0	0	0	0	0	0	0	0	0	3812400	3886700	5473300	5305100	4661100	5256500	6545900	5408300
Q93077|H2A1C_HUMAN	Histone H2A type 1-C OS=Homo sapiens	HIST1H2AC	Q93077|H2A1C_HUMAN	Q93077|H2A1C_HUMAN	Histone H2A type 1-C OS=Homo sapiens GN=HIST1H2AC PE=1 SV=3	1	2	70.8	14.105	130	0	78.305	3	3	3	2	3	3			748990000	149800000	83	15239000	8507700	11560000	18150000	16931000	18735000	16835000	16267000	13041000	1720300	948830	1422800	1587800	2106100	1397900	2252100	1456100	1641300	64886000	36359000	56841000	53084000	56280000	52511000	62367000	63074000
Q969Q0|RL36L_HUMAN	60S ribosomal protein L36a-like OS=Homo sapiens	RPL36AL	Q969Q0|RL36L_HUMAN;P83881|RL36A_HUMAN	Q969Q0|RL36L_HUMAN;P83881|RL36A_HUMAN	60S ribosomal protein L36a-like OS=Homo sapiens GN=RPL36AL PE=1 SV=3;60S ribosomal protein L36a OS=Homo sapiens GN=RPL36A PE=1 SV=2	2	3	22.6	12.469	106	0	19.515	0	3	3	2	1	1			46390000	11597000	15	696050	0	0	2044200	2192200	833540	1708600	1743400	643950	0	0	434960	0	0	0	555260	341760	403630	2537300	0	0	2690100	3035900	3199900	2962700	3232900
Q969X6-2|UTP4_HUMAN	Isoform 2 of U3 small nucleolar RNA-associated protein 4 homolog OS=Homo sapiens	UTP4	Q969X6-2|UTP4_HUMAN;Q969X6|UTP4_HUMAN	Q969X6-2|UTP4_HUMAN;Q969X6|UTP4_HUMAN	Isoform 2 of U3 small nucleolar RNA-associated protein 4 homolog OS=Homo sapiens GN=UTP4;U3 small nucleolar RNA-associated protein 4 homolog OS=Homo sapiens GN=UTP4 PE=1 SV=1	2	2	6.8	64.118	571	0	11.202	0	2	2	0	0	0			8650400	332710	5	0	0	0	120740	42818	59732	34813	31533	43072	0	0	0	0	0	0	0	0	0	0	0	0	941370	866400	1129100	826730	783650
Q96A72|MGN2_HUMAN	Protein mago nashi homolog 2 OS=Homo sapiens	MAGOHB	Q96A72|MGN2_HUMAN;P61326|MGN_HUMAN;P61326-2|MGN_HUMAN	Q96A72|MGN2_HUMAN;P61326|MGN_HUMAN	Protein mago nashi homolog 2 OS=Homo sapiens GN=MAGOHB PE=1 SV=1;Protein mago nashi homolog OS=Homo sapiens GN=MAGOH PE=1 SV=1	3	3	29.7	17.276	148	0	18.156	0	3	3	0	0	0			32208000	3220800	12	0	79472	66028	511140	586930	483570	509570	463000	521120	0	0	0	0	0	0	0	0	0	0	2663400	2587000	2860600	2860400	2787200	2740000	2574800
Q96AG4|LRC59_HUMAN	Leucine-rich repeat-containing protein 59 OS=Homo sapiens	LRRC59	Q96AG4|LRC59_HUMAN	Q96AG4|LRC59_HUMAN	Leucine-rich repeat-containing protein 59 OS=Homo sapiens GN=LRRC59 PE=1 SV=1	1	2	10.1	34.93	307	0	12.121	1	2	1	0	0	1			31914000	2279600	6	116930	88997	98925	195030	244720	161870	252350	158120	206970	76005	209640	77985	0	49664	78655	83559	77427	102740	2003300	1468700	1769500	1266000	1786300	1462600	2158600	1660900
Q96C19|EFHD2_HUMAN	EF-hand domain-containing protein D2 OS=Homo sapiens	EFHD2	Q96C19|EFHD2_HUMAN	Q96C19|EFHD2_HUMAN	EF-hand domain-containing protein D2 OS=Homo sapiens GN=EFHD2 PE=1 SV=1	1	5	24.6	26.697	240	0	40.1	0	3	2	0	3	3			94994000	8635900	21	0	0	0	906280	1004200	996330	431360	400820	417310	0	103040	0	330500	1115800	539220	731260	983040	676690	0	0	0	5007100	4513400	4683300	4142500	3770700
Q96EP5-2|DAZP1_HUMAN	Isoform 2 of DAZ-associated protein 1 OS=Homo sapiens	DAZAP1	Q96EP5-2|DAZP1_HUMAN;Q96EP5|DAZP1_HUMAN	Q96EP5-2|DAZP1_HUMAN;Q96EP5|DAZP1_HUMAN	Isoform 2 of DAZ-associated protein 1 OS=Homo sapiens GN=DAZAP1;DAZ-associated protein 1 OS=Homo sapiens GN=DAZAP1 PE=1 SV=1	2	2	9	40.529	378	0	14.583	0	3	2	0	0	0			22001000	2444600	9	79157	0	113130	375760	508900	389350	385150	317740	275420	0	0	0	0	0	0	0	0	0	1523400	0	2038100	1583200	2506600	1913100	2184400	1929900
Q96H55-3|MYO19_HUMAN	Isoform 3 of Unconventional myosin-XIX OS=Homo sapiens	MYO19	Q96H55-3|MYO19_HUMAN;Q96H55-4|MYO19_HUMAN;Q96H55|MYO19_HUMAN;Q96H55-2|MYO19_HUMAN	Q96H55-3|MYO19_HUMAN;Q96H55-4|MYO19_HUMAN;Q96H55|MYO19_HUMAN;Q96H55-2|MYO19_HUMAN	Isoform 3 of Unconventional myosin-XIX OS=Homo sapiens GN=MYO19;Isoform 4 of Unconventional myosin-XIX OS=Homo sapiens GN=MYO19;Unconventional myosin-XIX OS=Homo sapiens GN=MYO19 PE=1 SV=2;Isoform 2 of Unconventional myosin-XIX OS=Homo sapiens GN=MYO19	4	2	4.7	71.7	636	0	13.143	0	0	0	2	0	1			7772700	250730	4	0	0	0	0	0	0	0	0	0	40977	21716	0	20383	0	13645	78010	26394	49608	0	0	0	0	0	0	0	0
Q96HS1|PGAM5_HUMAN	Serine/threonine-protein phosphatase PGAM5, mitochondrial OS=Homo sapiens	PGAM5	Q96HS1|PGAM5_HUMAN;Q96HS1-2|PGAM5_HUMAN	Q96HS1|PGAM5_HUMAN	Serine/threonine-protein phosphatase PGAM5, mitochondrial OS=Homo sapiens GN=PGAM5 PE=1 SV=2	2	3	14.9	32.004	289	0	24.173	1	3	3	3	1	3			69485000	3474200	18	123540	99937	130600	770770	670310	659790	322220	427520	128000	0	0	0	0	65776	0	0	0	75763	5206300	4334100	5943400	5358600	6594300	4350100	4710800	2800000
Q96PK6|RBM14_HUMAN	RNA-binding protein 14 OS=Homo sapiens	RBM14	Q96PK6|RBM14_HUMAN;Q96PK6-3|RBM14_HUMAN;Q96PK6-4|RBM14_HUMAN;Q96PK6-2|RBM14_HUMAN;Q96PK6-5|RBM14_HUMAN	Q96PK6|RBM14_HUMAN	RNA-binding protein 14 OS=Homo sapiens GN=RBM14 PE=1 SV=2	5	7	15.7	69.491	669	0	155.44	2	3	3	0	0	1			188180000	8181600	37	141290	368320	340430	1301700	1601500	1298500	901310	1055500	1173100	0	0	0	0	0	0	0	0	0	4749300	10069000	11201000	18741000	21344000	16841000	15465000	15999000
Q96SB3|NEB2_HUMAN	Neurabin-2 OS=Homo sapiens	PPP1R9B	Q96SB3|NEB2_HUMAN	Q96SB3|NEB2_HUMAN	Neurabin-2 OS=Homo sapiens GN=PPP1R9B PE=1 SV=2	1	2	4.2	89.191	815	0	24.745	0	2	0	0	0	0			15470000	499020	1	0	0	0	139280	142980	155880	0	60872	0	0	0	0	0	0	0	0	0	0	0	0	0	1868900	2875500	3494900	0	0
Q96TC7|RMD3_HUMAN	Regulator of microtubule dynamics protein 3 OS=Homo sapiens	RMDN3	Q96TC7|RMD3_HUMAN;Q96TC7-2|RMD3_HUMAN	Q96TC7|RMD3_HUMAN;Q96TC7-2|RMD3_HUMAN	Regulator of microtubule dynamics protein 3 OS=Homo sapiens GN=RMDN3 PE=1 SV=2;Isoform 2 of Regulator of microtubule dynamics protein 3 OS=Homo sapiens GN=RMDN3	2	2	10.6	52.118	470	0	121.53	0	0	0	2	0	2			18028000	858460	5	0	0	0	0	0	0	0	0	0	110210	136700	125810	98694	81744	0	212220	0	93078	0	0	0	0	0	0	0	0
Q99714-2|HCD2_HUMAN	Isoform 2 of 3-hydroxyacyl-CoA dehydrogenase type-2 OS=Homo sapiens	HSD17B10	Q99714-2|HCD2_HUMAN;Q99714|HCD2_HUMAN	Q99714-2|HCD2_HUMAN;Q99714|HCD2_HUMAN	Isoform 2 of 3-hydroxyacyl-CoA dehydrogenase type-2 OS=Homo sapiens GN=HSD17B10;3-hydroxyacyl-CoA dehydrogenase type-2 OS=Homo sapiens GN=HSD17B10 PE=1 SV=3	2	2	21	25.984	252	0	24.628	2	3	2	0	0	0			17958000	1381400	7	0	65479	76401	297780	147670	391350	150010	189840	62823	0	0	0	0	0	0	0	0	0	0	1357800	1799000	1557000	1719600	2456200	1728000	1058200
Q99729-3|ROAA_HUMAN	Isoform 3 of Heterogeneous nuclear ribonucleoprotein A/B OS=Homo sapiens	HNRNPAB	Q99729-3|ROAA_HUMAN;Q99729-2|ROAA_HUMAN;Q99729-4|ROAA_HUMAN;Q99729|ROAA_HUMAN	Q99729-3|ROAA_HUMAN;Q99729-2|ROAA_HUMAN;Q99729-4|ROAA_HUMAN;Q99729|ROAA_HUMAN	Isoform 3 of Heterogeneous nuclear ribonucleoprotein A/B OS=Homo sapiens GN=HNRNPAB;Isoform 2 of Heterogeneous nuclear ribonucleoprotein A/B OS=Homo sapiens GN=HNRNPAB;Isoform 4 of Heterogeneous nuclear ribonucleoprotein A/B OS=Homo sapiens GN=HNRNPAB;Hete	4	7	37.2	30.588	285	0	86.052	2	3	3	0	0	0			270590000	20815000	37	400270	291380	27990	2457200	3081400	2606700	7960800	1408300	2580900	0	0	0	0	0	0	0	0	0	8531000	6435200	715410	15667000	29422000	27672000	37392000	29702000
Q99832-4|TCPH_HUMAN	Isoform 4 of T-complex protein 1 subunit eta OS=Homo sapiens	CCT7	Q99832-4|TCPH_HUMAN;Q99832-3|TCPH_HUMAN;Q99832|TCPH_HUMAN;Q99832-2|TCPH_HUMAN	Q99832-4|TCPH_HUMAN;Q99832-3|TCPH_HUMAN;Q99832|TCPH_HUMAN;Q99832-2|TCPH_HUMAN	Isoform 4 of T-complex protein 1 subunit eta OS=Homo sapiens GN=CCT7;Isoform 3 of T-complex protein 1 subunit eta OS=Homo sapiens GN=CCT7;T-complex protein 1 subunit eta OS=Homo sapiens GN=CCT7 PE=1 SV=2;Isoform 2 of T-complex protein 1 subunit eta OS=Homo	4	3	13.2	50.352	456	0	84.872	2	3	3	3	3	3			148250000	5702100	21	351940	397790	344140	439150	576290	386090	369650	375640	817200	190310	177510	217580	298470	99367	206340	225390	92255	137000	9844500	12228000	12013000	6068400	7020100	4660700	6205500	5617200
Q99878|H2A1J_HUMAN	Histone H2A type 1-J OS=Homo sapiens	HIST1H2AJ	Q99878|H2A1J_HUMAN;Q96KK5|H2A1H_HUMAN;P0C0S8|H2A1_HUMAN;Q9BTM1|H2AJ_HUMAN;P20671|H2A1D_HUMAN;Q9BTM1-2|H2AJ_HUMAN;Q8IUE6|H2A2B_HUMAN;Q96QV6|H2A1A_HUMAN	Q99878|H2A1J_HUMAN;Q96KK5|H2A1H_HUMAN;P0C0S8|H2A1_HUMAN;Q9BTM1|H2AJ_HUMAN;P20671|H2A1D_HUMAN;Q9BTM1-2|H2AJ_HUMAN	Histone H2A type 1-J OS=Homo sapiens GN=HIST1H2AJ PE=1 SV=3;Histone H2A type 1-H OS=Homo sapiens GN=HIST1H2AH PE=1 SV=3;Histone H2A type 1 OS=Homo sapiens GN=HIST1H2AG PE=1 SV=2;Histone H2A.J OS=Homo sapiens GN=H2AFJ PE=1 SV=1;Histone H2A type 1-D OS=Homo	8	11	73.4	13.936	128	0	323.31	3	3	3	3	3	3			19318000000	3863600000	389	267260000	198770000	197540000	432780000	379550000	398330000	503160000	476710000	568260000	29328000	25209000	26599000	57431000	60310000	61273000	59746000	60967000	60347000	963700000	1018000000	1149800000	1283900000	1206200000	1300800000	1710700000	1741900000
Q9BQE3|TBA1C_HUMAN	Tubulin alpha-1C chain OS=Homo sapiens	TUBA1C	Q9BQE3|TBA1C_HUMAN	Q9BQE3|TBA1C_HUMAN	Tubulin alpha-1C chain OS=Homo sapiens GN=TUBA1C PE=1 SV=1	1	3	71	49.895	449	0	92.704	1	3	3	0	0	2			83172000	3960600	21	0	0	0	753890	683820	806260	376950	598300	448150	0	0	0	0	0	0	136220	156960	0	0	0	0	9174900	7794400	8547400	5085200	8040300
Q9BSD7|NTPCR_HUMAN	Cancer-related nucleoside-triphosphatase OS=Homo sapiens	NTPCR	Q9BSD7|NTPCR_HUMAN	Q9BSD7|NTPCR_HUMAN	Cancer-related nucleoside-triphosphatase OS=Homo sapiens GN=NTPCR PE=1 SV=1	1	2	20	20.713	190	0	23.543	1	0	1	0	0	0			6223900	565810	2	0	0	168320	0	129070	0	137290	131130	0	0	0	0	0	0	0	0	0	0	0	0	1836300	0	1130800	0	1121800	1232200
Q9BUF5|TBB6_HUMAN	Tubulin beta-6 chain OS=Homo sapiens	TUBB6	Q9BUF5|TBB6_HUMAN	Q9BUF5|TBB6_HUMAN	Tubulin beta-6 chain OS=Homo sapiens GN=TUBB6 PE=1 SV=1	1	2	22.9	49.857	446	0	15.146	0	3	3	1	0	0			23586000	1179300	7	0	0	0	220220	145530	125790	122070	113190	189740	138800	123970	0	0	0	0	0	0	0	0	0	0	2651400	1796300	1512200	1768400	1632800
Q9BUJ2-3|HNRL1_HUMAN	Isoform 3 of Heterogeneous nuclear ribonucleoprotein U-like protein 1 OS=Homo sapiens	HNRNPUL1	Q9BUJ2-3|HNRL1_HUMAN;Q9BUJ2-4|HNRL1_HUMAN;Q9BUJ2-2|HNRL1_HUMAN;Q9BUJ2|HNRL1_HUMAN	Q9BUJ2-3|HNRL1_HUMAN;Q9BUJ2-4|HNRL1_HUMAN;Q9BUJ2-2|HNRL1_HUMAN;Q9BUJ2|HNRL1_HUMAN	Isoform 3 of Heterogeneous nuclear ribonucleoprotein U-like protein 1 OS=Homo sapiens GN=HNRNPUL1;Isoform 4 of Heterogeneous nuclear ribonucleoprotein U-like protein 1 OS=Homo sapiens GN=HNRNPUL1;Isoform 2 of Heterogeneous nuclear ribonucleoprotein U-like	4	3	7.2	84.499	752	0	20.953	2	3	3	0	0	0			40457000	1395100	10	66018	44675	0	317790	174450	241620	221810	177900	150810	0	0	0	0	0	0	0	0	0	3179000	3539200	0	4978800	3925000	2779600	3173400	2865500
Q9BVI4|NOC4L_HUMAN	Nucleolar complex protein 4 homolog OS=Homo sapiens	NOC4L	Q9BVI4|NOC4L_HUMAN	Q9BVI4|NOC4L_HUMAN	Nucleolar complex protein 4 homolog OS=Homo sapiens GN=NOC4L PE=1 SV=1	1	2	10.3	58.467	516	0	14.197	1	2	1	0	0	0			12222000	407410	6	14077	0	0	0	75479	139210	0	178650	0	0	0	0	0	0	0	0	0	0	0	0	0	0	0	2510300	0	3865700
Q9BVJ6|UT14A_HUMAN	U3 small nucleolar RNA-associated protein 14 homolog A OS=Homo sapiens	UTP14A	Q9BVJ6|UT14A_HUMAN;Q9BVJ6-3|UT14A_HUMAN	Q9BVJ6|UT14A_HUMAN;Q9BVJ6-3|UT14A_HUMAN	U3 small nucleolar RNA-associated protein 14 homolog A OS=Homo sapiens GN=UTP14A PE=1 SV=1;Isoform 3 of U3 small nucleolar RNA-associated protein 14 homolog A OS=Homo sapiens GN=UTP14A	2	2	5.2	87.977	771	0	10.694	1	1	0	0	0	0			20938000	523440	3	74638	51611	27067	54653	60658	29895	91071	81681	52166	0	0	0	0	0	0	0	0	0	1810300	2454600	1894200	1830500	1995100	1018600	1838600	1794700
Q9BVP2-2|GNL3_HUMAN	Isoform 2 of Guanine nucleotide-binding protein-like 3 OS=Homo sapiens	GNL3	Q9BVP2-2|GNL3_HUMAN;Q9BVP2|GNL3_HUMAN	Q9BVP2-2|GNL3_HUMAN;Q9BVP2|GNL3_HUMAN	Isoform 2 of Guanine nucleotide-binding protein-like 3 OS=Homo sapiens GN=GNL3;Guanine nucleotide-binding protein-like 3 OS=Homo sapiens GN=GNL3 PE=1 SV=2	2	2	6	60.54	537	0	13	0	1	2	0	0	0			12044000	463240	3	0	45560	0	118620	62155	0	95141	76010	65756	0	0	0	0	0	0	0	0	0	0	1343100	0	1375000	1124600	0	1976600	1426900
Q9BXY0|MAK16_HUMAN	Protein MAK16 homolog OS=Homo sapiens	MAK16	Q9BXY0|MAK16_HUMAN	Q9BXY0|MAK16_HUMAN	Protein MAK16 homolog OS=Homo sapiens GN=MAK16 PE=1 SV=2	1	2	10.7	35.368	300	0	34.988	3	3	3	0	0	0			29460000	2104300	10	107480	91200	76806	120790	148100	132490	673020	198930	555450	0	0	0	0	0	0	0	0	0	1504800	1403200	1341900	1017900	1279600	1114900	6824800	2008800
Q9BYG3|MK67I_HUMAN	MKI67 FHA domain-interacting nucleolar phosphoprotein OS=Homo sapiens	NIFK	Q9BYG3|MK67I_HUMAN	Q9BYG3|MK67I_HUMAN	MKI67 FHA domain-interacting nucleolar phosphoprotein OS=Homo sapiens GN=NIFK PE=1 SV=1	1	3	27.3	34.222	293	0	45.838	0	2	3	0	0	0			31497000	2099800	8	0	0	77186	248480	454910	323330	452470	123660	419770	0	0	0	0	0	0	0	0	0	0	0	1789000	3202800	4431100	2362800	3627100	3470700
Q9BZE4|NOG1_HUMAN	Nucleolar GTP-binding protein 1 OS=Homo sapiens	GTPBP4	Q9BZE4|NOG1_HUMAN;Q9BZE4-3|NOG1_HUMAN;Q9BZE4-2|NOG1_HUMAN	Q9BZE4|NOG1_HUMAN;Q9BZE4-3|NOG1_HUMAN;Q9BZE4-2|NOG1_HUMAN	Nucleolar GTP-binding protein 1 OS=Homo sapiens GN=GTPBP4 PE=1 SV=3;Isoform 3 of Nucleolar GTP-binding protein 1 OS=Homo sapiens GN=GTPBP4;Isoform 2 of Nucleolar GTP-binding protein 1 OS=Homo sapiens GN=GTPBP4	3	2	4.1	73.964	634	0	14.96	1	2	3	0	0	0			17214000	521640	6	0	0	0	134870	208000	0	0	178770	0	0	0	0	0	0	0	0	0	0	0	0	0	2679300	4236200	0	0	4255100
Q9C005|DPY30_HUMAN	Protein dpy-30 homolog OS=Homo sapiens	DPY30	Q9C005|DPY30_HUMAN	Q9C005|DPY30_HUMAN	Protein dpy-30 homolog OS=Homo sapiens GN=DPY30 PE=1 SV=1	1	2	36.4	11.25	99	0	34.88	3	3	3	0	0	0			26439000	6609700	17	631070	623720	365390	1009900	830270	1069800	474410	740070	865050	0	0	0	0	0	0	0	0	0	2357100	2485100	3454500	2192700	1774200	2393000	1258300	1992300
Q9GZL7|WDR12_HUMAN	Ribosome biogenesis protein WDR12 OS=Homo sapiens	WDR12	Q9GZL7|WDR12_HUMAN	Q9GZL7|WDR12_HUMAN	Ribosome biogenesis protein WDR12 OS=Homo sapiens GN=WDR12 PE=1 SV=2	1	2	7.3	47.707	423	0	12.306	0	3	3	0	0	0			28862000	1311900	6	67982	51879	45828	121090	104110	226410	227750	269320	197550	0	0	0	0	0	0	0	0	0	1991600	2107800	2111100	2594100	2237600	2050800	2376700	3188800
Q9H0A0-2|NAT10_HUMAN	Isoform 2 of RNA cytidine acetyltransferase OS=Homo sapiens	NAT10	Q9H0A0-2|NAT10_HUMAN;Q9H0A0|NAT10_HUMAN	Q9H0A0-2|NAT10_HUMAN;Q9H0A0|NAT10_HUMAN	Isoform 2 of RNA cytidine acetyltransferase OS=Homo sapiens GN=NAT10;RNA cytidine acetyltransferase OS=Homo sapiens GN=NAT10 PE=1 SV=2	2	3	7.2	107.3	953	0	18.187	1	2	2	0	0	0			9551500	198990	5	29044	11250	0	0	39685	0	43493	75517	0	0	0	0	0	0	0	0	0	0	0	0	0	0	1598600	0	1974800	1729000
Q9H307|PININ_HUMAN	Pinin OS=Homo sapiens	PNN	Q9H307|PININ_HUMAN;Q9H307-2|PININ_HUMAN	Q9H307|PININ_HUMAN;Q9H307-2|PININ_HUMAN	Pinin OS=Homo sapiens GN=PNN PE=1 SV=4;Isoform 2 of Pinin OS=Homo sapiens GN=PNN	2	4	10	81.613	717	0	27.51	0	3	3	0	0	0			50151000	1475000	11	49451	0	33780	194540	286690	170340	312970	218230	209040	0	0	0	0	0	0	0	0	0	0	0	0	4352100	5309900	3988300	7302700	5467500
Q9H6F5-2|CCD86_HUMAN	Isoform 2 of Coiled-coil domain-containing protein 86 OS=Homo sapiens	CCDC86	Q9H6F5-2|CCD86_HUMAN;Q9H6F5|CCD86_HUMAN	Q9H6F5-2|CCD86_HUMAN;Q9H6F5|CCD86_HUMAN	Isoform 2 of Coiled-coil domain-containing protein 86 OS=Homo sapiens GN=CCDC86;Coiled-coil domain-containing protein 86 OS=Homo sapiens GN=CCDC86 PE=1 SV=1	2	2	20.2	12.743	104	0	10.592	0	0	2	0	0	0			8961000	2987000	2	0	0	0	524470	521360	502530	547810	396860	493970	0	0	0	0	0	0	0	0	0	0	0	0	955400	964510	934500	1071100	909740
Q9H6R4-4|NOL6_HUMAN	Isoform 4 of Nucleolar protein 6 OS=Homo sapiens	NOL6	Q9H6R4-4|NOL6_HUMAN;Q9H6R4|NOL6_HUMAN;Q9H6R4-3|NOL6_HUMAN;Q9H6R4-2|NOL6_HUMAN	Q9H6R4-4|NOL6_HUMAN;Q9H6R4|NOL6_HUMAN;Q9H6R4-3|NOL6_HUMAN;Q9H6R4-2|NOL6_HUMAN	Isoform 4 of Nucleolar protein 6 OS=Homo sapiens GN=NOL6;Nucleolar protein 6 OS=Homo sapiens GN=NOL6 PE=1 SV=2;Isoform 3 of Nucleolar protein 6 OS=Homo sapiens GN=NOL6;Isoform 2 of Nucleolar protein 6 OS=Homo sapiens GN=NOL6	4	2	2.4	127.32	1143	0	11.502	0	1	2	0	0	0			3423000	71312	3	0	0	0	0	0	0	24140	27697	19474	0	0	0	0	0	0	0	0	0	0	0	0	0	0	0	839300	958940
Q9NR30|DDX21_HUMAN	Nucleolar RNA helicase 2 OS=Homo sapiens	DDX21	Q9NR30|DDX21_HUMAN;Q9NR30-2|DDX21_HUMAN;Q9BQ39|DDX50_HUMAN	Q9NR30|DDX21_HUMAN;Q9NR30-2|DDX21_HUMAN	Nucleolar RNA helicase 2 OS=Homo sapiens GN=DDX21 PE=1 SV=5;Isoform 2 of Nucleolar RNA helicase 2 OS=Homo sapiens GN=DDX21	3	13	24.4	87.343	783	0	94.458	2	3	3	2	1	2			196910000	4922900	50	242290	298740	169140	652730	651870	626310	563570	838630	587340	32435	27107	75018	29050	0	16774	42350	30458	39053	10784000	10128000	5619300	15357000	16300000	15020000	15752000	22093000
Q9NS69|TOM22_HUMAN	Mitochondrial import receptor subunit TOM22 homolog OS=Homo sapiens	TOMM22	Q9NS69|TOM22_HUMAN	Q9NS69|TOM22_HUMAN	Mitochondrial import receptor subunit TOM22 homolog OS=Homo sapiens GN=TOMM22 PE=1 SV=3	1	5	67.6	15.521	142	0	117.31	2	0	0	3	3	3			1293300000	184760000	40	12847000	13934000	17966000	7428100	10483000	7752000	5954400	6156400	8150400	16272000	11812000	5074800	10988000	11981000	9686500	12788000	13691000	1798700	103370000	80025000	132990000	28853000	42168000	32430000	30485000	31205000
Q9NUQ2|PLCE_HUMAN	1-acyl-sn-glycerol-3-phosphate acyltransferase epsilon OS=Homo sapiens	AGPAT5	Q9NUQ2|PLCE_HUMAN	Q9NUQ2|PLCE_HUMAN	1-acyl-sn-glycerol-3-phosphate acyltransferase epsilon OS=Homo sapiens GN=AGPAT5 PE=1 SV=3	1	3	12.6	42.072	364	0	20.729	0	1	0	2	2	3			24392000	1283800	12	0	0	0	0	0	0	0	0	0	131910	217760	0	129230	0	56426	186780	400930	160750	0	0	0	0	0	0	0	0
Q9NVH1-3|DJC11_HUMAN	Isoform 3 of DnaJ homolog subfamily C member 11 OS=Homo sapiens	DNAJC11	Q9NVH1-3|DJC11_HUMAN;Q9NVH1|DJC11_HUMAN;Q9NVH1-2|DJC11_HUMAN	Q9NVH1-3|DJC11_HUMAN;Q9NVH1|DJC11_HUMAN;Q9NVH1-2|DJC11_HUMAN	Isoform 3 of DnaJ homolog subfamily C member 11 OS=Homo sapiens GN=DNAJC11;DnaJ homolog subfamily C member 11 OS=Homo sapiens GN=DNAJC11 PE=1 SV=2;Isoform 2 of DnaJ homolog subfamily C member 11 OS=Homo sapiens GN=DNAJC11	3	4	12.4	57.196	507	0	79.667	0	0	0	2	0	3			52040000	2001500	12	0	0	0	0	0	0	0	0	0	79158	180710	317090	258640	141450	153490	251210	281850	337930	0	0	0	0	0	0	0	0
Q9NVI7-3|ATD3A_HUMAN	Isoform 3 of ATPase family AAA domain-containing protein 3A OS=Homo sapiens	ATAD3A	Q9NVI7-3|ATD3A_HUMAN;Q9NVI7-2|ATD3A_HUMAN;Q9NVI7|ATD3A_HUMAN;Q5T9A4|ATD3B_HUMAN;Q5T9A4-3|ATD3B_HUMAN;Q5T2N8|ATD3C_HUMAN;Q5T9A4-2|ATD3B_HUMAN	Q9NVI7-3|ATD3A_HUMAN;Q9NVI7-2|ATD3A_HUMAN;Q9NVI7|ATD3A_HUMAN;Q5T9A4|ATD3B_HUMAN;Q5T9A4-3|ATD3B_HUMAN	Isoform 3 of ATPase family AAA domain-containing protein 3A OS=Homo sapiens GN=ATAD3A;Isoform 2 of ATPase family AAA domain-containing protein 3A OS=Homo sapiens GN=ATAD3A;ATPase family AAA domain-containing protein 3A OS=Homo sapiens GN=ATAD3A PE=1 SV=2;A	7	8	23.5	57.947	507	0	142.99	3	3	3	2	0	3			241230000	8318300	55	803990	674110	333170	1524600	919830	863380	666210	734230	866240	191190	194210	147400	0	0	0	95682	140780	163370	17423000	16575000	11577000	18807000	14364000	13781000	13923000	13978000
Q9NVP1|DDX18_HUMAN	ATP-dependent RNA helicase DDX18 OS=Homo sapiens	DDX18	Q9NVP1|DDX18_HUMAN	Q9NVP1|DDX18_HUMAN	ATP-dependent RNA helicase DDX18 OS=Homo sapiens GN=DDX18 PE=1 SV=2	1	3	7.5	75.406	670	0	19.871	3	3	3	0	0	0			54106000	1591400	16	92006	133260	47420	262080	194330	305230	160820	142140	254070	0	0	0	0	0	0	0	0	0	3645400	4007200	4581400	4253300	3737900	5232500	4887000	4093300
Q9NW13|RBM28_HUMAN	RNA-binding protein 28 OS=Homo sapiens	RBM28	Q9NW13|RBM28_HUMAN;Q9NW13-2|RBM28_HUMAN	Q9NW13|RBM28_HUMAN;Q9NW13-2|RBM28_HUMAN	RNA-binding protein 28 OS=Homo sapiens GN=RBM28 PE=1 SV=3;Isoform 2 of RNA-binding protein 28 OS=Homo sapiens GN=RBM28	2	5	11.7	85.737	759	0	55.52	1	2	3	0	0	0			55405000	1497400	14	103780	85286	123500	183040	112220	333950	149450	286120	120090	0	0	0	0	0	0	0	0	0	4906200	4638500	4696500	4983400	3595900	4151100	4521000	6082300
Q9NWH9|SLTM_HUMAN	SAFB-like transcription modulator OS=Homo sapiens	SLTM	Q9NWH9|SLTM_HUMAN	Q9NWH9|SLTM_HUMAN	SAFB-like transcription modulator OS=Homo sapiens GN=SLTM PE=1 SV=2	1	2	3.1	117.15	1034	0	16.68	0	1	1	0	0	0			0	0	2	0	0	0	0	0	0	0	0	0	0	0	0	0	0	0	0	0	0	0	0	0	0	0	0	0	0
Q9NX58|LYAR_HUMAN	Cell growth-regulating nucleolar protein OS=Homo sapiens	LYAR	Q9NX58|LYAR_HUMAN	Q9NX58|LYAR_HUMAN	Cell growth-regulating nucleolar protein OS=Homo sapiens GN=LYAR PE=1 SV=2	1	2	7.1	43.614	379	0	11.756	0	0	2	0	0	0			13188000	775770	2	57734	0	55091	0	141280	66471	173820	151200	130170	0	0	0	0	0	0	0	0	0	1160600	0	1266500	0	1426300	965460	1713800	1595100
Q9NX63|MIC19_HUMAN	MICOS complex subunit MIC19 OS=Homo sapiens	CHCHD3	Q9NX63|MIC19_HUMAN	Q9NX63|MIC19_HUMAN	MICOS complex subunit MIC19 OS=Homo sapiens GN=CHCHD3 PE=1 SV=1	1	20	66.5	26.152	227	0	323.31	3	3	3	3	3	3			1670700000	128510000	205	305040	536880	69538	4490700	4912700	4886200	2888300	2753900	2190400	15131000	14734000	16510000	8817000	7274200	8586500	11233000	11352000	11844000	4721300	10448000	1561900	40850000	37563000	41730000	35454000	30694000
Q9NY12-2|GAR1_HUMAN	Isoform 2 of H/ACA ribonucleoprotein complex subunit 1 OS=Homo sapiens	GAR1	Q9NY12-2|GAR1_HUMAN;Q9NY12|GAR1_HUMAN	Q9NY12-2|GAR1_HUMAN;Q9NY12|GAR1_HUMAN	Isoform 2 of H/ACA ribonucleoprotein complex subunit 1 OS=Homo sapiens GN=GAR1;H/ACA ribonucleoprotein complex subunit 1 OS=Homo sapiens GN=GAR1 PE=1 SV=1	2	2	15.6	20.834	199	0	19.616	1	2	3	0	0	0			31405000	2855000	7	114750	172630	161470	318370	0	525940	554080	591450	416300	0	0	0	0	0	0	0	0	0	1229600	1892000	2241500	2131900	0	3516600	4464400	4745600
Q9NY61|AATF_HUMAN	Protein AATF OS=Homo sapiens	AATF	Q9NY61|AATF_HUMAN	Q9NY61|AATF_HUMAN	Protein AATF OS=Homo sapiens GN=AATF PE=1 SV=1	1	2	5.2	63.132	560	0	34.731	0	3	2	0	0	0			9702400	421840	4	0	0	0	108110	79973	80423	41734	111610	0	0	0	0	0	0	0	0	0	0	0	0	0	1232200	1222500	1299100	0	1841500
Q9NY93-2|DDX56_HUMAN	Isoform 2 of Probable ATP-dependent RNA helicase DDX56 OS=Homo sapiens	DDX56	Q9NY93-2|DDX56_HUMAN;Q9NY93|DDX56_HUMAN	Q9NY93-2|DDX56_HUMAN;Q9NY93|DDX56_HUMAN	Isoform 2 of Probable ATP-dependent RNA helicase DDX56 OS=Homo sapiens GN=DDX56;Probable ATP-dependent RNA helicase DDX56 OS=Homo sapiens GN=DDX56 PE=1 SV=1	2	3	7.9	57.274	507	0	18.844	0	1	2	0	0	0			10953000	377690	3	0	0	0	84557	38279	35207	73765	85427	60451	0	0	0	0	0	0	0	0	0	0	0	0	1130700	1315500	1245100	1128700	1574400
Q9NYH9|UTP6_HUMAN	U3 small nucleolar RNA-associated protein 6 homolog OS=Homo sapiens	UTP6	Q9NYH9|UTP6_HUMAN	Q9NYH9|UTP6_HUMAN	U3 small nucleolar RNA-associated protein 6 homolog OS=Homo sapiens GN=UTP6 PE=2 SV=2	1	2	4.7	70.193	597	0	17.929	0	1	2	0	0	0			2243900	56097	3	0	0	0	36416	0	0	0	19681	0	0	0	0	0	0	0	0	0	0	0	0	0	876860	0	0	0	0
Q9NYL9|TMOD3_HUMAN	Tropomodulin-3 OS=Homo sapiens	TMOD3	Q9NYL9|TMOD3_HUMAN;Q9NZR1|TMOD2_HUMAN	Q9NYL9|TMOD3_HUMAN	Tropomodulin-3 OS=Homo sapiens GN=TMOD3 PE=1 SV=1	2	9	33.8	39.594	352	0	128.87	1	3	3	3	3	3			469660000	24719000	75	112060	84243	45676	910700	962210	737160	663140	495870	745070	1028600	540420	1033400	2738600	3095100	2597100	3422700	2456100	3051000	3028800	2530600	1702100	11047000	13745000	10552000	10913000	9367200
Q9NZI8|IF2B1_HUMAN	Insulin-like growth factor 2 mRNA-binding protein 1 OS=Homo sapiens	IGF2BP1	Q9NZI8|IF2B1_HUMAN;Q9NZI8-2|IF2B1_HUMAN;Q9Y6M1-5|IF2B2_HUMAN;Q9Y6M1-6|IF2B2_HUMAN;Q9Y6M1-3|IF2B2_HUMAN;Q9Y6M1-4|IF2B2_HUMAN;Q9Y6M1-1|IF2B2_HUMAN;Q9Y6M1|IF2B2_HUMAN	Q9NZI8|IF2B1_HUMAN;Q9NZI8-2|IF2B1_HUMAN	Insulin-like growth factor 2 mRNA-binding protein 1 OS=Homo sapiens GN=IGF2BP1 PE=1 SV=2;Isoform 2 of Insulin-like growth factor 2 mRNA-binding protein 1 OS=Homo sapiens GN=IGF2BP1	8	18	41.4	63.48	577	0	251.11	3	3	3	0	2	2			535770000	17859000	102	522130	582260	281360	3080600	3170600	3132100	2186000	2284500	2307300	0	29796	0	36577	85973	0	48570	59738	51489	11259000	10800000	4397000	55216000	62462000	55145000	57215000	54136000
Q9P258|RCC2_HUMAN	Protein RCC2 OS=Homo sapiens	RCC2	Q9P258|RCC2_HUMAN	Q9P258|RCC2_HUMAN	Protein RCC2 OS=Homo sapiens GN=RCC2 PE=1 SV=2	1	3	9	56.084	522	0	19.747	0	2	2	0	0	0			47505000	1759400	5	72199	422930	53222	272140	182980	154960	210760	231080	159180	0	0	0	0	0	0	0	0	0	0	3857200	0	4584600	3523900	5279600	6337500	5712000
Q9UHB6-3|LIMA1_HUMAN	Isoform 3 of LIM domain and actin-binding protein 1 OS=Homo sapiens	LIMA1	Q9UHB6-3|LIMA1_HUMAN;Q9UHB6-2|LIMA1_HUMAN;Q9UHB6-5|LIMA1_HUMAN;Q9UHB6|LIMA1_HUMAN;Q9UHB6-4|LIMA1_HUMAN	Q9UHB6-3|LIMA1_HUMAN;Q9UHB6-2|LIMA1_HUMAN;Q9UHB6-5|LIMA1_HUMAN;Q9UHB6|LIMA1_HUMAN;Q9UHB6-4|LIMA1_HUMAN	Isoform 3 of LIM domain and actin-binding protein 1 OS=Homo sapiens GN=LIMA1;Isoform Alpha of LIM domain and actin-binding protein 1 OS=Homo sapiens GN=LIMA1;Isoform 5 of LIM domain and actin-binding protein 1 OS=Homo sapiens GN=LIMA1;LIM domain and actin-	5	3	13.3	51.218	457	0	19.952	0	3	0	0	0	0			24908000	830260	5	9916.4	15107	42001	128690	223300	147620	79393	76308	107920	0	0	0	0	0	0	0	0	0	814620	1199000	2839800	2388000	3373000	2621600	1502000	1092600
Q9UJZ1|STML2_HUMAN	Stomatin-like protein 2, mitochondrial OS=Homo sapiens	STOML2	Q9UJZ1|STML2_HUMAN;Q9UJZ1-2|STML2_HUMAN	Q9UJZ1|STML2_HUMAN;Q9UJZ1-2|STML2_HUMAN	Stomatin-like protein 2, mitochondrial OS=Homo sapiens GN=STOML2 PE=1 SV=1;Isoform 2 of Stomatin-like protein 2, mitochondrial OS=Homo sapiens GN=STOML2	2	9	48.9	38.534	356	0	94.967	0	0	0	3	2	3			59707000	3317000	26	0	0	0	0	0	0	0	0	0	249620	186760	387150	343060	261010	251130	589740	580620	467950	0	0	0	0	0	0	0	0
Q9UKM9-2|RALY_HUMAN	Isoform 1 of RNA-binding protein Raly OS=Homo sapiens	RALY	Q9UKM9-2|RALY_HUMAN;Q9UKM9|RALY_HUMAN	Q9UKM9-2|RALY_HUMAN;Q9UKM9|RALY_HUMAN	Isoform 1 of RNA-binding protein Raly OS=Homo sapiens GN=RALY;RNA-binding protein Raly OS=Homo sapiens GN=RALY PE=1 SV=1	2	8	43.4	30.364	290	0	62.849	3	3	3	0	0	0			232960000	12942000	33	747090	634820	543780	2187400	1513400	2222700	1620000	1960500	1512700	0	0	0	0	0	0	0	0	0	16328000	13495000	14070000	20247000	16564000	21307000	22494000	24870000
Q9UKV3-5|ACINU_HUMAN	Isoform 4 of Apoptotic chromatin condensation inducer in the nucleus OS=Homo sapiens	ACIN1	Q9UKV3-5|ACINU_HUMAN;Q9UKV3|ACINU_HUMAN;Q9UKV3-3|ACINU_HUMAN;Q9UKV3-2|ACINU_HUMAN	Q9UKV3-5|ACINU_HUMAN;Q9UKV3|ACINU_HUMAN;Q9UKV3-3|ACINU_HUMAN;Q9UKV3-2|ACINU_HUMAN	Isoform 4 of Apoptotic chromatin condensation inducer in the nucleus OS=Homo sapiens GN=ACIN1;Apoptotic chromatin condensation inducer in the nucleus OS=Homo sapiens GN=ACIN1 PE=1 SV=2;Isoform 3 of Apoptotic chromatin condensation inducer in the nucleus OS	4	8	9.6	150.56	1328	0	59.356	1	3	3	0	0	0			122510000	1828500	24	107970	57256	59269	263260	280670	294850	261090	254350	249770	0	0	0	0	0	0	0	0	0	8890600	8384600	6618900	12570000	10589000	10709000	10489000	9969900
Q9UL17|TBX21_HUMAN	T-box transcription factor TBX21 OS=Homo sapiens	TBX21	Q9UL17|TBX21_HUMAN	Q9UL17|TBX21_HUMAN	T-box transcription factor TBX21 OS=Homo sapiens GN=TBX21 PE=1 SV=1	1	2	9.2	58.327	535	0.0021739	10.308	0	0	2	0	2	1			118620000	4393300	3	389570	0	0	187720	145230	315080	644320	250780	259470	0	0	0	128420	245970	676000	359130	332610	459030	0	0	0	4141800	3549000	0	12778000	0
Q9ULV4|COR1C_HUMAN	Coronin-1C OS=Homo sapiens	CORO1C	Q9ULV4|COR1C_HUMAN;Q9ULV4-2|COR1C_HUMAN;Q9ULV4-3|COR1C_HUMAN;Q6QEF8-4|CORO6_HUMAN;Q6QEF8-3|CORO6_HUMAN;Q6QEF8-2|CORO6_HUMAN;Q6QEF8-5|CORO6_HUMAN;Q6QEF8|CORO6_HUMAN	Q9ULV4|COR1C_HUMAN;Q9ULV4-2|COR1C_HUMAN;Q9ULV4-3|COR1C_HUMAN	Coronin-1C OS=Homo sapiens GN=CORO1C PE=1 SV=1;Isoform 2 of Coronin-1C OS=Homo sapiens GN=CORO1C;Isoform 3 of Coronin-1C OS=Homo sapiens GN=CORO1C	8	20	48.3	53.248	474	0	323.31	3	3	3	3	3	3			3216600000	169290000	203	11035000	9883500	7848600	16171000	16038000	13052000	9274200	10242000	9734200	10165000	8656700	9774100	7131600	7221500	6536800	4864900	5514300	6151500	73183000	70841000	72436000	196080000	210140000	193920000	130350000	137000000
Q9UMS4|PRP19_HUMAN	Pre-mRNA-processing factor 19 OS=Homo sapiens	PRPF19	Q9UMS4|PRP19_HUMAN	Q9UMS4|PRP19_HUMAN	Pre-mRNA-processing factor 19 OS=Homo sapiens GN=PRPF19 PE=1 SV=1	1	3	11.3	55.18	504	0	28.832	0	3	2	0	0	0			25762000	1355900	8	0	34679	0	146060	167090	586570	145470	170180	105850	0	0	0	0	0	0	0	0	0	0	2047500	0	2048800	2509000	3422900	2503800	2452000
Q9UN86-2|G3BP2_HUMAN	Isoform B of Ras GTPase-activating protein-binding protein 2 OS=Homo sapiens	G3BP2	Q9UN86-2|G3BP2_HUMAN;Q9UN86|G3BP2_HUMAN	Q9UN86-2|G3BP2_HUMAN;Q9UN86|G3BP2_HUMAN	Isoform B of Ras GTPase-activating protein-binding protein 2 OS=Homo sapiens GN=G3BP2;Ras GTPase-activating protein-binding protein 2 OS=Homo sapiens GN=G3BP2 PE=1 SV=2	2	2	5.6	50.817	449	0	14.546	0	2	1	0	0	0			14907000	784590	4	0	0	39772	0	213890	79535	50107	171760	229520	0	0	0	0	0	0	0	0	0	0	0	1802400	0	1698400	1825200	1541200	1579800
Q9UQ35|SRRM2_HUMAN	Serine/arginine repetitive matrix protein 2 OS=Homo sapiens	SRRM2	Q9UQ35|SRRM2_HUMAN;Q9UQ35-2|SRRM2_HUMAN	Q9UQ35|SRRM2_HUMAN;Q9UQ35-2|SRRM2_HUMAN	Serine/arginine repetitive matrix protein 2 OS=Homo sapiens GN=SRRM2 PE=1 SV=2;Isoform 2 of Serine/arginine repetitive matrix protein 2 OS=Homo sapiens GN=SRRM2	2	8	4.3	299.61	2752	0	46.078	0	3	3	2	0	2			38645000	322050	14	14645	8071.4	4783.2	19870	26062	41419	19352	22204	20621	23349	24797	23372	12559	11882	20447	8205.4	10468	9939.6	2221600	2057200	1687600	1216500	1617000	1487600	1338400	1829100
Q9Y224|RTRAF_HUMAN	RNA transcription, translation and transport factor protein OS=Homo sapiens	RTRAF	Q9Y224|RTRAF_HUMAN	Q9Y224|RTRAF_HUMAN	RNA transcription, translation and transport factor protein OS=Homo sapiens GN=RTRAF PE=1 SV=1	1	2	17.2	28.068	244	0	13.818	0	2	1	0	0	0			35948000	2246700	4	89347	0	0	323270	152650	898020	604310	84341	94798	0	0	0	0	0	0	0	0	0	1368200	0	0	2298900	3811100	5614600	5237700	2609500
Q9Y230|RUVB2_HUMAN	RuvB-like 2 OS=Homo sapiens	RUVBL2	Q9Y230|RUVB2_HUMAN;Q9Y230-2|RUVB2_HUMAN	Q9Y230|RUVB2_HUMAN;Q9Y230-2|RUVB2_HUMAN	RuvB-like 2 OS=Homo sapiens GN=RUVBL2 PE=1 SV=3;Isoform 2 of RuvB-like 2 OS=Homo sapiens GN=RUVBL2	2	4	13.2	51.156	463	0	29.027	0	2	3	0	0	0			11468000	424750	9	0	0	0	40827	48169	44320	101270	120200	69961	0	0	0	0	0	0	0	0	0	0	0	0	1204300	1213100	1117300	1600800	1892200
Q9Y265|RUVB1_HUMAN	RuvB-like 1 OS=Homo sapiens	RUVBL1	Q9Y265|RUVB1_HUMAN;Q9Y265-2|RUVB1_HUMAN	Q9Y265|RUVB1_HUMAN;Q9Y265-2|RUVB1_HUMAN	RuvB-like 1 OS=Homo sapiens GN=RUVBL1 PE=1 SV=1;Isoform 2 of RuvB-like 1 OS=Homo sapiens GN=RUVBL1	2	3	9	50.227	456	0	19.793	1	2	3	0	0	0			21286000	967560	9	35281	52653	32484	147320	78627	174460	152800	155290	138640	0	0	0	0	0	0	0	0	0	1320000	2204200	1465000	1537300	1493100	1790800	1925400	1894800
Q9Y277|VDAC3_HUMAN	Voltage-dependent anion-selective channel protein 3 OS=Homo sapiens	VDAC3	Q9Y277|VDAC3_HUMAN;Q9Y277-2|VDAC3_HUMAN	Q9Y277|VDAC3_HUMAN;Q9Y277-2|VDAC3_HUMAN	Voltage-dependent anion-selective channel protein 3 OS=Homo sapiens GN=VDAC3 PE=1 SV=1;Isoform 2 of Voltage-dependent anion-selective channel protein 3 OS=Homo sapiens GN=VDAC3	2	12	41	30.658	283	0	164.72	0	3	2	3	3	3			598880000	42777000	105	0	0	0	1141000	1130000	1356400	412830	613210	641630	4617400	4226700	4076000	2970200	2330700	3044800	5418900	5169100	5627900	0	0	0	14314000	12191000	14491000	6158700	5438700
Q9Y2Q9|RT28_HUMAN	28S ribosomal protein S28, mitochondrial OS=Homo sapiens	MRPS28	Q9Y2Q9|RT28_HUMAN	Q9Y2Q9|RT28_HUMAN	28S ribosomal protein S28, mitochondrial OS=Homo sapiens GN=MRPS28 PE=1 SV=1	1	2	10.7	20.843	187	0	10.972	0	3	1	0	0	0			4642400	464240	4	0	0	0	185280	0	278960	0	0	0	0	0	0	0	0	0	0	0	0	0	0	0	1115300	0	1676800	0	0
Q9Y2R4|DDX52_HUMAN	Probable ATP-dependent RNA helicase DDX52 OS=Homo sapiens	DDX52	Q9Y2R4|DDX52_HUMAN	Q9Y2R4|DDX52_HUMAN	Probable ATP-dependent RNA helicase DDX52 OS=Homo sapiens GN=DDX52 PE=1 SV=3	1	2	6.8	67.497	599	0	16.926	0	0	2	0	0	0			20922000	747220	2	52347	0	0	92848	158280	99775	102230	99530	142200	0	0	0	0	0	0	0	0	0	2002700	0	0	1821800	2408500	1887100	2375900	2064700
Q9Y2W1|TR150_HUMAN	Thyroid hormone receptor-associated protein 3 OS=Homo sapiens	THRAP3	Q9Y2W1|TR150_HUMAN	Q9Y2W1|TR150_HUMAN	Thyroid hormone receptor-associated protein 3 OS=Homo sapiens GN=THRAP3 PE=1 SV=2	1	3	5.1	108.66	955	0	29.537	1	3	3	0	0	0			49599000	1180900	14	0	45670	0	223240	191780	118090	190020	232890	179250	0	0	0	0	0	0	0	0	0	0	3992600	0	4756500	4447300	4414600	5627100	5969300
Q9Y2X3|NOP58_HUMAN	Nucleolar protein 58 OS=Homo sapiens	NOP58	Q9Y2X3|NOP58_HUMAN	Q9Y2X3|NOP58_HUMAN	Nucleolar protein 58 OS=Homo sapiens GN=NOP58 PE=1 SV=1	1	11	29.1	59.578	529	0	124.44	3	3	3	0	0	0			246610000	10276000	52	619830	376400	422630	1373500	1513300	1361300	1515000	1515100	1578500	0	0	0	0	0	0	0	0	0	16969000	13342000	18771000	21103000	21896000	19696000	21651000	24206000
Q9Y383-3|LC7L2_HUMAN	Isoform 3 of Putative RNA-binding protein Luc7-like 2 OS=Homo sapiens	LUC7L2	Q9Y383-3|LC7L2_HUMAN;Q9Y383-2|LC7L2_HUMAN;Q9Y383|LC7L2_HUMAN;Q96HJ9-2|FMC1_HUMAN;Q9NQ29-2|LUC7L_HUMAN;Q9NQ29-3|LUC7L_HUMAN;Q9NQ29|LUC7L_HUMAN	Q9Y383-3|LC7L2_HUMAN;Q9Y383-2|LC7L2_HUMAN;Q9Y383|LC7L2_HUMAN;Q96HJ9-2|FMC1_HUMAN	Isoform 3 of Putative RNA-binding protein Luc7-like 2 OS=Homo sapiens GN=LUC7L2;Isoform 2 of Putative RNA-binding protein Luc7-like 2 OS=Homo sapiens GN=LUC7L2;Putative RNA-binding protein Luc7-like 2 OS=Homo sapiens GN=LUC7L2 PE=1 SV=2;Isoform 2 of Protei	7	4	16.2	46.228	389	0	37.831	3	3	3	0	0	0			46315000	2573100	18	105090	152520	181280	483870	396200	342180	366930	260560	284430	0	0	0	0	0	0	0	0	0	2875800	4586600	3956700	4021400	4195000	3799700	3652700	3388700
Q9Y3D9|RT23_HUMAN	28S ribosomal protein S23, mitochondrial OS=Homo sapiens	MRPS23	Q9Y3D9|RT23_HUMAN	Q9Y3D9|RT23_HUMAN	28S ribosomal protein S23, mitochondrial OS=Homo sapiens GN=MRPS23 PE=1 SV=2	1	2	11.1	21.77	190	0	11.992	1	3	3	0	0	0			12268000	1022300	10	0	54642	0	271300	96220	310230	87889	93615	108420	0	0	0	0	0	0	0	0	0	0	1016300	0	1029100	1005000	1550700	1077400	1142800
Q9Y3I0|RTCB_HUMAN	tRNA-splicing ligase RtcB homolog OS=Homo sapiens	RTCB	Q9Y3I0|RTCB_HUMAN	Q9Y3I0|RTCB_HUMAN	tRNA-splicing ligase RtcB homolog OS=Homo sapiens GN=RTCB PE=1 SV=1	1	4	15.6	55.21	505	0	47.217	2	3	3	0	0	0			70962000	2956700	13	212560	82602	483370	403110	351500	292130	568700	286770	276010	0	0	0	0	0	0	0	0	0	4283600	3464500	27162000	3254000	4217300	3484600	4098200	4284400
Q9Y512|SAM50_HUMAN	Sorting and assembly machinery component 50 homolog OS=Homo sapiens	SAMM50	Q9Y512|SAM50_HUMAN	Q9Y512|SAM50_HUMAN	Sorting and assembly machinery component 50 homolog OS=Homo sapiens GN=SAMM50 PE=1 SV=3	1	5	13	51.976	469	0	47.52	0	3	3	3	3	3			160160000	5522700	38	0	0	0	229020	246180	261990	72069	153880	145690	656820	600520	662610	273740	268430	350030	515220	723270	363250	0	0	0	4226200	4337800	3952400	3909000	2633200
Q9Y5B9|SP16H_HUMAN	FACT complex subunit SPT16 OS=Homo sapiens	SUPT16H	Q9Y5B9|SP16H_HUMAN	Q9Y5B9|SP16H_HUMAN	FACT complex subunit SPT16 OS=Homo sapiens GN=SUPT16H PE=1 SV=1	1	7	8.5	119.91	1047	0	45.684	0	3	3	0	0	0			53293000	986910	16	0	0	0	115940	84938	197880	77351	242700	268090	0	0	0	0	0	0	0	0	0	0	0	0	3810500	5199000	7086700	6479200	7508600
Q9Y5J1|UTP18_HUMAN	U3 small nucleolar RNA-associated protein 18 homolog OS=Homo sapiens	UTP18	Q9Y5J1|UTP18_HUMAN	Q9Y5J1|UTP18_HUMAN	U3 small nucleolar RNA-associated protein 18 homolog OS=Homo sapiens GN=UTP18 PE=1 SV=3	1	2	6.7	62.003	556	0	18.744	1	2	2	0	0	0			13113000	485670	5	0	48690	56906	55932	0	86821	0	154780	82541	0	0	0	0	0	0	0	0	0	0	1444700	1917400	0	0	1409000	0	3014400
Q9Y608-2|LRRF2_HUMAN	Isoform 2 of Leucine-rich repeat flightless-interacting protein 2 OS=Homo sapiens	LRRFIP2	Q9Y608-2|LRRF2_HUMAN;Q9Y608-4|LRRF2_HUMAN;Q9Y608-5|LRRF2_HUMAN;Q9Y608|LRRF2_HUMAN	Q9Y608-2|LRRF2_HUMAN;Q9Y608-4|LRRF2_HUMAN;Q9Y608-5|LRRF2_HUMAN;Q9Y608|LRRF2_HUMAN	Isoform 2 of Leucine-rich repeat flightless-interacting protein 2 OS=Homo sapiens GN=LRRFIP2;Isoform 4 of Leucine-rich repeat flightless-interacting protein 2 OS=Homo sapiens GN=LRRFIP2;Isoform 5 of Leucine-rich repeat flightless-interacting protein 2 OS=H	4	2	15.2	45.413	400	0	55.86	0	3	0	2	3	2			20031000	1112800	12	0	0	0	71869	57589	0	0	0	45199	295580	98484	62355	69746	76013	68636	104820	83611	78914	0	0	0	944290	775750	0	0	0
Q9Y6C9|MTCH2_HUMAN	Mitochondrial carrier homolog 2 OS=Homo sapiens	MTCH2	Q9Y6C9|MTCH2_HUMAN	Q9Y6C9|MTCH2_HUMAN	Mitochondrial carrier homolog 2 OS=Homo sapiens GN=MTCH2 PE=1 SV=1	1	4	22.4	33.331	303	0	43.271	0	1	0	3	3	3			105280000	7519800	25	0	0	0	92020	254980	165710	176710	55356	85670	665390	816470	805930	774430	565630	313230	1052800	1142400	553090	0	0	0	0	2290600	1956500	2126300	0
CON__sp|P00761|TRYP_PIG			CON__sp|P00761|TRYP_PIG	CON__sp|P00761|TRYP_PIG		1	5	25.1	24.409	231	0	323.31	3	3	3	3	3	3		+	8305600000	755050000	190	53459000	47876000	43268000	31335000	32248000	32518000	33040000	29704000	31285000	35758000	33903000	27334000	48706000	51451000	43192000	66290000	57991000	55698000	554350000	578050000	624690000	205130000	206970000	201630000	248560000	229750000
CON__sp|P02769|ALBU_BOVIN			CON__sp|P02769|ALBU_BOVIN;P02768|ALBU_HUMAN;P02768-3|ALBU_HUMAN;P02768-2|ALBU_HUMAN	CON__sp|P02769|ALBU_BOVIN		4	40	76.4	69.293	607	0	323.31	3	3	3	3	3	3		+	4804500000	120110000	528	6403200	5397000	4921100	6772500	6792100	7652100	6617300	7174300	5984000	4583100	4969400	5586500	8236600	7586700	6903100	8676700	8076400	7781300	282130000	256540000	264600000	157010000	164330000	165660000	181430000	191910000
P02533|K1C14_HUMAN	Keratin, type I cytoskeletal 14 OS=Homo sapiens	KRT14	P02533|K1C14_HUMAN;CON__sp|P02533|K1C14_HUMAN;P08779|K1C16_HUMAN;CON__sp|P08779|K1C16_HUMAN;Q04695|K1C17_HUMAN;CON__sp|Q04695|K1C17_HUMAN;P19012|K1C15_HUMAN;CON__sp|P19012|K1C15_HUMAN;P19012-2|K1C15_HUMAN	P02533|K1C14_HUMAN;CON__sp|P02533|K1C14_HUMAN;P08779|K1C16_HUMAN;CON__sp|P08779|K1C16_HUMAN;Q04695|K1C17_HUMAN;CON__sp|Q04695|K1C17_HUMAN	Keratin, type I cytoskeletal 14 OS=Homo sapiens GN=KRT14 PE=1 SV=4;;Keratin, type I cytoskeletal 16 OS=Homo sapiens GN=KRT16 PE=1 SV=4;;Keratin, type I cytoskeletal 17 OS=Homo sapiens GN=KRT17 PE=1 SV=2;	9	4	15.5	51.561	472	0	37.678	1	3	0	0	3	3		+	59442000	2049700	18	98780	92346	83257	173050	216070	166240	65608	80474	44115	0	0	0	214380	227940	238760	102470	107950	138270	4763100	3778600	3845800	2493200	3601200	2237500	2138900	2485200
P04264|K2C1_HUMAN	Keratin, type II cytoskeletal 1 OS=Homo sapiens	KRT1	P04264|K2C1_HUMAN;CON__sp|P04264|K2C1_HUMAN	P04264|K2C1_HUMAN;CON__sp|P04264|K2C1_HUMAN	Keratin, type II cytoskeletal 1 OS=Homo sapiens GN=KRT1 PE=1 SV=6;	2	48	63.7	66.038	644	0	323.31	3	3	3	3	3	3		+	8575800000	276640000	667	11755000	10721000	8677200	20784000	19863000	20610000	2598600	2236800	2923700	6006100	5919500	6440600	38106000	39798000	37331000	14732000	14109000	14029000	395540000	372830000	369470000	337110000	326630000	343110000	80185000	74872000
P05783|K1C18_HUMAN	Keratin, type I cytoskeletal 18 OS=Homo sapiens	KRT18	P05783|K1C18_HUMAN;CON__sp|P05783|K1C18_HUMAN	P05783|K1C18_HUMAN;CON__sp|P05783|K1C18_HUMAN	Keratin, type I cytoskeletal 18 OS=Homo sapiens GN=KRT18 PE=1 SV=2;	2	7	28.6	48.057	430	0	143.69	3	3	3	2	3	3		+	190340000	7320900	41	164420	46258	456600	787000	955390	934090	682470	701380	672380	243860	79698	87498	275150	240180	166050	244270	287340	296860	5505300	4786300	8652500	10823000	10437000	9663000	10689000	12436000
P05787|K2C8_HUMAN	Keratin, type II cytoskeletal 8 OS=Homo sapiens	KRT8	P05787|K2C8_HUMAN;CON__sp|P05787|K2C8_HUMAN;P05787-2|K2C8_HUMAN;P08729|K2C7_HUMAN;CON__sp|P08729|K2C7_HUMAN;Q9NSB2|KRT84_HUMAN;CON__sp|Q9NSB2|KRT84_HUMAN	P05787|K2C8_HUMAN;CON__sp|P05787|K2C8_HUMAN;P05787-2|K2C8_HUMAN	Keratin, type II cytoskeletal 8 OS=Homo sapiens GN=KRT8 PE=1 SV=7;;Isoform 2 of Keratin, type II cytoskeletal 8 OS=Homo sapiens GN=KRT8	7	8	32.3	53.704	483	0	115.08	3	3	3	3	0	1		+	164830000	5683700	26	268050	461760	270050	835590	564480	567470	699010	435190	340810	332020	298720	196370	53592	85946	68942	84224	81757	39740	7582500	13705000	5665400	8364100	7235900	8348400	7576500	5414400
P08670|VIME_HUMAN	Vimentin OS=Homo sapiens	VIM	P08670|VIME_HUMAN;CON__sp|P08670|VIME_HUMAN;P17661|DESM_HUMAN;P41219|PERI_HUMAN;CON__sp|P41219|PERI_HUMAN;P41219-2|PERI_HUMAN;CON__sp|P41219-2|PERI_HUMAN;Q8N1N4-2|K2C78_HUMAN;CON__sp|Q8N1N4-2|K2C78_HUMAN;P14136-3|GFAP_HUMAN;P14136|GFAP_HUMAN;P14136-2|GFAP_HUMAN;O43790|KRT86_HUMAN;CON__sp|O43790|KRT86_HUMAN;P78385|KRT83_HUMAN;CON__sp|P78385|KRT83_HUMAN;Q16352|AINX_HUMAN;Q14533|KRT81_HUMAN;CON__sp|…	P08670|VIME_HUMAN;CON__sp|P08670|VIME_HUMAN	Vimentin OS=Homo sapiens GN=VIM PE=1 SV=4;	26	62	85.8	53.651	466	0	323.31	3	3	3	3	3	3		+	18243000000	536550000	1079	19679000	19112000	15182000	58957000	61785000	63235000	55055000	55228000	57572000	9737500	9621500	8731500	16422000	16891000	15971000	18896000	17146000	17332000	750860000	788060000	760150000	1110000000	1155600000	1169000000	1221300000	1268500000
P08727|K1C19_HUMAN	Keratin, type I cytoskeletal 19 OS=Homo sapiens	KRT19	P08727|K1C19_HUMAN;CON__sp|P08727|K1C19_HUMAN	P08727|K1C19_HUMAN;CON__sp|P08727|K1C19_HUMAN	Keratin, type I cytoskeletal 19 OS=Homo sapiens GN=KRT19 PE=1 SV=4;	2	3	19	44.105	400	0	18.76	2	3	3	0	1	1		+	14532000	468780	15	0	38357	0	0	73263	152850	69295	0	53865	0	0	0	0	30881	50268	0	0	0	0	1306700	0	0	1401700	0	0	0
P13645|K1C10_HUMAN	Keratin, type I cytoskeletal 10 OS=Homo sapiens	KRT10	P13645|K1C10_HUMAN;CON__sp|P13645|K1C10_HUMAN;P13646-2|K1C13_HUMAN;CON__sp|P13646-2|K1C13_HUMAN;P13646-3|K1C13_HUMAN;CON__sp|P13646-3|K1C13_HUMAN;P13646|K1C13_HUMAN;CON__sp|P13646|K1C13_HUMAN;Q7Z3Y7|K1C28_HUMAN;CON__sp|Q7Z3Y7|K1C28_HUMAN;Q7Z3Z0|K1C25_HUMAN;CON__sp|Q7Z3Z0|K1C25_HUMAN;Q7Z3Y8|K1C27_HUMAN;CON__sp|Q7Z3Y8|K1C27_HUMAN;Q2M2I5|K1C24_HUMAN;CON__sp|Q2M2I5|K1C24_HUMAN;Q14525|KT33B_HUMAN;CON_…	P13645|K1C10_HUMAN;CON__sp|P13645|K1C10_HUMAN	Keratin, type I cytoskeletal 10 OS=Homo sapiens GN=KRT10 PE=1 SV=6;	36	32	61.6	58.826	584	0	323.31	3	3	3	3	3	3		+	3521600000	135450000	313	8327900	8894200	7302800	19711000	20672000	18482000	1538200	1934800	1701200	2961800	2714100	2962800	3919200	3439500	3171400	9129900	9115100	9469500	204830000	193120000	191430000	237700000	268830000	240430000	42396000	46196000
P13647|K2C5_HUMAN	Keratin, type II cytoskeletal 5 OS=Homo sapiens	KRT5	P13647|K2C5_HUMAN;CON__sp|P13647|K2C5_HUMAN;O95678|K2C75_HUMAN;CON__sp|O95678|K2C75_HUMAN	P13647|K2C5_HUMAN;CON__sp|P13647|K2C5_HUMAN	Keratin, type II cytoskeletal 5 OS=Homo sapiens GN=KRT5 PE=1 SV=3;	4	10	26.6	62.378	590	0	157.61	3	3	0	3	3	3		+	289160000	9327700	45	383730	226590	243250	2263700	1002700	2422100	69098	58784	31267	63906	50453	141500	643260	532680	497190	343540	194950	159020	11724000	9202300	9360300	34101000	24678000	37690000	1587600	1373100
P35527|K1C9_HUMAN	Keratin, type I cytoskeletal 9 OS=Homo sapiens	KRT9	P35527|K1C9_HUMAN;CON__sp|P35527|K1C9_HUMAN	P35527|K1C9_HUMAN;CON__sp|P35527|K1C9_HUMAN	Keratin, type I cytoskeletal 9 OS=Homo sapiens GN=KRT9 PE=1 SV=3;	2	38	71.7	62.064	623	0	323.31	3	3	3	3	3	3		+	3991300000	153510000	381	5052200	4045500	3806600	841360	1415200	771230	891610	857300	668380	2501400	2628800	3333500	34614000	31839000	35421000	8255700	9219300	7349700	119920000	113620000	125940000	20511000	23893000	19935000	23212000	26568000
P35908|K22E_HUMAN	Keratin, type II cytoskeletal 2 epidermal OS=Homo sapiens	KRT2	P35908|K22E_HUMAN;CON__sp|P35908|K22E_HUMAN	P35908|K22E_HUMAN;CON__sp|P35908|K22E_HUMAN	Keratin, type II cytoskeletal 2 epidermal OS=Homo sapiens GN=KRT2 PE=1 SV=2;	2	28	60.4	65.432	639	0	323.31	3	3	3	3	3	3		+	1745500000	43637000	267	4311800	4208800	3594400	3862700	3403400	3610600	357160	739470	787090	1391400	1716700	1795000	2566600	2009900	2488400	2048100	2173800	2571400	148500000	161390000	175220000	84439000	82817000	84867000	18694000	26906000
[truncated: 46 more columns]

## Sheet: figures
Hierarchical clustering
non-normalized iBAQ intensities						iTop3 intensities, using median normalized top3 peptide intensities						MaxQuant normalized protein intensities, iLFQ
						Representations of Students T-tests
						iTop3 intensities						iLFQ intensities

## Sheet: Protocol stats
Statistical validation of expression differences
- All MS data were processed by MaxQuant with matching between runs of the same sample type, but not between different types, in order to avoid over-interpretation.
- Protein identifications considered as contaminations (foreign proteins such as trypsin or BSA and keratins) as well as proteins identified only by site (considered by MaxQuant developers as very likely false positives) were removed for statistical validation.
- Individual peptide feature intensities were median normalized.
- Missing peptide intensity values within sample replicates were imputed when there was at least one intensity measured (downshift of 1.8 S.D. with a width of 0.3 S.D.).
- The intensities of the three most intense peptides were summed to the iTop3 protein group intensity.
- Imputation of missing protein group LFQ was performed in the same way as was done on the peptide level (= iLFQ).
- Before Student's T-test, missing protein intensities in a group were replaced by imputing values from the very low end of intensity distribution (downshift 2.1 S.D., width of 0.3 S.D.). A permutation based FDR (=1%) procedure was used to correct for multiple testing between sample groups on iLFQ and iTop3 intensities.
- The imputed values allowed for the calculation of p-values (expressed as -LOG) and q-values. The test differences (Δ) were then calculated on the effective median intensities. The Δ should be at least 1 to be considered as significant.
- If a protein group test resulted in a significant outcome, this is marked by a "+" or "-" sign in column(s) marked with "Significant" depending on sign of the difference. E.g., if A is significantly lower expressed than B, the test difference of A vs B is negative, therefore the sign is a "-".
- The given median group intensities are log2 transformed intensities, therefore the test differences are LOG2-fold changes. The corresponding ratio can be calculated by 2^Δ.
- The calculated p- and q-values for proteins, where an intensity was missing completely in one of the condition, are actually meaningless.
