# Supplementary material for: Ribonuclease inhibitor and angiogenin system regulates cell type–specific global translation
Source: Sci Adv. 2024 May 31;10(22):eadl0320. doi: 10.1126/sciadv.adl0320 (PMC11141627; doi:10.1126/sciadv.adl0320)
Supplement: Supplementary file 2 — Tables S1 to S6 [file sciadv.adl0320_tables_s1_to_s6.zip › adl0320_table_s4.xlsx]

## Sheet: proteinGroups_cleaned
Leading razor protein	Description	GN	Protein IDs	Majority protein IDs	Fasta headers	Number of proteins	Peptides	Razor + unique peptides	Sequence coverage [%]	Mol. weight [kDa]	Sequence length	Q-value	Score	#MS2 type 293T KO	#MS2 type 293T WT	Intensity	iBAQ	MS/MS count	iBAQ 293T_KO_i01	iBAQ 293T_KO_i02	iBAQ 293T_KO_i03	iBAQ 293T_KO2_i01	iBAQ 293T_KO2_i02	iBAQ 293T_KO2_i03	iBAQ 293T_KO3_i01	iBAQ 293T_KO3_i02	iBAQ 293T_KO3_i03	iBAQ 293T_WT_i01	iBAQ 293T_WT_i02	iBAQ 293T_WT_i03	iBAQ 293T_WT2_i01	iBAQ 293T_WT2_i02	iBAQ 293T_WT2_i03	iBAQ 293T_WT3_i01	iBAQ 293T_WT3_i02	iBAQ 293T_WT3_i03	LFQ 293T_KO_i01	LFQ 293T_KO_i02	LFQ 293T_KO_i03	LFQ 293T_KO2_i01	LFQ 293T_KO2_i02	LFQ 293T_KO2_i03	LFQ 293T_KO3_i01	LFQ 293T_KO3_i02	LFQ 293T_KO3_i03	LFQ 293T_WT_i01	LFQ 293T_WT_i02	LFQ 293T_WT_i03	LFQ 293T_WT2_i01
sp|A1XBS5-3|FA92A_HUMAN	Isoform 3 of Protein FAM92A OS=Homo sapiens	FAM92A	sp|A1XBS5-3|FA92A_HUMAN;sp|A1XBS5|FA92A_HUMAN;sp|A1XBS5-2|FA92A_HUMAN;sp|A1XBS5-4|FA92A_HUMAN;sp|A1XBS5-5|FA92A_HUMAN	sp|A1XBS5-3|FA92A_HUMAN;sp|A1XBS5|FA92A_HUMAN;sp|A1XBS5-2|FA92A_HUMAN;sp|A1XBS5-4|FA92A_HUMAN	Isoform 3 of Protein FAM92A OS=Homo sapiens GN=FAM92A;Protein FAM92A OS=Homo sapiens GN=FAM92A PE=1 SV=2;Isoform 2 of Protein FAM92A OS=Homo sapiens GN=FAM92A;Isoform 4 of Protein FAM92A OS=Homo sapiens GN=FAM92A	5	7	7	36.9	31.123	271	0	60.916	0	9	382730000	29441000	41	0	0	0	0	0	0	0	0	0	2116100	3965000	2456300	3466900	4334600	3149200	2968200	3129400	3855000	0	0	0	0	0	0	0	0	0	7869300	11340000	9717900	29775000
sp|A2NJV5|KV229_HUMAN	Immunoglobulin kappa variable 2-29 OS=Homo sapiens	IGKV2-29	sp|A2NJV5|KV229_HUMAN;sp|A0A0A0MRZ7|KVD26_HUMAN;sp|A0A075B6S2|KVD29_HUMAN;sp|P06310|KV230_HUMAN;sp|P01615|KVD28_HUMAN;sp|A0A075B6S6|KVD30_HUMAN;sp|A0A075B6P5|KV228_HUMAN;sp|P01614|KVD40_HUMAN;sp|A0A087WW87|KV240_HUMAN	sp|A2NJV5|KV229_HUMAN;sp|A0A0A0MRZ7|KVD26_HUMAN;sp|A0A075B6S2|KVD29_HUMAN;sp|P06310|KV230_HUMAN;sp|P01615|KVD28_HUMAN;sp|A0A075B6S6|KVD30_HUMAN;sp|A0A075B6P5|KV228_HUMAN;sp|P01614|KVD40_HUMAN;sp|A0A087WW87|KV240_HUMAN	Immunoglobulin kappa variable 2-29 OS=Homo sapiens GN=IGKV2-29 PE=3 SV=2;Immunoglobulin kappa variable 2D-26 OS=Homo sapiens GN=IGKV2D-26 PE=3 SV=1;Immunoglobulin kappa variable 2D-29 OS=Homo sapiens GN=IGKV2D-29 PE=3 SV=1;Immunoglobulin kappa variable 2-3	9	2	2	16.7	13.085	120	0	18.529	7	9	422010000	84403000	19	4582800	2109600	2334400	5660800	5909200	5018200	5844800	4241900	5034000	6902100	4717700	4331100	5135100	4424600	4609900	4578100	3780600	5187600	16716000	15291000	15630000	16331000	19227000	19668000	20366000	23196000	16061000	12105000	8435700	7794200	23487000
sp|O00148-3|DX39A_HUMAN	Isoform 3 of ATP-dependent RNA helicase DDX39A OS=Homo sapiens	DDX39A	sp|O00148-3|DX39A_HUMAN;sp|O00148-2|DX39A_HUMAN;sp|O00148|DX39A_HUMAN;sp|Q13838|DX39B_HUMAN;sp|Q13838-2|DX39B_HUMAN	sp|O00148-3|DX39A_HUMAN;sp|O00148-2|DX39A_HUMAN;sp|O00148|DX39A_HUMAN;sp|Q13838|DX39B_HUMAN;sp|Q13838-2|DX39B_HUMAN	Isoform 3 of ATP-dependent RNA helicase DDX39A OS=Homo sapiens GN=DDX39A;Isoform 2 of ATP-dependent RNA helicase DDX39A OS=Homo sapiens GN=DDX39A;ATP-dependent RNA helicase DDX39A OS=Homo sapiens GN=DDX39A PE=1 SV=2;Spliceosome RNA helicase DDX39B OS=Homo	5	2	2	14.6	30.488	267	0	14.026	0	4	42411000	3534200	4	0	0	0	0	0	0	0	0	0	0	588870	378230	153460	0	0	732690	970360	710620	0	0	0	0	0	0	0	0	0	0	1714300	1235900	1264700
sp|O00159-2|MYO1C_HUMAN	Isoform 2 of Unconventional myosin-Ic OS=Homo sapiens	MYO1C	sp|O00159-2|MYO1C_HUMAN;sp|O00159-3|MYO1C_HUMAN;sp|O00159|MYO1C_HUMAN	sp|O00159-2|MYO1C_HUMAN;sp|O00159-3|MYO1C_HUMAN;sp|O00159|MYO1C_HUMAN	Isoform 2 of Unconventional myosin-Ic OS=Homo sapiens GN=MYO1C;Isoform 3 of Unconventional myosin-Ic OS=Homo sapiens GN=MYO1C;Unconventional myosin-Ic OS=Homo sapiens GN=MYO1C PE=1 SV=4	3	60	60	58.4	117.91	1028	0	323.31	9	9	8346100000	154560000	351	159530	190560	215570	301980	169970	228290	244360	213010	210290	35387000	26040000	35178000	3074000	3008700	2732700	15725000	15389000	16089000	9878600	16084000	14633000	18576000	8952500	14724000	17584000	13315000	12389000	501280000	411250000	432460000	108680000
sp|O00161|SNP23_HUMAN	Synaptosomal-associated protein 23 OS=Homo sapiens	SNAP23	sp|O00161|SNP23_HUMAN;sp|O00161-2|SNP23_HUMAN	sp|O00161|SNP23_HUMAN	Synaptosomal-associated protein 23 OS=Homo sapiens GN=SNAP23 PE=1 SV=1	2	3	3	26.5	23.354	211	0	45.743	0	5	129570000	10798000	8	0	0	0	0	0	0	0	0	0	2907900	3509800	2606700	0	0	0	0	1000200	773080	0	0	0	0	0	0	0	0	0	7831600	7305300	9189100	0
sp|O00203-3|AP3B1_HUMAN	Isoform 2 of AP-3 complex subunit beta-1 OS=Homo sapiens	AP3B1	sp|O00203-3|AP3B1_HUMAN;sp|O00203|AP3B1_HUMAN	sp|O00203-3|AP3B1_HUMAN;sp|O00203|AP3B1_HUMAN	Isoform 2 of AP-3 complex subunit beta-1 OS=Homo sapiens GN=AP3B1;AP-3 complex subunit beta-1 OS=Homo sapiens GN=AP3B1 PE=1 SV=3	2	4	4	5	116.19	1045	0	35.36	3	7	229790000	4103500	13	98362	39839	14474	14565	8582.7	8387.8	9585.3	0	0	288020	476360	600890	201890	289320	175060	550770	659080	668270	30107000	13300000	4512600	1817000	1258300	1431200	1514200	0	0	3493900	2093100	2930900	3596200
sp|O00231|PSD11_HUMAN	26S proteasome non-ATPase regulatory subunit 11 OS=Homo sapiens	PSMD11	sp|O00231|PSD11_HUMAN;sp|O00231-2|PSD11_HUMAN	sp|O00231|PSD11_HUMAN;sp|O00231-2|PSD11_HUMAN	26S proteasome non-ATPase regulatory subunit 11 OS=Homo sapiens GN=PSMD11 PE=1 SV=3;Isoform 2 of 26S proteasome non-ATPase regulatory subunit 11 OS=Homo sapiens GN=PSMD11	2	3	3	8.1	47.463	422	0	16.604	1	6	28408000	1052100	5	71142	0	0	0	0	0	0	0	0	169040	109350	217480	0	0	0	129740	209160	146220	0	0	0	0	0	0	0	0	0	1253300	826640	1654600	0
sp|O00264|PGRC1_HUMAN	Membrane-associated progesterone receptor component 1 OS=Homo sapiens	PGRMC1	sp|O00264|PGRC1_HUMAN;sp|O00264-2|PGRC1_HUMAN	sp|O00264|PGRC1_HUMAN;sp|O00264-2|PGRC1_HUMAN	Membrane-associated progesterone receptor component 1 OS=Homo sapiens GN=PGRMC1 PE=1 SV=3;Isoform 2 of Membrane-associated progesterone receptor component 1 OS=Homo sapiens GN=PGRMC1	2	4	4	51.3	21.671	195	0	75.648	0	5	99497000	12437000	6	0	0	0	0	0	0	0	0	0	1738400	411480	1442300	0	0	0	3410300	2621400	2813300	0	0	0	0	0	0	0	0	0	3221500	3362900	4549800	0
sp|O00410|IPO5_HUMAN	Importin-5 OS=Homo sapiens	IPO5	sp|O00410|IPO5_HUMAN;sp|O00410-3|IPO5_HUMAN;sp|O00410-2|IPO5_HUMAN	sp|O00410|IPO5_HUMAN;sp|O00410-3|IPO5_HUMAN;sp|O00410-2|IPO5_HUMAN	Importin-5 OS=Homo sapiens GN=IPO5 PE=1 SV=4;Isoform 3 of Importin-5 OS=Homo sapiens GN=IPO5;Isoform 2 of Importin-5 OS=Homo sapiens GN=IPO5	3	20	20	26.4	123.63	1097	0	176.81	9	9	574930000	10848000	81	1630800	1125800	1476200	977600	481960	598150	196140	152550	185420	555060	611010	701920	144170	210640	147160	623460	672810	356890	44550000	47384000	67163000	34851000	27169000	29858000	17701000	13423000	17377000	15367000	13101000	11542000	8835000
sp|O00422|SAP18_HUMAN	Histone deacetylase complex subunit SAP18 OS=Homo sapiens	SAP18	sp|O00422|SAP18_HUMAN	sp|O00422|SAP18_HUMAN	Histone deacetylase complex subunit SAP18 OS=Homo sapiens GN=SAP18 PE=1 SV=1	1	6	6	56.9	17.561	153	0	76.369	0	9	656990000	54749000	33	0	0	0	0	0	0	0	0	0	1340400	2089800	1193200	3863700	2516000	2883500	14758000	11831000	14274000	0	0	0	0	0	0	0	0	0	7758600	7983000	6834800	35101000
sp|O00425|IF2B3_HUMAN	Insulin-like growth factor 2 mRNA-binding protein 3 OS=Homo sapiens	IGF2BP3	sp|O00425|IF2B3_HUMAN;sp|O00425-2|IF2B3_HUMAN	sp|O00425|IF2B3_HUMAN	Insulin-like growth factor 2 mRNA-binding protein 3 OS=Homo sapiens GN=IGF2BP3 PE=1 SV=2	2	7	6	18.3	63.704	579	0	66.49	0	9	135950000	4687800	18	0	0	0	0	0	0	0	0	0	234680	230780	453900	331860	188100	155010	879670	1045700	1168100	0	0	0	0	0	0	0	0	0	1849300	1441600	6224900	4280000
sp|O00470|MEIS1_HUMAN	Homeobox protein Meis1 OS=Homo sapiens	MEIS1	sp|O00470|MEIS1_HUMAN;sp|O00470-2|MEIS1_HUMAN;sp|O14770-6|MEIS2_HUMAN;sp|A6NDR6|ME3L1_HUMAN;sp|Q99687-3|MEIS3_HUMAN;sp|Q99687|MEIS3_HUMAN;sp|Q99687-2|MEIS3_HUMAN;sp|A8K0S8|ME3L2_HUMAN	sp|O00470|MEIS1_HUMAN;sp|O00470-2|MEIS1_HUMAN;sp|O14770-6|MEIS2_HUMAN	Homeobox protein Meis1 OS=Homo sapiens GN=MEIS1 PE=1 SV=1;Isoform 2 of Homeobox protein Meis1 OS=Homo sapiens GN=MEIS1;Isoform 6 of Homeobox protein Meis2 OS=Homo sapiens GN=MEIS2	8	8	8	33.6	43.016	390	0	87.675	0	6	290610000	17095000	17	0	0	0	0	0	0	0	0	0	295830	443690	160730	385460	0	183790	5390500	4927600	5307400	0	0	0	0	0	0	0	0	0	2596000	3783700	1447400	4697200
sp|O00479|HMGN4_HUMAN	High mobility group nucleosome-binding domain-containing protein 4 OS=Homo sapiens	HMGN4	sp|O00479|HMGN4_HUMAN	sp|O00479|HMGN4_HUMAN	High mobility group nucleosome-binding domain-containing protein 4 OS=Homo sapiens GN=HMGN4 PE=1 SV=3	1	3	3	37.8	9.5388	90	0	111.53	0	5	118150000	29539000	11	0	0	0	0	0	0	0	0	0	0	0	0	2876200	3662300	1327000	6211500	8286300	7175200	0	0	0	0	0	0	0	0	0	0	0	0	5046200
sp|O00541-2|PESC_HUMAN	Isoform 2 of Pescadillo homolog OS=Homo sapiens	PES1	sp|O00541-2|PESC_HUMAN;sp|O00541|PESC_HUMAN	sp|O00541-2|PESC_HUMAN;sp|O00541|PESC_HUMAN	Isoform 2 of Pescadillo homolog OS=Homo sapiens GN=PES1;Pescadillo homolog OS=Homo sapiens GN=PES1 PE=1 SV=1	2	7	7	14.2	67.455	583	0	73.487	1	6	210910000	7272800	21	0	0	0	0	0	0	0	0	0	0	0	0	171600	240890	310180	2207400	2453100	1889600	0	0	0	0	0	0	0	0	0	0	0	0	8845300
sp|O00566|MPP10_HUMAN	U3 small nucleolar ribonucleoprotein protein MPP10 OS=Homo sapiens	MPHOSPH10	sp|O00566|MPP10_HUMAN	sp|O00566|MPP10_HUMAN	U3 small nucleolar ribonucleoprotein protein MPP10 OS=Homo sapiens GN=MPHOSPH10 PE=1 SV=2	1	6	6	13.8	78.863	681	0	59.028	0	3	115090000	4262600	6	0	0	0	0	0	0	0	0	0	0	0	0	212500	104250	139530	1183900	936970	1685400	0	0	0	0	0	0	0	0	0	0	0	0	6657600
sp|O00567|NOP56_HUMAN	Nucleolar protein 56 OS=Homo sapiens	NOP56	sp|O00567|NOP56_HUMAN	sp|O00567|NOP56_HUMAN	Nucleolar protein 56 OS=Homo sapiens GN=NOP56 PE=1 SV=4	1	19	19	43.4	66.049	594	0	275.29	3	6	1386300000	44718000	77	56515	0	0	0	0	61232	186010	277710	209220	0	86469	70954	3243400	2838800	2973400	10771000	13036000	10907000	1337100	0	0	0	0	2062100	3863800	8339700	6689700	0	0	561660	31650000
sp|O00571-2|DDX3X_HUMAN	Isoform 2 of ATP-dependent RNA helicase DDX3X OS=Homo sapiens	DDX3X	sp|O00571-2|DDX3X_HUMAN;sp|O00571|DDX3X_HUMAN;sp|O15523-2|DDX3Y_HUMAN;sp|O15523|DDX3Y_HUMAN;sp|O15523-3|DDX3Y_HUMAN;sp|Q9NQI0-3|DDX4_HUMAN;sp|Q9NQI0-2|DDX4_HUMAN;sp|Q9NQI0-4|DDX4_HUMAN;sp|Q9NQI0|DDX4_HUMAN	sp|O00571-2|DDX3X_HUMAN;sp|O00571|DDX3X_HUMAN;sp|O15523-2|DDX3Y_HUMAN;sp|O15523|DDX3Y_HUMAN	Isoform 2 of ATP-dependent RNA helicase DDX3X OS=Homo sapiens GN=DDX3X;ATP-dependent RNA helicase DDX3X OS=Homo sapiens GN=DDX3X PE=1 SV=3;Isoform 2 of ATP-dependent RNA helicase DDX3Y OS=Homo sapiens GN=DDX3Y;ATP-dependent RNA helicase DDX3Y OS=Homo sapie	9	18	17	36.2	71.354	646	0	201.53	9	9	964410000	25379000	84	262370	241800	572330	190180	352700	255510	190700	234490	86785	1391600	1235800	1480600	1004100	1034500	743940	5533500	4889000	5679300	11592000	12225000	21885000	11598000	13646000	11891000	18811000	14346000	6861200	10194000	11461000	14591000	20814000
sp|O14579-3|COPE_HUMAN	Isoform 3 of Coatomer subunit epsilon OS=Homo sapiens	COPE	sp|O14579-3|COPE_HUMAN;sp|O14579|COPE_HUMAN;sp|O14579-2|COPE_HUMAN	sp|O14579-3|COPE_HUMAN;sp|O14579|COPE_HUMAN;sp|O14579-2|COPE_HUMAN	Isoform 3 of Coatomer subunit epsilon OS=Homo sapiens GN=COPE;Coatomer subunit epsilon OS=Homo sapiens GN=COPE PE=1 SV=3;Isoform 2 of Coatomer subunit epsilon OS=Homo sapiens GN=COPE	3	2	2	18.8	28.772	256	0	26.302	2	5	55903000	6987900	8	310080	115860	0	253490	354940	210150	0	118660	0	1364200	1306700	561660	452350	0	206360	526830	632290	574270	1649500	1382500	0	2089100	2834500	2134800	0	1048200	0	1860900	1601300	1641800	1919000
sp|O14639-4|ABLM1_HUMAN	Isoform 4 of Actin-binding LIM protein 1 OS=Homo sapiens	ABLIM1	sp|O14639-4|ABLM1_HUMAN;sp|O14639-3|ABLM1_HUMAN;sp|O14639-5|ABLM1_HUMAN;sp|O14639-2|ABLM1_HUMAN;sp|O14639-6|ABLM1_HUMAN;sp|O14639|ABLM1_HUMAN	sp|O14639-4|ABLM1_HUMAN;sp|O14639-3|ABLM1_HUMAN;sp|O14639-5|ABLM1_HUMAN;sp|O14639-2|ABLM1_HUMAN;sp|O14639-6|ABLM1_HUMAN;sp|O14639|ABLM1_HUMAN	Isoform 4 of Actin-binding LIM protein 1 OS=Homo sapiens GN=ABLIM1;Isoform 3 of Actin-binding LIM protein 1 OS=Homo sapiens GN=ABLIM1;Isoform 5 of Actin-binding LIM protein 1 OS=Homo sapiens GN=ABLIM1;Isoform 2 of Actin-binding LIM protein 1 OS=Homo sapien	6	4	4	14.5	46.086	401	0	23.418	0	3	106160000	4246400	6	0	0	0	0	0	0	0	0	0	1407100	1443500	1287700	0	0	0	0	108090	0	0	0	0	0	0	0	0	0	0	9732300	9812200	6348100	0
sp|O14654|IRS4_HUMAN	Insulin receptor substrate 4 OS=Homo sapiens	IRS4	sp|O14654|IRS4_HUMAN	sp|O14654|IRS4_HUMAN	Insulin receptor substrate 4 OS=Homo sapiens GN=IRS4 PE=1 SV=1	1	20	20	31.5	133.77	1257	0	307.21	0	9	943760000	17477000	75	0	0	0	0	0	0	0	0	0	2965900	2948600	3035200	723550	565440	703880	2181600	2302600	2050200	0	0	0	0	0	0	0	0	0	36123000	40520000	39152000	27817000
sp|O14686|KMT2D_HUMAN	Histone-lysine N-methyltransferase 2D OS=Homo sapiens	KMT2D	sp|O14686|KMT2D_HUMAN;sp|O14686-3|KMT2D_HUMAN	sp|O14686|KMT2D_HUMAN;sp|O14686-3|KMT2D_HUMAN	Histone-lysine N-methyltransferase 2D OS=Homo sapiens GN=KMT2D PE=1 SV=2;Isoform 3 of Histone-lysine N-methyltransferase 2D OS=Homo sapiens GN=KMT2D	2	38	38	12.8	593.38	5537	0	323.31	0	9	1443500000	8441700	94	0	0	0	0	0	0	0	0	0	137520	72025	167450	174700	146020	123320	2313200	2633700	2673700	0	0	0	0	0	0	0	0	0	6481200	6809100	8023300	22324000
sp|O14818-2|PSA7_HUMAN	Isoform 2 of Proteasome subunit alpha type-7 OS=Homo sapiens	PSMA7	sp|O14818-2|PSA7_HUMAN;sp|Q8TAA3-2|PSA7L_HUMAN;sp|O14818|PSA7_HUMAN;sp|Q8TAA3-5|PSA7L_HUMAN;sp|Q8TAA3|PSA7L_HUMAN;sp|O14818-4|PSA7_HUMAN	sp|O14818-2|PSA7_HUMAN;sp|Q8TAA3-2|PSA7L_HUMAN;sp|O14818|PSA7_HUMAN;sp|Q8TAA3-5|PSA7L_HUMAN;sp|Q8TAA3|PSA7L_HUMAN	Isoform 2 of Proteasome subunit alpha type-7 OS=Homo sapiens GN=PSMA7;Isoform 2 of Proteasome subunit alpha type-7-like OS=Homo sapiens GN=PSMA8;Proteasome subunit alpha type-7 OS=Homo sapiens GN=PSMA7 PE=1 SV=1;Isoform 3 of Proteasome subunit alpha type-7	6	3	3	21.9	20.193	178	0	22.957	0	3	81049000	7368100	7	0	0	0	0	0	0	0	0	0	1897200	2163100	1926700	0	0	0	344700	499210	537160	0	0	0	0	0	0	0	0	0	5815500	4691200	4133400	0
sp|O14827|RGRF2_HUMAN	Ras-specific guanine nucleotide-releasing factor 2 OS=Homo sapiens	RASGRF2	sp|O14827|RGRF2_HUMAN	sp|O14827|RGRF2_HUMAN	Ras-specific guanine nucleotide-releasing factor 2 OS=Homo sapiens GN=RASGRF2 PE=1 SV=2	1	2	2	1.6	140.76	1237	0.0066372	10.673	0	2	306900000	5480300	2	0	0	0	0	0	0	0	0	0	1050000	1165800	985210	0	62953	75476	390690	1075900	674290	0	0	0	0	0	0	0	0	0	9303700	10966000	15902000	0
sp|O14974|MYPT1_HUMAN	Protein phosphatase 1 regulatory subunit 12A OS=Homo sapiens	PPP1R12A	sp|O14974|MYPT1_HUMAN;sp|O14974-5|MYPT1_HUMAN;sp|O14974-4|MYPT1_HUMAN;sp|O14974-3|MYPT1_HUMAN;sp|O14974-2|MYPT1_HUMAN;sp|O60237-4|MYPT2_HUMAN;sp|O60237|MYPT2_HUMAN	sp|O14974|MYPT1_HUMAN;sp|O14974-5|MYPT1_HUMAN;sp|O14974-4|MYPT1_HUMAN;sp|O14974-3|MYPT1_HUMAN;sp|O14974-2|MYPT1_HUMAN	Protein phosphatase 1 regulatory subunit 12A OS=Homo sapiens GN=PPP1R12A PE=1 SV=1;Isoform 5 of Protein phosphatase 1 regulatory subunit 12A OS=Homo sapiens GN=PPP1R12A;Isoform 4 of Protein phosphatase 1 regulatory subunit 12A OS=Homo sapiens GN=PPP1R12A;I	7	45	45	45	115.28	1030	0	323.31	9	9	6675600000	145120000	283	1666300	1204400	1310000	2725200	2567400	1853800	2604000	2532400	2322100	22871000	26606000	24639000	4056500	4244100	4425900	11559000	14502000	13433000	109070000	98109000	99952000	135890000	130140000	134430000	145470000	125650000	127410000	230110000	242240000	238000000	131140000
sp|O14979-3|HNRDL_HUMAN	Isoform 3 of Heterogeneous nuclear ribonucleoprotein D-like OS=Homo sapiens	HNRNPDL	sp|O14979-3|HNRDL_HUMAN;sp|O14979-2|HNRDL_HUMAN	sp|O14979-3|HNRDL_HUMAN;sp|O14979-2|HNRDL_HUMAN	Isoform 3 of Heterogeneous nuclear ribonucleoprotein D-like OS=Homo sapiens GN=HNRNPDL;Isoform 2 of Heterogeneous nuclear ribonucleoprotein D-like OS=Homo sapiens GN=HNRNPDL	2	13	12	64.3	27.191	244	0	212.53	0	8	1860200000	116270000	51	0	0	0	0	0	0	0	0	0	1601000	798470	1093000	4385900	5157600	5068500	33559000	32001000	32601000	0	0	0	0	0	0	0	0	0	8601900	5899200	6448400	51465000
sp|O14980|XPO1_HUMAN	Exportin-1 OS=Homo sapiens	XPO1	sp|O14980|XPO1_HUMAN	sp|O14980|XPO1_HUMAN	Exportin-1 OS=Homo sapiens GN=XPO1 PE=1 SV=1	1	5	5	8.5	123.38	1071	0	71.697	6	7	152090000	2869600	30	359880	469670	227080	180440	98658	137360	0	12390	11327	152790	212440	231980	21427	52658	27223	238570	161710	273960	18347000	19420000	20973000	5415400	4592700	5083000	0	1174900	1186300	2455600	2597900	4122300	2114700
sp|O15020|SPTN2_HUMAN	Spectrin beta chain, non-erythrocytic 2 OS=Homo sapiens	SPTBN2	sp|O15020|SPTN2_HUMAN;sp|O15020-2|SPTN2_HUMAN	sp|O15020|SPTN2_HUMAN;sp|O15020-2|SPTN2_HUMAN	Spectrin beta chain, non-erythrocytic 2 OS=Homo sapiens GN=SPTBN2 PE=1 SV=3;Isoform 2 of Spectrin beta chain, non-erythrocytic 2 OS=Homo sapiens GN=SPTBN2	2	56	46	33.3	271.32	2390	0	323.31	0	9	2020200000	15783000	124	0	0	0	0	0	0	0	0	0	4334200	4338700	4427600	190110	49077	81489	654380	883380	824100	0	0	0	0	0	0	0	0	0	158080000	157990000	132480000	17381000
sp|O15042-2|SR140_HUMAN	Isoform 2 of U2 snRNP-associated SURP motif-containing protein OS=Homo sapiens	U2SURP	sp|O15042-2|SR140_HUMAN;sp|O15042|SR140_HUMAN;sp|O15042-3|SR140_HUMAN	sp|O15042-2|SR140_HUMAN;sp|O15042|SR140_HUMAN;sp|O15042-3|SR140_HUMAN	Isoform 2 of U2 snRNP-associated SURP motif-containing protein OS=Homo sapiens GN=U2SURP;U2 snRNP-associated SURP motif-containing protein OS=Homo sapiens GN=U2SURP PE=1 SV=2;Isoform 3 of U2 snRNP-associated SURP motif-containing protein OS=Homo sapiens GN	3	2	2	3.2	118.23	1028	0	15.523	1	3	112130000	2950900	4	0	0	0	0	0	176490	252070	262410	235830	674220	520320	0	129420	0	104080	0	210890	385150	0	0	0	0	0	6330000	9037800	8594200	8557200	7553700	5103900	0	0
sp|O15085|ARHGB_HUMAN	Rho guanine nucleotide exchange factor 11 OS=Homo sapiens	ARHGEF11	sp|O15085|ARHGB_HUMAN;sp|O15085-2|ARHGB_HUMAN	sp|O15085|ARHGB_HUMAN;sp|O15085-2|ARHGB_HUMAN	Rho guanine nucleotide exchange factor 11 OS=Homo sapiens GN=ARHGEF11 PE=1 SV=1;Isoform 2 of Rho guanine nucleotide exchange factor 11 OS=Homo sapiens GN=ARHGEF11	2	2	2	2.7	167.7	1522	0	19.508	0	3	18893000	273810	4	0	0	0	0	0	0	0	0	0	113620	125980	34217	0	0	0	0	0	0	0	0	0	0	0	0	0	0	0	1602800	1880400	1712400	0
sp|O15213|WDR46_HUMAN	WD repeat-containing protein 46 OS=Homo sapiens	WDR46	sp|O15213|WDR46_HUMAN	sp|O15213|WDR46_HUMAN	WD repeat-containing protein 46 OS=Homo sapiens GN=WDR46 PE=1 SV=3	1	4	4	16.7	68.07	610	0	43.845	0	4	164710000	5679700	6	0	0	0	0	0	0	0	0	0	0	0	0	0	0	141470	1616500	2037000	1884700	0	0	0	0	0	0	0	0	0	0	0	0	0
sp|O15347|HMGB3_HUMAN	High mobility group protein B3 OS=Homo sapiens	HMGB3	sp|O15347|HMGB3_HUMAN	sp|O15347|HMGB3_HUMAN	High mobility group protein B3 OS=Homo sapiens GN=HMGB3 PE=1 SV=4	1	3	3	22.5	22.98	200	0	19.945	0	3	66015000	11002000	4	0	0	0	0	0	0	0	0	0	0	0	0	0	0	0	3384800	3787300	3830300	0	0	0	0	0	0	0	0	0	0	0	0	0
sp|O15372|EIF3H_HUMAN	Eukaryotic translation initiation factor 3 subunit H OS=Homo sapiens	EIF3H	sp|O15372|EIF3H_HUMAN	sp|O15372|EIF3H_HUMAN	Eukaryotic translation initiation factor 3 subunit H OS=Homo sapiens GN=EIF3H PE=1 SV=1	1	2	2	8.8	39.93	352	0	46.897	0	3	35879000	1794000	4	0	0	0	0	0	0	0	0	0	468880	374640	376160	0	0	71425	227280	0	275570	0	0	0	0	0	0	0	0	0	2688600	2190300	2213400	0
sp|O15381-2|NVL_HUMAN	Isoform 2 of Nuclear valosin-containing protein-like OS=Homo sapiens	NVL	sp|O15381-2|NVL_HUMAN;sp|O15381|NVL_HUMAN;sp|O15381-3|NVL_HUMAN;sp|O15381-4|NVL_HUMAN;sp|O15381-5|NVL_HUMAN	sp|O15381-2|NVL_HUMAN;sp|O15381|NVL_HUMAN;sp|O15381-3|NVL_HUMAN;sp|O15381-4|NVL_HUMAN;sp|O15381-5|NVL_HUMAN	Isoform 2 of Nuclear valosin-containing protein-like OS=Homo sapiens GN=NVL;Nuclear valosin-containing protein-like OS=Homo sapiens GN=NVL PE=1 SV=1;Isoform 3 of Nuclear valosin-containing protein-like OS=Homo sapiens GN=NVL;Isoform 4 of Nuclear valosin-co	5	3	3	6.7	82.745	750	0	38.748	0	3	54631000	1365800	5	0	0	0	0	0	0	0	0	0	0	0	0	0	0	0	495090	419960	450710	0	0	0	0	0	0	0	0	0	0	0	0	0
sp|O15550|KDM6A_HUMAN	Lysine-specific demethylase 6A OS=Homo sapiens	KDM6A	sp|O15550|KDM6A_HUMAN;sp|O14607-5|UTY_HUMAN;sp|O14607-4|UTY_HUMAN;sp|O14607-3|UTY_HUMAN;sp|O14607|UTY_HUMAN;sp|O14607-2|UTY_HUMAN	sp|O15550|KDM6A_HUMAN	Lysine-specific demethylase 6A OS=Homo sapiens GN=KDM6A PE=1 SV=2	6	13	13	17.8	154.17	1401	0	213.79	0	3	352650000	6186800	26	0	0	0	0	0	0	0	0	0	0	0	0	0	0	0	2363300	1587900	2235600	0	0	0	0	0	0	0	0	0	0	0	0	0
sp|O43143|DHX15_HUMAN	Pre-mRNA-splicing factor ATP-dependent RNA helicase DHX15 OS=Homo sapiens	DHX15	sp|O43143|DHX15_HUMAN	sp|O43143|DHX15_HUMAN	Pre-mRNA-splicing factor ATP-dependent RNA helicase DHX15 OS=Homo sapiens GN=DHX15 PE=1 SV=2	1	10	10	14.7	90.932	795	0	98.628	2	6	263780000	6941500	25	45162	0	0	22470	20048	19319	20423	28091	26796	0	0	51737	808230	319190	370800	1747800	1639500	1821900	7461000	0	0	3412000	3287900	3715900	3693100	4220600	4450800	0	0	1177300	9970700
sp|O43175|SERA_HUMAN	D-3-phosphoglycerate dehydrogenase OS=Homo sapiens	PHGDH	sp|O43175|SERA_HUMAN	sp|O43175|SERA_HUMAN	D-3-phosphoglycerate dehydrogenase OS=Homo sapiens GN=PHGDH PE=1 SV=4	1	20	20	53.1	56.65	533	0	323.31	9	9	3233600000	146980000	190	10640000	9509100	6781500	5750300	5521800	4864100	1865200	2144200	1876100	11501000	11775000	15391000	5318000	4355300	4679500	14944000	15684000	14384000	164210000	139490000	150160000	122240000	122790000	129120000	56075000	54762000	56589000	78288000	89665000	84305000	89626000
sp|O43242|PSMD3_HUMAN	26S proteasome non-ATPase regulatory subunit 3 OS=Homo sapiens	PSMD3	sp|O43242|PSMD3_HUMAN;sp|O43242-2|PSMD3_HUMAN	sp|O43242|PSMD3_HUMAN	26S proteasome non-ATPase regulatory subunit 3 OS=Homo sapiens GN=PSMD3 PE=1 SV=2	2	3	3	9	60.977	534	0	19.219	1	3	36807000	1082600	6	24844	16170	0	0	0	0	0	0	0	149200	65633	480670	0	0	0	42252	244600	59191	1903300	1105600	0	0	0	0	0	0	0	1039000	1392700	2760100	0
sp|O43324-2|MCA3_HUMAN	Isoform 2 of Eukaryotic translation elongation factor 1 epsilon-1 OS=Homo sapiens	EEF1E1	sp|O43324-2|MCA3_HUMAN;sp|O43324|MCA3_HUMAN	sp|O43324-2|MCA3_HUMAN;sp|O43324|MCA3_HUMAN	Isoform 2 of Eukaryotic translation elongation factor 1 epsilon-1 OS=Homo sapiens GN=EEF1E1;Eukaryotic translation elongation factor 1 epsilon-1 OS=Homo sapiens GN=EEF1E1 PE=1 SV=1	2	2	2	28.8	15.548	139	0	18.416	4	4	55948000	6216500	9	1044800	0	0	196080	175680	168190	0	0	0	1137500	1015900	849450	208830	162060	142870	572760	542430	0	11361000	0	0	1676000	1609800	1594200	0	0	0	1695300	1211400	1124100	1412900
sp|O43390|HNRPR_HUMAN	Heterogeneous nuclear ribonucleoprotein R OS=Homo sapiens	HNRNPR	sp|O43390|HNRPR_HUMAN;sp|O43390-2|HNRPR_HUMAN;sp|O43390-4|HNRPR_HUMAN;sp|O43390-3|HNRPR_HUMAN	sp|O43390|HNRPR_HUMAN;sp|O43390-2|HNRPR_HUMAN;sp|O43390-4|HNRPR_HUMAN;sp|O43390-3|HNRPR_HUMAN	Heterogeneous nuclear ribonucleoprotein R OS=Homo sapiens GN=HNRNPR PE=1 SV=1;Isoform 2 of Heterogeneous nuclear ribonucleoprotein R OS=Homo sapiens GN=HNRNPR;Isoform 4 of Heterogeneous nuclear ribonucleoprotein R OS=Homo sapiens GN=HNRNPR;Isoform 3 of Het	4	25	25	49.9	70.942	633	0	323.31	5	9	2486500000	73132000	120	27941	0	43583	57904	72161	39224	43688	66014	0	1224400	1385900	1347400	4318800	4354000	4495300	17492000	21328000	16836000	1661400	0	1265100	1294000	1683900	1143500	1191100	1560400	0	9200800	10729000	10487000	109810000
sp|O43684-2|BUB3_HUMAN	Isoform 2 of Mitotic checkpoint protein BUB3 OS=Homo sapiens	BUB3	sp|O43684-2|BUB3_HUMAN;sp|O43684|BUB3_HUMAN	sp|O43684-2|BUB3_HUMAN;sp|O43684|BUB3_HUMAN	Isoform 2 of Mitotic checkpoint protein BUB3 OS=Homo sapiens GN=BUB3;Mitotic checkpoint protein BUB3 OS=Homo sapiens GN=BUB3 PE=1 SV=1	2	2	2	6.1	36.954	326	0.0011468	12.083	0	5	37634000	2508900	5	0	0	0	0	0	0	0	0	0	357860	371260	450710	0	75206	54418	464410	506060	228990	0	0	0	0	0	0	0	0	0	1047700	1797300	1425500	0
sp|O43707|ACTN4_HUMAN	Alpha-actinin-4 OS=Homo sapiens	ACTN4	sp|O43707|ACTN4_HUMAN;sp|O43707-2|ACTN4_HUMAN;sp|O43707-3|ACTN4_HUMAN;sp|P35609-2|ACTN2_HUMAN;sp|P35609|ACTN2_HUMAN;sp|Q08043|ACTN3_HUMAN	sp|O43707|ACTN4_HUMAN;sp|O43707-2|ACTN4_HUMAN	Alpha-actinin-4 OS=Homo sapiens GN=ACTN4 PE=1 SV=2;Isoform ACTN4ISO of Alpha-actinin-4 OS=Homo sapiens GN=ACTN4	6	22	22	35.8	104.85	911	0	247.23	0	9	1176900000	21399000	85	0	0	0	0	0	0	0	0	0	3765900	4444800	4244800	512350	581230	580280	2591400	2109300	2568500	0	0	0	0	0	0	0	0	0	50011000	53555000	50155000	26688000
sp|O43795-2|MYO1B_HUMAN	Isoform 2 of Unconventional myosin-Ib OS=Homo sapiens	MYO1B	sp|O43795-2|MYO1B_HUMAN;sp|O43795|MYO1B_HUMAN;sp|Q9UBC5|MYO1A_HUMAN	sp|O43795-2|MYO1B_HUMAN;sp|O43795|MYO1B_HUMAN	Isoform 2 of Unconventional myosin-Ib OS=Homo sapiens GN=MYO1B;Unconventional myosin-Ib OS=Homo sapiens GN=MYO1B PE=1 SV=3	3	39	39	45	124.95	1078	0	323.31	9	9	3761000000	62684000	199	138310	92205	102700	197110	189620	170080	197920	314580	263560	11703000	11611000	10842000	1149700	1583800	1084800	7950900	7889100	7203400	13710000	11244000	11000000	16164000	15732000	17245000	15786000	23262000	21256000	193020000	196660000	174940000	48230000
sp|O43818|U3IP2_HUMAN	U3 small nucleolar RNA-interacting protein 2 OS=Homo sapiens	RRP9	sp|O43818|U3IP2_HUMAN	sp|O43818|U3IP2_HUMAN	U3 small nucleolar RNA-interacting protein 2 OS=Homo sapiens GN=RRP9 PE=1 SV=1	1	9	9	20.2	51.84	475	0	80.325	0	3	174630000	7276100	13	0	0	0	0	0	0	0	0	0	28592	64139	97790	258590	319470	110790	2686800	1795300	1914600	0	0	0	0	0	0	0	0	0	0	0	5630600	0
sp|O43852-5|CALU_HUMAN	Isoform 5 of Calumenin OS=Homo sapiens	CALU	sp|O43852-5|CALU_HUMAN;sp|O43852|CALU_HUMAN;sp|O43852-3|CALU_HUMAN;sp|O43852-13|CALU_HUMAN;sp|O43852-14|CALU_HUMAN;sp|O43852-9|CALU_HUMAN;sp|O43852-15|CALU_HUMAN;sp|O43852-11|CALU_HUMAN;sp|O43852-10|CALU_HUMAN;sp|O43852-6|CALU_HUMAN;sp|O43852-2|CALU_HUMAN;sp|O43852-4|CALU_HUMAN	sp|O43852-5|CALU_HUMAN;sp|O43852|CALU_HUMAN;sp|O43852-3|CALU_HUMAN;sp|O43852-13|CALU_HUMAN;sp|O43852-14|CALU_HUMAN;sp|O43852-9|CALU_HUMAN;sp|O43852-15|CALU_HUMAN;sp|O43852-11|CALU_HUMAN;sp|O43852-10|CALU_HUMAN;sp|O43852-6|CALU_HUMAN;sp|O43852-2|CALU_HUMAN;sp|O43852-4|CALU_HUMAN	Isoform 5 of Calumenin OS=Homo sapiens GN=CALU;Calumenin OS=Homo sapiens GN=CALU PE=1 SV=2;Isoform 3 of Calumenin OS=Homo sapiens GN=CALU;Isoform 13 of Calumenin OS=Homo sapiens GN=CALU;Isoform 14 of Calumenin OS=Homo sapiens GN=CALU;Isoform 9 of Calumenin	12	2	2	14	26.891	229	0.0033595	10.901	0	2	48859000	4441800	1	0	0	0	0	0	0	0	0	0	1240400	816400	643110	112470	0	0	373400	460190	795760	0	0	0	0	0	0	0	0	0	4798800	0	1410300	0
sp|O60264|SMCA5_HUMAN	SWI/SNF-related matrix-associated actin-dependent regulator of chromatin subfamily A member 5 OS=Homo sapiens	SMARCA5	sp|O60264|SMCA5_HUMAN	sp|O60264|SMCA5_HUMAN	SWI/SNF-related matrix-associated actin-dependent regulator of chromatin subfamily A member 5 OS=Homo sapiens GN=SMARCA5 PE=1 SV=1	1	36	36	42.3	121.9	1052	0	323.31	1	9	2154400000	38472000	119	0	0	0	0	0	0	0	0	0	686340	351530	246050	1138600	1040600	1142400	10462000	11938000	11466000	0	0	0	0	0	0	0	0	0	15389000	8232400	6882200	51209000
sp|O60506|HNRPQ_HUMAN	Heterogeneous nuclear ribonucleoprotein Q OS=Homo sapiens	SYNCRIP	sp|O60506|HNRPQ_HUMAN;sp|O60506-3|HNRPQ_HUMAN;sp|O60506-2|HNRPQ_HUMAN;sp|O60506-4|HNRPQ_HUMAN;sp|O60506-5|HNRPQ_HUMAN	sp|O60506|HNRPQ_HUMAN;sp|O60506-3|HNRPQ_HUMAN;sp|O60506-2|HNRPQ_HUMAN;sp|O60506-4|HNRPQ_HUMAN;sp|O60506-5|HNRPQ_HUMAN	Heterogeneous nuclear ribonucleoprotein Q OS=Homo sapiens GN=SYNCRIP PE=1 SV=2;Isoform 3 of Heterogeneous nuclear ribonucleoprotein Q OS=Homo sapiens GN=SYNCRIP;Isoform 2 of Heterogeneous nuclear ribonucleoprotein Q OS=Homo sapiens GN=SYNCRIP;Isoform 4 of	5	20	15	39	69.602	623	0	195.71	0	8	801870000	25058000	50	0	0	0	0	0	0	0	0	0	829000	231520	206660	1084500	927940	1285000	7665600	6100500	6727700	0	0	0	0	0	0	0	0	0	7994700	1656300	1680700	24479000
sp|O60832|DKC1_HUMAN	H/ACA ribonucleoprotein complex subunit 4 OS=Homo sapiens	DKC1	sp|O60832|DKC1_HUMAN;sp|O60832-2|DKC1_HUMAN	sp|O60832|DKC1_HUMAN;sp|O60832-2|DKC1_HUMAN	H/ACA ribonucleoprotein complex subunit 4 OS=Homo sapiens GN=DKC1 PE=1 SV=3;Isoform 3 of H/ACA ribonucleoprotein complex subunit 4 OS=Homo sapiens GN=DKC1	2	8	8	22.6	57.673	514	0	89.997	0	6	257840000	8891000	17	0	0	0	0	0	0	0	0	0	0	0	42748	501250	387330	553240	2902100	2157600	2346700	0	0	0	0	0	0	0	0	0	0	0	1253100	11790000
sp|O60841|IF2P_HUMAN	Eukaryotic translation initiation factor 5B OS=Homo sapiens	EIF5B	sp|O60841|IF2P_HUMAN	sp|O60841|IF2P_HUMAN	Eukaryotic translation initiation factor 5B OS=Homo sapiens GN=EIF5B PE=1 SV=4	1	2	2	4.1	138.83	1220	0	27.45	0	3	67022000	1314200	5	0	0	0	0	0	0	0	0	0	96077	0	117620	0	0	0	139650	437660	523140	0	0	0	0	0	0	0	0	0	2683900	0	3184700	0
sp|O60884|DNJA2_HUMAN	DnaJ homolog subfamily A member 2 OS=Homo sapiens	DNAJA2	sp|O60884|DNJA2_HUMAN	sp|O60884|DNJA2_HUMAN	DnaJ homolog subfamily A member 2 OS=Homo sapiens GN=DNAJA2 PE=1 SV=1	1	3	3	13.3	45.745	412	0	46.943	3	9	122770000	6138700	18	93491	63893	97796	85558	106190	92634	0	0	0	1139000	585620	425390	271020	140740	0	799340	1042900	1195100	3108400	2278500	3161500	2205300	2975000	3119300	0	0	0	3472200	3116900	2908100	3115600
sp|O75083-3|WDR1_HUMAN	Isoform 2 of WD repeat-containing protein 1 OS=Homo sapiens	WDR1	sp|O75083-3|WDR1_HUMAN;sp|O75083|WDR1_HUMAN	sp|O75083-3|WDR1_HUMAN;sp|O75083|WDR1_HUMAN	Isoform 2 of WD repeat-containing protein 1 OS=Homo sapiens GN=WDR1;WD repeat-containing protein 1 OS=Homo sapiens GN=WDR1 PE=1 SV=4	2	2	2	9	50.693	466	0	13.056	0	1	44383000	2017400	2	0	0	0	0	0	0	0	0	0	0	0	1079800	0	0	0	778190	0	159420	0	0	0	0	0	0	0	0	0	0	0	6023600	0
sp|O75152|ZC11A_HUMAN	Zinc finger CCCH domain-containing protein 11A OS=Homo sapiens	ZC3H11A	sp|O75152|ZC11A_HUMAN	sp|O75152|ZC11A_HUMAN	Zinc finger CCCH domain-containing protein 11A OS=Homo sapiens GN=ZC3H11A PE=1 SV=3	1	2	2	4.3	89.13	810	0	15.369	0	3	20453000	498850	3	0	0	0	0	0	0	0	0	0	0	0	0	0	0	0	134920	220960	142960	0	0	0	0	0	0	0	0	0	0	0	0	0
sp|O75367-2|H2AY_HUMAN	Isoform 1 of Core histone macro-H2A.1 OS=Homo sapiens	H2AFY	sp|O75367-2|H2AY_HUMAN;sp|O75367-3|H2AY_HUMAN;sp|O75367|H2AY_HUMAN	sp|O75367-2|H2AY_HUMAN;sp|O75367-3|H2AY_HUMAN;sp|O75367|H2AY_HUMAN	Isoform 1 of Core histone macro-H2A.1 OS=Homo sapiens GN=H2AFY;Isoform 3 of Core histone macro-H2A.1 OS=Homo sapiens GN=H2AFY;Core histone macro-H2A.1 OS=Homo sapiens GN=H2AFY PE=1 SV=4	3	16	16	46.3	39.183	369	0	323.31	3	6	3049300000	190580000	96	0	0	59097	87399	0	0	2250400	2394500	2070100	168200	274020	176950	10553000	11967000	12908000	49771000	49758000	48144000	0	0	433220	464510	0	0	45238000	21972000	53643000	382600	372100	408530	63313000
sp|O75369-2|FLNB_HUMAN	Isoform 2 of Filamin-B OS=Homo sapiens	FLNB	sp|O75369-2|FLNB_HUMAN;sp|O75369-9|FLNB_HUMAN;sp|O75369|FLNB_HUMAN;sp|O75369-8|FLNB_HUMAN;sp|O75369-6|FLNB_HUMAN;sp|O75369-3|FLNB_HUMAN;sp|O75369-5|FLNB_HUMAN;sp|O75369-4|FLNB_HUMAN;sp|O75369-7|FLNB_HUMAN	sp|O75369-2|FLNB_HUMAN;sp|O75369-9|FLNB_HUMAN;sp|O75369|FLNB_HUMAN;sp|O75369-8|FLNB_HUMAN;sp|O75369-6|FLNB_HUMAN;sp|O75369-3|FLNB_HUMAN;sp|O75369-5|FLNB_HUMAN;sp|O75369-4|FLNB_HUMAN;sp|O75369-7|FLNB_HUMAN	Isoform 2 of Filamin-B OS=Homo sapiens GN=FLNB;Isoform 9 of Filamin-B OS=Homo sapiens GN=FLNB;Filamin-B OS=Homo sapiens GN=FLNB PE=1 SV=2;Isoform 8 of Filamin-B OS=Homo sapiens GN=FLNB;Isoform 6 of Filamin-B OS=Homo sapiens GN=FLNB;Isoform 3 of Filamin-B O	9	51	46	30.1	275.66	2578	0	323.31	1	9	2349100000	17531000	110	0	0	0	0	0	0	0	0	0	3781300	3326900	3810900	244250	312670	172310	1690300	1921500	2270800	0	0	0	0	0	0	0	0	0	125020000	140250000	141860000	12930000
sp|O75400-2|PR40A_HUMAN	Isoform 2 of Pre-mRNA-processing factor 40 homolog A OS=Homo sapiens	PRPF40A	sp|O75400-2|PR40A_HUMAN;sp|O75400-3|PR40A_HUMAN;sp|O75400|PR40A_HUMAN	sp|O75400-2|PR40A_HUMAN;sp|O75400-3|PR40A_HUMAN;sp|O75400|PR40A_HUMAN	Isoform 2 of Pre-mRNA-processing factor 40 homolog A OS=Homo sapiens GN=PRPF40A;Isoform 3 of Pre-mRNA-processing factor 40 homolog A OS=Homo sapiens GN=PRPF40A;Pre-mRNA-processing factor 40 homolog A OS=Homo sapiens GN=PRPF40A PE=1 SV=2	3	3	3	4.2	105.93	930	0	21.121	0	4	118200000	3581700	4	0	0	0	0	0	0	0	0	0	0	0	0	0	47473	116170	1077800	1046500	1293800	0	0	0	0	0	0	0	0	0	0	0	0	0
sp|O75427|LRCH4_HUMAN	Leucine-rich repeat and calponin homology domain-containing protein 4 OS=Homo sapiens	LRCH4	sp|O75427|LRCH4_HUMAN	sp|O75427|LRCH4_HUMAN	Leucine-rich repeat and calponin homology domain-containing protein 4 OS=Homo sapiens GN=LRCH4 PE=1 SV=2	1	2	2	5.1	73.449	683	0	21.078	0	2	24934000	804340	3	0	0	0	0	0	0	0	0	0	284780	244250	124040	0	0	0	0	151270	0	0	0	0	0	0	0	0	0	0	1775100	1897500	1486200	0
sp|O75431|MTX2_HUMAN	Metaxin-2 OS=Homo sapiens	MTX2	sp|O75431|MTX2_HUMAN;sp|O75431-2|MTX2_HUMAN	sp|O75431|MTX2_HUMAN;sp|O75431-2|MTX2_HUMAN	Metaxin-2 OS=Homo sapiens GN=MTX2 PE=1 SV=1;Isoform 2 of Metaxin-2 OS=Homo sapiens GN=MTX2	2	4	4	30.4	29.763	263	0	51.5	0	4	76149000	6922600	10	0	0	0	0	0	0	0	0	0	386320	141880	0	235430	180270	174180	923250	3429400	1451900	0	0	0	0	0	0	0	0	0	1721000	1203100	0	2436200
sp|O75475|PSIP1_HUMAN	PC4 and SFRS1-interacting protein OS=Homo sapiens	PSIP1	sp|O75475|PSIP1_HUMAN;sp|O75475-3|PSIP1_HUMAN;sp|O75475-2|PSIP1_HUMAN	sp|O75475|PSIP1_HUMAN;sp|O75475-3|PSIP1_HUMAN;sp|O75475-2|PSIP1_HUMAN	PC4 and SFRS1-interacting protein OS=Homo sapiens GN=PSIP1 PE=1 SV=1;Isoform 3 of PC4 and SFRS1-interacting protein OS=Homo sapiens GN=PSIP1;Isoform 2 of PC4 and SFRS1-interacting protein OS=Homo sapiens GN=PSIP1	3	13	13	40.6	60.103	530	0	138.39	0	5	549150000	18936000	32	0	0	0	0	0	0	0	0	0	0	0	0	1023800	834470	528920	5594800	5342000	5612400	0	0	0	0	0	0	0	0	0	0	0	0	21457000
sp|O75477|ERLN1_HUMAN	Erlin-1 OS=Homo sapiens	ERLIN1	sp|O75477|ERLN1_HUMAN	sp|O75477|ERLN1_HUMAN	Erlin-1 OS=Homo sapiens GN=ERLIN1 PE=1 SV=1	1	13	9	35	38.925	346	0	116.74	0	9	474220000	24959000	39	0	0	0	0	0	0	0	0	0	1588700	1616700	1757800	1217300	1312100	1081800	5491500	5907700	4985500	0	0	0	0	0	0	0	0	0	10804000	10835000	11730000	16709000
sp|O75487|GPC4_HUMAN	Glypican-4 OS=Homo sapiens	GPC4	sp|O75487|GPC4_HUMAN;sp|O75487-2|GPC4_HUMAN	sp|O75487|GPC4_HUMAN;sp|O75487-2|GPC4_HUMAN	Glypican-4 OS=Homo sapiens GN=GPC4 PE=1 SV=4;Isoform 2 of Glypican-4 OS=Homo sapiens GN=GPC4	2	6	6	16.5	62.411	556	0	100.61	0	8	313020000	13043000	25	0	0	0	0	0	0	0	0	0	2518000	2210500	2316500	381770	413250	400920	1700900	1412100	1688600	0	0	0	0	0	0	0	0	0	15452000	15358000	15310000	7162400
sp|O75494-5|SRS10_HUMAN	Isoform 5 of Serine/arginine-rich splicing factor 10 OS=Homo sapiens	SRSF10	sp|O75494-5|SRS10_HUMAN;sp|O75494-4|SRS10_HUMAN;sp|O75494-6|SRS10_HUMAN;sp|O75494-3|SRS10_HUMAN;sp|O75494-2|SRS10_HUMAN;sp|O75494|SRS10_HUMAN;sp|Q8WXF0|SRS12_HUMAN	sp|O75494-5|SRS10_HUMAN;sp|O75494-4|SRS10_HUMAN;sp|O75494-6|SRS10_HUMAN;sp|O75494-3|SRS10_HUMAN;sp|O75494-2|SRS10_HUMAN;sp|O75494|SRS10_HUMAN	Isoform 5 of Serine/arginine-rich splicing factor 10 OS=Homo sapiens GN=SRSF10;Isoform 4 of Serine/arginine-rich splicing factor 10 OS=Homo sapiens GN=SRSF10;Isoform 6 of Serine/arginine-rich splicing factor 10 OS=Homo sapiens GN=SRSF10;Isoform 3 of Serine	7	5	5	46.1	20.117	165	0	46.698	0	6	319090000	35454000	14	0	0	0	0	0	0	0	0	0	0	0	0	2033600	1461900	3866700	9218500	6961800	11912000	0	0	0	0	0	0	0	0	0	0	0	0	14389000
sp|O75531|BAF_HUMAN	Barrier-to-autointegration factor OS=Homo sapiens	BANF1	sp|O75531|BAF_HUMAN	sp|O75531|BAF_HUMAN	Barrier-to-autointegration factor OS=Homo sapiens GN=BANF1 PE=1 SV=1	1	16	16	85.4	10.058	89	0	310.07	9	9	5107000000	1021400000	159	28418000	22797000	34093000	11947000	11352000	9859500	20192000	25567000	20364000	30535000	25153000	29942000	30218000	27159000	28097000	206980000	231560000	227170000	83055000	83302000	77775000	65614000	69717000	66174000	127740000	135010000	124760000	52978000	46059000	46165000	126910000
sp|O75533|SF3B1_HUMAN	Splicing factor 3B subunit 1 OS=Homo sapiens	SF3B1	sp|O75533|SF3B1_HUMAN;sp|O75533-2|SF3B1_HUMAN	sp|O75533|SF3B1_HUMAN	Splicing factor 3B subunit 1 OS=Homo sapiens GN=SF3B1 PE=1 SV=3	2	15	15	19.2	145.83	1304	0	137.14	2	5	317520000	5381800	32	220150	27312	156410	18041	16977	0	0	38890	18623	36839	267280	136760	101030	90233	110280	1457700	1307400	1377900	5435400	1852000	15258000	642380	646920	0	0	2014000	758030	415480	2939800	1200600	4920400
sp|O75643|U520_HUMAN	U5 small nuclear ribonucleoprotein 200 kDa helicase OS=Homo sapiens	SNRNP200	sp|O75643|U520_HUMAN;sp|O75643-2|U520_HUMAN	sp|O75643|U520_HUMAN	U5 small nuclear ribonucleoprotein 200 kDa helicase OS=Homo sapiens GN=SNRNP200 PE=1 SV=2	2	10	10	7.3	244.5	2136	0	127.46	0	7	226760000	2006700	23	0	0	0	0	0	0	0	0	0	79424	0	31432	152380	101900	35897	567590	481990	556080	0	0	0	0	0	0	0	0	0	4380500	0	2405700	10523000
sp|O75695|XRP2_HUMAN	Protein XRP2 OS=Homo sapiens	RP2	sp|O75695|XRP2_HUMAN	sp|O75695|XRP2_HUMAN	Protein XRP2 OS=Homo sapiens GN=RP2 PE=1 SV=4	1	3	3	9.4	39.641	350	0	114.27	0	4	129620000	8101500	10	0	0	0	0	0	0	0	0	0	2399000	2429800	2639700	0	0	137860	0	495130	0	0	0	0	0	0	0	0	0	0	8595600	10093000	9989400	0
sp|O75821|EIF3G_HUMAN	Eukaryotic translation initiation factor 3 subunit G OS=Homo sapiens	EIF3G	sp|O75821|EIF3G_HUMAN	sp|O75821|EIF3G_HUMAN	Eukaryotic translation initiation factor 3 subunit G OS=Homo sapiens GN=EIF3G PE=1 SV=2	1	2	2	14.4	35.611	320	0	12.742	0	2	66106000	3888600	4	0	0	0	0	0	0	0	0	0	782780	218480	824610	184600	133780	124850	462510	479980	676980	0	0	0	0	0	0	0	0	0	2981700	2020800	3034100	2365000
sp|O75947-2|ATP5H_HUMAN	Isoform 2 of ATP synthase subunit d, mitochondrial OS=Homo sapiens	ATP5H	sp|O75947-2|ATP5H_HUMAN;sp|O75947|ATP5H_HUMAN	sp|O75947-2|ATP5H_HUMAN;sp|O75947|ATP5H_HUMAN	Isoform 2 of ATP synthase subunit d, mitochondrial OS=Homo sapiens GN=ATP5H;ATP synthase subunit d, mitochondrial OS=Homo sapiens GN=ATP5H PE=1 SV=3	2	3	3	35	15.773	137	0	19.204	2	6	97503000	12188000	11	0	0	0	335330	313220	0	0	0	0	1728700	1895400	554170	283980	0	245020	2258200	2130800	2443100	0	0	0	2571000	2574600	0	0	0	0	2573700	3490700	1964900	3273400
sp|O75955|FLOT1_HUMAN	Flotillin-1 OS=Homo sapiens	FLOT1	sp|O75955|FLOT1_HUMAN;sp|O75955-2|FLOT1_HUMAN	sp|O75955|FLOT1_HUMAN;sp|O75955-2|FLOT1_HUMAN	Flotillin-1 OS=Homo sapiens GN=FLOT1 PE=1 SV=3;Isoform 2 of Flotillin-1 OS=Homo sapiens GN=FLOT1	2	19	19	54.1	47.355	427	0	227.42	9	9	1571900000	56139000	102	582270	301540	267930	739770	409160	378590	209910	517600	330110	4868600	7136900	5643500	2779100	2939700	2588400	9798000	7795300	8853100	18455000	15088000	14123000	21994000	20453000	22336000	15172000	26120000	18550000	29189000	28626000	36839000	46408000
sp|O76021|RL1D1_HUMAN	Ribosomal L1 domain-containing protein 1 OS=Homo sapiens	RSL1D1	sp|O76021|RL1D1_HUMAN;sp|O76021-2|RL1D1_HUMAN	sp|O76021|RL1D1_HUMAN	Ribosomal L1 domain-containing protein 1 OS=Homo sapiens GN=RSL1D1 PE=1 SV=3	2	20	20	51	54.972	490	0	250.17	3	7	1858600000	84481000	81	20813	16826	0	0	0	0	373440	454020	545350	479260	255160	468770	4452600	4927300	4470100	21675000	26933000	19409000	536490	479020	0	0	0	0	6733900	13317000	18578000	2042600	566320	3527500	43249000
sp|O94832|MYO1D_HUMAN	Unconventional myosin-Id OS=Homo sapiens	MYO1D	sp|O94832|MYO1D_HUMAN	sp|O94832|MYO1D_HUMAN	Unconventional myosin-Id OS=Homo sapiens GN=MYO1D PE=1 SV=2	1	35	35	44.5	116.2	1006	0	323.31	4	9	2400000000	38709000	151	10674	9737.3	7067.7	17793	16597	17958	26475	25146	21237	6690900	7805300	5905900	790220	1195900	810600	4761100	5174600	5421900	594150	591350	412160	1428300	763570	974540	2571300	2175500	2031200	121200000	138010000	102420000	45948000
sp|O94901-6|SUN1_HUMAN	Isoform 6 of SUN domain-containing protein 1 OS=Homo sapiens	SUN1	sp|O94901-6|SUN1_HUMAN;sp|O94901-5|SUN1_HUMAN;sp|O94901-8|SUN1_HUMAN;sp|O94901|SUN1_HUMAN;sp|O94901-9|SUN1_HUMAN	sp|O94901-6|SUN1_HUMAN;sp|O94901-5|SUN1_HUMAN;sp|O94901-8|SUN1_HUMAN;sp|O94901|SUN1_HUMAN;sp|O94901-9|SUN1_HUMAN	Isoform 6 of SUN domain-containing protein 1 OS=Homo sapiens GN=SUN1;Isoform 5 of SUN domain-containing protein 1 OS=Homo sapiens GN=SUN1;Isoform 8 of SUN domain-containing protein 1 OS=Homo sapiens GN=SUN1;SUN domain-containing protein 1 OS=Homo sapiens G	5	3	3	6.7	76.402	682	0	18.457	0	5	20466000	584750	5	0	0	0	0	0	0	0	0	0	0	0	0	0	54597	0	290700	124810	114650	0	0	0	0	0	0	0	0	0	0	0	0	0
sp|O94905|ERLN2_HUMAN	Erlin-2 OS=Homo sapiens	ERLIN2	sp|O94905|ERLN2_HUMAN;sp|O94905-2|ERLN2_HUMAN;sp|O94905-3|ERLN2_HUMAN	sp|O94905|ERLN2_HUMAN	Erlin-2 OS=Homo sapiens GN=ERLIN2 PE=1 SV=1	3	15	15	49.9	37.839	339	0	177.55	5	9	1592900000	75854000	70	154890	95383	145860	236090	229590	118100	122090	167140	305940	4541200	9160800	3964600	2229800	3045700	2934700	14048000	17461000	16893000	6774900	2517500	3438700	5791400	4395900	2844400	2771300	3296600	5821400	21551000	25628000	17016000	36223000
sp|O94916-2|NFAT5_HUMAN	Isoform A of Nuclear factor of activated T-cells 5 OS=Homo sapiens	NFAT5	sp|O94916-2|NFAT5_HUMAN;sp|O94916|NFAT5_HUMAN;sp|O94916-4|NFAT5_HUMAN;sp|O94916-5|NFAT5_HUMAN	sp|O94916-2|NFAT5_HUMAN;sp|O94916|NFAT5_HUMAN;sp|O94916-4|NFAT5_HUMAN;sp|O94916-5|NFAT5_HUMAN	Isoform A of Nuclear factor of activated T-cells 5 OS=Homo sapiens GN=NFAT5;Nuclear factor of activated T-cells 5 OS=Homo sapiens GN=NFAT5 PE=1 SV=1;Isoform D of Nuclear factor of activated T-cells 5 OS=Homo sapiens GN=NFAT5;Isoform E of Nuclear factor of	4	4	4	4.5	157.98	1455	0	27.097	0	3	95206000	3282900	8	0	0	0	0	0	0	0	0	0	0	0	0	0	0	0	1453300	1005000	824670	0	0	0	0	0	0	0	0	0	0	0	0	0
sp|O95373|IPO7_HUMAN	Importin-7 OS=Homo sapiens	IPO7	sp|O95373|IPO7_HUMAN	sp|O95373|IPO7_HUMAN	Importin-7 OS=Homo sapiens GN=IPO7 PE=1 SV=1	1	2	2	3.3	119.52	1038	0	12.994	0	3	30928000	773200	3	0	0	0	0	0	0	0	0	0	149700	80971	95822	0	0	0	111310	187050	148350	0	0	0	0	0	0	0	0	0	1389200	1066100	2142300	0
sp|O95425-2|SVIL_HUMAN	Isoform 2 of Supervillin OS=Homo sapiens	SVIL	sp|O95425-2|SVIL_HUMAN;sp|O95425-4|SVIL_HUMAN;sp|O95425-3|SVIL_HUMAN;sp|O95425|SVIL_HUMAN	sp|O95425-2|SVIL_HUMAN;sp|O95425-4|SVIL_HUMAN;sp|O95425-3|SVIL_HUMAN;sp|O95425|SVIL_HUMAN	Isoform 2 of Supervillin OS=Homo sapiens GN=SVIL;Isoform SV4 of Supervillin OS=Homo sapiens GN=SVIL;Isoform SV3 of Supervillin OS=Homo sapiens GN=SVIL;Supervillin OS=Homo sapiens GN=SVIL PE=1 SV=2	4	2	2	2.3	200.84	1788	0	12.814	0	3	5918600	65040	4	0	0	0	0	0	0	0	0	0	0	65040	0	0	0	0	0	0	0	0	0	0	0	0	0	0	0	0	0	1639400	0	0
sp|O95433-2|AHSA1_HUMAN	Isoform 2 of Activator of 90 kDa heat shock protein ATPase homolog 1 OS=Homo sapiens	AHSA1	sp|O95433-2|AHSA1_HUMAN;sp|O95433|AHSA1_HUMAN	sp|O95433-2|AHSA1_HUMAN;sp|O95433|AHSA1_HUMAN	Isoform 2 of Activator of 90 kDa heat shock protein ATPase homolog 1 OS=Homo sapiens GN=AHSA1;Activator of 90 kDa heat shock protein ATPase homolog 1 OS=Homo sapiens GN=AHSA1 PE=1 SV=1	2	3	3	13.5	32.339	288	0	25.582	3	1	53221000	2956700	7	1142800	567510	853000	91122	0	0	0	0	0	0	0	0	0	0	0	165450	0	136870	21434000	4420800	11601000	6002900	0	0	0	0	0	0	0	0	0
sp|O95470|SGPL1_HUMAN	Sphingosine-1-phosphate lyase 1 OS=Homo sapiens	SGPL1	sp|O95470|SGPL1_HUMAN	sp|O95470|SGPL1_HUMAN	Sphingosine-1-phosphate lyase 1 OS=Homo sapiens GN=SGPL1 PE=1 SV=3	1	2	2	6.2	63.523	568	0	12.383	0	2	18037000	721480	3	0	0	0	0	0	0	0	0	0	0	0	0	0	0	0	246630	222590	252260	0	0	0	0	0	0	0	0	0	0	0	0	0
sp|O95793-2|STAU1_HUMAN	Isoform Short of Double-stranded RNA-binding protein Staufen homolog 1 OS=Homo sapiens	STAU1	sp|O95793-2|STAU1_HUMAN;sp|O95793-3|STAU1_HUMAN;sp|O95793|STAU1_HUMAN	sp|O95793-2|STAU1_HUMAN;sp|O95793-3|STAU1_HUMAN;sp|O95793|STAU1_HUMAN	Isoform Short of Double-stranded RNA-binding protein Staufen homolog 1 OS=Homo sapiens GN=STAU1;Isoform 3 of Double-stranded RNA-binding protein Staufen homolog 1 OS=Homo sapiens GN=STAU1;Double-stranded RNA-binding protein Staufen homolog 1 OS=Homo sapien	3	2	2	7.7	54.933	496	0	12.865	0	2	62138000	2142700	2	0	0	0	0	0	0	0	0	0	0	0	112920	143970	165380	0	643200	638430	438780	0	0	0	0	0	0	0	0	0	0	0	0	3585000
sp|O95831-6|AIFM1_HUMAN	Isoform 6 of Apoptosis-inducing factor 1, mitochondrial OS=Homo sapiens	AIFM1	sp|O95831-6|AIFM1_HUMAN;sp|O95831-4|AIFM1_HUMAN;sp|O95831-3|AIFM1_HUMAN;sp|O95831|AIFM1_HUMAN	sp|O95831-6|AIFM1_HUMAN;sp|O95831-4|AIFM1_HUMAN;sp|O95831-3|AIFM1_HUMAN;sp|O95831|AIFM1_HUMAN	Isoform 6 of Apoptosis-inducing factor 1, mitochondrial OS=Homo sapiens GN=AIFM1;Isoform 4 of Apoptosis-inducing factor 1, mitochondrial OS=Homo sapiens GN=AIFM1;Isoform 3 of Apoptosis-inducing factor 1, mitochondrial OS=Homo sapiens GN=AIFM1;Apoptosis-ind	4	5	5	37.6	26.032	237	0	64.618	5	9	165660000	15060000	22	180440	247310	170900	0	238830	168900	0	0	0	1775000	1459100	2194200	1115400	1454800	275450	2086200	1671800	2021900	3513400	3138800	3492000	0	3918500	3330700	0	0	0	4464800	4833600	4620200	9459600
sp|P00338|LDHA_HUMAN	L-lactate dehydrogenase A chain OS=Homo sapiens	LDHA	sp|P00338|LDHA_HUMAN;sp|P00338-5|LDHA_HUMAN;sp|P00338-2|LDHA_HUMAN;sp|P00338-3|LDHA_HUMAN;sp|P00338-4|LDHA_HUMAN	sp|P00338|LDHA_HUMAN;sp|P00338-5|LDHA_HUMAN;sp|P00338-2|LDHA_HUMAN;sp|P00338-3|LDHA_HUMAN;sp|P00338-4|LDHA_HUMAN	L-lactate dehydrogenase A chain OS=Homo sapiens GN=LDHA PE=1 SV=2;Isoform 5 of L-lactate dehydrogenase A chain OS=Homo sapiens GN=LDHA;Isoform 2 of L-lactate dehydrogenase A chain OS=Homo sapiens GN=LDHA;Isoform 3 of L-lactate dehydrogenase A chain OS=Homo	5	5	4	19.6	36.688	332	0	32.789	1	7	213760000	11876000	14	0	0	413300	0	123010	0	0	0	0	2157500	1445500	1152000	742980	512370	547550	1817100	1948000	1016400	0	0	18013000	0	3935300	0	0	0	0	6995800	6037300	4805400	4942600
sp|P00403|COX2_HUMAN	Cytochrome c oxidase subunit 2 OS=Homo sapiens	MT-CO2	sp|P00403|COX2_HUMAN	sp|P00403|COX2_HUMAN	Cytochrome c oxidase subunit 2 OS=Homo sapiens GN=MT-CO2 PE=1 SV=1	1	5	5	20.7	25.565	227	0	44.254	2	7	647560000	107930000	24	256360	332060	261890	426710	536770	355630	404580	526380	629270	1099300	1193100	1410300	7482200	7438000	6958100	34610000	26233000	17772000	1609600	2196700	1668300	3570800	2683100	2185800	2319500	4747000	3404400	1846700	3518400	2365100	25906000
sp|P00558-2|PGK1_HUMAN	Isoform 2 of Phosphoglycerate kinase 1 OS=Homo sapiens	PGK1	sp|P00558-2|PGK1_HUMAN;sp|P00558|PGK1_HUMAN	sp|P00558-2|PGK1_HUMAN;sp|P00558|PGK1_HUMAN	Isoform 2 of Phosphoglycerate kinase 1 OS=Homo sapiens GN=PGK1;Phosphoglycerate kinase 1 OS=Homo sapiens GN=PGK1 PE=1 SV=3	2	4	4	18	41.428	389	0	48.706	9	9	247340000	10306000	30	717040	592150	403350	155680	304550	166670	103690	244840	107410	1164200	1241800	1100900	427320	393170	180090	835170	1165200	1002400	13391000	28541000	8015700	5407300	5579300	4548100	4357500	5237300	4445100	5302000	5510000	5433000	5356400
sp|P01023|A2MG_HUMAN	Alpha-2-macroglobulin OS=Homo sapiens	A2M	sp|P01023|A2MG_HUMAN;sp|P20742-2|PZP_HUMAN	sp|P01023|A2MG_HUMAN	Alpha-2-macroglobulin OS=Homo sapiens GN=A2M PE=1 SV=3	2	5	5	3.2	163.29	1474	0	29.276	9	6	419740000	6083200	33	322590	289450	342180	528650	464170	406210	480190	589550	483810	457110	211380	373520	81729	207660	212580	273670	109450	249340	19020000	17801000	21970000	25120000	24002000	24179000	26815000	30701000	28683000	7628800	5555000	6859000	13214000
sp|P01112-2|RASH_HUMAN	Isoform 2 of GTPase HRas OS=Homo sapiens	HRAS	sp|P01112-2|RASH_HUMAN;sp|P01116-2|RASK_HUMAN;sp|P01116|RASK_HUMAN;sp|P01112|RASH_HUMAN;sp|P01111|RASN_HUMAN	sp|P01112-2|RASH_HUMAN;sp|P01116-2|RASK_HUMAN;sp|P01116|RASK_HUMAN;sp|P01112|RASH_HUMAN;sp|P01111|RASN_HUMAN	Isoform 2 of GTPase HRas OS=Homo sapiens GN=HRAS;Isoform 2B of GTPase KRas OS=Homo sapiens GN=KRAS;GTPase KRas OS=Homo sapiens GN=KRAS PE=1 SV=1;GTPase HRas OS=Homo sapiens GN=HRAS PE=1 SV=1;GTPase NRas OS=Homo sapiens GN=NRAS PE=1 SV=1	5	2	2	15.3	18.87	170	0	13.373	0	3	19427000	2158600	1	0	0	0	0	0	0	0	0	0	1021300	461090	676230	0	0	0	0	0	0	0	0	0	0	0	0	0	0	0	2497100	0	0	0
sp|P02533|K1C14_HUMAN	Keratin, type I cytoskeletal 14 OS=Homo sapiens	KRT14	sp|P02533|K1C14_HUMAN;CON__sp|P02533|K1C14_HUMAN;sp|Q04695|K1C17_HUMAN;CON__sp|Q04695|K1C17_HUMAN;sp|P19012|K1C15_HUMAN;CON__sp|P19012|K1C15_HUMAN;sp|Q99456|K1C12_HUMAN;CON__sp|Q99456|K1C12_HUMAN;sp|Q14525|KT33B_HUMAN;CON__sp|Q14525|KT33B_HUMAN;sp|Q15323|K1H1_HUMAN;CON__sp|Q15323|K1H1_HUMAN;sp|O76013-2|KRT36_HUMAN;CON__sp|O76013-2|KRT36_HUMAN;sp|P35900|K1C20_HUMAN;CON__sp|P35900|K1C20_HUMAN;sp|Q1…	sp|P02533|K1C14_HUMAN;CON__sp|P02533|K1C14_HUMAN	Keratin, type I cytoskeletal 14 OS=Homo sapiens GN=KRT14 PE=1 SV=4;	26	17	12	41.3	51.561	472	0	103.28	4	6	253290000	8442900	27	652250	674680	573890	0	0	0	0	36426	21390	974320	711010	802610	1118000	1263600	1614700	0	0	0	15073000	22017000	15153000	0	0	0	0	2644500	4831800	10867000	8738700	5641100	22392000
sp|P02545|LMNA_HUMAN	Prelamin-A/C OS=Homo sapiens	LMNA	sp|P02545|LMNA_HUMAN;sp|P02545-6|LMNA_HUMAN;sp|P02545-3|LMNA_HUMAN;sp|P02545-5|LMNA_HUMAN;sp|P02545-4|LMNA_HUMAN	sp|P02545|LMNA_HUMAN;sp|P02545-6|LMNA_HUMAN;sp|P02545-3|LMNA_HUMAN;sp|P02545-5|LMNA_HUMAN;sp|P02545-4|LMNA_HUMAN	Prelamin-A/C OS=Homo sapiens GN=LMNA PE=1 SV=1;Isoform 6 of Prelamin-A/C OS=Homo sapiens GN=LMNA;Isoform ADelta10 of Prelamin-A/C OS=Homo sapiens GN=LMNA;Isoform 5 of Prelamin-A/C OS=Homo sapiens GN=LMNA;Isoform 4 of Prelamin-A/C OS=Homo sapiens GN=LMNA	5	41	39	68.7	74.139	664	0	323.31	1	9	3281100000	80028000	142	0	0	0	0	0	0	0	0	0	773290	441360	580210	3368900	3028600	2636200	23053000	23517000	22630000	0	0	0	0	0	0	0	0	0	6040500	5096000	4802600	123840000
sp|P02765|FETUA_HUMAN	Alpha-2-HS-glycoprotein OS=Homo sapiens	AHSG	sp|P02765|FETUA_HUMAN	sp|P02765|FETUA_HUMAN	Alpha-2-HS-glycoprotein OS=Homo sapiens GN=AHSG PE=1 SV=1	1	2	2	3.5	39.324	367	0	19.289	9	9	573080000	44083000	34	2724900	2168300	2579700	2127400	2586600	351010	1721300	2155300	1871100	3465100	3696800	3102600	2987000	2786600	2619600	2105300	2204400	2829900	31224000	27214000	30127000	22553000	24607000	24235000	22359000	23377000	23568000	12163000	12819000	11133000	25922000
sp|P02786|TFR1_HUMAN	Transferrin receptor protein 1 OS=Homo sapiens	TFRC	sp|P02786|TFR1_HUMAN	sp|P02786|TFR1_HUMAN	Transferrin receptor protein 1 OS=Homo sapiens GN=TFRC PE=1 SV=2	1	4	4	6.1	84.87	760	0	30.348	4	1	56217000	1405400	10	392910	127500	129120	35798	59954	60937	0	0	0	110960	77105	0	0	0	0	232610	86605	91923	7154700	6365900	4629000	3221700	2980600	2184800	0	0	0	2312700	1838000	0	0
sp|P04075|ALDOA_HUMAN	Fructose-bisphosphate aldolase A OS=Homo sapiens	ALDOA	sp|P04075|ALDOA_HUMAN;sp|P04075-2|ALDOA_HUMAN;sp|P09972|ALDOC_HUMAN	sp|P04075|ALDOA_HUMAN;sp|P04075-2|ALDOA_HUMAN	Fructose-bisphosphate aldolase A OS=Homo sapiens GN=ALDOA PE=1 SV=2;Isoform 2 of Fructose-bisphosphate aldolase A OS=Homo sapiens GN=ALDOA	3	9	9	34.3	39.42	364	0	86.659	2	8	744540000	33843000	41	251480	361210	404710	410570	327830	222940	112990	278780	261160	5669000	5625700	5993200	367580	322350	455200	4205000	4466400	4106500	2849600	7884500	5424000	5021800	3086200	1870500	9304700	2128200	2471700	38965000	42665000	45809000	5858100
sp|P04264|K2C1_HUMAN	Keratin, type II cytoskeletal 1 OS=Homo sapiens	KRT1	sp|P04264|K2C1_HUMAN;CON__sp|P04264|K2C1_HUMAN	sp|P04264|K2C1_HUMAN;CON__sp|P04264|K2C1_HUMAN	Keratin, type II cytoskeletal 1 OS=Homo sapiens GN=KRT1 PE=1 SV=6;	2	45	43	65.1	66.038	644	0	323.31	9	9	16102000000	519410000	569	37453000	43163000	94523000	8919400	6892700	5904500	8329800	9934700	9238800	42514000	43588000	49516000	43475000	43306000	40688000	11224000	11256000	9481500	1284500000	1313900000	1305000000	315090000	320780000	309220000	371380000	395280000	393410000	473320000	461090000	472310000	1063800000
sp|P04406|G3P_HUMAN	Glyceraldehyde-3-phosphate dehydrogenase OS=Homo sapiens	GAPDH	sp|P04406|G3P_HUMAN;sp|P04406-2|G3P_HUMAN	sp|P04406|G3P_HUMAN;sp|P04406-2|G3P_HUMAN	Glyceraldehyde-3-phosphate dehydrogenase OS=Homo sapiens GN=GAPDH PE=1 SV=3;Isoform 2 of Glyceraldehyde-3-phosphate dehydrogenase OS=Homo sapiens GN=GAPDH	2	13	13	55.5	36.053	335	0	232.09	7	9	1509900000	88820000	73	261320	559870	1713700	316070	428270	446260	115850	535940	263250	16622000	20850000	22246000	1042200	1560700	519080	6241000	8296700	6801700	5864100	7619900	20965000	7457500	9273300	10605000	2198700	13620000	5869800	77139000	93582000	99923000	15543000
sp|P04637-4|P53_HUMAN	Isoform 4 of Cellular tumor antigen p53 OS=Homo sapiens	TP53	sp|P04637-4|P53_HUMAN;sp|P04637|P53_HUMAN;sp|P04637-7|P53_HUMAN;sp|P04637-5|P53_HUMAN;sp|P04637-6|P53_HUMAN;sp|P04637-2|P53_HUMAN;sp|P04637-3|P53_HUMAN;sp|P04637-8|P53_HUMAN;sp|P04637-9|P53_HUMAN	sp|P04637-4|P53_HUMAN;sp|P04637|P53_HUMAN;sp|P04637-7|P53_HUMAN;sp|P04637-5|P53_HUMAN;sp|P04637-6|P53_HUMAN;sp|P04637-2|P53_HUMAN;sp|P04637-3|P53_HUMAN;sp|P04637-8|P53_HUMAN;sp|P04637-9|P53_HUMAN	Isoform 4 of Cellular tumor antigen p53 OS=Homo sapiens GN=TP53;Cellular tumor antigen p53 OS=Homo sapiens GN=TP53 PE=1 SV=4;Isoform 7 of Cellular tumor antigen p53 OS=Homo sapiens GN=TP53;Isoform 5 of Cellular tumor antigen p53 OS=Homo sapiens GN=TP53;Iso	9	5	5	20.3	39.32	354	0	81.438	0	9	186030000	10335000	22	0	0	0	0	0	0	0	0	0	328550	322700	0	913760	664000	332770	3319000	1395900	3058400	0	0	0	0	0	0	0	0	0	2411100	2414500	0	8555000
sp|P04792|HSPB1_HUMAN	Heat shock protein beta-1 OS=Homo sapiens	HSPB1	sp|P04792|HSPB1_HUMAN	sp|P04792|HSPB1_HUMAN	Heat shock protein beta-1 OS=Homo sapiens GN=HSPB1 PE=1 SV=2	1	14	14	90.7	22.782	205	0	323.31	8	9	2818700000	234890000	115	766860	1142700	797120	922360	702030	825400	485130	790810	0	26674000	28282000	32622000	8463100	8206600	9872900	33756000	39974000	40604000	11362000	15348000	9363300	8927100	7117100	11077000	5057800	5534400	0	93792000	93954000	90526000	73861000
sp|P04843|RPN1_HUMAN	Dolichyl-diphosphooligosaccharide--protein glycosyltransferase subunit 1 OS=Homo sapiens	RPN1	sp|P04843|RPN1_HUMAN	sp|P04843|RPN1_HUMAN	Dolichyl-diphosphooligosaccharide--protein glycosyltransferase subunit 1 OS=Homo sapiens GN=RPN1 PE=1 SV=1	1	12	12	30.8	68.569	607	0	122.85	3	8	500160000	13893000	36	99390	128660	848020	0	0	0	0	0	0	2734700	1508500	1980300	405510	478790	556430	1619200	1681800	1851900	8512400	9918100	33575000	0	0	0	0	0	0	17955000	16275000	14816000	13989000
sp|P04844|RPN2_HUMAN	Dolichyl-diphosphooligosaccharide--protein glycosyltransferase subunit 2 OS=Homo sapiens	RPN2	sp|P04844|RPN2_HUMAN;sp|P04844-2|RPN2_HUMAN	sp|P04844|RPN2_HUMAN;sp|P04844-2|RPN2_HUMAN	Dolichyl-diphosphooligosaccharide--protein glycosyltransferase subunit 2 OS=Homo sapiens GN=RPN2 PE=1 SV=3;Isoform 2 of Dolichyl-diphosphooligosaccharide--protein glycosyltransferase subunit 2 OS=Homo sapiens GN=RPN2	2	4	4	13.3	69.283	631	0	38.48	2	4	66662000	3030100	8	584110	0	79316	0	0	0	0	0	0	1209000	136140	204300	0	0	0	157730	174070	485440	0	0	0	0	0	0	0	0	0	3548100	2332600	0	0
sp|P04899|GNAI2_HUMAN	Guanine nucleotide-binding protein G(i) subunit alpha-2 OS=Homo sapiens	GNAI2	sp|P04899|GNAI2_HUMAN;sp|P04899-4|GNAI2_HUMAN;sp|P04899-6|GNAI2_HUMAN;sp|P04899-3|GNAI2_HUMAN;sp|P04899-5|GNAI2_HUMAN;sp|P04899-2|GNAI2_HUMAN;sp|P11488|GNAT1_HUMAN;sp|P19087|GNAT2_HUMAN;sp|A8MTJ3|GNAT3_HUMAN	sp|P04899|GNAI2_HUMAN;sp|P04899-4|GNAI2_HUMAN;sp|P04899-6|GNAI2_HUMAN;sp|P04899-3|GNAI2_HUMAN;sp|P04899-5|GNAI2_HUMAN;sp|P04899-2|GNAI2_HUMAN	Guanine nucleotide-binding protein G(i) subunit alpha-2 OS=Homo sapiens GN=GNAI2 PE=1 SV=3;Isoform sGi2 of Guanine nucleotide-binding protein G(i) subunit alpha-2 OS=Homo sapiens GN=GNAI2;Isoform 6 of Guanine nucleotide-binding protein G(i) subunit alpha-2	9	13	7	47.9	40.45	355	0	69.62	0	6	252870000	14875000	15	0	0	0	0	0	0	0	0	0	3416800	4092500	3552600	0	0	86424	520660	1298900	1906800	0	0	0	0	0	0	0	0	0	11682000	16306000	13400000	0
sp|P05023-3|AT1A1_HUMAN	Isoform 3 of Sodium/potassium-transporting ATPase subunit alpha-1 OS=Homo sapiens	ATP1A1	sp|P05023-3|AT1A1_HUMAN;sp|P05023-4|AT1A1_HUMAN;sp|P05023|AT1A1_HUMAN;sp|P05023-2|AT1A1_HUMAN;sp|P13637|AT1A3_HUMAN;sp|P13637-2|AT1A3_HUMAN;sp|P13637-3|AT1A3_HUMAN;sp|P50993|AT1A2_HUMAN;sp|Q13733|AT1A4_HUMAN;sp|P20648|ATP4A_HUMAN;sp|P54707|AT12A_HUMAN;sp|P54707-2|AT12A_HUMAN	sp|P05023-3|AT1A1_HUMAN;sp|P05023-4|AT1A1_HUMAN;sp|P05023|AT1A1_HUMAN;sp|P05023-2|AT1A1_HUMAN	Isoform 3 of Sodium/potassium-transporting ATPase subunit alpha-1 OS=Homo sapiens GN=ATP1A1;Isoform 4 of Sodium/potassium-transporting ATPase subunit alpha-1 OS=Homo sapiens GN=ATP1A1;Sodium/potassium-transporting ATPase subunit alpha-1 OS=Homo sapiens GN=	12	17	17	24.4	109.55	992	0	142.42	6	9	672370000	15281000	74	501530	641020	634090	397520	322640	473060	81684	80433	42913	3005200	1701400	1312300	396760	295370	364240	1950400	1336800	1743600	23420000	27123000	25500000	22082000	17910000	22865000	6401700	5623000	3339800	19398000	18070000	17388000	11907000
sp|P05114|HMGN1_HUMAN	Non-histone chromosomal protein HMG-14 OS=Homo sapiens	HMGN1	sp|P05114|HMGN1_HUMAN	sp|P05114|HMGN1_HUMAN	Non-histone chromosomal protein HMG-14 OS=Homo sapiens GN=HMGN1 PE=1 SV=3	1	6	6	66	10.659	100	0	155.76	1	6	1668300000	333660000	35	0	0	0	0	0	0	0	0	919880	4238600	1892400	0	18343000	14864000	13141000	91595000	95667000	93002000	0	0	0	0	0	0	0	0	6975800	5871400	2149400	0	63702000
sp|P05141|ADT2_HUMAN	ADP/ATP translocase 2 OS=Homo sapiens	SLC25A5	sp|P05141|ADT2_HUMAN;sp|Q9H0C2|ADT4_HUMAN	sp|P05141|ADT2_HUMAN	ADP/ATP translocase 2 OS=Homo sapiens GN=SLC25A5 PE=1 SV=7	2	18	18	56.7	32.852	298	0	274.79	9	9	4144800000	218150000	168	10531000	8424300	9390700	12428000	10207000	9636800	4267700	4380600	3750800	16031000	15315000	10035000	6277900	5809300	5697800	29319000	26882000	29763000	213650000	179680000	181310000	174310000	176990000	180970000	93310000	89233000	84708000	71280000	76295000	75364000	73423000
sp|P05198|IF2A_HUMAN	Eukaryotic translation initiation factor 2 subunit 1 OS=Homo sapiens	EIF2S1	sp|P05198|IF2A_HUMAN	sp|P05198|IF2A_HUMAN	Eukaryotic translation initiation factor 2 subunit 1 OS=Homo sapiens GN=EIF2S1 PE=1 SV=3	1	2	2	8.6	36.112	315	0	31.168	2	6	27057000	1229800	8	0	55553	66651	80183	94560	0	0	0	0	0	0	0	0	160320	0	353620	0	418960	0	1310100	1440400	1397500	1766800	0	0	0	0	0	0	0	0
sp|P05204|HMGN2_HUMAN	Non-histone chromosomal protein HMG-17 OS=Homo sapiens	HMGN2	sp|P05204|HMGN2_HUMAN	sp|P05204|HMGN2_HUMAN	Non-histone chromosomal protein HMG-17 OS=Homo sapiens GN=HMGN2 PE=1 SV=3	1	8	8	53.3	9.3926	90	0	323.31	3	6	2165000000	721660000	66	0	0	0	700760	0	544520	6126900	5512500	6465500	0	0	0	22477000	26878000	19495000	204680000	220310000	208480000	0	0	0	1658500	0	1660400	19048000	18248000	21899000	0	0	0	46848000
sp|P05386|RLA1_HUMAN	60S acidic ribosomal protein P1 OS=Homo sapiens	RPLP1	sp|P05386|RLA1_HUMAN	sp|P05386|RLA1_HUMAN	60S acidic ribosomal protein P1 OS=Homo sapiens GN=RPLP1 PE=1 SV=1	1	5	4	99.1	11.514	114	0	265.05	9	9	1339700000	446550000	61	15832000	15600000	9665900	12169000	12640000	7570300	7266100	6028500	4340600	51405000	45272000	32444000	14512000	14239000	12777000	67429000	59857000	57504000	45936000	43265000	37343000	29474000	33729000	29537000	23258000	25634000	19790000	36599000	31763000	26915000	23818000
sp|P05387|RLA2_HUMAN	60S acidic ribosomal protein P2 OS=Homo sapiens	RPLP2	sp|P05387|RLA2_HUMAN;sp|P05386-2|RLA1_HUMAN	sp|P05387|RLA2_HUMAN	60S acidic ribosomal protein P2 OS=Homo sapiens GN=RPLP2 PE=1 SV=1	2	10	10	97.4	11.665	115	0	207.99	9	9	2297400000	459470000	125	18165000	10404000	17613000	15200000	14183000	9363600	9056700	8030500	11093000	47869000	53410000	44615000	12006000	13021000	11801000	56091000	53902000	53649000	64298000	56643000	57008000	66230000	65907000	56041000	49254000	56742000	56832000	66803000	72170000	61439000	44026000
sp|P05388|RLA0_HUMAN	60S acidic ribosomal protein P0 OS=Homo sapiens	RPLP0	sp|P05388|RLA0_HUMAN;sp|P05388-2|RLA0_HUMAN;sp|Q8NHW5|RLA0L_HUMAN	sp|P05388|RLA0_HUMAN;sp|P05388-2|RLA0_HUMAN;sp|Q8NHW5|RLA0L_HUMAN	60S acidic ribosomal protein P0 OS=Homo sapiens GN=RPLP0 PE=1 SV=1;Isoform 2 of 60S acidic ribosomal protein P0 OS=Homo sapiens GN=RPLP0;60S acidic ribosomal protein P0-like OS=Homo sapiens GN=RPLP0P6 PE=5 SV=1	3	8	8	45.4	34.273	317	0	162.44	9	9	999140000	76857000	66	2135300	3271100	4169000	2244400	2267200	2216300	1636500	2781000	1862100	7660100	7122800	9312700	1776600	2303300	2352000	6869100	7871500	9005700	26369000	30365000	30573000	29183000	25969000	31335000	24756000	28250000	22320000	30967000	26490000	36002000	19257000
sp|P05412|JUN_HUMAN	Transcription factor AP-1 OS=Homo sapiens	JUN	sp|P05412|JUN_HUMAN;sp|P17535|JUND_HUMAN	sp|P05412|JUN_HUMAN	Transcription factor AP-1 OS=Homo sapiens GN=JUN PE=1 SV=2	2	6	6	33.2	35.675	331	0	212.5	0	7	734740000	73474000	29	0	0	0	0	0	0	0	0	0	1270400	0	923300	2280600	2064600	2459700	21235000	21505000	21735000	0	0	0	0	0	0	0	0	0	4881000	0	3094800	16914000
sp|P05455|LA_HUMAN	Lupus La protein OS=Homo sapiens	SSB	sp|P05455|LA_HUMAN	sp|P05455|LA_HUMAN	Lupus La protein OS=Homo sapiens GN=SSB PE=1 SV=2	1	8	8	27	46.836	408	0	58.747	1	8	216170000	9825700	12	57906	67006	61948	32120	52081	28678	0	12890	0	2079600	1875300	1462100	248650	391810	0	1195100	788760	1471800	2482300	2955800	4971000	1331900	2016300	1479500	0	710320	0	5926700	5821300	930380	13878000
sp|P05783|K1C18_HUMAN	Keratin, type I cytoskeletal 18 OS=Homo sapiens	KRT18	sp|P05783|K1C18_HUMAN;CON__sp|P05783|K1C18_HUMAN;sp|Q92764|KRT35_HUMAN;CON__sp|Q92764|KRT35_HUMAN	sp|P05783|K1C18_HUMAN;CON__sp|P05783|K1C18_HUMAN	Keratin, type I cytoskeletal 18 OS=Homo sapiens GN=KRT18 PE=1 SV=2;	4	26	25	72.8	48.057	430	0	323.31	0	9	4767300000	198640000	136	0	0	0	0	0	0	0	0	0	32104000	26376000	35913000	7616600	8631300	7822700	24664000	29588000	25922000	0	0	0	0	0	0	0	0	0	198470000	189770000	179640000	152760000
sp|P05787|K2C8_HUMAN	Keratin, type II cytoskeletal 8 OS=Homo sapiens	KRT8	sp|P05787|K2C8_HUMAN;CON__sp|P05787|K2C8_HUMAN;sp|P05787-2|K2C8_HUMAN;sp|P08729|K2C7_HUMAN;CON__sp|P08729|K2C7_HUMAN;sp|Q9NSB2|KRT84_HUMAN;CON__sp|Q9NSB2|KRT84_HUMAN	sp|P05787|K2C8_HUMAN;CON__sp|P05787|K2C8_HUMAN;sp|P05787-2|K2C8_HUMAN	Keratin, type II cytoskeletal 8 OS=Homo sapiens GN=KRT8 PE=1 SV=7;;Isoform 2 of Keratin, type II cytoskeletal 8 OS=Homo sapiens GN=KRT8	7	35	27	70	53.704	483	0	323.31	0	9	4822900000	166310000	158	0	0	0	0	0	0	0	0	0	26811000	25502000	27230000	7280400	7158400	6152700	22005000	22836000	21333000	0	0	0	0	0	0	0	0	0	204170000	209470000	212730000	141300000
sp|P05976-2|MYL1_HUMAN	Isoform MLC3 of Myosin light chain 1/3, skeletal muscle isoform OS=Homo sapiens	MYL1	sp|P05976-2|MYL1_HUMAN;CON__sp|P02602|MYL1_RABIT;sp|P05976|MYL1_HUMAN;sp|P08590|MYL3_HUMAN	sp|P05976-2|MYL1_HUMAN;CON__sp|P02602|MYL1_RABIT;sp|P05976|MYL1_HUMAN;sp|P08590|MYL3_HUMAN	Isoform MLC3 of Myosin light chain 1/3, skeletal muscle isoform OS=Homo sapiens GN=MYL1;;Myosin light chain 1/3, skeletal muscle isoform OS=Homo sapiens GN=MYL1 PE=2 SV=3;Myosin light chain 3 OS=Homo sapiens GN=MYL3 PE=1 SV=3	4	2	2	10.7	16.684	150	0	79.173	9	9	5319200000	531920000	66	20633000	13407000	19333000	34317000	34298000	25933000	36139000	42918000	38301000	47126000	51214000	56890000	10101000	9749700	8750700	24642000	29801000	28364000	185710000	143690000	186970000	290730000	281140000	281210000	365860000	385130000	353470000	123690000	137410000	135180000	66451000
sp|P06396-2|GELS_HUMAN	Isoform 2 of Gelsolin OS=Homo sapiens	GSN	sp|P06396-2|GELS_HUMAN;sp|P06396-4|GELS_HUMAN;sp|P06396-3|GELS_HUMAN;sp|P06396|GELS_HUMAN	sp|P06396-2|GELS_HUMAN;sp|P06396-4|GELS_HUMAN;sp|P06396-3|GELS_HUMAN;sp|P06396|GELS_HUMAN	Isoform 2 of Gelsolin OS=Homo sapiens GN=GSN;Isoform 4 of Gelsolin OS=Homo sapiens GN=GSN;Isoform 3 of Gelsolin OS=Homo sapiens GN=GSN;Gelsolin OS=Homo sapiens GN=GSN PE=1 SV=1	4	13	13	39	80.64	731	0	168.59	0	8	668790000	22293000	48	0	0	0	0	0	0	0	0	0	3915800	3245500	3244300	271700	179500	380810	4090300	3473200	3491800	0	0	0	0	0	0	0	0	0	33233000	26131000	27254000	6695200
sp|P06454-2|PTMA_HUMAN	Isoform 2 of Prothymosin alpha OS=Homo sapiens	PTMA	sp|P06454-2|PTMA_HUMAN;sp|P06454|PTMA_HUMAN	sp|P06454-2|PTMA_HUMAN;sp|P06454|PTMA_HUMAN	Isoform 2 of Prothymosin alpha OS=Homo sapiens GN=PTMA;Prothymosin alpha OS=Homo sapiens GN=PTMA PE=1 SV=2	2	7	7	37.3	12.074	110	0	323.31	9	9	2039500000	679850000	102	12818000	13408000	12565000	15610000	14634000	12225000	8924400	9847600	9767200	84176000	73794000	76603000	40186000	41568000	37041000	78228000	71897000	66558000	47760000	57000000	48284000	47671000	53282000	47281000	43231000	30958000	39424000	69246000	56155000	66616000	65508000
sp|P06493|CDK1_HUMAN	Cyclin-dependent kinase 1 OS=Homo sapiens	CDK1	sp|P06493|CDK1_HUMAN;sp|P11802-2|CDK4_HUMAN;sp|P06493-2|CDK1_HUMAN;sp|Q00535-2|CDK5_HUMAN;sp|P24941-2|CDK2_HUMAN;sp|Q00535|CDK5_HUMAN;sp|P24941|CDK2_HUMAN;sp|P11802|CDK4_HUMAN;sp|Q00526|CDK3_HUMAN;sp|Q00534|CDK6_HUMAN;sp|Q96Q40-2|CDK15_HUMAN;sp|P50750|CDK9_HUMAN;sp|Q96Q40-4|CDK15_HUMAN;sp|Q96Q40-3|CDK15_HUMAN;sp|O94921-3|CDK14_HUMAN;sp|Q96Q40-5|CDK15_HUMAN;sp|Q96Q40|CDK15_HUMAN;sp|O94921-2|CDK14_…	sp|P06493|CDK1_HUMAN	Cyclin-dependent kinase 1 OS=Homo sapiens GN=CDK1 PE=1 SV=3	33	3	3	13.5	34.095	297	0	19.843	5	6	503310000	26490000	22	78145	68185	65827	1372600	1122900	859380	1780800	1769000	1736100	1628600	1349400	1665900	764830	357350	546320	6172500	1932000	3220000	3316500	3171800	2889600	20769000	18657000	17543000	22321000	37410000	41398000	3850600	3718900	5738000	6331400
sp|P06576|ATPB_HUMAN	ATP synthase subunit beta, mitochondrial OS=Homo sapiens	ATP5B	sp|P06576|ATPB_HUMAN	sp|P06576|ATPB_HUMAN	ATP synthase subunit beta, mitochondrial OS=Homo sapiens GN=ATP5B PE=1 SV=3	1	24	24	73.7	56.559	529	0	323.31	9	9	2697600000	93021000	154	741750	432510	644470	753530	866120	600730	369310	454490	388340	17403000	15140000	13206000	2746400	3716400	3198500	10216000	11155000	10989000	33588000	28036000	43211000	33375000	37443000	33082000	20864000	20766000	24205000	104540000	103250000	101280000	51810000
sp|P06733|ENOA_HUMAN	Alpha-enolase OS=Homo sapiens	ENO1	sp|P06733|ENOA_HUMAN;sp|P06733-2|ENOA_HUMAN;sp|P13929-3|ENOB_HUMAN;sp|P09104-2|ENOG_HUMAN;sp|P13929-2|ENOB_HUMAN;sp|P13929|ENOB_HUMAN;sp|P09104|ENOG_HUMAN	sp|P06733|ENOA_HUMAN;sp|P06733-2|ENOA_HUMAN	Alpha-enolase OS=Homo sapiens GN=ENO1 PE=1 SV=2;Isoform MBP-1 of Alpha-enolase OS=Homo sapiens GN=ENO1	7	14	14	50.9	47.168	434	0	192.34	9	9	913310000	41514000	68	512940	179220	311730	420960	330390	326640	213650	274730	371990	7366900	7498200	9794700	1447400	1329100	901840	1900500	4125000	4208500	15548000	9216600	10271000	13096000	10237000	9827200	8878500	6947800	10936000	39090000	43192000	54163000	14363000
sp|P06748|NPM_HUMAN	Nucleophosmin OS=Homo sapiens	NPM1	sp|P06748|NPM_HUMAN;sp|P06748-2|NPM_HUMAN;sp|P06748-3|NPM_HUMAN	sp|P06748|NPM_HUMAN;sp|P06748-2|NPM_HUMAN;sp|P06748-3|NPM_HUMAN	Nucleophosmin OS=Homo sapiens GN=NPM1 PE=1 SV=2;Isoform 2 of Nucleophosmin OS=Homo sapiens GN=NPM1;Isoform 3 of Nucleophosmin OS=Homo sapiens GN=NPM1	3	20	20	65	32.575	294	0	323.31	9	9	12267000000	1022200000	337	29012000	32383000	24499000	32822000	26206000	22185000	32023000	35879000	29727000	66226000	71395000	85371000	35715000	38856000	36874000	136290000	142080000	144690000	226460000	257800000	287560000	332280000	304830000	301650000	417040000	437490000	423540000	252140000	241550000	274740000	255270000
sp|P06753-2|TPM3_HUMAN	Isoform 2 of Tropomyosin alpha-3 chain OS=Homo sapiens	TPM3	sp|P06753-2|TPM3_HUMAN;sp|P06753-3|TPM3_HUMAN;sp|P06753-5|TPM3_HUMAN;sp|P06753-4|TPM3_HUMAN;sp|P06753-7|TPM3_HUMAN	sp|P06753-2|TPM3_HUMAN;sp|P06753-3|TPM3_HUMAN;sp|P06753-5|TPM3_HUMAN;sp|P06753-4|TPM3_HUMAN	Isoform 2 of Tropomyosin alpha-3 chain OS=Homo sapiens GN=TPM3;Isoform 3 of Tropomyosin alpha-3 chain OS=Homo sapiens GN=TPM3;Isoform 5 of Tropomyosin alpha-3 chain OS=Homo sapiens GN=TPM3;Isoform 4 of Tropomyosin alpha-3 chain OS=Homo sapiens GN=TPM3	5	42	42	87.1	29.032	248	0	323.31	9	9	58796000000	3674700000	958	99717000	89908000	102270000	210190000	211270000	180900000	220660000	264450000	233770000	413980000	383450000	427230000	58977000	62350000	62301000	211860000	222260000	219200000	1660100000	1609700000	1653400000	2678200000	2786000000	2825900000	3388900000	3499500000	3533000000	1785800000	1683200000	1807900000	700660000
sp|P06899|H2B1J_HUMAN	Histone H2B type 1-J OS=Homo sapiens	HIST1H2BJ	sp|P06899|H2B1J_HUMAN;sp|Q6DRA6|H2B2D_HUMAN;sp|Q6DN03|H2B2C_HUMAN	sp|P06899|H2B1J_HUMAN	Histone H2B type 1-J OS=Homo sapiens GN=HIST1H2BJ PE=1 SV=3	3	16	2	74.6	13.904	126	0	13.519	3	6	455020000	65002000	10	0	0	0	0	0	0	1218100	1023600	1166700	0	0	0	5248700	5261200	4991700	14949000	16230000	14913000	0	0	0	0	0	0	8938000	6690300	8430500	0	0	0	24714000
sp|P07195|LDHB_HUMAN	L-lactate dehydrogenase B chain OS=Homo sapiens	LDHB	sp|P07195|LDHB_HUMAN;sp|Q6ZMR3|LDH6A_HUMAN;sp|P07864|LDHC_HUMAN	sp|P07195|LDHB_HUMAN	L-lactate dehydrogenase B chain OS=Homo sapiens GN=LDHB PE=1 SV=2	3	10	10	37.4	36.638	334	0	97.516	3	9	768970000	45233000	43	428290	415590	275810	0	242040	231830	148520	0	0	5968000	7261700	5441200	1862700	1666900	1630300	7730500	6409200	5520600	14139000	14964000	9274700	0	5573900	6341900	3980000	0	0	30519000	32905000	27365000	14441000
sp|P07196|NFL_HUMAN	Neurofilament light polypeptide OS=Homo sapiens	NEFL	sp|P07196|NFL_HUMAN	sp|P07196|NFL_HUMAN	Neurofilament light polypeptide OS=Homo sapiens GN=NEFL PE=1 SV=3	1	29	25	54.7	61.516	543	0	304.15	9	9	3083800000	88108000	200	13230000	8414900	2508300	6390600	5893400	4468700	5318300	6551900	5595600	3658500	3593900	3688500	1613200	1242500	1399600	4233700	5520000	4786300	131810000	144280000	120140000	186060000	202570000	178960000	211050000	221390000	210860000	69323000	74645000	66636000	92873000
sp|P07197|NFM_HUMAN	Neurofilament medium polypeptide OS=Homo sapiens	NEFM	sp|P07197|NFM_HUMAN;CON__sp|P07197|NFM_HUMAN;sp|P07197-2|NFM_HUMAN	sp|P07197|NFM_HUMAN;CON__sp|P07197|NFM_HUMAN;sp|P07197-2|NFM_HUMAN	Neurofilament medium polypeptide OS=Homo sapiens GN=NEFM PE=1 SV=3;;Isoform 2 of Neurofilament medium polypeptide OS=Homo sapiens GN=NEFM	3	76	74	74.2	102.47	916	0	323.31	9	9	25195000000	559880000	1109	27512000	27156000	35362000	35114000	32948000	30336000	34113000	36780000	36722000	35556000	29325000	41301000	14444000	13814000	12085000	40299000	38501000	38516000	901630000	932870000	909170000	1364500000	1395200000	1431000000	1525400000	1571800000	1615200000	508030000	479050000	533500000	549900000
sp|P07237|PDIA1_HUMAN	Protein disulfide-isomerase OS=Homo sapiens	P4HB	sp|P07237|PDIA1_HUMAN	sp|P07237|PDIA1_HUMAN	Protein disulfide-isomerase OS=Homo sapiens GN=P4HB PE=1 SV=3	1	5	5	15	57.116	508	0	52.721	0	3	44921000	1283500	9	0	0	0	0	0	0	0	0	0	107890	639980	435190	0	0	30609	0	69793	0	0	0	0	0	0	0	0	0	0	1791700	3688800	4446800	0
sp|P07305|H10_HUMAN	Histone H1.0 OS=Homo sapiens	H1F0	sp|P07305|H10_HUMAN;sp|P07305-2|H10_HUMAN	sp|P07305|H10_HUMAN;sp|P07305-2|H10_HUMAN	Histone H1.0 OS=Homo sapiens GN=H1F0 PE=1 SV=3;Isoform 2 of Histone H1.0 OS=Homo sapiens GN=H1F0	2	9	9	31.4	20.863	194	0	115.02	4	8	1949300000	324880000	61	295510	0	0	532010	393790	460330	2818500	4301800	2456200	1654400	1509200	812820	20179000	18628000	16420000	86933000	79352000	88129000	1838300	0	0	4158600	2040400	2225900	25591000	30237000	21842000	2725500	1918700	922490	66626000
sp|P07355|ANXA2_HUMAN	Annexin A2 OS=Homo sapiens	ANXA2	sp|P07355|ANXA2_HUMAN;sp|P07355-2|ANXA2_HUMAN;sp|A6NMY6|AXA2L_HUMAN	sp|P07355|ANXA2_HUMAN;sp|P07355-2|ANXA2_HUMAN;sp|A6NMY6|AXA2L_HUMAN	Annexin A2 OS=Homo sapiens GN=ANXA2 PE=1 SV=2;Isoform 2 of Annexin A2 OS=Homo sapiens GN=ANXA2;Putative annexin A2-like protein OS=Homo sapiens GN=ANXA2P2 PE=5 SV=2	3	4	4	19.8	38.604	339	0	28.81	0	4	80079000	3640000	6	0	0	0	0	0	0	0	0	0	1060800	1161500	476470	0	0	0	448080	64305	428840	0	0	0	0	0	0	0	0	0	5048700	6378600	2091100	0
sp|P07437|TBB5_HUMAN	Tubulin beta chain OS=Homo sapiens	TUBB	sp|P07437|TBB5_HUMAN;sp|A6NNZ2|TBB8L_HUMAN;sp|Q9H4B7|TBB1_HUMAN	sp|P07437|TBB5_HUMAN	Tubulin beta chain OS=Homo sapiens GN=TUBB PE=1 SV=2	3	29	6	73.9	49.67	444	0	255.68	9	9	7243900000	381260000	213	13823000	15273000	13929000	14750000	13582000	11588000	5429000	6228000	6489800	30859000	28850000	52137000	15898000	16131000	14528000	40563000	39962000	41238000	249500000	290110000	235870000	236870000	225710000	230380000	111160000	112000000	122520000	154380000	154750000	175060000	225420000
sp|P07737|PROF1_HUMAN	Profilin-1 OS=Homo sapiens	PFN1	sp|P07737|PROF1_HUMAN	sp|P07737|PROF1_HUMAN	Profilin-1 OS=Homo sapiens GN=PFN1 PE=1 SV=2	1	6	6	54.3	15.054	140	0	50.059	7	9	444870000	49430000	36	2007600	2492200	1692600	1912200	1416500	1660400	253670	919510	0	2931600	3001300	2625200	2065400	1959800	1956100	6854200	8363300	7318300	18739000	32922000	20976000	11027000	8833100	10834000	5049500	3880800	0	8058900	9617800	7201300	10873000
sp|P07814|SYEP_HUMAN	Bifunctional glutamate/proline--tRNA ligase OS=Homo sapiens	EPRS	sp|P07814|SYEP_HUMAN	sp|P07814|SYEP_HUMAN	Bifunctional glutamate/proline--tRNA ligase OS=Homo sapiens GN=EPRS PE=1 SV=5	1	16	16	16.6	170.59	1512	0	132.34	4	8	533660000	7115400	41	0	33311	22559	43749	104270	73282	0	0	0	1400100	1383900	1520900	176060	213250	141750	819760	449510	733080	0	7250000	4585600	5715200	9267600	9478600	0	0	0	19509000	24617000	32866000	8516600
sp|P07900|HS90A_HUMAN	Heat shock protein HSP 90-alpha OS=Homo sapiens	HSP90AA1	sp|P07900|HS90A_HUMAN;sp|P07900-2|HS90A_HUMAN;sp|Q14568|HS902_HUMAN;sp|Q58FG0|HS905_HUMAN	sp|P07900|HS90A_HUMAN;sp|P07900-2|HS90A_HUMAN	Heat shock protein HSP 90-alpha OS=Homo sapiens GN=HSP90AA1 PE=1 SV=5;Isoform 2 of Heat shock protein HSP 90-alpha OS=Homo sapiens GN=HSP90AA1	4	54	54	60.5	84.659	732	0	323.31	9	9	12066000000	354870000	565	24571000	22247000	22212000	18404000	17976000	14776000	3509700	4186200	4512700	34613000	30534000	33300000	9912600	10439000	9130500	30309000	32216000	32019000	745340000	676940000	657100000	480040000	497390000	467660000	159770000	165930000	171960000	332980000	341760000	300620000	281620000
sp|P07910-2|HNRPC_HUMAN	Isoform C1 of Heterogeneous nuclear ribonucleoproteins C1/C2 OS=Homo sapiens	HNRNPC	sp|P07910-2|HNRPC_HUMAN;sp|P07910-4|HNRPC_HUMAN	sp|P07910-2|HNRPC_HUMAN;sp|P07910-4|HNRPC_HUMAN	Isoform C1 of Heterogeneous nuclear ribonucleoproteins C1/C2 OS=Homo sapiens GN=HNRNPC;Isoform 4 of Heterogeneous nuclear ribonucleoproteins C1/C2 OS=Homo sapiens GN=HNRNPC	2	29	29	68.3	32.337	293	0	323.31	9	9	19496000000	1083100000	272	1938400	1401500	1543200	3019100	3352400	2838000	3047500	3219900	3667600	13702000	14579000	14227000	75814000	71254000	74086000	222660000	287600000	285140000	43714000	41033000	42863000	62694000	75132000	72803000	76458000	81471000	99262000	65325000	69102000	81730000	825720000
sp|P07910|HNRPC_HUMAN	Heterogeneous nuclear ribonucleoproteins C1/C2 OS=Homo sapiens	HNRNPC	sp|P07910|HNRPC_HUMAN;sp|P07910-5|HNRPC_HUMAN;sp|P07910-3|HNRPC_HUMAN;sp|O60812|HNRC1_HUMAN;sp|B2RXH8|HNRC2_HUMAN;sp|P0DMR1|HNRC4_HUMAN;sp|B7ZW38|HNRC3_HUMAN;sp|Q86SE5|RALYL_HUMAN;sp|Q86SE5-3|RALYL_HUMAN	sp|P07910|HNRPC_HUMAN;sp|P07910-5|HNRPC_HUMAN;sp|P07910-3|HNRPC_HUMAN	Heterogeneous nuclear ribonucleoproteins C1/C2 OS=Homo sapiens GN=HNRNPC PE=1 SV=4;Isoform MD1 HNRNPC-3xFLAG (C-term) Heterogeneous nuclear ribonucleoproteins C1/C2 OS=Homo sapiens GN=HNRNPC PE=1 SV=4;Isoform 3 of Heterogeneous nuclear ribonucleoproteins C	9	29	2	69.6	33.67	306	0	59.021	0	5	116360000	6844900	7	0	0	0	0	0	0	0	0	0	0	0	0	203760	0	434510	1975700	2709900	1521000	0	0	0	0	0	0	0	0	0	0	0	0	3212200
sp|P07947|YES_HUMAN	Tyrosine-protein kinase Yes OS=Homo sapiens	YES1	sp|P07947|YES_HUMAN;sp|P06241-3|FYN_HUMAN;sp|P06241-2|FYN_HUMAN;sp|P12931|SRC_HUMAN;sp|P06241|FYN_HUMAN;sp|P12931-2|SRC_HUMAN	sp|P07947|YES_HUMAN	Tyrosine-protein kinase Yes OS=Homo sapiens GN=YES1 PE=1 SV=3	6	9	8	26.5	60.801	543	0	80.087	0	8	253000000	11000000	22	0	0	0	0	0	0	0	0	0	2252000	1910600	2378300	489740	498830	155380	1319500	361720	1634000	0	0	0	0	0	0	0	0	0	16215000	15884000	12187000	5339000
sp|P07948-2|LYN_HUMAN	Isoform 2 of Tyrosine-protein kinase Lyn OS=Homo sapiens	LYN	sp|P07948-2|LYN_HUMAN	sp|P07948-2|LYN_HUMAN	Isoform 2 of Tyrosine-protein kinase Lyn OS=Homo sapiens GN=LYN	1	13	13	35.8	56.033	491	0	106.37	0	8	452560000	16163000	35	0	0	0	0	0	0	0	0	0	3096400	3905300	4118200	62376	423720	151270	1636900	963080	1805700	0	0	0	0	0	0	0	0	0	27552000	28243000	26161000	1537300
sp|P07951-2|TPM2_HUMAN	Isoform 2 of Tropomyosin beta chain OS=Homo sapiens	TPM2	sp|P07951-2|TPM2_HUMAN;sp|P07951|TPM2_HUMAN;sp|P07951-3|TPM2_HUMAN	sp|P07951-2|TPM2_HUMAN;sp|P07951|TPM2_HUMAN;sp|P07951-3|TPM2_HUMAN	Isoform 2 of Tropomyosin beta chain OS=Homo sapiens GN=TPM2;Tropomyosin beta chain OS=Homo sapiens GN=TPM2 PE=1 SV=1;Isoform 3 of Tropomyosin beta chain OS=Homo sapiens GN=TPM2	3	18	3	31.7	32.989	284	0	32.517	8	8	643990000	40249000	30	2614600	1698600	2144900	2414000	2485000	495690	5671000	1179300	5309900	3973900	3646100	3344600	282410	678340	0	702780	981500	2626600	22395000	42854000	22618000	28806000	28696000	20923000	71411000	37325000	65419000	11677000	10406000	24997000	0
sp|P08174-4|DAF_HUMAN	Isoform 4 of Complement decay-accelerating factor OS=Homo sapiens	CD55	sp|P08174-4|DAF_HUMAN;sp|P08174|DAF_HUMAN;sp|P08174-3|DAF_HUMAN;sp|P08174-5|DAF_HUMAN;sp|P08174-2|DAF_HUMAN;sp|P08174-6|DAF_HUMAN;sp|P08174-7|DAF_HUMAN	sp|P08174-4|DAF_HUMAN;sp|P08174|DAF_HUMAN;sp|P08174-3|DAF_HUMAN;sp|P08174-5|DAF_HUMAN;sp|P08174-2|DAF_HUMAN;sp|P08174-6|DAF_HUMAN;sp|P08174-7|DAF_HUMAN	Isoform 4 of Complement decay-accelerating factor OS=Homo sapiens GN=CD55;Complement decay-accelerating factor OS=Homo sapiens GN=CD55 PE=1 SV=4;Isoform 3 of Complement decay-accelerating factor OS=Homo sapiens GN=CD55;Isoform 5 of Complement decay-acceler	7	5	5	20.6	39.759	364	0	39.873	0	5	191160000	8689100	9	0	0	0	0	0	0	0	0	0	2194100	1889500	1990700	131930	75951	0	876610	268560	1261800	0	0	0	0	0	0	0	0	0	15730000	7389800	10717000	3403800
sp|P08238|HS90B_HUMAN	Heat shock protein HSP 90-beta OS=Homo sapiens	HSP90AB1	sp|P08238|HS90B_HUMAN;sp|Q58FF7|H90B3_HUMAN;sp|Q58FG1|HS904_HUMAN	sp|P08238|HS90B_HUMAN	Heat shock protein HSP 90-beta OS=Homo sapiens GN=HSP90AB1 PE=1 SV=4	3	52	36	73.9	83.263	724	0	323.31	9	9	8583200000	245240000	419	13535000	14399000	16437000	11371000	10037000	8985500	2846400	2879000	2958400	21664000	22338000	23026000	8363700	7611200	7816600	21877000	25229000	23860000	430940000	444770000	443380000	328910000	298640000	313090000	128370000	124520000	132450000	185410000	194740000	189680000	215340000
sp|P08621-2|RU17_HUMAN	Isoform 2 of U1 small nuclear ribonucleoprotein 70 kDa OS=Homo sapiens	SNRNP70	sp|P08621-2|RU17_HUMAN;sp|P08621|RU17_HUMAN;sp|P08621-3|RU17_HUMAN;sp|P08621-4|RU17_HUMAN	sp|P08621-2|RU17_HUMAN;sp|P08621|RU17_HUMAN;sp|P08621-3|RU17_HUMAN	Isoform 2 of U1 small nuclear ribonucleoprotein 70 kDa OS=Homo sapiens GN=SNRNP70;U1 small nuclear ribonucleoprotein 70 kDa OS=Homo sapiens GN=SNRNP70 PE=1 SV=2;Isoform 3 of U1 small nuclear ribonucleoprotein 70 kDa OS=Homo sapiens GN=SNRNP70	4	7	7	20.6	50.617	428	0	106.1	4	8	321000000	20063000	28	167770	94710	153590	101370	180350	124370	108220	98609	0	1128000	1167300	1079200	600890	322050	239970	4471900	4803300	5221000	3736500	2669000	3615600	1888800	4214200	4166200	2432900	1971700	0	6121100	3677500	3192100	7650600
sp|P08651-4|NFIC_HUMAN	Isoform 3 of Nuclear factor 1 C-type OS=Homo sapiens	NFIC	sp|P08651-4|NFIC_HUMAN;sp|P08651-3|NFIC_HUMAN;sp|P08651-2|NFIC_HUMAN;sp|P08651-5|NFIC_HUMAN;sp|P08651-6|NFIC_HUMAN;sp|P08651|NFIC_HUMAN	sp|P08651-4|NFIC_HUMAN;sp|P08651-3|NFIC_HUMAN;sp|P08651-2|NFIC_HUMAN;sp|P08651-5|NFIC_HUMAN;sp|P08651-6|NFIC_HUMAN;sp|P08651|NFIC_HUMAN	Isoform 3 of Nuclear factor 1 C-type OS=Homo sapiens GN=NFIC;Isoform 2 of Nuclear factor 1 C-type OS=Homo sapiens GN=NFIC;Isoform 1 of Nuclear factor 1 C-type OS=Homo sapiens GN=NFIC;Isoform 5 of Nuclear factor 1 C-type OS=Homo sapiens GN=NFIC;Isoform 6 of	6	5	5	23.2	45.412	406	0	83.621	0	4	197700000	10983000	13	0	0	0	0	0	0	0	0	0	418000	326720	0	337090	230220	272180	2872300	3178700	3348300	0	0	0	0	0	0	0	0	0	1688200	1444600	0	7255000
sp|P08670|VIME_HUMAN	Vimentin OS=Homo sapiens	VIM	sp|P08670|VIME_HUMAN;CON__sp|P08670|VIME_HUMAN;sp|P41219|PERI_HUMAN;CON__sp|P41219|PERI_HUMAN;sp|P41219-2|PERI_HUMAN;CON__sp|P41219-2|PERI_HUMAN;sp|P14136-3|GFAP_HUMAN;sp|P14136|GFAP_HUMAN;sp|P14136-2|GFAP_HUMAN	sp|P08670|VIME_HUMAN;CON__sp|P08670|VIME_HUMAN	Vimentin OS=Homo sapiens GN=VIM PE=1 SV=4;	9	87	87	94.8	53.651	466	0	323.31	9	9	595000000000	18585000000	4050	133750000	111750000	108130000	181990000	168830000	149450000	218120000	250660000	226130000	2552500000	2436300000	2462400000	947680000	933350000	894040000	2259100000	2351000000	2199400000	3415200000	3562800000	3133000000	4992200000	4754000000	4964500000	6941000000	7127400000	7012000000	21963000000	20991000000	21699000000	20793000000
sp|P08708|RS17_HUMAN	40S ribosomal protein S17 OS=Homo sapiens	RPS17	sp|P08708|RS17_HUMAN	sp|P08708|RS17_HUMAN	40S ribosomal protein S17 OS=Homo sapiens GN=RPS17 PE=1 SV=2	1	10	10	67.4	15.55	135	0	143.72	9	9	1350400000	270070000	65	5497600	18744000	5225900	4202900	3419200	2200100	1954800	2418900	1848900	22751000	25703000	21658000	11477000	10111000	11028000	39622000	42730000	39481000	82562000	133370000	9097300	29271000	26594000	23983000	18090000	16974000	16826000	14742000	13869000	19783000	30630000
sp|P08754|GNAI3_HUMAN	Guanine nucleotide-binding protein G(k) subunit alpha OS=Homo sapiens	GNAI3	sp|P08754|GNAI3_HUMAN	sp|P08754|GNAI3_HUMAN	Guanine nucleotide-binding protein G(k) subunit alpha OS=Homo sapiens GN=GNAI3 PE=1 SV=3	1	14	14	57.6	40.532	354	0	287.45	8	9	1991000000	132730000	72	401080	0	0	0	0	0	0	385250	0	29396000	25981000	27605000	3064300	2771000	2933400	13780000	14144000	12271000	9076000	0	0	0	0	0	0	7384500	0	113550000	101210000	115830000	39824000
sp|P08779|K1C16_HUMAN	Keratin, type I cytoskeletal 16 OS=Homo sapiens	KRT16	sp|P08779|K1C16_HUMAN;CON__sp|P08779|K1C16_HUMAN	sp|P08779|K1C16_HUMAN;CON__sp|P08779|K1C16_HUMAN	Keratin, type I cytoskeletal 16 OS=Homo sapiens GN=KRT16 PE=1 SV=4;	2	12	2	26.6	51.267	473	0	13.908	2	0	14770000	476460	3	0	64701	411760	0	0	0	0	0	0	0	0	0	0	0	0	0	0	0	0	7634200	7555700	0	0	0	0	0	0	0	0	0	0
sp|P08865|RSSA_HUMAN	40S ribosomal protein SA OS=Homo sapiens	RPSA	sp|P08865|RSSA_HUMAN	sp|P08865|RSSA_HUMAN	40S ribosomal protein SA OS=Homo sapiens GN=RPSA PE=1 SV=4	1	6	6	34.2	32.854	295	0	69.718	5	6	311520000	23963000	18	363810	217120	95806	217150	226450	340940	215710	407600	497300	3183800	4317400	5305900	591870	891770	683100	2664400	1146400	2596700	5309700	6607400	3359800	7440700	4760500	7978600	6149600	6117500	8097800	6346900	8006100	11909000	7487000
sp|P09234|RU1C_HUMAN	U1 small nuclear ribonucleoprotein C OS=Homo sapiens	SNRPC	sp|P09234|RU1C_HUMAN	sp|P09234|RU1C_HUMAN	U1 small nuclear ribonucleoprotein C OS=Homo sapiens GN=SNRPC PE=1 SV=1	1	2	2	25.8	17.394	159	0	16.013	0	4	79849000	26616000	4	0	0	0	0	0	0	0	0	0	1045700	2554800	0	2127400	1160000	2172900	6401100	3579700	7574800	0	0	0	0	0	0	0	0	0	1621600	1474200	0	3367800
sp|P09429|HMGB1_HUMAN	High mobility group protein B1 OS=Homo sapiens	HMGB1	sp|P09429|HMGB1_HUMAN;sp|B2RPK0|HGB1A_HUMAN;sp|P23497|SP100_HUMAN	sp|P09429|HMGB1_HUMAN	High mobility group protein B1 OS=Homo sapiens GN=HMGB1 PE=1 SV=3	3	14	14	52.1	24.893	215	0	213.49	9	9	1856500000	265220000	85	2011500	1679500	1687600	1621600	2981500	2611200	3036700	3046800	2735600	27702000	28915000	27581000	7083000	7418800	6499500	44661000	48217000	45730000	21405000	22315000	19834000	12424000	20547000	22664000	23605000	24584000	21759000	41913000	45101000	47052000	32939000
sp|P09493-2|TPM1_HUMAN	Isoform 2 of Tropomyosin alpha-1 chain OS=Homo sapiens	TPM1	sp|P09493-2|TPM1_HUMAN	sp|P09493-2|TPM1_HUMAN	Isoform 2 of Tropomyosin alpha-1 chain OS=Homo sapiens GN=TPM1	1	26	3	69.7	26.68	228	0	35.405	9	8	694780000	53445000	42	1823200	1456100	1539200	2904700	2715100	2303700	3003300	3506700	2651400	7015400	7414800	7317000	433050	777110	658530	2124700	2730300	3070500	22218000	19187000	18832000	28419000	28211000	25794000	34602000	37456000	34882000	26304000	25226000	29884000	6539000
sp|P09493-3|TPM1_HUMAN	Isoform 3 of Tropomyosin alpha-1 chain OS=Homo sapiens	TPM1	sp|P09493-3|TPM1_HUMAN;sp|P09493-4|TPM1_HUMAN;sp|P09493-10|TPM1_HUMAN;sp|P09493-9|TPM1_HUMAN;sp|P09493|TPM1_HUMAN;sp|P09493-8|TPM1_HUMAN;sp|P09493-7|TPM1_HUMAN;sp|P09493-6|TPM1_HUMAN	sp|P09493-3|TPM1_HUMAN;sp|P09493-4|TPM1_HUMAN;sp|P09493-10|TPM1_HUMAN;sp|P09493-9|TPM1_HUMAN;sp|P09493|TPM1_HUMAN;sp|P09493-8|TPM1_HUMAN;sp|P09493-7|TPM1_HUMAN;sp|P09493-6|TPM1_HUMAN	Isoform 3 of Tropomyosin alpha-1 chain OS=Homo sapiens GN=TPM1;Isoform 4 of Tropomyosin alpha-1 chain OS=Homo sapiens GN=TPM1;Isoform 10 of Tropomyosin alpha-1 chain OS=Homo sapiens GN=TPM1;Isoform 9 of Tropomyosin alpha-1 chain OS=Homo sapiens GN=TPM1;Tro	8	34	24	78.5	32.876	284	0	308.24	9	9	8262300000	516390000	322	21309000	18974000	16783000	32631000	32956000	27628000	31795000	35537000	35199000	55774000	55785000	56142000	5921200	5747800	6394900	24931000	29347000	23537000	308010000	293620000	290310000	412810000	454450000	419610000	465880000	470670000	507100000	253510000	249610000	225480000	90816000
sp|P09493-5|TPM1_HUMAN	Isoform 5 of Tropomyosin alpha-1 chain OS=Homo sapiens	TPM1	sp|P09493-5|TPM1_HUMAN	sp|P09493-5|TPM1_HUMAN	Isoform 5 of Tropomyosin alpha-1 chain OS=Homo sapiens GN=TPM1	1	23	3	54.3	28.385	245	0	47.458	9	9	1535800000	109700000	57	2000500	4463800	4996400	5437600	5833800	4650500	5070800	5360100	5285300	13240000	14550000	12264000	2009500	2003700	1769600	7287400	6772200	6702800	43120000	51506000	53011000	61627000	70655000	68702000	70718000	66276000	70849000	50445000	57921000	48448000	20471000
sp|P09496-2|CLCA_HUMAN	Isoform Non-brain of Clathrin light chain A OS=Homo sapiens	CLTA	sp|P09496-2|CLCA_HUMAN;sp|P09496-5|CLCA_HUMAN;sp|P09496-4|CLCA_HUMAN;sp|P09496-3|CLCA_HUMAN;sp|P09496|CLCA_HUMAN	sp|P09496-2|CLCA_HUMAN;sp|P09496-5|CLCA_HUMAN;sp|P09496-4|CLCA_HUMAN;sp|P09496-3|CLCA_HUMAN;sp|P09496|CLCA_HUMAN	Isoform Non-brain of Clathrin light chain A OS=Homo sapiens GN=CLTA;Isoform 5 of Clathrin light chain A OS=Homo sapiens GN=CLTA;Isoform 4 of Clathrin light chain A OS=Homo sapiens GN=CLTA;Isoform 3 of Clathrin light chain A OS=Homo sapiens GN=CLTA;Clathrin	5	2	2	13.8	23.662	218	0	52.8	0	3	21478000	3068300	4	0	0	0	0	0	0	0	0	0	864770	1346800	856810	0	0	0	0	0	0	0	0	0	0	0	0	0	0	0	1644500	2611200	1671900	0
sp|P09543-2|CN37_HUMAN	Isoform CNPI of 2,3-cyclic-nucleotide 3-phosphodiesterase OS=Homo sapiens	CNP	sp|P09543-2|CN37_HUMAN;sp|P09543|CN37_HUMAN	sp|P09543-2|CN37_HUMAN;sp|P09543|CN37_HUMAN	Isoform CNPI of 2,3-cyclic-nucleotide 3-phosphodiesterase OS=Homo sapiens GN=CNP;2,3-cyclic-nucleotide 3-phosphodiesterase OS=Homo sapiens GN=CNP PE=1 SV=2	2	2	2	12.2	45.098	401	0	24.092	0	4	50862000	1883800	4	0	0	0	0	0	0	0	0	0	225930	343020	551290	0	0	128320	160100	143950	331180	0	0	0	0	0	0	0	0	0	3378200	2704800	1294700	0
sp|P09651|ROA1_HUMAN	Heterogeneous nuclear ribonucleoprotein A1 OS=Homo sapiens	HNRNPA1	sp|P09651|ROA1_HUMAN;sp|P09651-2|ROA1_HUMAN;sp|P09651-3|ROA1_HUMAN;sp|Q32P51|RA1L2_HUMAN	sp|P09651|ROA1_HUMAN;sp|P09651-2|ROA1_HUMAN;sp|P09651-3|ROA1_HUMAN;sp|Q32P51|RA1L2_HUMAN	Heterogeneous nuclear ribonucleoprotein A1 OS=Homo sapiens GN=HNRNPA1 PE=1 SV=5;Isoform A1-A of Heterogeneous nuclear ribonucleoprotein A1 OS=Homo sapiens GN=HNRNPA1;Isoform 2 of Heterogeneous nuclear ribonucleoprotein A1 OS=Homo sapiens GN=HNRNPA1;Heterog	4	31	30	66.7	38.746	372	0	323.31	9	9	20731000000	1151700000	401	5332000	5375700	5069300	6963200	5821100	5912700	4903300	5868600	5265700	32800000	30620000	31939000	54298000	58196000	52564000	257000000	291220000	292600000	122760000	125020000	111690000	130730000	135420000	141040000	122220000	134860000	133220000	156050000	144180000	155950000	639730000
sp|P09661|RU2A_HUMAN	U2 small nuclear ribonucleoprotein A OS=Homo sapiens	SNRPA1	sp|P09661|RU2A_HUMAN	sp|P09661|RU2A_HUMAN	U2 small nuclear ribonucleoprotein A OS=Homo sapiens GN=SNRPA1 PE=1 SV=2	1	3	3	28.6	28.415	255	0	36.438	0	3	71011000	7101100	6	0	0	0	0	0	0	0	0	0	216850	0	0	188810	265700	171810	2310400	1309900	2637600	0	0	0	0	0	0	0	0	0	1320200	0	0	2442200
sp|P09669|COX6C_HUMAN	Cytochrome c oxidase subunit 6C OS=Homo sapiens	COX6C	sp|P09669|COX6C_HUMAN	sp|P09669|COX6C_HUMAN	Cytochrome c oxidase subunit 6C OS=Homo sapiens GN=COX6C PE=1 SV=2	1	3	3	40	8.7813	75	0	19.483	0	6	266400000	66601000	14	0	0	0	0	0	0	0	0	0	0	926500	0	4329500	5605300	4344400	15672000	19642000	16081000	0	0	0	0	0	0	0	0	0	0	1547500	0	11870000
sp|P09874|PARP1_HUMAN	Poly [ADP-ribose] polymerase 1 OS=Homo sapiens	PARP1	sp|P09874|PARP1_HUMAN	sp|P09874|PARP1_HUMAN	Poly [ADP-ribose] polymerase 1 OS=Homo sapiens GN=PARP1 PE=1 SV=4	1	65	65	69.5	113.08	1014	0	323.31	9	9	17942000000	351800000	501	1791800	1240200	1243200	1694800	1439700	1342300	2426400	3141100	2405300	12882000	11102000	9956500	10564000	10697000	9022200	91557000	93138000	86154000	95068000	100390000	95545000	101380000	102640000	104220000	162470000	192860000	175250000	156050000	146490000	141640000	315860000
sp|P0DMV9|HS71B_HUMAN	Heat shock 70 kDa protein 1B OS=Homo sapiens	HSPA1B	sp|P0DMV9|HS71B_HUMAN;sp|P0DMV8|HS71A_HUMAN;sp|P0DMV8-2|HS71A_HUMAN;sp|P34931|HS71L_HUMAN	sp|P0DMV9|HS71B_HUMAN;sp|P0DMV8|HS71A_HUMAN;sp|P0DMV8-2|HS71A_HUMAN	Heat shock 70 kDa protein 1B OS=Homo sapiens GN=HSPA1B PE=1 SV=1;Heat shock 70 kDa protein 1A OS=Homo sapiens GN=HSPA1A PE=1 SV=1;Isoform 2 of Heat shock 70 kDa protein 1A OS=Homo sapiens GN=HSPA1A	4	49	49	68.6	70.051	641	0	323.31	9	9	21103000000	659480000	584	9834100	7938100	9356300	11965000	11113000	9321500	6793000	7807800	7404600	75235000	71653000	73551000	23669000	24538000	23701000	91755000	94606000	99236000	311760000	329020000	315730000	346570000	353290000	357720000	261480000	239880000	262130000	629410000	574760000	594690000	502550000
sp|P0DOX7|IGK_HUMAN	Immunoglobulin kappa light chain OS=Homo sapiens		sp|P0DOX7|IGK_HUMAN;sp|P01834|IGKC_HUMAN	sp|P0DOX7|IGK_HUMAN;sp|P01834|IGKC_HUMAN	Immunoglobulin kappa light chain OS=Homo sapiens PE=1 SV=1;Immunoglobulin kappa constant OS=Homo sapiens GN=IGKC PE=1 SV=2	2	2	2	16.4	23.379	214	0	15.395	8	4	62406000	6934000	13	544070	398540	413230	637120	553300	480740	553920	0	485470	631820	585230	0	535190	587920	527470	0	0	0	4896700	3912100	3788400	4506900	4196000	4381900	4740800	0	4091600	1544800	1458900	0	3412700
sp|P0DOY3|IGLC3_HUMAN	Immunoglobulin lambda constant 3 OS=Homo sapiens	IGLC3	sp|P0DOY3|IGLC3_HUMAN;sp|P0DOY2|IGLC2_HUMAN;sp|P0CG04|IGLC1_HUMAN;sp|P0CF74|IGLC6_HUMAN	sp|P0DOY3|IGLC3_HUMAN;sp|P0DOY2|IGLC2_HUMAN;sp|P0CG04|IGLC1_HUMAN;sp|P0CF74|IGLC6_HUMAN	Immunoglobulin lambda constant 3 OS=Homo sapiens GN=IGLC3 PE=1 SV=1;Immunoglobulin lambda constant 2 OS=Homo sapiens GN=IGLC2 PE=1 SV=1;Immunoglobulin lambda constant 1 OS=Homo sapiens GN=IGLC1 PE=1 SV=1;Immunoglobulin lambda constant 6 OS=Homo sapiens GN=	4	2	2	23.6	11.265	106	0	15.814	9	8	189940000	27134000	29	2447900	2159800	2623100	2788800	2788700	2848000	2549200	2736900	2442900	766920	754260	664370	0	717390	845860	0	0	0	16005000	15817000	14942000	11109000	13151000	18655000	14475000	14310000	14037000	4012500	4023500	3566800	0
sp|P0DP25|CALM3_HUMAN	Calmodulin-3 OS=Homo sapiens	CALM3	sp|P0DP25|CALM3_HUMAN;sp|P0DP24|CALM2_HUMAN;sp|P0DP23|CALM1_HUMAN	sp|P0DP25|CALM3_HUMAN;sp|P0DP24|CALM2_HUMAN;sp|P0DP23|CALM1_HUMAN	Calmodulin-3 OS=Homo sapiens GN=CALM3 PE=1 SV=1;Calmodulin-2 OS=Homo sapiens GN=CALM2 PE=1 SV=1;Calmodulin-1 OS=Homo sapiens GN=CALM1 PE=1 SV=1	3	4	4	49.7	16.837	149	0	225.13	7	9	1358300000	150930000	34	0	760660	1642400	1411200	1701300	1350700	0	792740	558910	21321000	20490000	27299000	5498600	4824700	2019900	23775000	18479000	19001000	0	10530000	21235000	14079000	18196000	17363000	0	8523300	6643400	40521000	47125000	57736000	22104000
sp|P10412|H14_HUMAN	Histone H1.4 OS=Homo sapiens	HIST1H1E	sp|P10412|H14_HUMAN;sp|Q02539|H11_HUMAN;sp|P16401|H15_HUMAN	sp|P10412|H14_HUMAN	Histone H1.4 OS=Homo sapiens GN=HIST1H1E PE=1 SV=2	3	16	4	33.8	21.865	219	0	155.93	9	9	12968000000	1296800000	113	4281800	2955200	3864900	9610300	8938500	8059900	32462000	43214000	41315000	9600200	7034200	9451100	88334000	98197000	79531000	294300000	281860000	273770000	72378000	50921000	69839000	92593000	93496000	102000000	380520000	360490000	405890000	36560000	35553000	35144000	586870000
sp|P10606|COX5B_HUMAN	Cytochrome c oxidase subunit 5B, mitochondrial OS=Homo sapiens	COX5B	sp|P10606|COX5B_HUMAN	sp|P10606|COX5B_HUMAN	Cytochrome c oxidase subunit 5B, mitochondrial OS=Homo sapiens GN=COX5B PE=1 SV=2	1	5	5	49.6	13.696	129	0	47.914	1	9	1088500000	136070000	32	0	0	0	0	0	0	432050	500040	418210	333880	2061900	1422500	10698000	12140000	6948900	41545000	20560000	39009000	0	0	0	0	0	0	5757400	3699700	5554200	1239300	4422200	2385600	58572000
sp|P10809|CH60_HUMAN	60 kDa heat shock protein, mitochondrial OS=Homo sapiens	HSPD1	sp|P10809|CH60_HUMAN;sp|P10809-2|CH60_HUMAN	sp|P10809|CH60_HUMAN	60 kDa heat shock protein, mitochondrial OS=Homo sapiens GN=HSPD1 PE=1 SV=2	2	28	28	69.3	61.054	573	0	323.31	9	9	4766500000	144440000	210	3115000	9121900	2288400	1812400	2585600	2368800	1208500	1442700	1220400	17498000	14981000	28888000	3275800	3802500	3320000	16077000	15331000	16103000	114100000	138620000	109010000	96135000	117270000	120590000	67116000	74897000	71107000	140510000	149380000	141270000	88871000
sp|P11021|GRP78_HUMAN	78 kDa glucose-regulated protein OS=Homo sapiens	HSPA5	sp|P11021|GRP78_HUMAN	sp|P11021|GRP78_HUMAN	78 kDa glucose-regulated protein OS=Homo sapiens GN=HSPA5 PE=1 SV=2	1	22	22	44.6	72.332	654	0	323.31	9	9	2448000000	76499000	141	490580	361670	381300	323450	431960	617680	403360	450370	386130	10476000	9195000	10256000	3378100	3374100	3333200	9836700	11497000	11307000	17823000	13915000	14585000	13732000	16477000	23183000	12079000	12501000	12012000	103300000	79678000	98330000	64536000
sp|P11142|HSP7C_HUMAN	Heat shock cognate 71 kDa protein OS=Homo sapiens	HSPA8	sp|P11142|HSP7C_HUMAN;sp|P11142-2|HSP7C_HUMAN;sp|P54652|HSP72_HUMAN	sp|P11142|HSP7C_HUMAN;sp|P11142-2|HSP7C_HUMAN	Heat shock cognate 71 kDa protein OS=Homo sapiens GN=HSPA8 PE=1 SV=1;Isoform 2 of Heat shock cognate 71 kDa protein OS=Homo sapiens GN=HSPA8	3	30	26	50.5	70.897	646	0	323.31	9	9	8527700000	258410000	298	3907000	3764100	3905200	5563000	5248900	4598600	3590000	4408800	3535100	29593000	26583000	28487000	12147000	10222000	9395500	34219000	34333000	34915000	160430000	169030000	168330000	171700000	178870000	186070000	147190000	148150000	140210000	230060000	229070000	222810000	240710000
sp|P11177-3|ODPB_HUMAN	Isoform 3 of Pyruvate dehydrogenase E1 component subunit beta, mitochondrial OS=Homo sapiens	PDHB	sp|P11177-3|ODPB_HUMAN;sp|P11177-2|ODPB_HUMAN;sp|P11177|ODPB_HUMAN	sp|P11177-3|ODPB_HUMAN;sp|P11177-2|ODPB_HUMAN;sp|P11177|ODPB_HUMAN	Isoform 3 of Pyruvate dehydrogenase E1 component subunit beta, mitochondrial OS=Homo sapiens GN=PDHB;Isoform 2 of Pyruvate dehydrogenase E1 component subunit beta, mitochondrial OS=Homo sapiens GN=PDHB;Pyruvate dehydrogenase E1 component subunit beta, mito	3	2	2	7.9	37.514	341	0	14.797	0	3	13499000	794080	4	0	0	0	0	0	0	0	0	0	339330	248310	206440	0	0	0	0	0	0	0	0	0	0	0	0	0	0	0	1567100	1169200	978320	0
sp|P11233|RALA_HUMAN	Ras-related protein Ral-A OS=Homo sapiens	RALA	sp|P11233|RALA_HUMAN;sp|P11234|RALB_HUMAN;sp|P11234-2|RALB_HUMAN;sp|P11234-3|RALB_HUMAN	sp|P11233|RALA_HUMAN;sp|P11234|RALB_HUMAN;sp|P11234-2|RALB_HUMAN;sp|P11234-3|RALB_HUMAN	Ras-related protein Ral-A OS=Homo sapiens GN=RALA PE=1 SV=1;Ras-related protein Ral-B OS=Homo sapiens GN=RALB PE=1 SV=1;Isoform 2 of Ras-related protein Ral-B OS=Homo sapiens GN=RALB;Isoform 3 of Ras-related protein Ral-B OS=Homo sapiens GN=RALB	4	4	4	30.6	23.567	206	0	34.047	0	5	116030000	11603000	10	0	0	0	0	0	0	0	0	0	3324900	2783300	2803900	253850	0	0	753790	691170	992460	0	0	0	0	0	0	0	0	0	5484000	5215400	5330400	4384000
sp|P11387|TOP1_HUMAN	DNA topoisomerase 1 OS=Homo sapiens	TOP1	sp|P11387|TOP1_HUMAN;sp|Q969P6-2|TOP1M_HUMAN;sp|Q969P6|TOP1M_HUMAN	sp|P11387|TOP1_HUMAN	DNA topoisomerase 1 OS=Homo sapiens GN=TOP1 PE=1 SV=2	3	11	11	15	90.725	765	0	106.68	4	9	576210000	14775000	41	43371	31977	51775	42572	0	48344	82704	109450	65058	332820	322380	128160	141790	354120	145940	4028400	4488800	4356900	1864300	1524500	2233200	1711000	0	2085100	4021700	4741000	3115400	3207300	3535100	326110	3356200
sp|P11388|TOP2A_HUMAN	DNA topoisomerase 2-alpha OS=Homo sapiens	TOP2A	sp|P11388|TOP2A_HUMAN;sp|P11388-2|TOP2A_HUMAN;sp|P11388-3|TOP2A_HUMAN;sp|P11388-4|TOP2A_HUMAN	sp|P11388|TOP2A_HUMAN;sp|P11388-2|TOP2A_HUMAN;sp|P11388-3|TOP2A_HUMAN;sp|P11388-4|TOP2A_HUMAN	DNA topoisomerase 2-alpha OS=Homo sapiens GN=TOP2A PE=1 SV=3;Isoform 2 of DNA topoisomerase 2-alpha OS=Homo sapiens GN=TOP2A;Isoform 3 of DNA topoisomerase 2-alpha OS=Homo sapiens GN=TOP2A;Isoform 4 of DNA topoisomerase 2-alpha OS=Homo sapiens GN=TOP2A	4	30	30	28.7	174.38	1531	0	323.31	4	6	1350400000	17093000	86	0	0	0	0	0	0	102390	123440	91357	353380	267230	499360	767700	728000	700520	4713600	4070100	4676000	0	0	0	0	0	0	12613000	12352000	7081500	7805200	4847700	6146400	50231000
sp|P11940-2|PABP1_HUMAN	Isoform 2 of Polyadenylate-binding protein 1 OS=Homo sapiens	PABPC1	sp|P11940-2|PABP1_HUMAN;sp|P11940|PABP1_HUMAN;sp|Q9H361|PABP3_HUMAN;sp|Q4VXU2|PAP1L_HUMAN;sp|Q4VXU2-2|PAP1L_HUMAN;sp|Q5JQF8|PAP1M_HUMAN;sp|Q96DU9-2|PABP5_HUMAN;sp|Q96DU9|PABP5_HUMAN	sp|P11940-2|PABP1_HUMAN;sp|P11940|PABP1_HUMAN;sp|Q9H361|PABP3_HUMAN	Isoform 2 of Polyadenylate-binding protein 1 OS=Homo sapiens GN=PABPC1;Polyadenylate-binding protein 1 OS=Homo sapiens GN=PABPC1 PE=1 SV=2;Polyadenylate-binding protein 3 OS=Homo sapiens GN=PABPC3 PE=1 SV=2	8	21	21	43.3	61.18	547	0	323.31	9	9	1867800000	62260000	125	1130200	1059500	1060600	1884400	1284500	896180	525360	477610	427030	7658400	6872400	6686400	2210300	2578700	2452200	7399800	9551700	8104300	35327000	34377000	35938000	44991000	42460000	43435000	26552000	21924000	21929000	50582000	55129000	51874000	41942000
sp|P12004|PCNA_HUMAN	Proliferating cell nuclear antigen OS=Homo sapiens	PCNA	sp|P12004|PCNA_HUMAN	sp|P12004|PCNA_HUMAN	Proliferating cell nuclear antigen OS=Homo sapiens GN=PCNA PE=1 SV=1	1	4	4	16.9	28.768	261	0	37.565	3	9	229390000	14337000	18	109110	87616	85033	87206	159760	71667	69192	82772	85420	966640	1147700	883430	876940	813790	683840	3045600	2513900	2567500	2587700	2293900	2097800	1695800	3132300	1786400	1634000	1731100	2591200	4594100	7029900	4424600	7572400
sp|P12236|ADT3_HUMAN	ADP/ATP translocase 3 OS=Homo sapiens	SLC25A6	sp|P12236|ADT3_HUMAN	sp|P12236|ADT3_HUMAN	ADP/ATP translocase 3 OS=Homo sapiens GN=SLC25A6 PE=1 SV=4	1	16	5	43.6	32.866	298	0	35.54	9	9	326220000	16311000	25	1359000	903680	1745400	1227500	1244900	1192500	560890	510310	420480	1106600	983220	918470	200170	233120	258960	779640	1744700	921670	25254000	18326000	36076000	15593000	11617000	17562000	7050800	8651400	9486800	5263300	4692900	4823800	5393800
sp|P12268|IMDH2_HUMAN	Inosine-5-monophosphate dehydrogenase 2 OS=Homo sapiens	IMPDH2	sp|P12268|IMDH2_HUMAN	sp|P12268|IMDH2_HUMAN	Inosine-5-monophosphate dehydrogenase 2 OS=Homo sapiens GN=IMPDH2 PE=1 SV=2	1	9	9	23.2	55.804	514	0	120.28	0	6	312540000	14883000	21	0	0	0	0	0	0	0	0	0	4262400	3561100	2478700	149600	92612	307560	1184700	1646700	1199500	0	0	0	0	0	0	0	0	0	18058000	20424000	14623000	5778100
sp|P12270|TPR_HUMAN	Nucleoprotein TPR OS=Homo sapiens	TPR	sp|P12270|TPR_HUMAN;sp|P12270-2|TPR_HUMAN	sp|P12270|TPR_HUMAN;sp|P12270-2|TPR_HUMAN	Nucleoprotein TPR OS=Homo sapiens GN=TPR PE=1 SV=3;Isoform 2 of Nucleoprotein TPR OS=Homo sapiens GN=TPR	2	2	2	0.9	267.29	2363	0	13.882	0	4	17750000	165890	4	0	0	0	0	0	0	0	0	0	8388.6	12714	0	0	7925.9	10105	24524	64208	38024	0	0	0	0	0	0	0	0	0	334170	473360	0	0
sp|P12277|KCRB_HUMAN	Creatine kinase B-type OS=Homo sapiens	CKB	sp|P12277|KCRB_HUMAN	sp|P12277|KCRB_HUMAN	Creatine kinase B-type OS=Homo sapiens GN=CKB PE=1 SV=1	1	7	7	36.2	42.644	381	0	93.158	3	7	323890000	20243000	20	168320	651060	250820	113630	291200	139480	0	0	0	3079200	2553200	5567000	339240	528640	0	1786000	2161300	2614000	3799800	11827000	4045500	3771800	5018200	8210000	0	0	0	14471000	12807000	10488000	5219600
sp|P12956|XRCC6_HUMAN	X-ray repair cross-complementing protein 6 OS=Homo sapiens	XRCC6	sp|P12956|XRCC6_HUMAN;sp|P12956-2|XRCC6_HUMAN	sp|P12956|XRCC6_HUMAN;sp|P12956-2|XRCC6_HUMAN	X-ray repair cross-complementing protein 6 OS=Homo sapiens GN=XRCC6 PE=1 SV=2;Isoform 2 of X-ray repair cross-complementing protein 6 OS=Homo sapiens GN=XRCC6	2	20	20	45.2	69.842	609	0	217.09	9	9	1617900000	49027000	107	250900	217940	347600	335570	488700	309760	191570	570950	172510	3896300	2683100	2374900	1437400	1567700	1430300	10636000	10832000	11284000	14427000	13001000	17650000	16663000	18603000	16641000	13621000	21544000	12068000	23810000	22443000	18970000	25830000
sp|P13010|XRCC5_HUMAN	X-ray repair cross-complementing protein 5 OS=Homo sapiens	XRCC5	sp|P13010|XRCC5_HUMAN	sp|P13010|XRCC5_HUMAN	X-ray repair cross-complementing protein 5 OS=Homo sapiens GN=XRCC5 PE=1 SV=3	1	23	23	45.5	82.704	732	0	323.31	9	9	1718700000	45229000	117	344870	1444300	748550	519410	538580	419190	487040	533100	402740	3347200	2337100	2113500	1581000	1451600	1299900	9110200	9577500	8973100	22184000	31864000	29150000	25882000	27506000	26502000	28323000	29249000	23958000	26811000	23844000	25704000	37799000
sp|P13073|COX41_HUMAN	Cytochrome c oxidase subunit 4 isoform 1, mitochondrial OS=Homo sapiens	COX4I1	sp|P13073|COX41_HUMAN	sp|P13073|COX41_HUMAN	Cytochrome c oxidase subunit 4 isoform 1, mitochondrial OS=Homo sapiens GN=COX4I1 PE=1 SV=1	1	6	6	30.2	19.576	169	0	56.818	0	6	954770000	86797000	32	0	0	0	0	0	0	0	0	0	1196900	0	836100	5576000	6419300	4326000	22025000	23360000	23058000	0	0	0	0	0	0	0	0	0	3909900	0	2939300	39149000
sp|P13489|RINI_HUMAN	Ribonuclease inhibitor OS=Homo sapiens	RNH1	sp|P13489|RINI_HUMAN	sp|P13489|RINI_HUMAN	Ribonuclease inhibitor OS=Homo sapiens GN=RNH1 PE=1 SV=2	1	43	43	97.8	49.973	461	0	323.31	0	9	84217000000	3239100000	692	0	0	0	0	0	0	0	0	0	335130000	630870000	371860000	305500000	327250000	317050000	317500000	314590000	319370000	0	0	0	0	0	0	0	0	0	2278300000	2520100000	2495200000	6089100000
sp|P13639|EF2_HUMAN	Elongation factor 2 OS=Homo sapiens	EEF2	sp|P13639|EF2_HUMAN	sp|P13639|EF2_HUMAN	Elongation factor 2 OS=Homo sapiens GN=EEF2 PE=1 SV=4	1	25	25	40.4	95.337	858	0	245.62	9	9	1619800000	35995000	169	861200	1131200	792630	950240	896050	583330	677440	756880	672320	5742300	5613100	5233300	1201600	904740	813110	3480700	2896500	2788200	38298000	48087000	44093000	39215000	38569000	39998000	38936000	36371000	40398000	45350000	41572000	48544000	34946000
sp|P13645|K1C10_HUMAN	Keratin, type I cytoskeletal 10 OS=Homo sapiens	KRT10	sp|P13645|K1C10_HUMAN;CON__sp|P13645|K1C10_HUMAN;sp|Q7Z3Y7|K1C28_HUMAN;CON__sp|Q7Z3Y7|K1C28_HUMAN;sp|Q7Z3Z0|K1C25_HUMAN;CON__sp|Q7Z3Z0|K1C25_HUMAN;sp|Q7Z3Y8|K1C27_HUMAN;CON__sp|Q7Z3Y8|K1C27_HUMAN;sp|Q2M2I5|K1C24_HUMAN;CON__sp|Q2M2I5|K1C24_HUMAN	sp|P13645|K1C10_HUMAN;CON__sp|P13645|K1C10_HUMAN	Keratin, type I cytoskeletal 10 OS=Homo sapiens GN=KRT10 PE=1 SV=6;	10	34	34	58	58.826	584	0	323.31	9	9	12891000000	495810000	454	15039000	16379000	20957000	10101000	8915100	6967900	12434000	14112000	12505000	50847000	57923000	43640000	65621000	56614000	59786000	15794000	14489000	13683000	400850000	453800000	385340000	224470000	219800000	216460000	317310000	323790000	320530000	381430000	386440000	330100000	1066600000
sp|P13647|K2C5_HUMAN	Keratin, type II cytoskeletal 5 OS=Homo sapiens	KRT5	sp|P13647|K2C5_HUMAN;CON__sp|P13647|K2C5_HUMAN;sp|Q8N1N4-2|K2C78_HUMAN;CON__sp|Q8N1N4-2|K2C78_HUMAN;sp|Q8N1N4|K2C78_HUMAN;CON__sp|Q8N1N4|K2C78_HUMAN;sp|O43790|KRT86_HUMAN;CON__sp|O43790|KRT86_HUMAN;sp|P78385|KRT83_HUMAN;CON__sp|P78385|KRT83_HUMAN;sp|Q14533|KRT81_HUMAN;CON__sp|Q14533|KRT81_HUMAN;sp|P78386|KRT85_HUMAN;CON__sp|P78386|KRT85_HUMAN	sp|P13647|K2C5_HUMAN;CON__sp|P13647|K2C5_HUMAN	Keratin, type II cytoskeletal 5 OS=Homo sapiens GN=KRT5 PE=1 SV=3;	14	23	14	34.2	62.378	590	0	99.943	3	6	378910000	12223000	35	1677400	1814400	1723300	80893	59672	31986	0	0	59906	1300100	807200	960960	971620	1177400	1484800	0	73330	0	74172000	33778000	28518000	5446900	4567800	1732900	0	0	4958800	13843000	7006000	10814000	26431000
sp|P13797-3|PLST_HUMAN	Isoform 3 of Plastin-3 OS=Homo sapiens	PLS3	sp|P13797-3|PLST_HUMAN;sp|P13797-2|PLST_HUMAN;sp|P13797|PLST_HUMAN;sp|Q14651|PLSI_HUMAN	sp|P13797-3|PLST_HUMAN;sp|P13797-2|PLST_HUMAN;sp|P13797|PLST_HUMAN;sp|Q14651|PLSI_HUMAN	Isoform 3 of Plastin-3 OS=Homo sapiens GN=PLS3;Isoform 2 of Plastin-3 OS=Homo sapiens GN=PLS3;Plastin-3 OS=Homo sapiens GN=PLS3 PE=1 SV=4;Plastin-1 OS=Homo sapiens GN=PLS1 PE=1 SV=2	4	2	2	4.4	65.632	585	0	13.418	1	2	38902000	1111500	3	29904	44783	0	0	0	0	0	0	0	152000	133510	126590	0	0	0	141710	307880	175100	0	0	0	0	0	0	0	0	0	1360000	1263500	1302300	0
sp|P13861-2|KAP2_HUMAN	Isoform 2 of cAMP-dependent protein kinase type II-alpha regulatory subunit OS=Homo sapiens	PRKAR2A	sp|P13861-2|KAP2_HUMAN;sp|P13861|KAP2_HUMAN;sp|P31323|KAP3_HUMAN	sp|P13861-2|KAP2_HUMAN;sp|P13861|KAP2_HUMAN	Isoform 2 of cAMP-dependent protein kinase type II-alpha regulatory subunit OS=Homo sapiens GN=PRKAR2A;cAMP-dependent protein kinase type II-alpha regulatory subunit OS=Homo sapiens GN=PRKAR2A PE=1 SV=2	3	3	3	13.9	43.066	382	0	21.875	0	6	25943000	1179200	6	0	0	0	0	0	0	0	0	0	328930	56567	0	35304	53270	19344	109480	0	576320	0	0	0	0	0	0	0	0	0	654760	678240	0	926440
sp|P13987|CD59_HUMAN	CD59 glycoprotein OS=Homo sapiens	CD59	sp|P13987|CD59_HUMAN	sp|P13987|CD59_HUMAN	CD59 glycoprotein OS=Homo sapiens GN=CD59 PE=1 SV=1	1	4	4	25.8	14.177	128	0	31.919	0	7	1029200000	171530000	36	0	0	0	0	0	0	0	0	0	30350000	34538000	31595000	4106500	5559900	3467900	16953000	21461000	23494000	0	0	0	0	0	0	0	0	0	44530000	56010000	49149000	21617000
sp|P14314-2|GLU2B_HUMAN	Isoform 2 of Glucosidase 2 subunit beta OS=Homo sapiens	PRKCSH	sp|P14314-2|GLU2B_HUMAN;sp|P14314|GLU2B_HUMAN	sp|P14314-2|GLU2B_HUMAN;sp|P14314|GLU2B_HUMAN	Isoform 2 of Glucosidase 2 subunit beta OS=Homo sapiens GN=PRKCSH;Glucosidase 2 subunit beta OS=Homo sapiens GN=PRKCSH PE=1 SV=2	2	3	3	6.5	59.177	525	0	22.708	0	4	61365000	3609700	8	0	0	0	0	0	0	0	0	0	857860	654450	832670	0	0	73524	634190	414700	142300	0	0	0	0	0	0	0	0	0	3474600	3594600	3129900	0
sp|P14406|CX7A2_HUMAN	Cytochrome c oxidase subunit 7A2, mitochondrial OS=Homo sapiens	COX7A2	sp|P14406|CX7A2_HUMAN	sp|P14406|CX7A2_HUMAN	Cytochrome c oxidase subunit 7A2, mitochondrial OS=Homo sapiens GN=COX7A2 PE=1 SV=1	1	3	3	56.6	9.3959	83	0	25.261	0	6	196050000	49013000	14	0	0	0	0	0	0	0	0	0	1512800	0	0	3670300	2202700	2371100	12357000	13381000	13518000	0	0	0	0	0	0	0	0	0	2260800	0	0	9049600
sp|P14618|KPYM_HUMAN	Pyruvate kinase PKM OS=Homo sapiens	PKM	sp|P14618|KPYM_HUMAN;sp|P14618-3|KPYM_HUMAN;sp|P14618-2|KPYM_HUMAN	sp|P14618|KPYM_HUMAN;sp|P14618-3|KPYM_HUMAN;sp|P14618-2|KPYM_HUMAN	Pyruvate kinase PKM OS=Homo sapiens GN=PKM PE=1 SV=4;Isoform 3 of Pyruvate kinase PKM OS=Homo sapiens GN=PKM;Isoform M1 of Pyruvate kinase PKM OS=Homo sapiens GN=PKM	3	16	16	48.4	57.936	531	0	237.89	7	9	1086600000	36221000	55	465050	562530	346900	589520	763840	498870	619740	500850	449630	4440900	4208900	11193000	1340600	1471500	1110400	2793100	1863900	3001700	20639000	25620000	21675000	24667000	27486000	19323000	23456000	19276000	21262000	32026000	36915000	42068000	24726000
sp|P14625|ENPL_HUMAN	Endoplasmin OS=Homo sapiens	HSP90B1	sp|P14625|ENPL_HUMAN;sp|Q58FF3|ENPLL_HUMAN	sp|P14625|ENPL_HUMAN	Endoplasmin OS=Homo sapiens GN=HSP90B1 PE=1 SV=1	2	19	17	33.3	92.468	803	0	149.83	8	9	726720000	18168000	66	169010	201230	208930	349800	267460	332700	66473	232050	280150	2887600	3697800	2847500	798060	194050	435650	1691700	2250800	1257200	10594000	13411000	11732000	14225000	15056000	18065000	6233800	9170900	13615000	31677000	32651000	16891000	16162000
sp|P14649|MYL6B_HUMAN	Myosin light chain 6B OS=Homo sapiens	MYL6B	sp|P14649|MYL6B_HUMAN	sp|P14649|MYL6B_HUMAN	Myosin light chain 6B OS=Homo sapiens GN=MYL6B PE=1 SV=1	1	9	7	64.9	22.764	208	0	68.657	8	9	459730000	35364000	47	588220	2055900	2156200	1725700	1493700	801090	1889100	1255300	1329900	2084800	10577000	3001900	429980	439720	329030	1909400	1892800	1403700	12444000	15676000	42793000	14072000	13697000	11725000	14957000	13911000	12390000	5923100	35628000	20570000	5730900
sp|P14678-2|RSMB_HUMAN	Isoform SM-B of Small nuclear ribonucleoprotein-associated proteins B and B OS=Homo sapiens	SNRPB	sp|P14678-2|RSMB_HUMAN;sp|P63162|RSMN_HUMAN;sp|P14678|RSMB_HUMAN;sp|P63162-2|RSMN_HUMAN;sp|P14678-3|RSMB_HUMAN	sp|P14678-2|RSMB_HUMAN;sp|P63162|RSMN_HUMAN;sp|P14678|RSMB_HUMAN;sp|P63162-2|RSMN_HUMAN;sp|P14678-3|RSMB_HUMAN	Isoform SM-B of Small nuclear ribonucleoprotein-associated proteins B and B OS=Homo sapiens GN=SNRPB;Small nuclear ribonucleoprotein-associated protein N OS=Homo sapiens GN=SNRPN PE=1 SV=1;Small nuclear ribonucleoprotein-associated proteins B and B OS=Ho	5	4	4	21.6	23.656	231	0	43.435	0	9	156250000	12019000	15	0	0	0	0	0	0	0	0	0	649050	229030	583120	403110	806570	421210	2894700	2728500	3303800	0	0	0	0	0	0	0	0	0	2727500	2166200	2582600	4910400
sp|P14854|CX6B1_HUMAN	Cytochrome c oxidase subunit 6B1 OS=Homo sapiens	COX6B1	sp|P14854|CX6B1_HUMAN	sp|P14854|CX6B1_HUMAN	Cytochrome c oxidase subunit 6B1 OS=Homo sapiens GN=COX6B1 PE=1 SV=2	1	4	4	75.6	10.192	86	0	90.283	0	6	448650000	64093000	19	0	0	0	0	0	0	0	0	0	0	0	0	2263800	1963200	2728400	16255000	21307000	19575000	0	0	0	0	0	0	0	0	0	0	0	0	15984000
sp|P14866|HNRPL_HUMAN	Heterogeneous nuclear ribonucleoprotein L OS=Homo sapiens	HNRNPL	sp|P14866|HNRPL_HUMAN;sp|P14866-2|HNRPL_HUMAN;sp|Q8WVV9-5|HNRLL_HUMAN;sp|Q8WVV9-4|HNRLL_HUMAN;sp|Q8WVV9|HNRLL_HUMAN	sp|P14866|HNRPL_HUMAN;sp|P14866-2|HNRPL_HUMAN	Heterogeneous nuclear ribonucleoprotein L OS=Homo sapiens GN=HNRNPL PE=1 SV=2;Isoform 2 of Heterogeneous nuclear ribonucleoprotein L OS=Homo sapiens GN=HNRNPL	5	24	24	58.2	64.132	589	0	323.31	0	8	5669500000	269970000	139	0	0	0	0	0	0	0	0	0	667430	667530	575180	16194000	16176000	16212000	71177000	74923000	73383000	0	0	0	0	0	0	0	0	0	4000300	3859600	4055200	258600000
sp|P14868|SYDC_HUMAN	Aspartate--tRNA ligase, cytoplasmic OS=Homo sapiens	DARS	sp|P14868|SYDC_HUMAN;sp|P14868-2|SYDC_HUMAN	sp|P14868|SYDC_HUMAN;sp|P14868-2|SYDC_HUMAN	Aspartate--tRNA ligase, cytoplasmic OS=Homo sapiens GN=DARS PE=1 SV=2;Isoform 2 of Aspartate--tRNA ligase, cytoplasmic OS=Homo sapiens GN=DARS	2	10	10	24	57.136	501	0	61.059	1	5	217810000	6050200	13	30500	0	19086	34898	42892	0	0	0	0	838820	1114500	1119100	0	311300	132810	359000	1149200	898080	5552700	0	4433300	5265800	6044500	0	0	0	0	5673700	7018700	5942000	0
sp|P14923|PLAK_HUMAN	Junction plakoglobin OS=Homo sapiens	JUP	sp|P14923|PLAK_HUMAN	sp|P14923|PLAK_HUMAN	Junction plakoglobin OS=Homo sapiens GN=JUP PE=1 SV=3	1	18	18	39.1	81.744	745	0	287.18	2	9	1053600000	24502000	74	20826	18606	0	0	0	14194	0	0	0	4486800	6484300	3839800	1249300	1702500	1066800	1712700	1960500	1945900	1895900	1847400	0	0	0	1510800	0	0	0	60665000	67157000	56544000	41912000
sp|P15336-5|ATF2_HUMAN	Isoform 5 of Cyclic AMP-dependent transcription factor ATF-2 OS=Homo sapiens	ATF2	sp|P15336-5|ATF2_HUMAN;sp|P15336|ATF2_HUMAN;sp|P15336-7|ATF2_HUMAN;sp|P15336-2|ATF2_HUMAN;sp|P15336-4|ATF2_HUMAN;sp|P15336-3|ATF2_HUMAN	sp|P15336-5|ATF2_HUMAN;sp|P15336|ATF2_HUMAN;sp|P15336-7|ATF2_HUMAN;sp|P15336-2|ATF2_HUMAN;sp|P15336-4|ATF2_HUMAN	Isoform 5 of Cyclic AMP-dependent transcription factor ATF-2 OS=Homo sapiens GN=ATF2;Cyclic AMP-dependent transcription factor ATF-2 OS=Homo sapiens GN=ATF2 PE=1 SV=4;Isoform 7 of Cyclic AMP-dependent transcription factor ATF-2 OS=Homo sapiens GN=ATF2;Isof	6	6	6	20.7	52.276	487	0	58.793	0	4	163480000	10218000	10	0	0	0	0	0	0	0	0	0	247840	223040	0	319370	0	259470	3467400	3160600	2540000	0	0	0	0	0	0	0	0	0	1710600	1596800	0	6999100
sp|P15880|RS2_HUMAN	40S ribosomal protein S2 OS=Homo sapiens	RPS2	sp|P15880|RS2_HUMAN	sp|P15880|RS2_HUMAN	40S ribosomal protein S2 OS=Homo sapiens GN=RPS2 PE=1 SV=2	1	12	12	44	31.324	293	0	120.57	9	9	2558300000	142130000	116	3436100	3235700	3636300	5589500	4519700	4236500	2142200	3254900	3548600	15179000	13642000	11396000	5978400	6376000	5358700	18074000	16092000	16431000	68222000	67781000	69778000	78843000	81540000	82443000	52849000	65232000	60845000	61688000	57254000	53303000	67008000
sp|P15924|DESP_HUMAN	Desmoplakin OS=Homo sapiens	DSP	sp|P15924|DESP_HUMAN;CON__sp|P15924|DESP_HUMAN;sp|P15924-3|DESP_HUMAN;sp|P15924-2|DESP_HUMAN;CON__sp|P15924-2|DESP_HUMAN	sp|P15924|DESP_HUMAN;CON__sp|P15924|DESP_HUMAN;sp|P15924-3|DESP_HUMAN;sp|P15924-2|DESP_HUMAN;CON__sp|P15924-2|DESP_HUMAN	Desmoplakin OS=Homo sapiens GN=DSP PE=1 SV=3;;Isoform DSPIa of Desmoplakin OS=Homo sapiens GN=DSP;Isoform DPII of Desmoplakin OS=Homo sapiens GN=DSP;	5	58	58	26.7	331.77	2871	0	323.31	9	7	1685200000	10276000	203	1077600	911370	997100	983530	994290	805800	613510	712340	578900	505470	365020	446930	178100	298500	240610	145980	246260	174360	141530000	153250000	128940000	118820000	120500000	115350000	99527000	86637000	92718000	39483000	29514000	39998000	30372000
sp|P15927|RFA2_HUMAN	Replication protein A 32 kDa subunit OS=Homo sapiens	RPA2	sp|P15927|RFA2_HUMAN;sp|P15927-2|RFA2_HUMAN;sp|P15927-3|RFA2_HUMAN	sp|P15927|RFA2_HUMAN;sp|P15927-2|RFA2_HUMAN;sp|P15927-3|RFA2_HUMAN	Replication protein A 32 kDa subunit OS=Homo sapiens GN=RPA2 PE=1 SV=1;Isoform 2 of Replication protein A 32 kDa subunit OS=Homo sapiens GN=RPA2;Isoform 3 of Replication protein A 32 kDa subunit OS=Homo sapiens GN=RPA2	3	2	2	18.1	29.247	270	0	49.784	0	3	81548000	8154800	5	0	0	0	0	0	0	0	0	0	473880	0	0	0	138200	0	2469300	2513700	2559700	0	0	0	0	0	0	0	0	0	1307700	0	0	0
sp|P16104|H2AX_HUMAN	Histone H2AX OS=Homo sapiens	H2AFX	sp|P16104|H2AX_HUMAN;sp|Q96QV6|H2A1A_HUMAN	sp|P16104|H2AX_HUMAN;sp|Q96QV6|H2A1A_HUMAN	Histone H2AX OS=Homo sapiens GN=H2AFX PE=1 SV=2;Histone H2A type 1-A OS=Homo sapiens GN=HIST1H2AA PE=1 SV=3	2	11	5	72	15.144	143	0	72.007	2	5	452650000	64664000	17	0	0	0	0	0	0	0	0	0	0	0	0	6341300	5837200	4980800	17742000	15293000	14470000	0	0	0	0	0	0	0	0	0	0	0	0	29856000
sp|P16220|CREB1_HUMAN	Cyclic AMP-responsive element-binding protein 1 OS=Homo sapiens	CREB1	sp|P16220|CREB1_HUMAN;sp|P16220-3|CREB1_HUMAN;sp|P16220-2|CREB1_HUMAN	sp|P16220|CREB1_HUMAN;sp|P16220-3|CREB1_HUMAN;sp|P16220-2|CREB1_HUMAN	Cyclic AMP-responsive element-binding protein 1 OS=Homo sapiens GN=CREB1 PE=1 SV=2;Isoform 3 of Cyclic AMP-responsive element-binding protein 1 OS=Homo sapiens GN=CREB1;Isoform CREB-B of Cyclic AMP-responsive element-binding protein 1 OS=Homo sapiens GN=CR	3	6	6	25.8	36.688	341	0	85.372	7	9	1085900000	217170000	41	1243300	1600900	1498500	823950	771110	0	2519900	1530200	2244700	7190800	6547300	6108600	2947000	8873200	6725300	52175000	60198000	54175000	5665200	9429500	7792800	6029200	6049200	0	13596000	11725000	11262000	8549300	8245200	7383900	19439000
sp|P16278-3|BGAL_HUMAN	Isoform 3 of Beta-galactosidase OS=Homo sapiens	GLB1	sp|P16278-3|BGAL_HUMAN;sp|P16278|BGAL_HUMAN;sp|P16278-2|BGAL_HUMAN	sp|P16278-3|BGAL_HUMAN;sp|P16278|BGAL_HUMAN;sp|P16278-2|BGAL_HUMAN	Isoform 3 of Beta-galactosidase OS=Homo sapiens GN=GLB1;Beta-galactosidase OS=Homo sapiens GN=GLB1 PE=1 SV=2;Isoform 2 of Beta-galactosidase OS=Homo sapiens GN=GLB1	3	3	3	9	72.75	647	0	19.278	0	5	46068000	2094000	7	0	0	0	0	0	0	0	0	0	298600	107750	451850	65324	72172	35594	447280	343410	272010	0	0	0	0	0	0	0	0	0	1291900	1295800	1983400	1800800
sp|P16402|H13_HUMAN	Histone H1.3 OS=Homo sapiens	HIST1H1D	sp|P16402|H13_HUMAN	sp|P16402|H13_HUMAN	Histone H1.3 OS=Homo sapiens GN=HIST1H1D PE=1 SV=2	1	17	6	37.6	22.35	221	0	93.921	9	9	4277400000	356450000	78	680560	682960	1030900	1463600	1311700	1265700	7569100	6949600	7736100	1587100	1401600	961220	25612000	24285000	20358000	81114000	88698000	83744000	14276000	13495000	14822000	18388000	16478000	20290000	84116000	75993000	82534000	8123100	8239900	5238700	199460000
sp|P16403|H12_HUMAN	Histone H1.2 OS=Homo sapiens	HIST1H1C	sp|P16403|H12_HUMAN	sp|P16403|H12_HUMAN	Histone H1.2 OS=Homo sapiens GN=HIST1H1C PE=1 SV=2	1	21	21	48.8	21.364	213	0	323.31	9	9	62800000000	5709100000	490	27084000	26758000	27426000	40179000	39264000	32241000	160350000	168230000	149810000	66826000	65523000	59805000	367040000	378150000	359130000	1171900000	1350000000	1219300000	273900000	316980000	283990000	371630000	390740000	376280000	1611900000	1580200000	1588500000	221120000	215430000	190270000	2775700000
sp|P16615|AT2A2_HUMAN	Sarcoplasmic/endoplasmic reticulum calcium ATPase 2 OS=Homo sapiens	ATP2A2	sp|P16615|AT2A2_HUMAN;sp|P16615-5|AT2A2_HUMAN;sp|P16615-2|AT2A2_HUMAN;sp|P16615-3|AT2A2_HUMAN;sp|P16615-4|AT2A2_HUMAN;sp|Q93084-4|AT2A3_HUMAN;sp|Q93084-2|AT2A3_HUMAN;sp|Q93084-3|AT2A3_HUMAN;sp|Q93084-7|AT2A3_HUMAN;sp|Q93084|AT2A3_HUMAN;sp|Q93084-6|AT2A3_HUMAN;sp|Q93084-5|AT2A3_HUMAN;sp|O14983-3|AT2A1_HUMAN;sp|O14983-2|AT2A1_HUMAN;sp|O14983|AT2A1_HUMAN	sp|P16615|AT2A2_HUMAN;sp|P16615-5|AT2A2_HUMAN;sp|P16615-2|AT2A2_HUMAN;sp|P16615-3|AT2A2_HUMAN;sp|P16615-4|AT2A2_HUMAN	Sarcoplasmic/endoplasmic reticulum calcium ATPase 2 OS=Homo sapiens GN=ATP2A2 PE=1 SV=1;Isoform 5 of Sarcoplasmic/endoplasmic reticulum calcium ATPase 2 OS=Homo sapiens GN=ATP2A2;Isoform 2 of Sarcoplasmic/endoplasmic reticulum calcium ATPase 2 OS=Homo sapi	15	9	9	13.1	114.76	1042	0	89.35	5	9	439230000	9548400	35	250970	595380	315280	203570	267500	204570	0	0	21607	924640	1110500	879190	263730	474860	100540	1443300	1296000	1196800	15935000	17302000	17749000	8305400	14585000	10565000	0	0	6117100	12089000	11062000	11710000	14955000
sp|P16989-2|YBOX3_HUMAN	Isoform 2 of Y-box-binding protein 3 OS=Homo sapiens	YBX3	sp|P16989-2|YBOX3_HUMAN;sp|P16989|YBOX3_HUMAN;sp|P16989-3|YBOX3_HUMAN	sp|P16989-2|YBOX3_HUMAN;sp|P16989|YBOX3_HUMAN;sp|P16989-3|YBOX3_HUMAN	Isoform 2 of Y-box-binding protein 3 OS=Homo sapiens GN=YBX3;Y-box-binding protein 3 OS=Homo sapiens GN=YBX3 PE=1 SV=4;Isoform 3 of Y-box-binding protein 3 OS=Homo sapiens GN=YBX3	3	5	2	25.4	31.947	303	0	17.055	0	3	38111000	3464600	3	0	0	0	0	0	0	0	0	0	445180	748910	0	0	0	296020	162750	863850	947920	0	0	0	0	0	0	0	0	0	1200000	2210200	0	0
sp|P17096|HMGA1_HUMAN	High mobility group protein HMG-I/HMG-Y OS=Homo sapiens	HMGA1	sp|P17096|HMGA1_HUMAN;sp|P17096-3|HMGA1_HUMAN	sp|P17096|HMGA1_HUMAN;sp|P17096-3|HMGA1_HUMAN	High mobility group protein HMG-I/HMG-Y OS=Homo sapiens GN=HMGA1 PE=1 SV=3;Isoform HMG-R of High mobility group protein HMG-I/HMG-Y OS=Homo sapiens GN=HMGA1	2	6	6	57	11.676	107	0	323.31	9	9	5440200000	906700000	85	1899500	1837600	1636600	3124000	1959100	2178100	10129000	11759000	8945000	8859900	9946100	7888500	44760000	45739000	45703000	245090000	219480000	235760000	20763000	20857000	17902000	22565000	16984000	23674000	74754000	76537000	67190000	19607000	25904000	21615000	176210000
sp|P17480-2|UBF1_HUMAN	Isoform UBF2 of Nucleolar transcription factor 1 OS=Homo sapiens	UBTF	sp|P17480-2|UBF1_HUMAN;sp|P17480|UBF1_HUMAN	sp|P17480-2|UBF1_HUMAN;sp|P17480|UBF1_HUMAN	Isoform UBF2 of Nucleolar transcription factor 1 OS=Homo sapiens GN=UBTF;Nucleolar transcription factor 1 OS=Homo sapiens GN=UBTF PE=1 SV=1	2	21	21	33.1	84.936	727	0	193.96	9	9	4844500000	138410000	151	3304700	3101600	2507700	4491700	3653400	3118100	2663200	3534400	3225300	16275000	12744000	13900000	7302200	7395100	6383200	14665000	14331000	15819000	106490000	100310000	103160000	115470000	114390000	113620000	100280000	119120000	115130000	128940000	120110000	112090000	186600000
sp|P17482|HXB9_HUMAN	Homeobox protein Hox-B9 OS=Homo sapiens	HOXB9	sp|P17482|HXB9_HUMAN;sp|P31274|HXC9_HUMAN;sp|P28356|HXD9_HUMAN	sp|P17482|HXB9_HUMAN	Homeobox protein Hox-B9 OS=Homo sapiens GN=HOXB9 PE=1 SV=2	3	6	6	56	28.058	250	0	52.798	0	3	168300000	12947000	8	0	0	0	0	0	0	0	0	0	337120	0	0	73103	111640	441970	3074100	4492600	4416100	0	0	0	0	0	0	0	0	0	2986700	0	0	3945500
sp|P17544-4|ATF7_HUMAN	Isoform 4 of Cyclic AMP-dependent transcription factor ATF-7 OS=Homo sapiens	ATF7	sp|P17544-4|ATF7_HUMAN;sp|P17544-2|ATF7_HUMAN;sp|P17544-3|ATF7_HUMAN;sp|P17544-6|ATF7_HUMAN;sp|P17544|ATF7_HUMAN;sp|P17544-5|ATF7_HUMAN	sp|P17544-4|ATF7_HUMAN;sp|P17544-2|ATF7_HUMAN;sp|P17544-3|ATF7_HUMAN;sp|P17544-6|ATF7_HUMAN;sp|P17544|ATF7_HUMAN;sp|P17544-5|ATF7_HUMAN	Isoform 4 of Cyclic AMP-dependent transcription factor ATF-7 OS=Homo sapiens GN=ATF7;Isoform 1 of Cyclic AMP-dependent transcription factor ATF-7 OS=Homo sapiens GN=ATF7;Isoform 2 of Cyclic AMP-dependent transcription factor ATF-7 OS=Homo sapiens GN=ATF7;I	6	4	3	28.3	33.68	307	0	118.55	0	3	86955000	4830800	8	0	0	0	0	0	0	0	0	0	0	0	0	69976	76492	63703	788270	1677000	2155400	0	0	0	0	0	0	0	0	0	0	0	0	1582800
sp|P17844|DDX5_HUMAN	Probable ATP-dependent RNA helicase DDX5 OS=Homo sapiens	DDX5	sp|P17844|DDX5_HUMAN;sp|P17844-2|DDX5_HUMAN	sp|P17844|DDX5_HUMAN;sp|P17844-2|DDX5_HUMAN	Probable ATP-dependent RNA helicase DDX5 OS=Homo sapiens GN=DDX5 PE=1 SV=1;Isoform 2 of Probable ATP-dependent RNA helicase DDX5 OS=Homo sapiens GN=DDX5	2	28	28	53.4	69.147	614	0	323.31	9	9	4284800000	129840000	258	1786400	2007600	2184000	3090100	2768700	2704800	2134500	2291300	2228300	10516000	8586800	8925500	5494300	6077900	5152800	21748000	20535000	21611000	78174000	89447000	85576000	101980000	94203000	112500000	93074000	83811000	92525000	74068000	73697000	68087000	130290000
sp|P17987|TCPA_HUMAN	T-complex protein 1 subunit alpha OS=Homo sapiens	TCP1	sp|P17987|TCPA_HUMAN	sp|P17987|TCPA_HUMAN	T-complex protein 1 subunit alpha OS=Homo sapiens GN=TCP1 PE=1 SV=1	1	16	16	44.2	60.343	556	0	141.84	6	8	600740000	19379000	43	288730	133560	214810	401950	320860	398830	101630	166100	95964	3954100	3703400	3161600	218830	568280	194210	1026700	1692000	2737000	9712300	4728300	7504700	11547000	11249000	14006000	6852400	6506500	4413900	23068000	33078000	27922000	5207400
sp|P18077|RL35A_HUMAN	60S ribosomal protein L35a OS=Homo sapiens	RPL35A	sp|P18077|RL35A_HUMAN	sp|P18077|RL35A_HUMAN	60S ribosomal protein L35a OS=Homo sapiens GN=RPL35A PE=1 SV=2	1	5	5	35.5	12.538	110	0	56.952	5	7	406870000	58125000	16	357600	324120	0	252050	0	210980	286440	249930	323070	7224200	4558400	5486800	2286400	2000400	2060900	9614300	10473000	12416000	8686400	9364500	0	5247800	0	5496000	6820000	5608000	8014300	9348700	8357800	7267200	6555200
sp|P18124|RL7_HUMAN	60S ribosomal protein L7 OS=Homo sapiens	RPL7	sp|P18124|RL7_HUMAN	sp|P18124|RL7_HUMAN	60S ribosomal protein L7 OS=Homo sapiens GN=RPL7 PE=1 SV=1	1	15	15	45.2	29.225	248	0	155.86	9	9	2317500000	193130000	145	11306000	11068000	4786200	7597500	6002600	5122400	3947600	5019800	4437700	15367000	15324000	21059000	5535700	6080800	4510200	22902000	19929000	23133000	79379000	73744000	67872000	68950000	80056000	63078000	52232000	58124000	51612000	59740000	57367000	59278000	65440000
sp|P18583-5|SON_HUMAN	Isoform D of Protein SON OS=Homo sapiens	SON	sp|P18583-5|SON_HUMAN;sp|P18583-2|SON_HUMAN;sp|P18583-10|SON_HUMAN;sp|P18583-3|SON_HUMAN;sp|P18583-4|SON_HUMAN;sp|P18583-7|SON_HUMAN;sp|P18583|SON_HUMAN;sp|P18583-9|SON_HUMAN;sp|P18583-6|SON_HUMAN;sp|P18583-8|SON_HUMAN	sp|P18583-5|SON_HUMAN;sp|P18583-2|SON_HUMAN;sp|P18583-10|SON_HUMAN;sp|P18583-3|SON_HUMAN;sp|P18583-4|SON_HUMAN;sp|P18583-7|SON_HUMAN;sp|P18583|SON_HUMAN;sp|P18583-9|SON_HUMAN;sp|P18583-6|SON_HUMAN	Isoform D of Protein SON OS=Homo sapiens GN=SON;Isoform A of Protein SON OS=Homo sapiens GN=SON;Isoform J of Protein SON OS=Homo sapiens GN=SON;Isoform B of Protein SON OS=Homo sapiens GN=SON;Isoform C of Protein SON OS=Homo sapiens GN=SON;Isoform G of Pro	10	11	11	8.5	267.03	2459	0	139.43	0	5	324050000	4263900	22	0	0	0	0	0	0	0	0	0	0	0	0	150230	194240	137560	1179400	1212800	1389600	0	0	0	0	0	0	0	0	0	0	0	0	13550000
sp|P18621|RL17_HUMAN	60S ribosomal protein L17 OS=Homo sapiens	RPL17	sp|P18621|RL17_HUMAN;sp|P18621-3|RL17_HUMAN;sp|P18621-2|RL17_HUMAN	sp|P18621|RL17_HUMAN;sp|P18621-3|RL17_HUMAN;sp|P18621-2|RL17_HUMAN	60S ribosomal protein L17 OS=Homo sapiens GN=RPL17 PE=1 SV=3;Isoform 3 of 60S ribosomal protein L17 OS=Homo sapiens GN=RPL17;Isoform 2 of 60S ribosomal protein L17 OS=Homo sapiens GN=RPL17	3	11	11	50	21.397	184	0	104.72	9	9	1487000000	165220000	77	1588300	2066100	1859700	3732200	2783000	3064000	1662700	2471300	2376700	19495000	18878000	24546000	6316500	7093300	5557800	21184000	22663000	17883000	23495000	30019000	25459000	37255000	31046000	41274000	25252000	26084000	30251000	35373000	33842000	31245000	36297000
sp|P18669|PGAM1_HUMAN	Phosphoglycerate mutase 1 OS=Homo sapiens	PGAM1	sp|P18669|PGAM1_HUMAN;sp|P15259|PGAM2_HUMAN;sp|Q8N0Y7|PGAM4_HUMAN	sp|P18669|PGAM1_HUMAN	Phosphoglycerate mutase 1 OS=Homo sapiens GN=PGAM1 PE=1 SV=2	3	3	3	21.3	28.804	254	0	32.408	0	6	226250000	17404000	13	0	0	0	0	0	0	0	0	0	3429100	3538200	2357200	237990	303690	245970	2970300	1966300	2355400	0	0	0	0	0	0	0	0	0	10108000	8680100	6346600	5955700
sp|P18754|RCC1_HUMAN	Regulator of chromosome condensation OS=Homo sapiens	RCC1	sp|P18754|RCC1_HUMAN;sp|P18754-2|RCC1_HUMAN	sp|P18754|RCC1_HUMAN;sp|P18754-2|RCC1_HUMAN	Regulator of chromosome condensation OS=Homo sapiens GN=RCC1 PE=1 SV=1;Isoform 2 of Regulator of chromosome condensation OS=Homo sapiens GN=RCC1	2	13	13	48.7	44.969	421	0	250.23	0	6	960080000	56475000	44	0	0	0	0	0	0	0	0	0	0	0	0	1212200	2090600	1550600	17602000	17962000	16057000	0	0	0	0	0	0	0	0	0	0	0	0	23414000
sp|P18846|ATF1_HUMAN	Cyclic AMP-dependent transcription factor ATF-1 OS=Homo sapiens	ATF1	sp|P18846|ATF1_HUMAN;sp|P18846-2|ATF1_HUMAN	sp|P18846|ATF1_HUMAN;sp|P18846-2|ATF1_HUMAN	Cyclic AMP-dependent transcription factor ATF-1 OS=Homo sapiens GN=ATF1 PE=1 SV=2;Isoform 2 of Cyclic AMP-dependent transcription factor ATF-1 OS=Homo sapiens GN=ATF1	2	5	3	22.5	29.232	271	0	37.906	0	3	129860000	21643000	7	0	0	0	0	0	0	0	0	0	0	0	0	0	0	0	7373400	7814300	6455100	0	0	0	0	0	0	0	0	0	0	0	0	0
sp|P18859|ATP5J_HUMAN	ATP synthase-coupling factor 6, mitochondrial OS=Homo sapiens	ATP5J	sp|P18859|ATP5J_HUMAN;sp|P18859-2|ATP5J_HUMAN	sp|P18859|ATP5J_HUMAN;sp|P18859-2|ATP5J_HUMAN	ATP synthase-coupling factor 6, mitochondrial OS=Homo sapiens GN=ATP5J PE=1 SV=1;Isoform 2 of ATP synthase-coupling factor 6, mitochondrial OS=Homo sapiens GN=ATP5J	2	3	3	48.1	12.587	108	0	32.959	0	4	58004000	9667400	6	0	0	0	0	0	0	0	0	0	2794500	2372400	2040300	0	0	375450	0	1280000	804620	0	0	0	0	0	0	0	0	0	4126000	3410200	3078600	0
sp|P18887|XRCC1_HUMAN	DNA repair protein XRCC1 OS=Homo sapiens	XRCC1	sp|P18887|XRCC1_HUMAN	sp|P18887|XRCC1_HUMAN	DNA repair protein XRCC1 OS=Homo sapiens GN=XRCC1 PE=1 SV=2	1	8	8	18.6	69.476	633	0	62.022	0	5	330820000	11815000	20	0	0	0	0	0	0	0	0	0	181510	78758	267130	99887	305480	74150	3257600	3942300	3608300	0	0	0	0	0	0	0	0	0	908960	601060	1416600	1317200
sp|P19105|ML12A_HUMAN	Myosin regulatory light chain 12A OS=Homo sapiens	MYL12A	sp|P19105|ML12A_HUMAN;sp|O14950|ML12B_HUMAN;sp|P24844|MYL9_HUMAN;sp|P24844-2|MYL9_HUMAN	sp|P19105|ML12A_HUMAN;sp|O14950|ML12B_HUMAN	Myosin regulatory light chain 12A OS=Homo sapiens GN=MYL12A PE=1 SV=2;Myosin regulatory light chain 12B OS=Homo sapiens GN=MYL12B PE=1 SV=2	4	11	11	66.7	19.794	171	0	323.31	9	9	11869000000	1318700000	276	141890000	45068000	135440000	89288000	81072000	68827000	88593000	101330000	89620000	88763000	94510000	93256000	17521000	15580000	18068000	46701000	54855000	48374000	715310000	539760000	907060000	736460000	724370000	737230000	788160000	850040000	822290000	266210000	294260000	260710000	125740000
sp|P19338|NUCL_HUMAN	Nucleolin OS=Homo sapiens	NCL	sp|P19338|NUCL_HUMAN	sp|P19338|NUCL_HUMAN	Nucleolin OS=Homo sapiens GN=NCL PE=1 SV=3	1	37	37	43	76.613	710	0	323.31	9	9	8941800000	255480000	437	8725000	4977800	8104400	5517200	6014300	5401100	4934800	5697500	5121700	34102000	24239000	25758000	8990700	8839100	8385200	31117000	30373000	29183000	187040000	171200000	177520000	197140000	211530000	197130000	196290000	212560000	192740000	275860000	264640000	266870000	241150000
sp|P19474|RO52_HUMAN	E3 ubiquitin-protein ligase TRIM21 OS=Homo sapiens	TRIM21	sp|P19474|RO52_HUMAN;sp|P19474-2|RO52_HUMAN	sp|P19474|RO52_HUMAN;sp|P19474-2|RO52_HUMAN	E3 ubiquitin-protein ligase TRIM21 OS=Homo sapiens GN=TRIM21 PE=1 SV=1;Isoform 2 of E3 ubiquitin-protein ligase TRIM21 OS=Homo sapiens GN=TRIM21	2	7	7	19.2	54.169	475	0	64.489	9	9	455130000	17505000	68	2809900	2182400	1654100	638370	746340	632320	419490	553840	474880	1586400	1178600	254340	906140	843790	613710	605110	630980	774210	28344000	25330000	30221000	23398000	23022000	24177000	17891000	24833000	20422000	14827000	10433000	4114300	23996000
sp|P19532|TFE3_HUMAN	Transcription factor E3 OS=Homo sapiens	TFE3	sp|P19532|TFE3_HUMAN;sp|P19532-2|TFE3_HUMAN	sp|P19532|TFE3_HUMAN;sp|P19532-2|TFE3_HUMAN	Transcription factor E3 OS=Homo sapiens GN=TFE3 PE=1 SV=4;Isoform 2 of Transcription factor E3 OS=Homo sapiens GN=TFE3	2	2	2	5	61.52	575	0	12.399	0	3	32525000	1806900	4	0	0	0	0	0	0	0	0	0	0	0	0	0	0	0	523880	695500	587560	0	0	0	0	0	0	0	0	0	0	0	0	0
sp|P19784|CSK22_HUMAN	Casein kinase II subunit alpha OS=Homo sapiens	CSNK2A2	sp|P19784|CSK22_HUMAN	sp|P19784|CSK22_HUMAN	Casein kinase II subunit alpha OS=Homo sapiens GN=CSNK2A2 PE=1 SV=1	1	3	3	14.9	41.213	350	0	21.674	2	5	41031000	2159500	8	159170	180010	89134	0	137720	90985	57281	0	0	218340	243400	177500	0	76813	0	333330	0	395850	2252800	2273000	1351300	0	1923600	2097000	1336300	0	0	1454900	1653700	1213700	0
sp|P19823|ITIH2_HUMAN	Inter-alpha-trypsin inhibitor heavy chain H2 OS=Homo sapiens	ITIH2	sp|P19823|ITIH2_HUMAN	sp|P19823|ITIH2_HUMAN	Inter-alpha-trypsin inhibitor heavy chain H2 OS=Homo sapiens GN=ITIH2 PE=1 SV=2	1	2	2	2.7	106.46	946	0	14.879	9	8	104290000	2218900	22	143090	100360	149430	215150	192550	196390	132740	187490	166870	133510	137850	86230	158110	133100	86086	0	0	0	5939300	4610000	6348700	6936300	6524200	8220400	5154100	6491600	6929400	2454000	2583400	1626400	7579500
sp|P20226-2|TBP_HUMAN	Isoform 2 of TATA-box-binding protein OS=Homo sapiens	TBP	sp|P20226-2|TBP_HUMAN;sp|P20226|TBP_HUMAN;sp|Q6SJ96|TBPL2_HUMAN	sp|P20226-2|TBP_HUMAN;sp|P20226|TBP_HUMAN;sp|Q6SJ96|TBPL2_HUMAN	Isoform 2 of TATA-box-binding protein OS=Homo sapiens GN=TBP;TATA-box-binding protein OS=Homo sapiens GN=TBP PE=1 SV=2;TATA box-binding protein-like protein 2 OS=Homo sapiens GN=TBPL2 PE=2 SV=1	3	3	3	10	35.657	319	0	23.444	0	5	119580000	13287000	7	0	0	0	0	0	0	0	0	0	209940	252890	0	0	619910	456040	3989600	4132400	3625800	0	0	0	0	0	0	0	0	0	573500	680620	0	0
sp|P20674|COX5A_HUMAN	Cytochrome c oxidase subunit 5A, mitochondrial OS=Homo sapiens	COX5A	sp|P20674|COX5A_HUMAN	sp|P20674|COX5A_HUMAN	Cytochrome c oxidase subunit 5A, mitochondrial OS=Homo sapiens GN=COX5A PE=1 SV=2	1	7	7	56.7	16.762	150	0	87.209	0	6	814820000	81482000	31	0	0	0	0	0	0	0	0	0	636490	1466900	1249500	4570200	4684000	3809800	16288000	23291000	25486000	0	0	0	0	0	0	0	0	0	2130200	4090100	3809400	35221000
sp|P20700|LMNB1_HUMAN	Lamin-B1 OS=Homo sapiens	LMNB1	sp|P20700|LMNB1_HUMAN	sp|P20700|LMNB1_HUMAN	Lamin-B1 OS=Homo sapiens GN=LMNB1 PE=1 SV=2	1	45	45	64.7	66.408	586	0	323.31	3	9	9474900000	270710000	249	253370	132760	202980	402240	292480	142010	1771200	2029500	1768700	1408700	675710	830920	14455000	15275000	14728000	61740000	65159000	89444000	5665400	1944800	5286400	5441500	5040500	2916800	68500000	78046000	63150000	11999000	6724200	7502500	297630000
sp|P21333-2|FLNA_HUMAN	Isoform 2 of Filamin-A OS=Homo sapiens	FLNA	sp|P21333-2|FLNA_HUMAN;sp|P21333|FLNA_HUMAN	sp|P21333-2|FLNA_HUMAN;sp|P21333|FLNA_HUMAN	Isoform 2 of Filamin-A OS=Homo sapiens GN=FLNA;Filamin-A OS=Homo sapiens GN=FLNA PE=1 SV=4	2	96	96	53.3	280.01	2639	0	323.31	4	9	12208000000	93909000	510	10459	11294	13231	18530	0	26217	0	0	0	20417000	19825000	17531000	2285400	2073500	1933600	9352300	10709000	9702400	1428400	2145800	2347700	1939000	0	4625500	0	0	0	715710000	698880000	632440000	222750000
sp|P21796|VDAC1_HUMAN	Voltage-dependent anion-selective channel protein 1 OS=Homo sapiens	VDAC1	sp|P21796|VDAC1_HUMAN	sp|P21796|VDAC1_HUMAN	Voltage-dependent anion-selective channel protein 1 OS=Homo sapiens GN=VDAC1 PE=1 SV=2	1	7	7	33.2	30.772	283	0	62.39	1	9	621340000	36549000	31	0	121790	0	125220	0	196900	171460	273260	217580	964130	1721500	1951400	1413500	1718700	1422700	7519400	6851400	11880000	0	7261800	0	5713300	0	9715100	8556100	11324000	10226000	12761000	8499400	10924000	18555000
sp|P22061|PIMT_HUMAN	Protein-L-isoaspartate(D-aspartate) O-methyltransferase OS=Homo sapiens	PCMT1	sp|P22061|PIMT_HUMAN;sp|P22061-2|PIMT_HUMAN	sp|P22061|PIMT_HUMAN;sp|P22061-2|PIMT_HUMAN	Protein-L-isoaspartate(D-aspartate) O-methyltransferase OS=Homo sapiens GN=PCMT1 PE=1 SV=4;Isoform 2 of Protein-L-isoaspartate(D-aspartate) O-methyltransferase OS=Homo sapiens GN=PCMT1	2	4	4	40.1	24.636	227	0	34.885	9	1	123140000	11195000	19	2059500	213380	704740	2071000	976910	1284400	1281000	1082600	1078000	0	0	0	443090	0	0	0	0	0	18023000	12308000	12201000	11129000	10804000	11616000	11847000	8307200	9825000	0	0	0	6366200
sp|P22087|FBRL_HUMAN	rRNA 2-O-methyltransferase fibrillarin OS=Homo sapiens	FBL	sp|P22087|FBRL_HUMAN	sp|P22087|FBRL_HUMAN	rRNA 2-O-methyltransferase fibrillarin OS=Homo sapiens GN=FBL PE=1 SV=2	1	14	14	63.6	33.784	321	0	202.56	3	6	2458900000	129420000	95	40634	37011	0	0	81785	0	593660	1331000	952690	502500	329310	178260	7482500	8957700	7523000	35233000	32095000	34078000	320770	318920	0	0	751120	0	8756900	10400000	10680000	804840	472810	280920	107270000
sp|P22102|PUR2_HUMAN	Trifunctional purine biosynthetic protein adenosine-3 OS=Homo sapiens	GART	sp|P22102|PUR2_HUMAN;sp|P22102-2|PUR2_HUMAN	sp|P22102|PUR2_HUMAN;sp|P22102-2|PUR2_HUMAN	Trifunctional purine biosynthetic protein adenosine-3 OS=Homo sapiens GN=GART PE=1 SV=1;Isoform Short of Trifunctional purine biosynthetic protein adenosine-3 OS=Homo sapiens GN=GART	2	2	2	3.4	107.77	1010	0	14.062	0	2	0	0	2	0	0	0	0	0	0	0	0	0	0	0	0	0	0	0	0	0	0	0	0	0	0	0	0	0	0	0	0	0	0	0
sp|P22234|PUR6_HUMAN	Multifunctional protein ADE2 OS=Homo sapiens	PAICS	sp|P22234|PUR6_HUMAN;sp|P22234-2|PUR6_HUMAN	sp|P22234|PUR6_HUMAN;sp|P22234-2|PUR6_HUMAN	Multifunctional protein ADE2 OS=Homo sapiens GN=PAICS PE=1 SV=3;Isoform 2 of Multifunctional protein ADE2 OS=Homo sapiens GN=PAICS	2	4	4	14.4	47.079	425	0	34.585	0	4	134770000	7093300	5	0	0	0	0	0	0	0	0	0	1504700	1511400	2258100	116970	129210	0	723050	620060	229850	0	0	0	0	0	0	0	0	0	6037500	5899400	17145000	0
sp|P22314-2|UBA1_HUMAN	Isoform 2 of Ubiquitin-like modifier-activating enzyme 1 OS=Homo sapiens	UBA1	sp|P22314-2|UBA1_HUMAN;sp|P22314|UBA1_HUMAN	sp|P22314-2|UBA1_HUMAN;sp|P22314|UBA1_HUMAN	Isoform 2 of Ubiquitin-like modifier-activating enzyme 1 OS=Homo sapiens GN=UBA1;Ubiquitin-like modifier-activating enzyme 1 OS=Homo sapiens GN=UBA1 PE=1 SV=3	2	4	4	5.6	113.8	1018	0	44.649	0	6	60381000	1161200	6	0	0	0	0	0	0	0	0	0	132910	147060	76769	0	0	0	341440	211450	251550	0	0	0	0	0	0	0	0	0	1685800	2327900	2377000	0
sp|P22392|NDKB_HUMAN	Nucleoside diphosphate kinase B OS=Homo sapiens	NME2	sp|P22392|NDKB_HUMAN;sp|P15531|NDKA_HUMAN;sp|P15531-2|NDKA_HUMAN;sp|P22392-2|NDKB_HUMAN;sp|O60361|NDK8_HUMAN	sp|P22392|NDKB_HUMAN;sp|P15531|NDKA_HUMAN;sp|P15531-2|NDKA_HUMAN;sp|P22392-2|NDKB_HUMAN;sp|O60361|NDK8_HUMAN	Nucleoside diphosphate kinase B OS=Homo sapiens GN=NME2 PE=1 SV=1;Nucleoside diphosphate kinase A OS=Homo sapiens GN=NME1 PE=1 SV=1;Isoform 2 of Nucleoside diphosphate kinase A OS=Homo sapiens GN=NME1;Isoform 3 of Nucleoside diphosphate kinase B OS=Homo sa	5	2	2	19.1	17.298	152	0	19.211	0	9	211630000	19239000	15	0	0	0	0	0	0	0	0	0	3348100	2922500	2593200	669910	410880	814210	2835400	3062600	2582300	0	0	0	0	0	0	0	0	0	9162200	8589700	7721400	4853700
sp|P22415|USF1_HUMAN	Upstream stimulatory factor 1 OS=Homo sapiens	USF1	sp|P22415|USF1_HUMAN;sp|P22415-2|USF1_HUMAN	sp|P22415|USF1_HUMAN;sp|P22415-2|USF1_HUMAN	Upstream stimulatory factor 1 OS=Homo sapiens GN=USF1 PE=1 SV=1;Isoform 2 of Upstream stimulatory factor 1 OS=Homo sapiens GN=USF1	2	4	3	13.5	33.538	310	0	20.455	0	4	69564000	7729300	5	0	0	0	0	0	0	0	0	0	0	0	0	319470	337060	312110	2743000	2805500	1212100	0	0	0	0	0	0	0	0	0	0	0	0	3301900
sp|P22626|ROA2_HUMAN	Heterogeneous nuclear ribonucleoproteins A2/B1 OS=Homo sapiens	HNRNPA2B1	sp|P22626|ROA2_HUMAN;sp|P22626-2|ROA2_HUMAN	sp|P22626|ROA2_HUMAN;sp|P22626-2|ROA2_HUMAN	Heterogeneous nuclear ribonucleoproteins A2/B1 OS=Homo sapiens GN=HNRNPA2B1 PE=1 SV=2;Isoform A2 of Heterogeneous nuclear ribonucleoproteins A2/B1 OS=Homo sapiens GN=HNRNPA2B1	2	40	40	75.6	37.429	353	0	323.31	9	9	28521000000	1501100000	533	7763700	6927600	17541000	13894000	14054000	10955000	10045000	11614000	10774000	35889000	30511000	40881000	69267000	71940000	72495000	341710000	372270000	362580000	191360000	180880000	215450000	268000000	283410000	277990000	226820000	239740000	247500000	205960000	196830000	224820000	905420000
sp|P23246|SFPQ_HUMAN	Splicing factor, proline- and glutamine-rich OS=Homo sapiens	SFPQ	sp|P23246|SFPQ_HUMAN;sp|P23246-2|SFPQ_HUMAN	sp|P23246|SFPQ_HUMAN;sp|P23246-2|SFPQ_HUMAN	Splicing factor, proline- and glutamine-rich OS=Homo sapiens GN=SFPQ PE=1 SV=2;Isoform Short of Splicing factor, proline- and glutamine-rich OS=Homo sapiens GN=SFPQ	2	24	24	35.8	76.149	707	0	323.31	9	9	3567900000	132140000	174	1429400	1188000	1225700	3312000	3378200	3042900	6363100	6223300	5789800	4884700	3736000	2943400	5315100	5026300	3921800	26510000	24143000	23711000	44365000	43015000	45660000	87053000	87029000	84755000	146770000	142500000	144920000	37249000	32672000	30349000	99044000
sp|P23396|RS3_HUMAN	40S ribosomal protein S3 OS=Homo sapiens	RPS3	sp|P23396|RS3_HUMAN;sp|P23396-2|RS3_HUMAN	sp|P23396|RS3_HUMAN;sp|P23396-2|RS3_HUMAN	40S ribosomal protein S3 OS=Homo sapiens GN=RPS3 PE=1 SV=2;Isoform 2 of 40S ribosomal protein S3 OS=Homo sapiens GN=RPS3	2	18	18	67.1	26.688	243	0	259.84	9	9	2448900000	128890000	147	3869900	3268600	3939700	4638700	3680700	3460000	2461400	2540300	2023400	11809000	10903000	12880000	4241500	4779800	5167100	15333000	17624000	16267000	67038000	70927000	71050000	69056000	70017000	72516000	56624000	47648000	48106000	57580000	57821000	50385000	60753000
sp|P23511-2|NFYA_HUMAN	Isoform Short of Nuclear transcription factor Y subunit alpha OS=Homo sapiens	NFYA	sp|P23511-2|NFYA_HUMAN;sp|P23511|NFYA_HUMAN	sp|P23511-2|NFYA_HUMAN;sp|P23511|NFYA_HUMAN	Isoform Short of Nuclear transcription factor Y subunit alpha OS=Homo sapiens GN=NFYA;Nuclear transcription factor Y subunit alpha OS=Homo sapiens GN=NFYA PE=1 SV=2	2	2	2	13.2	33.939	318	0	38.171	0	2	26040000	13020000	3	0	0	0	0	0	0	0	0	0	0	0	0	0	0	0	0	5546500	7473500	0	0	0	0	0	0	0	0	0	0	0	0	0
sp|P23526|SAHH_HUMAN	Adenosylhomocysteinase OS=Homo sapiens	AHCY	sp|P23526|SAHH_HUMAN;sp|P23526-2|SAHH_HUMAN	sp|P23526|SAHH_HUMAN;sp|P23526-2|SAHH_HUMAN	Adenosylhomocysteinase OS=Homo sapiens GN=AHCY PE=1 SV=4;Isoform 2 of Adenosylhomocysteinase OS=Homo sapiens GN=AHCY	2	3	3	8.8	47.716	432	0	18.802	0	3	32868000	1494000	4	0	0	0	0	0	0	0	0	0	364970	122840	757090	0	0	0	0	0	249090	0	0	0	0	0	0	0	0	0	2289000	2159600	2209000	0
sp|P23528|COF1_HUMAN	Cofilin-1 OS=Homo sapiens	CFL1	sp|P23528|COF1_HUMAN	sp|P23528|COF1_HUMAN	Cofilin-1 OS=Homo sapiens GN=CFL1 PE=1 SV=3	1	7	7	66.3	18.502	166	0	88.694	8	9	873990000	87399000	53	445510	662080	551810	1188800	1542100	974680	1359300	1400300	1522700	24725000	10874000	14896000	797800	919590	643990	9822000	7608100	7465800	7779200	13334000	9966500	16900000	18448000	19496000	15468000	15474000	19357000	27918000	26572000	26398000	10947000
sp|P24534|EF1B_HUMAN	Elongation factor 1-beta OS=Homo sapiens	EEF1B2	sp|P24534|EF1B_HUMAN	sp|P24534|EF1B_HUMAN	Elongation factor 1-beta OS=Homo sapiens GN=EEF1B2 PE=1 SV=3	1	6	6	47.1	24.763	225	0	65.134	3	9	311500000	25959000	27	0	0	291340	0	0	0	0	237550	0	3923300	5306700	4858000	608480	0	527020	3703600	2970700	3531800	0	0	5937700	0	0	0	0	4026100	0	10289000	15935000	15076000	8626000
sp|P24539|AT5F1_HUMAN	ATP synthase F(0) complex subunit B1, mitochondrial OS=Homo sapiens	ATP5F1	sp|P24539|AT5F1_HUMAN	sp|P24539|AT5F1_HUMAN	ATP synthase F(0) complex subunit B1, mitochondrial OS=Homo sapiens GN=ATP5F1 PE=1 SV=2	1	4	4	21.5	28.908	256	0	28.206	5	3	146290000	9143300	9	336080	407240	415940	323990	256320	255600	99138	119890	110000	924090	1271800	893870	299440	328490	304540	899420	945690	951730	3613500	4615700	4871200	3125800	4124400	5671700	2067100	2199200	2225500	3755200	4818300	3599700	4063500
sp|P25208|NFYB_HUMAN	Nuclear transcription factor Y subunit beta OS=Homo sapiens	NFYB	sp|P25208|NFYB_HUMAN	sp|P25208|NFYB_HUMAN	Nuclear transcription factor Y subunit beta OS=Homo sapiens GN=NFYB PE=1 SV=2	1	2	2	11.6	22.831	207	0	33.592	0	3	28609000	7152400	5	0	0	0	0	0	0	0	0	0	0	0	0	0	0	0	1054600	3345700	2752000	0	0	0	0	0	0	0	0	0	0	0	0	0
sp|P25398|RS12_HUMAN	40S ribosomal protein S12 OS=Homo sapiens	RPS12	sp|P25398|RS12_HUMAN	sp|P25398|RS12_HUMAN	40S ribosomal protein S12 OS=Homo sapiens GN=RPS12 PE=1 SV=3	1	2	2	17.4	14.515	132	0.0022701	11.586	4	0	7094200	1013500	4	276660	365430	371370	0	0	0	0	0	0	0	0	0	0	0	0	0	0	0	1936600	2790000	2648000	0	0	0	0	0	0	0	0	0	0
sp|P25440|BRD2_HUMAN	Bromodomain-containing protein 2 OS=Homo sapiens	BRD2	sp|P25440|BRD2_HUMAN;sp|P25440-4|BRD2_HUMAN;sp|P25440-3|BRD2_HUMAN;sp|P25440-2|BRD2_HUMAN	sp|P25440|BRD2_HUMAN;sp|P25440-4|BRD2_HUMAN;sp|P25440-3|BRD2_HUMAN;sp|P25440-2|BRD2_HUMAN	Bromodomain-containing protein 2 OS=Homo sapiens GN=BRD2 PE=1 SV=2;Isoform 4 of Bromodomain-containing protein 2 OS=Homo sapiens GN=BRD2;Isoform 3 of Bromodomain-containing protein 2 OS=Homo sapiens GN=BRD2;Isoform 2 of Bromodomain-containing protein 2 OS=	4	30	30	41.6	88.06	801	0	323.31	9	9	4331000000	127380000	281	3696600	3733400	3128400	4173700	2997500	2497200	1855200	2530200	1749000	16393000	17480000	14949000	5416400	5630600	5092200	11530000	11234000	13295000	111760000	102530000	111480000	119490000	111000000	113920000	85374000	90881000	85488000	127290000	129600000	117210000	129090000
sp|P25705-2|ATPA_HUMAN	Isoform 2 of ATP synthase subunit alpha, mitochondrial OS=Homo sapiens	ATP5A1	sp|P25705-2|ATPA_HUMAN;sp|P25705|ATPA_HUMAN;sp|P25705-3|ATPA_HUMAN	sp|P25705-2|ATPA_HUMAN;sp|P25705|ATPA_HUMAN;sp|P25705-3|ATPA_HUMAN	Isoform 2 of ATP synthase subunit alpha, mitochondrial OS=Homo sapiens GN=ATP5A1;ATP synthase subunit alpha, mitochondrial OS=Homo sapiens GN=ATP5A1 PE=1 SV=1;Isoform 3 of ATP synthase subunit alpha, mitochondrial OS=Homo sapiens GN=ATP5A1	3	19	19	43.5	54.493	503	0	323.31	9	9	2211000000	78965000	122	3810400	1459700	1992500	1022000	2252900	1705000	717720	1068700	765310	10749000	10631000	8556200	1964500	2677500	1850800	8368900	9792200	9581000	55990000	46781000	47094000	47070000	53292000	49334000	27944000	32304000	27869000	77055000	72468000	62382000	57289000
sp|P25786|PSA1_HUMAN	Proteasome subunit alpha type-1 OS=Homo sapiens	PSMA1	sp|P25786|PSA1_HUMAN;sp|P25786-2|PSA1_HUMAN	sp|P25786|PSA1_HUMAN;sp|P25786-2|PSA1_HUMAN	Proteasome subunit alpha type-1 OS=Homo sapiens GN=PSMA1 PE=1 SV=1;Isoform Long of Proteasome subunit alpha type-1 OS=Homo sapiens GN=PSMA1	2	4	4	20.5	29.555	263	0	28.691	0	3	51973000	2887400	7	0	0	0	0	0	0	0	0	0	1303000	899700	684650	0	0	0	0	0	0	0	0	0	0	0	0	0	0	0	5083100	4718800	4490900	0
sp|P25787|PSA2_HUMAN	Proteasome subunit alpha type-2 OS=Homo sapiens	PSMA2	sp|P25787|PSA2_HUMAN	sp|P25787|PSA2_HUMAN	Proteasome subunit alpha type-2 OS=Homo sapiens GN=PSMA2 PE=1 SV=2	1	2	2	15.8	25.898	234	0	13.978	1	2	41610000	4161000	3	275230	191420	222380	292820	218950	128780	311630	198370	230250	735230	756980	598990	0	0	0	0	0	0	2440800	2125800	2214300	2232000	1998400	1680200	2532700	1907200	2224500	0	0	0	0
sp|P25788-2|PSA3_HUMAN	Isoform 2 of Proteasome subunit alpha type-3 OS=Homo sapiens	PSMA3	sp|P25788-2|PSA3_HUMAN;sp|P25788|PSA3_HUMAN	sp|P25788-2|PSA3_HUMAN;sp|P25788|PSA3_HUMAN	Isoform 2 of Proteasome subunit alpha type-3 OS=Homo sapiens GN=PSMA3;Proteasome subunit alpha type-3 OS=Homo sapiens GN=PSMA3 PE=1 SV=2	2	2	2	9.3	27.647	248	0	13.131	0	4	49836000	4153000	5	0	0	0	0	0	0	0	0	0	1304200	925780	1189500	0	0	109790	344790	0	278970	0	0	0	0	0	0	0	0	0	3408100	3935700	2737300	0
sp|P25789|PSA4_HUMAN	Proteasome subunit alpha type-4 OS=Homo sapiens	PSMA4	sp|P25789|PSA4_HUMAN;sp|P25789-2|PSA4_HUMAN	sp|P25789|PSA4_HUMAN	Proteasome subunit alpha type-4 OS=Homo sapiens GN=PSMA4 PE=1 SV=1	2	3	3	15.7	29.483	261	0	19.808	0	2	28487000	2191300	4	0	0	0	0	0	0	0	0	0	799050	705290	344520	0	148830	193630	0	0	0	0	0	0	0	0	0	0	0	0	2354800	2158300	1578500	0
sp|P26368-2|U2AF2_HUMAN	Isoform 2 of Splicing factor U2AF 65 kDa subunit OS=Homo sapiens	U2AF2	sp|P26368-2|U2AF2_HUMAN;sp|P26368|U2AF2_HUMAN	sp|P26368-2|U2AF2_HUMAN;sp|P26368|U2AF2_HUMAN	Isoform 2 of Splicing factor U2AF 65 kDa subunit OS=Homo sapiens GN=U2AF2;Splicing factor U2AF 65 kDa subunit OS=Homo sapiens GN=U2AF2 PE=1 SV=4	2	7	7	32.3	53.12	471	0	138.17	4	9	1590000000	106000000	27	0	0	0	843230	655920	843320	0	245040	0	672890	21340000	327460	3408700	3256900	3324900	16894000	10322000	43865000	0	0	0	14215000	11854000	18318000	0	4451700	0	3920700	126770000	1957900	26550000
sp|P26373|RL13_HUMAN	60S ribosomal protein L13 OS=Homo sapiens	RPL13	sp|P26373|RL13_HUMAN;sp|P26373-2|RL13_HUMAN	sp|P26373|RL13_HUMAN;sp|P26373-2|RL13_HUMAN	60S ribosomal protein L13 OS=Homo sapiens GN=RPL13 PE=1 SV=4;Isoform 2 of 60S ribosomal protein L13 OS=Homo sapiens GN=RPL13	2	20	20	60.2	24.261	211	0	323.31	9	9	3500200000	350020000	156	6607200	6075800	5196900	11747000	10786000	7727100	6389600	7837000	6947100	32526000	28210000	32303000	15208000	14855000	15507000	47573000	46266000	48255000	68430000	86273000	79267000	84542000	101530000	90246000	76041000	76611000	75442000	72537000	78636000	77337000	93668000
sp|P26583|HMGB2_HUMAN	High mobility group protein B2 OS=Homo sapiens	HMGB2	sp|P26583|HMGB2_HUMAN	sp|P26583|HMGB2_HUMAN	High mobility group protein B2 OS=Homo sapiens GN=HMGB2 PE=1 SV=2	1	7	4	34.4	24.033	209	0	35.31	0	3	258730000	32342000	11	0	0	0	0	0	0	0	0	0	2142600	1854600	1713900	0	394740	244290	7627800	9659900	8703900	0	0	0	0	0	0	0	0	0	3770900	3791300	3136000	0
sp|P26599|PTBP1_HUMAN	Polypyrimidine tract-binding protein 1 OS=Homo sapiens	PTBP1	sp|P26599|PTBP1_HUMAN;sp|P26599-2|PTBP1_HUMAN;sp|P26599-3|PTBP1_HUMAN	sp|P26599|PTBP1_HUMAN;sp|P26599-2|PTBP1_HUMAN;sp|P26599-3|PTBP1_HUMAN	Polypyrimidine tract-binding protein 1 OS=Homo sapiens GN=PTBP1 PE=1 SV=1;Isoform 2 of Polypyrimidine tract-binding protein 1 OS=Homo sapiens GN=PTBP1;Isoform 3 of Polypyrimidine tract-binding protein 1 OS=Homo sapiens GN=PTBP1	3	23	23	76.5	57.221	531	0	323.31	9	9	3541500000	177070000	151	748820	943980	201440	682660	607150	428610	313500	513980	441960	3897900	4188500	4694500	6626800	6790400	6661200	44780000	45017000	49536000	16276000	17462000	7843200	15499000	14772000	11314000	10550000	13236000	11434000	24819000	23728000	25572000	77543000
sp|P26641|EF1G_HUMAN	Elongation factor 1-gamma OS=Homo sapiens	EEF1G	sp|P26641|EF1G_HUMAN;sp|P26641-2|EF1G_HUMAN	sp|P26641|EF1G_HUMAN;sp|P26641-2|EF1G_HUMAN	Elongation factor 1-gamma OS=Homo sapiens GN=EEF1G PE=1 SV=3;Isoform 2 of Elongation factor 1-gamma OS=Homo sapiens GN=EEF1G	2	14	14	46.9	50.118	437	0	175.82	9	9	1704600000	68183000	102	956510	651850	920230	695460	740280	604700	237320	492630	500500	10394000	12202000	8386800	1717700	2284400	2032400	8065800	9126100	8174200	38078000	30555000	29966000	20084000	22645000	22176000	10166000	15221000	15969000	64639000	68320000	56375000	30601000
sp|P27348|1433T_HUMAN	14-3-3 protein theta OS=Homo sapiens	YWHAQ	sp|P27348|1433T_HUMAN;sp|Q04917|1433F_HUMAN	sp|P27348|1433T_HUMAN	14-3-3 protein theta OS=Homo sapiens GN=YWHAQ PE=1 SV=1	2	5	2	19.2	27.764	245	0	49.676	1	9	88565000	6326100	11	178940	157950	158520	188320	160070	99461	0	0	0	1060100	793330	936020	299890	143920	107450	507790	573370	960940	3034200	2927700	2763600	2553500	2346500	1799600	0	0	0	3156600	2382000	2793700	1946900
sp|P27635|RL10_HUMAN	60S ribosomal protein L10 OS=Homo sapiens	RPL10	sp|P27635|RL10_HUMAN;sp|Q96L21|RL10L_HUMAN	sp|P27635|RL10_HUMAN	60S ribosomal protein L10 OS=Homo sapiens GN=RPL10 PE=1 SV=4	2	7	7	33.2	24.604	214	0	207.77	9	9	1494900000	186860000	66	5695400	4001500	7968400	4100400	2574700	3288200	2674600	1794600	1902500	18467000	19714000	21822000	5505400	3799000	3600200	23907000	27373000	28672000	48105000	38686000	58771000	32558000	28245000	33362000	25960000	21790000	21537000	31354000	36315000	36606000	28623000
sp|P27694|RFA1_HUMAN	Replication protein A 70 kDa DNA-binding subunit OS=Homo sapiens	RPA1	sp|P27694|RFA1_HUMAN	sp|P27694|RFA1_HUMAN	Replication protein A 70 kDa DNA-binding subunit OS=Homo sapiens GN=RPA1 PE=1 SV=2	1	8	8	17	68.137	616	0	82.361	0	5	286960000	11037000	18	0	0	0	0	0	0	0	0	0	210730	111610	233070	314360	352030	534680	3168300	2997700	3114500	0	0	0	0	0	0	0	0	0	1984400	1250100	3095000	4791000
sp|P27708|PYR1_HUMAN	CAD protein OS=Homo sapiens	CAD	sp|P27708|PYR1_HUMAN	sp|P27708|PYR1_HUMAN	CAD protein OS=Homo sapiens GN=CAD PE=1 SV=3	1	10	10	7.5	242.98	2225	0	72.982	6	5	135640000	1398300	19	176510	66769	79456	40535	35072	24495	10539	9149.8	4010.1	242690	169610	213080	25479	0	39861	91546	84528	85014	2258300	10407000	17524000	5391900	3774500	2785900	3119500	2539700	853880	2613100	4280000	2532900	2031900
sp|P27797|CALR_HUMAN	Calreticulin OS=Homo sapiens	CALR	sp|P27797|CALR_HUMAN	sp|P27797|CALR_HUMAN	Calreticulin OS=Homo sapiens GN=CALR PE=1 SV=1	1	2	2	9.8	48.141	417	0	19.953	0	2	63750000	3355300	3	0	0	0	0	0	0	0	0	0	0	787630	2222400	0	0	0	0	0	345280	0	0	0	0	0	0	0	0	0	0	2656900	13086000	0
sp|P27824|CALX_HUMAN	Calnexin OS=Homo sapiens	CANX	sp|P27824|CALX_HUMAN;sp|P27824-2|CALX_HUMAN;sp|P27824-3|CALX_HUMAN	sp|P27824|CALX_HUMAN;sp|P27824-2|CALX_HUMAN;sp|P27824-3|CALX_HUMAN	Calnexin OS=Homo sapiens GN=CANX PE=1 SV=2;Isoform 2 of Calnexin OS=Homo sapiens GN=CANX;Isoform 3 of Calnexin OS=Homo sapiens GN=CANX	3	10	10	25.5	67.567	592	0	142.81	8	9	728890000	31691000	50	156700	197210	170240	0	208350	175950	193140	225050	180090	6331000	5370600	3840900	705460	807080	894970	3497500	4541300	4195100	5071200	6960700	5612000	0	5681500	5766700	5943900	6169200	5457800	33305000	36145000	26680000	11844000
sp|P28066|PSA5_HUMAN	Proteasome subunit alpha type-5 OS=Homo sapiens	PSMA5	sp|P28066|PSA5_HUMAN;sp|P28066-2|PSA5_HUMAN	sp|P28066|PSA5_HUMAN	Proteasome subunit alpha type-5 OS=Homo sapiens GN=PSMA5 PE=1 SV=3	2	3	3	18.3	26.411	241	0	37.277	2	6	135450000	13545000	10	0	384120	0	545120	0	0	0	0	0	2528500	2306600	3267100	0	0	0	851210	1646200	2016700	0	4978400	0	5091300	0	0	0	0	0	5581900	6668800	7819400	0
sp|P28072|PSB6_HUMAN	Proteasome subunit beta type-6 OS=Homo sapiens	PSMB6	sp|P28072|PSB6_HUMAN	sp|P28072|PSB6_HUMAN	Proteasome subunit beta type-6 OS=Homo sapiens GN=PSMB6 PE=1 SV=4	1	2	2	8.8	25.357	239	0	12.338	0	5	37900000	3445500	3	0	0	0	0	0	0	0	0	0	787850	0	1190900	0	0	0	456450	522240	488070	0	0	0	0	0	0	0	0	0	0	0	0	0
sp|P28074-3|PSB5_HUMAN	Isoform 3 of Proteasome subunit beta type-5 OS=Homo sapiens	PSMB5	sp|P28074-3|PSB5_HUMAN;sp|P28074|PSB5_HUMAN	sp|P28074-3|PSB5_HUMAN;sp|P28074|PSB5_HUMAN	Isoform 3 of Proteasome subunit beta type-5 OS=Homo sapiens GN=PSMB5;Proteasome subunit beta type-5 OS=Homo sapiens GN=PSMB5 PE=1 SV=3	2	3	3	25	17.782	160	0	20.83	0	3	32888000	3288800	5	0	0	0	0	0	0	0	0	0	0	2137100	695890	76162	216310	163280	0	0	0	0	0	0	0	0	0	0	0	0	0	4851000	1964100	1002200
sp|P28288|ABCD3_HUMAN	ATP-binding cassette sub-family D member 3 OS=Homo sapiens	ABCD3	sp|P28288|ABCD3_HUMAN;sp|P28288-2|ABCD3_HUMAN;sp|P28288-3|ABCD3_HUMAN	sp|P28288|ABCD3_HUMAN;sp|P28288-2|ABCD3_HUMAN	ATP-binding cassette sub-family D member 3 OS=Homo sapiens GN=ABCD3 PE=1 SV=1;Isoform 2 of ATP-binding cassette sub-family D member 3 OS=Homo sapiens GN=ABCD3	3	5	5	12	75.475	659	0	102.25	0	5	86370000	2399200	9	0	0	0	0	0	0	0	0	0	0	0	0	70067	0	0	745730	1194000	389370	0	0	0	0	0	0	0	0	0	0	0	0	3821800
sp|P28289|TMOD1_HUMAN	Tropomodulin-1 OS=Homo sapiens	TMOD1	sp|P28289|TMOD1_HUMAN;sp|P28289-2|TMOD1_HUMAN;sp|Q9NZQ9-2|TMOD4_HUMAN;sp|Q9NZQ9|TMOD4_HUMAN	sp|P28289|TMOD1_HUMAN;sp|P28289-2|TMOD1_HUMAN	Tropomodulin-1 OS=Homo sapiens GN=TMOD1 PE=1 SV=1;Isoform 2 of Tropomodulin-1 OS=Homo sapiens GN=TMOD1	4	16	15	66	40.569	359	0	265.49	6	9	869130000	51125000	54	192530	333140	338720	797380	880610	0	468420	562720	539630	10139000	8063000	8134200	954380	1211100	871320	6199700	5636400	5802800	4556200	5634300	8165200	13033000	14834000	0	10432000	11280000	11735000	43947000	38619000	36217000	13152000
sp|P28290-2|SSFA2_HUMAN	Isoform 2 of Sperm-specific antigen 2 OS=Homo sapiens	SSFA2	sp|P28290-2|SSFA2_HUMAN;sp|P28290|SSFA2_HUMAN;sp|P28290-3|SSFA2_HUMAN	sp|P28290-2|SSFA2_HUMAN;sp|P28290|SSFA2_HUMAN;sp|P28290-3|SSFA2_HUMAN	Isoform 2 of Sperm-specific antigen 2 OS=Homo sapiens GN=SSFA2;Sperm-specific antigen 2 OS=Homo sapiens GN=SSFA2 PE=1 SV=3;Isoform 3 of Sperm-specific antigen 2 OS=Homo sapiens GN=SSFA2	3	19	19	27.3	121.45	1106	0	193.45	0	8	688860000	11293000	51	0	0	0	0	0	0	0	0	0	2016400	1818900	3238400	300560	337190	246140	1051900	1047900	1235400	0	0	0	0	0	0	0	0	0	32449000	28284000	32235000	19350000
sp|P28347-2|TEAD1_HUMAN	Isoform 2 of Transcriptional enhancer factor TEF-1 OS=Homo sapiens	TEAD1	sp|P28347-2|TEAD1_HUMAN;sp|P28347|TEAD1_HUMAN;sp|Q15561-3|TEAD4_HUMAN;sp|Q15561|TEAD4_HUMAN;sp|Q99594|TEAD3_HUMAN;sp|Q15562|TEAD2_HUMAN;sp|Q15562-2|TEAD2_HUMAN;sp|Q15562-4|TEAD2_HUMAN;sp|Q15561-2|TEAD4_HUMAN	sp|P28347-2|TEAD1_HUMAN;sp|P28347|TEAD1_HUMAN;sp|Q15561-3|TEAD4_HUMAN;sp|Q15561|TEAD4_HUMAN;sp|Q99594|TEAD3_HUMAN;sp|Q15562|TEAD2_HUMAN;sp|Q15562-2|TEAD2_HUMAN;sp|Q15562-4|TEAD2_HUMAN	Isoform 2 of Transcriptional enhancer factor TEF-1 OS=Homo sapiens GN=TEAD1;Transcriptional enhancer factor TEF-1 OS=Homo sapiens GN=TEAD1 PE=1 SV=2;Isoform 3 of Transcriptional enhancer factor TEF-3 OS=Homo sapiens GN=TEAD4;Transcriptional enhancer factor	9	5	5	15.1	39.999	357	0	54.289	0	7	334570000	37174000	18	0	0	0	0	0	0	0	0	0	1186100	488800	886470	1238000	918240	645050	9891000	10360000	11560000	0	0	0	0	0	0	0	0	0	3053600	2073300	2205400	6930100
sp|P28370-2|SMCA1_HUMAN	Isoform 2 of Probable global transcription activator SNF2L1 OS=Homo sapiens	SMARCA1	sp|P28370-2|SMCA1_HUMAN;sp|P28370|SMCA1_HUMAN	sp|P28370-2|SMCA1_HUMAN;sp|P28370|SMCA1_HUMAN	Isoform 2 of Probable global transcription activator SNF2L1 OS=Homo sapiens GN=SMARCA1;Probable global transcription activator SNF2L1 OS=Homo sapiens GN=SMARCA1 PE=1 SV=2	2	14	3	14.1	121.14	1042	0	16.813	0	4	61519000	1098500	1	0	0	0	0	0	0	0	0	0	115410	0	0	59370	74285	63770	219640	308590	257480	0	0	0	0	0	0	0	0	0	0	0	0	0
sp|P28799|GRN_HUMAN	Granulins OS=Homo sapiens	GRN	sp|P28799|GRN_HUMAN;sp|P28799-3|GRN_HUMAN;sp|P28799-2|GRN_HUMAN	sp|P28799|GRN_HUMAN;sp|P28799-3|GRN_HUMAN;sp|P28799-2|GRN_HUMAN	Granulins OS=Homo sapiens GN=GRN PE=1 SV=2;Isoform 3 of Granulins OS=Homo sapiens GN=GRN;Isoform 2 of Granulins OS=Homo sapiens GN=GRN	3	10	10	18.9	63.544	593	0	127.76	9	9	5058800000	229950000	145	17884000	18051000	18004000	9613800	9364700	9396100	13719000	15879000	13650000	18356000	18608000	16651000	8608700	8040800	8222500	8226900	9385700	8286900	383060000	343310000	368060000	200070000	195420000	201720000	300710000	300250000	285290000	112850000	109060000	116410000	145100000
sp|P29692|EF1D_HUMAN	Elongation factor 1-delta OS=Homo sapiens	EEF1D	sp|P29692|EF1D_HUMAN;sp|P29692-2|EF1D_HUMAN;sp|P29692-4|EF1D_HUMAN	sp|P29692|EF1D_HUMAN;sp|P29692-2|EF1D_HUMAN;sp|P29692-4|EF1D_HUMAN	Elongation factor 1-delta OS=Homo sapiens GN=EEF1D PE=1 SV=5;Isoform 2 of Elongation factor 1-delta OS=Homo sapiens GN=EEF1D;Isoform 4 of Elongation factor 1-delta OS=Homo sapiens GN=EEF1D	3	8	8	34.5	31.121	281	0	145.45	5	9	870460000	54404000	49	820040	614160	545230	69322	425820	324750	98362	43864	48851	10415000	8347900	8401200	1931300	1719600	2121600	6049600	6194300	6233400	24008000	20699000	12354000	3135400	9407500	9146200	2910900	2352900	2750100	35832000	31032000	32680000	16695000
sp|P30048-2|PRDX3_HUMAN	Isoform 2 of Thioredoxin-dependent peroxide reductase, mitochondrial OS=Homo sapiens	PRDX3	sp|P30048-2|PRDX3_HUMAN;sp|P30048|PRDX3_HUMAN	sp|P30048-2|PRDX3_HUMAN;sp|P30048|PRDX3_HUMAN	Isoform 2 of Thioredoxin-dependent peroxide reductase, mitochondrial OS=Homo sapiens GN=PRDX3;Thioredoxin-dependent peroxide reductase, mitochondrial OS=Homo sapiens GN=PRDX3 PE=1 SV=3	2	6	6	39.1	25.838	238	0	47.954	0	7	128370000	10698000	12	0	0	0	0	0	0	0	0	0	1492300	2875300	2649500	151060	158010	0	956890	337480	2077200	0	0	0	0	0	0	0	0	0	4259000	4845500	4793400	4607300
sp|P30050|RL12_HUMAN	60S ribosomal protein L12 OS=Homo sapiens	RPL12	sp|P30050|RL12_HUMAN;sp|P30050-2|RL12_HUMAN	sp|P30050|RL12_HUMAN;sp|P30050-2|RL12_HUMAN	60S ribosomal protein L12 OS=Homo sapiens GN=RPL12 PE=1 SV=1;Isoform 2 of 60S ribosomal protein L12 OS=Homo sapiens GN=RPL12	2	8	8	59.4	17.818	165	0	126.24	9	9	1233600000	137070000	68	1896700	1465500	1600200	2539200	2682800	2263000	2525300	2712900	2325200	13223000	12328000	11758000	5756100	4946500	5079500	21627000	22294000	20049000	22841000	19821000	20293000	23516000	26029000	27381000	28733000	27256000	25728000	29605000	25673000	24888000	31750000
sp|P30153|2AAA_HUMAN	Serine/threonine-protein phosphatase 2A 65 kDa regulatory subunit A alpha isoform OS=Homo sapiens	PPP2R1A	sp|P30153|2AAA_HUMAN;sp|P30154-5|2AAB_HUMAN;sp|P30154-4|2AAB_HUMAN;sp|P30154|2AAB_HUMAN;sp|P30154-3|2AAB_HUMAN;sp|P30154-2|2AAB_HUMAN	sp|P30153|2AAA_HUMAN	Serine/threonine-protein phosphatase 2A 65 kDa regulatory subunit A alpha isoform OS=Homo sapiens GN=PPP2R1A PE=1 SV=4	6	7	7	22.2	65.308	589	0	113.25	5	5	208560000	6517600	15	430000	383290	1277700	253810	317550	205640	0	0	0	674700	282090	516530	93258	43777	140540	551020	816090	531690	15620000	8105600	41136000	6652600	6640000	6373100	0	0	0	5086600	2678300	4201300	2796300
sp|P31040-3|SDHA_HUMAN	Isoform 3 of Succinate dehydrogenase [ubiquinone] flavoprotein subunit, mitochondrial OS=Homo sapiens	SDHA	sp|P31040-3|SDHA_HUMAN;sp|P31040-2|SDHA_HUMAN;sp|P31040|SDHA_HUMAN	sp|P31040-3|SDHA_HUMAN;sp|P31040-2|SDHA_HUMAN;sp|P31040|SDHA_HUMAN	Isoform 3 of Succinate dehydrogenase [ubiquinone] flavoprotein subunit, mitochondrial OS=Homo sapiens GN=SDHA;Isoform 2 of Succinate dehydrogenase [ubiquinone] flavoprotein subunit, mitochondrial OS=Homo sapiens GN=SDHA;Succinate dehydrogenase [ubiquinone]	3	3	3	7.7	56.65	519	0	21.323	0	3	34004000	1416800	5	0	0	0	0	0	0	0	0	0	279350	330310	264740	0	0	0	127790	286330	128300	0	0	0	0	0	0	0	0	0	1004200	2855900	1311800	0
sp|P31260|HXA10_HUMAN	Homeobox protein Hox-A10 OS=Homo sapiens	HOXA10	sp|P31260|HXA10_HUMAN;sp|P31260-2|HXA10_HUMAN;sp|P31269|HXA9_HUMAN;sp|P28358|HXD10_HUMAN	sp|P31260|HXA10_HUMAN	Homeobox protein Hox-A10 OS=Homo sapiens GN=HOXA10 PE=1 SV=3	4	8	8	34.1	42.414	410	0	323.31	0	6	585460000	48788000	27	0	0	0	0	0	0	0	0	0	0	0	0	1800700	1992000	1497700	13612000	15494000	14391000	0	0	0	0	0	0	0	0	0	0	0	0	24284000
sp|P31483|TIA1_HUMAN	Nucleolysin TIA-1 isoform p40 OS=Homo sapiens	TIA1	sp|P31483|TIA1_HUMAN;sp|P31483-3|TIA1_HUMAN	sp|P31483|TIA1_HUMAN;sp|P31483-3|TIA1_HUMAN	Nucleolysin TIA-1 isoform p40 OS=Homo sapiens GN=TIA1 PE=1 SV=3;Isoform 3 of Nucleolysin TIA-1 isoform p40 OS=Homo sapiens GN=TIA1	2	14	14	51.6	42.963	386	0	253.54	9	9	1562500000	104160000	132	4860600	3852800	3989400	10253000	10574000	8253400	4789800	5154200	4741100	6651200	8424400	7286100	2299100	3118600	2635100	5671700	5133000	6476400	65326000	68252000	59238000	105390000	117130000	114010000	64790000	62596000	72497000	36093000	37428000	35003000	34933000
sp|P31930|QCR1_HUMAN	Cytochrome b-c1 complex subunit 1, mitochondrial OS=Homo sapiens	UQCRC1	sp|P31930|QCR1_HUMAN	sp|P31930|QCR1_HUMAN	Cytochrome b-c1 complex subunit 1, mitochondrial OS=Homo sapiens GN=UQCRC1 PE=1 SV=3	1	2	2	6.5	52.645	480	0	15.81	0	2	39671000	1653000	3	0	0	0	0	0	0	0	0	0	0	0	0	218090	0	0	281220	635110	518540	0	0	0	0	0	0	0	0	0	0	0	0	3341700
sp|P31942-2|HNRH3_HUMAN	Isoform 2 of Heterogeneous nuclear ribonucleoprotein H3 OS=Homo sapiens	HNRNPH3	sp|P31942-2|HNRH3_HUMAN;sp|P31942|HNRH3_HUMAN;sp|P31942-3|HNRH3_HUMAN;sp|P31942-4|HNRH3_HUMAN;sp|P31942-6|HNRH3_HUMAN;sp|P31942-5|HNRH3_HUMAN	sp|P31942-2|HNRH3_HUMAN;sp|P31942|HNRH3_HUMAN;sp|P31942-3|HNRH3_HUMAN;sp|P31942-4|HNRH3_HUMAN	Isoform 2 of Heterogeneous nuclear ribonucleoprotein H3 OS=Homo sapiens GN=HNRNPH3;Heterogeneous nuclear ribonucleoprotein H3 OS=Homo sapiens GN=HNRNPH3 PE=1 SV=2;Isoform 3 of Heterogeneous nuclear ribonucleoprotein H3 OS=Homo sapiens GN=HNRNPH3;Isoform 4	6	6	6	22.7	35.238	331	0	163.14	9	9	1342900000	78992000	85	782700	1112100	756170	2191100	2060900	1646700	994020	909190	1444800	2008800	1917400	2086400	4204700	4685800	3123100	16808000	15946000	16314000	17865000	18398000	17153000	30767000	33793000	28759000	24600000	20808000	23297000	17244000	10975000	14264000	44325000
sp|P31943|HNRH1_HUMAN	Heterogeneous nuclear ribonucleoprotein H OS=Homo sapiens	HNRNPH1	sp|P31943|HNRH1_HUMAN	sp|P31943|HNRH1_HUMAN	Heterogeneous nuclear ribonucleoprotein H OS=Homo sapiens GN=HNRNPH1 PE=1 SV=4	1	20	20	61.9	49.229	449	0	323.31	9	9	5392200000	283800000	205	3468200	3372200	4806300	6890100	5667500	5057900	4241000	4241800	3701100	12170000	10929000	9376200	10606000	11980000	10314000	54753000	61203000	61024000	80758000	78323000	81970000	113590000	100600000	110350000	84655000	84566000	77572000	69115000	70431000	57209000	147820000
sp|P31948|STIP1_HUMAN	Stress-induced-phosphoprotein 1 OS=Homo sapiens	STIP1	sp|P31948|STIP1_HUMAN;sp|P31948-2|STIP1_HUMAN;sp|P31948-3|STIP1_HUMAN	sp|P31948|STIP1_HUMAN;sp|P31948-2|STIP1_HUMAN;sp|P31948-3|STIP1_HUMAN	Stress-induced-phosphoprotein 1 OS=Homo sapiens GN=STIP1 PE=1 SV=1;Isoform 2 of Stress-induced-phosphoprotein 1 OS=Homo sapiens GN=STIP1;Isoform 3 of Stress-induced-phosphoprotein 1 OS=Homo sapiens GN=STIP1	3	10	10	26.3	62.639	543	0	73.129	0	5	280870000	7802000	19	0	0	0	0	0	0	0	0	0	1593200	1646300	1693300	31156	129090	29867	1032300	771870	874940	0	0	0	0	0	0	0	0	0	18281000	16004000	20213000	1743800
sp|P32119|PRDX2_HUMAN	Peroxiredoxin-2 OS=Homo sapiens	PRDX2	sp|P32119|PRDX2_HUMAN	sp|P32119|PRDX2_HUMAN	Peroxiredoxin-2 OS=Homo sapiens GN=PRDX2 PE=1 SV=5	1	4	3	38.4	21.892	198	0	24.359	0	3	64662000	5878400	6	0	0	0	0	0	0	0	0	0	2964300	487850	930680	0	146390	0	574870	337990	436300	0	0	0	0	0	0	0	0	0	3805400	3585800	3684800	0
sp|P32969|RL9_HUMAN	60S ribosomal protein L9 OS=Homo sapiens	RPL9	sp|P32969|RL9_HUMAN	sp|P32969|RL9_HUMAN	60S ribosomal protein L9 OS=Homo sapiens GN=RPL9 PE=1 SV=1	1	5	5	54.2	21.863	192	0	94.787	6	7	297360000	33040000	27	1527600	3650900	308480	1771500	498170	0	383890	378540	252390	3124500	1968300	1797200	313140	986100	892790	5167600	3858000	6161100	12128000	20787000	6404600	13589000	10157000	0	8832900	4907500	3286300	8546500	4470600	3502100	4682200
sp|P33778|H2B1B_HUMAN	Histone H2B type 1-B OS=Homo sapiens	HIST1H2BB	sp|P33778|H2B1B_HUMAN;sp|Q16778|H2B2E_HUMAN;sp|P23527|H2B1O_HUMAN;sp|Q96A08|H2B1A_HUMAN	sp|P33778|H2B1B_HUMAN;sp|Q16778|H2B2E_HUMAN;sp|P23527|H2B1O_HUMAN	Histone H2B type 1-B OS=Homo sapiens GN=HIST1H2BB PE=1 SV=2;Histone H2B type 2-E OS=Homo sapiens GN=HIST2H2BE PE=1 SV=3;Histone H2B type 1-O OS=Homo sapiens GN=HIST1H2BO PE=1 SV=3	4	17	17	83.3	13.95	126	0	323.31	9	9	128000000000	18237000000	628	56056000	48267000	63460000	71531000	75720000	58728000	353430000	414130000	351540000	200820000	170210000	193310000	1190500000	1149500000	1157000000	4059900000	4442300000	4180300000	375430000	317840000	329120000	357390000	374390000	381730000	2282400000	2280300000	2156600000	377840000	380140000	333590000	5366200000
sp|P33993-3|MCM7_HUMAN	Isoform 3 of DNA replication licensing factor MCM7 OS=Homo sapiens	MCM7	sp|P33993-3|MCM7_HUMAN;sp|P33993|MCM7_HUMAN;sp|P33993-2|MCM7_HUMAN	sp|P33993-3|MCM7_HUMAN;sp|P33993|MCM7_HUMAN;sp|P33993-2|MCM7_HUMAN	Isoform 3 of DNA replication licensing factor MCM7 OS=Homo sapiens GN=MCM7;DNA replication licensing factor MCM7 OS=Homo sapiens GN=MCM7 PE=1 SV=4;Isoform 2 of DNA replication licensing factor MCM7 OS=Homo sapiens GN=MCM7	3	5	5	14.2	60.643	543	0	38.167	1	5	99794000	3219100	11	0	181150	0	0	0	0	0	0	0	564850	659120	525560	123840	64934	0	439260	503600	156840	0	11108000	0	0	0	0	0	0	0	2480900	2782800	3849400	3353600
sp|P34932|HSP74_HUMAN	Heat shock 70 kDa protein 4 OS=Homo sapiens	HSPA4	sp|P34932|HSP74_HUMAN;sp|P34932-2|HSP74_HUMAN;sp|Q92598-2|HS105_HUMAN;sp|Q92598-3|HS105_HUMAN;sp|O95757|HS74L_HUMAN;sp|Q92598|HS105_HUMAN;sp|Q92598-4|HS105_HUMAN	sp|P34932|HSP74_HUMAN	Heat shock 70 kDa protein 4 OS=Homo sapiens GN=HSPA4 PE=1 SV=4	7	3	3	5.4	94.33	840	0	19.53	0	4	39415000	788300	6	0	0	0	0	0	0	0	0	0	92106	80091	67241	0	0	0	219900	113580	215380	0	0	0	0	0	0	0	0	0	2235400	1582500	1454600	0
sp|P35232|PHB_HUMAN	Prohibitin OS=Homo sapiens	PHB	sp|P35232|PHB_HUMAN;sp|P35232-2|PHB_HUMAN	sp|P35232|PHB_HUMAN	Prohibitin OS=Homo sapiens GN=PHB PE=1 SV=1	2	17	17	75.7	29.804	272	0	201.44	9	9	2617800000	153990000	162	21349000	8503900	13884000	11655000	11143000	8586400	7309000	7805700	7493000	8778700	5638300	5537100	2791700	3434200	3154800	7546900	9676300	9702900	147420000	142180000	132740000	178970000	183640000	163660000	142260000	134520000	145210000	52000000	48910000	45540000	63076000
sp|P35244|RFA3_HUMAN	Replication protein A 14 kDa subunit OS=Homo sapiens	RPA3	sp|P35244|RFA3_HUMAN	sp|P35244|RFA3_HUMAN	Replication protein A 14 kDa subunit OS=Homo sapiens GN=RPA3 PE=1 SV=1	1	3	3	48.8	13.569	121	0	31.979	3	7	122720000	17532000	13	0	125320	0	196290	0	141580	301790	258700	237250	780780	687590	452240	400860	426670	368620	2650200	5558400	4945400	0	1127400	0	1257300	0	1177100	2655500	2027700	2055900	1962700	1519700	1048300	2628000
sp|P35268|RL22_HUMAN	60S ribosomal protein L22 OS=Homo sapiens	RPL22	sp|P35268|RL22_HUMAN	sp|P35268|RL22_HUMAN	60S ribosomal protein L22 OS=Homo sapiens GN=RPL22 PE=1 SV=2	1	2	2	30.5	14.787	128	0	104.62	6	9	242520000	60631000	19	1114100	1063200	237790	597400	403560	0	411820	665330	731510	5736300	5003400	1709800	1593900	1750400	2147700	10722000	12785000	13957000	7865500	8409000	1756400	3404900	2465900	0	2951500	4086800	4967500	5071200	3983500	3456300	2143400
sp|P35527|K1C9_HUMAN	Keratin, type I cytoskeletal 9 OS=Homo sapiens	KRT9	sp|P35527|K1C9_HUMAN;CON__sp|P35527|K1C9_HUMAN	sp|P35527|K1C9_HUMAN;CON__sp|P35527|K1C9_HUMAN	Keratin, type I cytoskeletal 9 OS=Homo sapiens GN=KRT9 PE=1 SV=3;	2	32	31	66.6	62.064	623	0	323.31	9	9	7082500000	272410000	295	52310000	46618000	54515000	3121100	2784000	2516100	3742200	3871600	3326100	17870000	20314000	23196000	11747000	9917200	9358100	2932300	2106600	2159800	1155900000	1038500000	1048300000	107620000	112480000	107790000	144370000	137490000	139580000	184990000	186140000	211390000	274200000
sp|P35579|MYH9_HUMAN	Myosin-9 OS=Homo sapiens	MYH9	sp|P35579|MYH9_HUMAN;sp|P35579-2|MYH9_HUMAN	sp|P35579|MYH9_HUMAN;sp|P35579-2|MYH9_HUMAN	Myosin-9 OS=Homo sapiens GN=MYH9 PE=1 SV=4;Isoform 2 of Myosin-9 OS=Homo sapiens GN=MYH9	2	277	277	80.3	226.53	1960	0	323.31	9	9	287000000000	2813400000	5859	211690000	174110000	205720000	207780000	189120000	154180000	216140000	247110000	230390000	194350000	192900000	203520000	30533000	29689000	26327000	96563000	103400000	99900000	14158000000	13845000000	13948000000	18072000000	18327000000	17815000000	23205000000	23800000000	23623000000	6166400000	6185900000	6123800000	3036800000
sp|P35580|MYH10_HUMAN	Myosin-10 OS=Homo sapiens	MYH10	sp|P35580|MYH10_HUMAN;sp|P35580-5|MYH10_HUMAN;sp|P35580-2|MYH10_HUMAN;sp|P35580-3|MYH10_HUMAN;sp|P35580-4|MYH10_HUMAN;sp|P12883|MYH7_HUMAN;sp|P13535|MYH8_HUMAN;sp|Q9UKX3|MYH13_HUMAN;CON__sp|Q28641|MYH4_RABIT;sp|Q9Y623|MYH4_HUMAN;sp|P13533|MYH6_HUMAN;sp|P12882|MYH1_HUMAN;sp|P11055|MYH3_HUMAN;sp|Q9UKX2|MYH2_HUMAN;sp|Q13439-3|GOGA4_HUMAN;sp|Q13439-4|GOGA4_HUMAN;sp|Q13439|GOGA4_HUMAN;sp|Q13439-5|GOGA…	sp|P35580|MYH10_HUMAN;sp|P35580-5|MYH10_HUMAN;sp|P35580-2|MYH10_HUMAN;sp|P35580-3|MYH10_HUMAN;sp|P35580-4|MYH10_HUMAN	Myosin-10 OS=Homo sapiens GN=MYH10 PE=1 SV=3;Isoform 5 of Myosin-10 OS=Homo sapiens GN=MYH10;Isoform 2 of Myosin-10 OS=Homo sapiens GN=MYH10;Isoform 3 of Myosin-10 OS=Homo sapiens GN=MYH10;Isoform 4 of Myosin-10 OS=Homo sapiens GN=MYH10	18	216	182	74.3	229	1976	0	323.31	9	9	78449000000	784490000	2653	27039000	24725000	32015000	32713000	31680000	25167000	30173000	35305000	31526000	116850000	98456000	105200000	13894000	13094000	11712000	50986000	51866000	52089000	2198600000	2175400000	2128400000	2798900000	2781000000	2790000000	3099400000	3213100000	3273200000	2817300000	2756900000	2663800000	1240200000
sp|P35606-2|COPB2_HUMAN	Isoform 2 of Coatomer subunit beta OS=Homo sapiens	COPB2	sp|P35606-2|COPB2_HUMAN;sp|P35606|COPB2_HUMAN	sp|P35606-2|COPB2_HUMAN;sp|P35606|COPB2_HUMAN	Isoform 2 of Coatomer subunit beta OS=Homo sapiens GN=COPB2;Coatomer subunit beta OS=Homo sapiens GN=COPB2 PE=1 SV=2	2	4	4	6.7	99.045	877	0	32.321	0	5	85207000	1812900	7	0	0	0	0	0	0	0	0	0	0	190500	91501	161850	215640	86008	163470	437680	466270	0	0	0	0	0	0	0	0	0	0	1652600	1628500	7508700
sp|P35610-3|SOAT1_HUMAN	Isoform 3 of Sterol O-acyltransferase 1 OS=Homo sapiens	SOAT1	sp|P35610-3|SOAT1_HUMAN;sp|P35610-2|SOAT1_HUMAN;sp|P35610|SOAT1_HUMAN	sp|P35610-3|SOAT1_HUMAN;sp|P35610-2|SOAT1_HUMAN;sp|P35610|SOAT1_HUMAN	Isoform 3 of Sterol O-acyltransferase 1 OS=Homo sapiens GN=SOAT1;Isoform 2 of Sterol O-acyltransferase 1 OS=Homo sapiens GN=SOAT1;Sterol O-acyltransferase 1 OS=Homo sapiens GN=SOAT1 PE=1 SV=3	3	2	2	8.5	57.237	485	0	38.238	2	9	202320000	11240000	18	0	44419	0	0	75756	0	0	0	55831	1041300	1330100	925440	684720	551920	572900	1984000	2317200	1656600	0	2423000	0	0	2997900	0	0	0	2500400	4984200	5408900	4344900	7376800
sp|P35613-2|BASI_HUMAN	Isoform 2 of Basigin OS=Homo sapiens	BSG	sp|P35613-2|BASI_HUMAN;sp|P35613|BASI_HUMAN;sp|P35613-3|BASI_HUMAN;sp|P35613-4|BASI_HUMAN	sp|P35613-2|BASI_HUMAN;sp|P35613|BASI_HUMAN;sp|P35613-3|BASI_HUMAN;sp|P35613-4|BASI_HUMAN	Isoform 2 of Basigin OS=Homo sapiens GN=BSG;Basigin OS=Homo sapiens GN=BSG PE=1 SV=2;Isoform 3 of Basigin OS=Homo sapiens GN=BSG;Isoform 4 of Basigin OS=Homo sapiens GN=BSG	4	4	4	19.7	29.221	269	0	26.169	0	7	115530000	8887000	14	0	0	0	0	0	0	0	0	0	1449200	1530700	1280100	203380	453610	0	1113100	1443000	1414000	0	0	0	0	0	0	0	0	0	4934200	5232400	3852600	4262000
sp|P35637-2|FUS_HUMAN	Isoform Short of RNA-binding protein FUS OS=Homo sapiens	FUS	sp|P35637-2|FUS_HUMAN;sp|P35637|FUS_HUMAN	sp|P35637-2|FUS_HUMAN;sp|P35637|FUS_HUMAN	Isoform Short of RNA-binding protein FUS OS=Homo sapiens GN=FUS;RNA-binding protein FUS OS=Homo sapiens GN=FUS PE=1 SV=1	2	4	3	13.1	53.354	525	0	60.52	9	9	271680000	20899000	35	512020	376680	289070	681660	255260	688910	485770	319780	720550	1582400	1532100	1182600	614280	209800	560890	3099300	4021600	3765900	7441600	5925300	3534000	6243600	3828200	7507900	6449200	6572500	7554300	4865900	5970000	4532900	5631000
sp|P35659|DEK_HUMAN	Protein DEK OS=Homo sapiens	DEK	sp|P35659|DEK_HUMAN;sp|P35659-2|DEK_HUMAN	sp|P35659|DEK_HUMAN;sp|P35659-2|DEK_HUMAN	Protein DEK OS=Homo sapiens GN=DEK PE=1 SV=1;Isoform 2 of Protein DEK OS=Homo sapiens GN=DEK	2	13	13	40	42.674	375	0	129.29	1	6	1190400000	56684000	43	0	0	0	0	0	0	42088	92902	60745	1048800	1279700	286600	1958200	1652200	1761300	15743000	15282000	17476000	0	0	0	0	0	0	868230	1491200	2429600	3726000	5281000	1345900	18272000
sp|P35908|K22E_HUMAN	Keratin, type II cytoskeletal 2 epidermal OS=Homo sapiens	KRT2	sp|P35908|K22E_HUMAN;CON__sp|P35908|K22E_HUMAN;sp|Q86Y46|K2C73_HUMAN;CON__sp|Q86Y46|K2C73_HUMAN;sp|Q86Y46-2|K2C73_HUMAN;CON__sp|Q86Y46-2|K2C73_HUMAN	sp|P35908|K22E_HUMAN;CON__sp|P35908|K22E_HUMAN	Keratin, type II cytoskeletal 2 epidermal OS=Homo sapiens GN=KRT2 PE=1 SV=2;	6	46	46	80.4	65.432	639	0	323.31	9	9	8045400000	206290000	344	8901600	13847000	9795200	1481500	1431400	1240000	2032000	2432500	2292600	22543000	20661000	22421000	25493000	28145000	23112000	7749000	7112100	5602300	294760000	403370000	266470000	79160000	74687000	79807000	145120000	163200000	156760000	250130000	243000000	238330000	748140000
sp|P35998|PRS7_HUMAN	26S proteasome regulatory subunit 7 OS=Homo sapiens	PSMC2	sp|P35998|PRS7_HUMAN;sp|P35998-2|PRS7_HUMAN	sp|P35998|PRS7_HUMAN;sp|P35998-2|PRS7_HUMAN	26S proteasome regulatory subunit 7 OS=Homo sapiens GN=PSMC2 PE=1 SV=3;Isoform 2 of 26S proteasome regulatory subunit 7 OS=Homo sapiens GN=PSMC2	2	4	4	11.1	48.633	433	0	28.669	0	4	54510000	2096500	8	0	0	0	0	0	0	0	0	0	605140	543350	262390	0	0	0	0	536660	148980	0	0	0	0	0	0	0	0	0	3324200	3335500	4061700	0
sp|P36542-2|ATPG_HUMAN	Isoform Heart of ATP synthase subunit gamma, mitochondrial OS=Homo sapiens	ATP5C1	sp|P36542-2|ATPG_HUMAN;sp|P36542|ATPG_HUMAN	sp|P36542-2|ATPG_HUMAN;sp|P36542|ATPG_HUMAN	Isoform Heart of ATP synthase subunit gamma, mitochondrial OS=Homo sapiens GN=ATP5C1;ATP synthase subunit gamma, mitochondrial OS=Homo sapiens GN=ATP5C1 PE=1 SV=1	2	4	4	15.2	32.881	297	0	31.015	7	6	215380000	17949000	19	510940	558330	437780	438840	405370	107960	98270	126730	141500	2655000	2726900	2670000	0	404270	160290	2813500	1545700	2147400	5270000	6072900	7861700	5018200	5052800	3428200	2205900	3365900	4067300	5331700	6349100	5483400	0
sp|P36578|RL4_HUMAN	60S ribosomal protein L4 OS=Homo sapiens	RPL4	sp|P36578|RL4_HUMAN	sp|P36578|RL4_HUMAN	60S ribosomal protein L4 OS=Homo sapiens GN=RPL4 PE=1 SV=5	1	26	26	59.5	47.697	427	0	323.31	9	9	4953000000	291350000	282	5835500	3803800	4923200	8213100	7832100	6809800	6553800	7572000	6650300	28552000	28270000	30789000	10808000	10521000	9437300	35239000	41672000	37871000	96311000	95361000	84443000	112890000	107430000	113640000	104390000	111000000	108060000	143240000	125280000	133310000	134420000
sp|P36873|PP1G_HUMAN	Serine/threonine-protein phosphatase PP1-gamma catalytic subunit OS=Homo sapiens	PPP1CC	sp|P36873|PP1G_HUMAN;sp|P36873-2|PP1G_HUMAN	sp|P36873|PP1G_HUMAN;sp|P36873-2|PP1G_HUMAN	Serine/threonine-protein phosphatase PP1-gamma catalytic subunit OS=Homo sapiens GN=PPP1CC PE=1 SV=1;Isoform Gamma-2 of Serine/threonine-protein phosphatase PP1-gamma catalytic subunit OS=Homo sapiens GN=PPP1CC	2	12	3	42.7	36.983	323	0	35.961	0	7	92021000	5413000	14	0	0	0	0	0	0	0	0	0	604140	240030	997480	97705	291390	285380	1052300	974190	870360	0	0	0	0	0	0	0	0	0	1468700	2779400	2174800	2904600
sp|P36957-2|ODO2_HUMAN	Isoform 2 of Dihydrolipoyllysine-residue succinyltransferase component of 2-oxoglutarate dehydrogenase complex, mitochondrial OS=Homo sapiens	DLST	sp|P36957-2|ODO2_HUMAN;sp|P36957|ODO2_HUMAN	sp|P36957-2|ODO2_HUMAN;sp|P36957|ODO2_HUMAN	Isoform 2 of Dihydrolipoyllysine-residue succinyltransferase component of 2-oxoglutarate dehydrogenase complex, mitochondrial OS=Homo sapiens GN=DLST;Dihydrolipoyllysine-residue succinyltransferase component of 2-oxoglutarate dehydrogenase complex, mitocho	2	3	3	7.4	39.552	367	0	23.702	0	3	49562000	3097600	8	0	0	0	0	0	0	0	0	0	1161000	916820	1019800	0	0	0	0	0	0	0	0	0	0	0	0	0	0	0	5056400	4077700	4524100	0
sp|P37108|SRP14_HUMAN	Signal recognition particle 14 kDa protein OS=Homo sapiens	SRP14	sp|P37108|SRP14_HUMAN	sp|P37108|SRP14_HUMAN	Signal recognition particle 14 kDa protein OS=Homo sapiens GN=SRP14 PE=1 SV=2	1	2	2	19.9	14.57	136	0	56.226	0	6	109170000	15596000	9	0	0	0	0	0	0	0	0	0	2924700	1037100	2090600	368870	274890	436850	2025000	3341400	3096700	0	0	0	0	0	0	0	0	0	6419700	2321000	4708800	1836100
sp|P37802|TAGL2_HUMAN	Transgelin-2 OS=Homo sapiens	TAGLN2	sp|P37802|TAGL2_HUMAN;sp|P37802-2|TAGL2_HUMAN	sp|P37802|TAGL2_HUMAN;sp|P37802-2|TAGL2_HUMAN	Transgelin-2 OS=Homo sapiens GN=TAGLN2 PE=1 SV=3;Isoform 2 of Transgelin-2 OS=Homo sapiens GN=TAGLN2	2	4	4	29.1	22.391	199	0	37.37	3	6	81788000	5842000	15	117990	163670	0	0	0	0	0	0	0	823810	567120	1107800	122810	0	50837	1061600	839830	986600	3145200	2745200	0	0	0	0	0	0	0	1815600	2519300	2265600	2319500
sp|P38159|RBMX_HUMAN	RNA-binding motif protein, X chromosome OS=Homo sapiens	RBMX	sp|P38159|RBMX_HUMAN;sp|P38159-2|RBMX_HUMAN;sp|Q96E39|RMXL1_HUMAN;sp|P38159-3|RBMX_HUMAN;sp|O75526|RMXL2_HUMAN;sp|Q8N7X1|RMXL3_HUMAN	sp|P38159|RBMX_HUMAN;sp|P38159-2|RBMX_HUMAN;sp|Q96E39|RMXL1_HUMAN	RNA-binding motif protein, X chromosome OS=Homo sapiens GN=RBMX PE=1 SV=3;Isoform 2 of RNA-binding motif protein, X chromosome OS=Homo sapiens GN=RBMX;RNA binding motif protein, X-linked-like-1 OS=Homo sapiens GN=RBMXL1 PE=1 SV=1	6	35	35	57.8	42.331	391	0	323.31	8	9	6678600000	256870000	209	960490	946370	670920	803130	577600	1024200	1456200	1988300	1049400	6624600	11727000	2463700	12259000	12294000	14721000	58927000	65641000	62732000	25783000	30669000	28545000	30465000	26858000	32613000	53683000	56338000	55844000	29506000	33742000	26690000	184930000
sp|P38646|GRP75_HUMAN	Stress-70 protein, mitochondrial OS=Homo sapiens	HSPA9	sp|P38646|GRP75_HUMAN	sp|P38646|GRP75_HUMAN	Stress-70 protein, mitochondrial OS=Homo sapiens GN=HSPA9 PE=1 SV=2	1	20	20	33.3	73.68	679	0	279.41	9	9	2012200000	52952000	198	2634400	1567400	2137200	2115600	1437100	1582500	1360600	1184400	1113500	5806900	5280200	4618000	1819900	1657300	1455900	5002500	6532200	5646900	59609000	57826000	54019000	63375000	58604000	59001000	49529000	44405000	45714000	58795000	54201000	52328000	54919000
sp|P38919|IF4A3_HUMAN	Eukaryotic initiation factor 4A-III OS=Homo sapiens	EIF4A3	sp|P38919|IF4A3_HUMAN	sp|P38919|IF4A3_HUMAN	Eukaryotic initiation factor 4A-III OS=Homo sapiens GN=EIF4A3 PE=1 SV=4	1	10	10	27.3	46.871	411	0	136.49	9	9	927540000	42161000	52	542670	381610	383190	115460	666160	548210	669030	622230	549310	2313300	2120000	1865300	2290700	2293100	2509500	7253800	8730200	8306700	8724100	8176200	8683200	7394900	10131000	8497300	13053000	10387000	11957000	12147000	9399500	6969800	30085000
sp|P39019|RS19_HUMAN	40S ribosomal protein S19 OS=Homo sapiens	RPS19	sp|P39019|RS19_HUMAN	sp|P39019|RS19_HUMAN	40S ribosomal protein S19 OS=Homo sapiens GN=RPS19 PE=1 SV=2	1	13	13	62.8	16.06	145	0	131.01	9	9	1798000000	179800000	118	4100600	2891400	3549100	7808800	4702700	3124900	4483700	4525100	3982900	14601000	12263000	14471000	9420000	10807000	8398300	23152000	21336000	26182000	57178000	46988000	39893000	46358000	42045000	46365000	39968000	40788000	35073000	37716000	43890000	41862000	60648000
sp|P39023|RL3_HUMAN	60S ribosomal protein L3 OS=Homo sapiens	RPL3	sp|P39023|RL3_HUMAN;sp|Q92901|RL3L_HUMAN	sp|P39023|RL3_HUMAN	60S ribosomal protein L3 OS=Homo sapiens GN=RPL3 PE=1 SV=2	2	15	15	33.3	46.108	403	0	203.66	9	9	2260400000	113020000	140	2759700	3766900	2376800	2301200	1784800	1872000	1848000	2012800	1699800	9031800	9521000	12491000	4263500	4292000	3485500	15668000	16628000	17216000	38047000	55694000	45210000	46475000	44010000	46323000	43439000	44046000	45885000	53376000	51858000	64137000	65255000
sp|P39656-3|OST48_HUMAN	Isoform 3 of Dolichyl-diphosphooligosaccharide--protein glycosyltransferase 48 kDa subunit OS=Homo sapiens	DDOST	sp|P39656-3|OST48_HUMAN;sp|P39656|OST48_HUMAN;sp|P39656-2|OST48_HUMAN	sp|P39656-3|OST48_HUMAN;sp|P39656|OST48_HUMAN;sp|P39656-2|OST48_HUMAN	Isoform 3 of Dolichyl-diphosphooligosaccharide--protein glycosyltransferase 48 kDa subunit OS=Homo sapiens GN=DDOST;Dolichyl-diphosphooligosaccharide--protein glycosyltransferase 48 kDa subunit OS=Homo sapiens GN=DDOST PE=1 SV=4;Isoform 2 of Dolichyl-dipho	3	6	6	24.7	49.019	438	0	110.95	6	8	312860000	16467000	32	464360	732790	70701	484130	106720	0	63602	84011	0	1887700	3133900	1891400	505880	594120	496110	2746600	1390200	1814300	14913000	9251900	5629100	8887600	4992000	0	3125300	3627700	0	7977800	10612000	8032200	8084700
sp|P39687|AN32A_HUMAN	Acidic leucine-rich nuclear phosphoprotein 32 family member A OS=Homo sapiens	ANP32A	sp|P39687|AN32A_HUMAN	sp|P39687|AN32A_HUMAN	Acidic leucine-rich nuclear phosphoprotein 32 family member A OS=Homo sapiens GN=ANP32A PE=1 SV=1	1	7	5	30.1	28.585	249	0	46.439	2	9	233610000	25957000	17	0	0	1560100	0	0	0	0	232120	0	5119100	5413100	4081800	0	638370	786400	4629200	1779800	1716600	0	0	21146000	0	0	0	0	2616300	0	7618800	7390900	7123800	0
sp|P39880-3|CUX1_HUMAN	Isoform 3 of Homeobox protein cut-like 1 OS=Homo sapiens	CUX1	sp|P39880-3|CUX1_HUMAN;sp|P39880|CUX1_HUMAN;sp|P39880-4|CUX1_HUMAN;sp|P39880-2|CUX1_HUMAN;sp|P39880-5|CUX1_HUMAN;sp|P39880-6|CUX1_HUMAN;sp|Q13948|CASP_HUMAN;sp|Q13948-10|CASP_HUMAN;sp|Q13948-2|CASP_HUMAN;sp|P39880-9|CUX1_HUMAN;sp|Q13948-9|CASP_HUMAN;sp|O14529|CUX2_HUMAN	sp|P39880-3|CUX1_HUMAN;sp|P39880|CUX1_HUMAN;sp|P39880-4|CUX1_HUMAN;sp|P39880-2|CUX1_HUMAN;sp|P39880-5|CUX1_HUMAN;sp|P39880-6|CUX1_HUMAN;sp|Q13948|CASP_HUMAN	Isoform 3 of Homeobox protein cut-like 1 OS=Homo sapiens GN=CUX1;Homeobox protein cut-like 1 OS=Homo sapiens GN=CUX1 PE=1 SV=3;Isoform 5 of Homeobox protein cut-like 1 OS=Homo sapiens GN=CUX1;Isoform 2 of Homeobox protein cut-like 1 OS=Homo sapiens GN=CUX1	12	38	38	38	165.69	1516	0	323.31	1	9	2003500000	28218000	112	21112	18386	34127	0	49364	0	0	0	0	423210	249300	186920	824820	1078200	867920	8164300	8307800	7992300	1121800	1072400	3979800	0	2030500	0	0	0	0	5637100	3420000	2155700	48314000
sp|P40227|TCPZ_HUMAN	T-complex protein 1 subunit zeta OS=Homo sapiens	CCT6A	sp|P40227|TCPZ_HUMAN;sp|P40227-2|TCPZ_HUMAN	sp|P40227|TCPZ_HUMAN;sp|P40227-2|TCPZ_HUMAN	T-complex protein 1 subunit zeta OS=Homo sapiens GN=CCT6A PE=1 SV=3;Isoform 2 of T-complex protein 1 subunit zeta OS=Homo sapiens GN=CCT6A	2	11	11	30.1	58.024	531	0	115.51	6	9	729120000	28043000	62	460810	249790	489140	469390	778310	527900	69208	162740	220430	3919400	4845200	5123400	816560	569860	862120	2968600	2907200	2603100	12856000	13196000	11508000	12247000	16239000	17299000	3471000	2680900	5896100	22789000	31292000	34430000	9929500
sp|P40424-2|PBX1_HUMAN	Isoform PBX1b of Pre-B-cell leukemia transcription factor 1 OS=Homo sapiens	PBX1	sp|P40424-2|PBX1_HUMAN;sp|P40424-3|PBX1_HUMAN;sp|P40424|PBX1_HUMAN	sp|P40424-2|PBX1_HUMAN;sp|P40424-3|PBX1_HUMAN;sp|P40424|PBX1_HUMAN	Isoform PBX1b of Pre-B-cell leukemia transcription factor 1 OS=Homo sapiens GN=PBX1;Isoform 3 of Pre-B-cell leukemia transcription factor 1 OS=Homo sapiens GN=PBX1;Pre-B-cell leukemia transcription factor 1 OS=Homo sapiens GN=PBX1 PE=1 SV=1	3	12	12	62.8	38.427	347	0	254.12	1	9	637110000	42474000	48	85477	99296	90127	0	0	105480	0	0	140940	1044100	410260	833060	1046900	1377700	1208700	11863000	13074000	11096000	1707500	2117300	2322400	0	0	2091100	0	0	2534300	4381900	2874600	3738300	9547900
sp|P40425|PBX2_HUMAN	Pre-B-cell leukemia transcription factor 2 OS=Homo sapiens	PBX2	sp|P40425|PBX2_HUMAN	sp|P40425|PBX2_HUMAN	Pre-B-cell leukemia transcription factor 2 OS=Homo sapiens GN=PBX2 PE=1 SV=2	1	11	8	35.1	45.881	430	0	323.31	0	6	406670000	21404000	22	0	0	0	0	0	0	0	0	0	428720	0	63751	114490	288200	341520	4753500	10052000	5361100	0	0	0	0	0	0	0	0	0	1752200	0	1037900	1003200
sp|P40426-2|PBX3_HUMAN	Isoform PBX3b of Pre-B-cell leukemia transcription factor 3 OS=Homo sapiens	PBX3	sp|P40426-2|PBX3_HUMAN;sp|P40426-5|PBX3_HUMAN;sp|P40426|PBX3_HUMAN;sp|P40426-4|PBX3_HUMAN;sp|P40426-3|PBX3_HUMAN	sp|P40426-2|PBX3_HUMAN;sp|P40426-5|PBX3_HUMAN;sp|P40426|PBX3_HUMAN	Isoform PBX3b of Pre-B-cell leukemia transcription factor 3 OS=Homo sapiens GN=PBX3;Isoform 5 of Pre-B-cell leukemia transcription factor 3 OS=Homo sapiens GN=PBX3;Pre-B-cell leukemia transcription factor 3 OS=Homo sapiens GN=PBX3 PE=1 SV=1	5	9	3	38.5	38.766	351	0	105.6	0	4	106340000	7089100	5	0	0	0	0	0	0	0	0	0	0	518680	0	239090	134780	312890	1516800	2168100	2198800	0	0	0	0	0	0	0	0	0	0	3095300	0	3502500
sp|P40429|RL13A_HUMAN	60S ribosomal protein L13a OS=Homo sapiens	RPL13A	sp|P40429|RL13A_HUMAN;sp|Q6NVV1|R13P3_HUMAN	sp|P40429|RL13A_HUMAN	60S ribosomal protein L13a OS=Homo sapiens GN=RPL13A PE=1 SV=2	2	6	6	28.6	23.577	203	0	56.383	6	8	448300000	49811000	23	1957100	2454600	2426000	2165200	2195000	2205800	1516000	664230	1786700	4294000	3956900	2134800	1948300	1458200	1630500	5178400	6503500	5335900	9646000	12121000	11660000	13058000	14121000	20207000	11261000	9425300	13313000	11840000	11829000	8878400	19895000
sp|P40616-2|ARL1_HUMAN	Isoform 2 of ADP-ribosylation factor-like protein 1 OS=Homo sapiens	ARL1	sp|P40616-2|ARL1_HUMAN;sp|P40616|ARL1_HUMAN	sp|P40616-2|ARL1_HUMAN;sp|P40616|ARL1_HUMAN	Isoform 2 of ADP-ribosylation factor-like protein 1 OS=Homo sapiens GN=ARL1;ADP-ribosylation factor-like protein 1 OS=Homo sapiens GN=ARL1 PE=1 SV=1	2	2	2	22	18.565	164	0.0022676	11.585	3	0	8125500	1015700	3	189870	0	303050	304360	0	144870	73532	0	0	0	0	0	0	0	0	0	0	0	1462700	0	862680	3136700	0	1285800	887640	0	0	0	0	0	0
sp|P40926-2|MDHM_HUMAN	Isoform 2 of Malate dehydrogenase, mitochondrial OS=Homo sapiens	MDH2	sp|P40926-2|MDHM_HUMAN;sp|P40926|MDHM_HUMAN	sp|P40926-2|MDHM_HUMAN;sp|P40926|MDHM_HUMAN	Isoform 2 of Malate dehydrogenase, mitochondrial OS=Homo sapiens GN=MDH2;Malate dehydrogenase, mitochondrial OS=Homo sapiens GN=MDH2 PE=1 SV=3	2	5	5	30.1	30.875	296	0	34.237	0	5	92619000	5448200	8	0	0	0	0	0	0	0	0	0	1548100	139190	312340	415770	0	115320	951760	579360	1386300	0	0	0	0	0	0	0	0	0	5301900	3270400	3143400	4087200
sp|P40939|ECHA_HUMAN	Trifunctional enzyme subunit alpha, mitochondrial OS=Homo sapiens	HADHA	sp|P40939|ECHA_HUMAN	sp|P40939|ECHA_HUMAN	Trifunctional enzyme subunit alpha, mitochondrial OS=Homo sapiens GN=HADHA PE=1 SV=2	1	36	36	53.6	82.999	763	0	323.31	9	9	3107400000	77685000	202	1150200	1317600	2463900	989020	984560	720630	1004900	1063300	622540	11521000	11442000	13095000	2381700	2469300	2706500	8103900	8052600	7595400	65451000	71557000	69488000	54375000	50670000	43177000	49922000	45114000	40781000	103420000	108800000	108060000	69703000
sp|P41091|IF2G_HUMAN	Eukaryotic translation initiation factor 2 subunit 3 OS=Homo sapiens	EIF2S3	sp|P41091|IF2G_HUMAN;sp|Q2VIR3|IF2GL_HUMAN;sp|Q2VIR3-2|IF2GL_HUMAN	sp|P41091|IF2G_HUMAN;sp|Q2VIR3|IF2GL_HUMAN;sp|Q2VIR3-2|IF2GL_HUMAN	Eukaryotic translation initiation factor 2 subunit 3 OS=Homo sapiens GN=EIF2S3 PE=1 SV=3;Putative eukaryotic translation initiation factor 2 subunit 3-like protein OS=Homo sapiens GN=EIF2S3L PE=5 SV=2;Isoform 2 of Putative eukaryotic translation initiation	3	8	8	28	51.109	472	0	64.978	3	5	276400000	12017000	11	0	0	0	0	0	62851	80836	0	73675	1106700	429380	1331000	136560	2373700	193110	1975800	2405700	1848000	0	0	0	0	0	0	0	0	0	10828000	6744000	10344000	7066300
sp|P41252|SYIC_HUMAN	Isoleucine--tRNA ligase, cytoplasmic OS=Homo sapiens	IARS	sp|P41252|SYIC_HUMAN	sp|P41252|SYIC_HUMAN	Isoleucine--tRNA ligase, cytoplasmic OS=Homo sapiens GN=IARS PE=1 SV=2	1	10	10	11.1	144.5	1262	0	79.339	1	9	244860000	4221800	30	12214	0	0	28526	0	0	0	0	0	954910	834090	791820	101410	147900	15672	514910	454540	365790	1666900	0	0	3059900	0	0	0	0	0	15025000	8551200	12200000	7171800
sp|P42167|LAP2B_HUMAN	Lamina-associated polypeptide 2, isoforms beta/gamma OS=Homo sapiens	TMPO	sp|P42167|LAP2B_HUMAN;sp|P42167-2|LAP2B_HUMAN;sp|P42167-3|LAP2B_HUMAN;sp|P42166|LAP2A_HUMAN	sp|P42167|LAP2B_HUMAN;sp|P42167-2|LAP2B_HUMAN;sp|P42167-3|LAP2B_HUMAN;sp|P42166|LAP2A_HUMAN	Lamina-associated polypeptide 2, isoforms beta/gamma OS=Homo sapiens GN=TMPO PE=1 SV=2;Isoform Gamma of Lamina-associated polypeptide 2, isoforms beta/gamma OS=Homo sapiens GN=TMPO;Isoform Zeta of Lamina-associated polypeptide 2, isoforms beta/gamma OS=Hom	4	25	25	66.5	50.67	454	0	323.31	9	9	2935000000	133410000	123	303500	146530	280050	535200	467460	220200	335410	380040	112450	3972300	3443800	5170100	7163400	6999300	6989000	35769000	28830000	32291000	12548000	9465700	11556000	15724000	14711000	9170300	12778000	12506000	6236900	19640000	18601000	18372000	88570000
sp|P42677|RS27_HUMAN	40S ribosomal protein S27 OS=Homo sapiens	RPS27	sp|P42677|RS27_HUMAN	sp|P42677|RS27_HUMAN	40S ribosomal protein S27 OS=Homo sapiens GN=RPS27 PE=1 SV=3	1	4	4	45.2	9.461	84	0	42.701	9	9	1092400000	273100000	49	8358900	6717500	6813400	9772500	10004000	8618800	5997700	7136000	4220100	21747000	16839000	23981000	11441000	13516000	12747000	33705000	35634000	35851000	33779000	31278000	28074000	30764000	34498000	35503000	23562000	21777000	21598000	23995000	29183000	26499000	30517000
sp|P42696|RBM34_HUMAN	RNA-binding protein 34 OS=Homo sapiens	RBM34	sp|P42696|RBM34_HUMAN;sp|P42696-2|RBM34_HUMAN	sp|P42696|RBM34_HUMAN;sp|P42696-2|RBM34_HUMAN	RNA-binding protein 34 OS=Homo sapiens GN=RBM34 PE=1 SV=2;Isoform 2 of RNA-binding protein 34 OS=Homo sapiens GN=RBM34	2	3	3	10.2	48.564	430	0	18.354	0	2	32746000	1259500	5	0	0	0	0	0	0	0	0	0	0	0	0	0	32597	40385	297500	586390	302600	0	0	0	0	0	0	0	0	0	0	0	0	0
sp|P42704|LPPRC_HUMAN	Leucine-rich PPR motif-containing protein, mitochondrial OS=Homo sapiens	LRPPRC	sp|P42704|LPPRC_HUMAN	sp|P42704|LPPRC_HUMAN	Leucine-rich PPR motif-containing protein, mitochondrial OS=Homo sapiens GN=LRPPRC PE=1 SV=3	1	23	23	23.9	157.9	1394	0	207.58	5	8	678720000	7712800	93	690690	591610	714430	162120	115440	55470	38503	36908	39206	790200	798860	706140	104400	179930	146660	1060600	785370	696250	50513000	55503000	67585000	11405000	13080000	2374000	4697000	4340100	4703400	16169000	14897000	12260000	11878000
sp|P42766|RL35_HUMAN	60S ribosomal protein L35 OS=Homo sapiens	RPL35	sp|P42766|RL35_HUMAN	sp|P42766|RL35_HUMAN	60S ribosomal protein L35 OS=Homo sapiens GN=RPL35 PE=1 SV=2	1	5	5	30.9	14.551	123	0	86.848	9	9	1183000000	295740000	65	4987900	5431900	4834900	7462600	8234500	6800500	6115600	7088400	4188500	25669000	24598000	25507000	11706000	13011000	10717000	38683000	47247000	43458000	22079000	20598000	23966000	28820000	25703000	31031000	25214000	22410000	20662000	24853000	31434000	25463000	34005000
sp|P43243|MATR3_HUMAN	Matrin-3 OS=Homo sapiens	MATR3	sp|P43243|MATR3_HUMAN;sp|P43243-2|MATR3_HUMAN	sp|P43243|MATR3_HUMAN	Matrin-3 OS=Homo sapiens GN=MATR3 PE=1 SV=2	2	37	37	54.4	94.622	847	0	323.31	8	8	6760800000	177910000	261	199000	415620	243530	703900	604360	487520	755640	694400	953620	654900	607080	264230	10190000	9202500	11221000	45428000	48695000	46595000	10568000	11210000	10136000	26298000	24543000	26748000	38858000	27737000	33032000	9638900	9986400	2169400	233520000
sp|P43686|PRS6B_HUMAN	26S proteasome regulatory subunit 6B OS=Homo sapiens	PSMC4	sp|P43686|PRS6B_HUMAN;sp|P43686-2|PRS6B_HUMAN	sp|P43686|PRS6B_HUMAN;sp|P43686-2|PRS6B_HUMAN	26S proteasome regulatory subunit 6B OS=Homo sapiens GN=PSMC4 PE=1 SV=2;Isoform 2 of 26S proteasome regulatory subunit 6B OS=Homo sapiens GN=PSMC4	2	4	4	19.4	47.366	418	0	30.397	0	4	51191000	2437700	7	0	0	0	0	0	0	0	0	0	652310	538220	294970	0	39886	0	438610	314510	159180	0	0	0	0	0	0	0	0	0	2843600	2060800	3282100	0
sp|P45880|VDAC2_HUMAN	Voltage-dependent anion-selective channel protein 2 OS=Homo sapiens	VDAC2	sp|P45880|VDAC2_HUMAN;sp|P45880-2|VDAC2_HUMAN;sp|P45880-1|VDAC2_HUMAN	sp|P45880|VDAC2_HUMAN;sp|P45880-2|VDAC2_HUMAN;sp|P45880-1|VDAC2_HUMAN	Voltage-dependent anion-selective channel protein 2 OS=Homo sapiens GN=VDAC2 PE=1 SV=2;Isoform 2 of Voltage-dependent anion-selective channel protein 2 OS=Homo sapiens GN=VDAC2;Isoform 1 of Voltage-dependent anion-selective channel protein 2 OS=Homo sapien	3	13	13	62.6	31.566	294	0	154.63	6	9	1779500000	118630000	68	201160	211510	247540	560850	425220	280250	531460	673540	536880	5426400	3593200	3909400	7291700	9695100	7493700	26385000	27387000	23781000	5016300	5562800	6069700	12381000	10812000	9974300	18456000	16524000	14905000	19061000	16846000	20215000	68905000
sp|P45973|CBX5_HUMAN	Chromobox protein homolog 5 OS=Homo sapiens	CBX5	sp|P45973|CBX5_HUMAN	sp|P45973|CBX5_HUMAN	Chromobox protein homolog 5 OS=Homo sapiens GN=CBX5 PE=1 SV=1	1	3	3	28.8	22.225	191	0	20.131	0	3	58723000	5338500	5	0	0	0	0	0	0	0	0	0	0	0	0	0	0	0	1301400	2014200	2022800	0	0	0	0	0	0	0	0	0	0	0	0	0
sp|P46013-2|KI67_HUMAN	Isoform Short of Proliferation marker protein Ki-67 OS=Homo sapiens	MKI67	sp|P46013-2|KI67_HUMAN;sp|P46013|KI67_HUMAN	sp|P46013-2|KI67_HUMAN;sp|P46013|KI67_HUMAN	Isoform Short of Proliferation marker protein Ki-67 OS=Homo sapiens GN=MKI67;Proliferation marker protein Ki-67 OS=Homo sapiens GN=MKI67 PE=1 SV=2	2	16	16	10.6	319.44	2896	0	261.62	0	6	324580000	1991300	35	0	0	0	0	0	0	0	0	0	0	49872	0	66047	53364	37318	531080	647950	605650	0	0	0	0	0	0	0	0	0	0	4032600	0	10005000
sp|P46087-2|NOP2_HUMAN	Isoform 2 of Probable 28S rRNA (cytosine(4447)-C(5))-methyltransferase OS=Homo sapiens	NOP2	sp|P46087-2|NOP2_HUMAN;sp|P46087|NOP2_HUMAN;sp|P46087-4|NOP2_HUMAN;sp|P46087-3|NOP2_HUMAN	sp|P46087-2|NOP2_HUMAN;sp|P46087|NOP2_HUMAN;sp|P46087-4|NOP2_HUMAN;sp|P46087-3|NOP2_HUMAN	Isoform 2 of Probable 28S rRNA (cytosine(4447)-C(5))-methyltransferase OS=Homo sapiens GN=NOP2;Probable 28S rRNA (cytosine(4447)-C(5))-methyltransferase OS=Homo sapiens GN=NOP2 PE=1 SV=2;Isoform 4 of Probable 28S rRNA (cytosine(4447)-C(5))-methyltransferas	4	13	13	20.5	88.972	808	0	209.44	4	6	616040000	17601000	39	0	0	478290	0	0	0	0	70377	159070	0	0	0	787110	1069200	897220	5021200	4191300	4927400	0	0	0	0	0	0	0	4215300	8121900	0	0	0	22988000
sp|P46459-2|NSF_HUMAN	Isoform 2 of Vesicle-fusing ATPase OS=Homo sapiens	NSF	sp|P46459-2|NSF_HUMAN;sp|P46459|NSF_HUMAN	sp|P46459-2|NSF_HUMAN;sp|P46459|NSF_HUMAN	Isoform 2 of Vesicle-fusing ATPase OS=Homo sapiens GN=NSF;Vesicle-fusing ATPase OS=Homo sapiens GN=NSF PE=1 SV=3	2	3	3	5.6	71.583	644	0	21.065	0	3	9209000	242340	4	0	0	0	0	0	0	0	0	0	70474	71966	99903	0	0	0	0	0	0	0	0	0	0	0	0	0	0	0	727520	757470	1058300	0
sp|P46776|RL27A_HUMAN	60S ribosomal protein L27a OS=Homo sapiens	RPL27A	sp|P46776|RL27A_HUMAN	sp|P46776|RL27A_HUMAN	60S ribosomal protein L27a OS=Homo sapiens GN=RPL27A PE=1 SV=2	1	6	6	39.9	16.561	148	0	97.403	9	9	2013100000	287580000	73	9462200	5559100	15040000	8568100	7967800	4947500	4510500	5744600	4596500	26026000	49785000	30803000	8754600	8826700	9182300	25488000	28518000	33799000	50799000	49984000	53172000	56760000	55531000	45198000	39657000	42520000	42217000	52314000	46347000	40015000	57934000
sp|P46777|RL5_HUMAN	60S ribosomal protein L5 OS=Homo sapiens	RPL5	sp|P46777|RL5_HUMAN	sp|P46777|RL5_HUMAN	60S ribosomal protein L5 OS=Homo sapiens GN=RPL5 PE=1 SV=3	1	9	9	38	34.362	297	0	60.098	0	7	430870000	39170000	20	0	0	0	0	0	0	0	0	0	4735900	7072800	3844000	324750	333240	971260	7222800	6419000	8246800	0	0	0	0	0	0	0	0	0	10408000	18412000	10292000	6823700
sp|P46778|RL21_HUMAN	60S ribosomal protein L21 OS=Homo sapiens	RPL21	sp|P46778|RL21_HUMAN	sp|P46778|RL21_HUMAN	60S ribosomal protein L21 OS=Homo sapiens GN=RPL21 PE=1 SV=2	1	3	3	25	18.565	160	0	49.736	8	9	964570000	137800000	38	3086000	3726600	3355600	4034100	4083800	2878100	2776100	3250000	3235600	14980000	13796000	10843000	4406100	5138300	4671800	17346000	18492000	17696000	31269000	26919000	31914000	19787000	24620000	18781000	18567000	18038000	20529000	27899000	23322000	20287000	21694000
sp|P46779|RL28_HUMAN	60S ribosomal protein L28 OS=Homo sapiens	RPL28	sp|P46779|RL28_HUMAN;sp|P46779-2|RL28_HUMAN;sp|P46779-3|RL28_HUMAN;sp|P46779-4|RL28_HUMAN;sp|P46779-5|RL28_HUMAN	sp|P46779|RL28_HUMAN;sp|P46779-2|RL28_HUMAN;sp|P46779-3|RL28_HUMAN;sp|P46779-4|RL28_HUMAN;sp|P46779-5|RL28_HUMAN	60S ribosomal protein L28 OS=Homo sapiens GN=RPL28 PE=1 SV=3;Isoform 2 of 60S ribosomal protein L28 OS=Homo sapiens GN=RPL28;Isoform 3 of 60S ribosomal protein L28 OS=Homo sapiens GN=RPL28;Isoform 4 of 60S ribosomal protein L28 OS=Homo sapiens GN=RPL28;Iso	5	10	10	48.2	15.747	137	0	213.34	9	9	1223500000	135950000	89	3152200	2622700	3058300	4335300	4159700	3252200	2697900	2950800	2886100	16259000	15043000	14281000	5148400	4368800	3504800	16390000	16275000	15561000	29394000	33636000	30741000	31328000	31603000	32227000	24141000	25806000	29669000	31456000	30362000	32409000	30400000
sp|P46781|RS9_HUMAN	40S ribosomal protein S9 OS=Homo sapiens	RPS9	sp|P46781|RS9_HUMAN	sp|P46781|RS9_HUMAN	40S ribosomal protein S9 OS=Homo sapiens GN=RPS9 PE=1 SV=3	1	9	9	41.8	22.591	194	0	96.326	9	9	1254900000	114080000	56	3120400	1945100	2814900	4186700	3690800	2894500	2472800	2330100	2456400	9899200	9873300	7424600	3655600	3974100	3855600	16129000	16128000	17230000	29814000	28435000	28360000	39302000	35069000	31847000	27839000	27371000	26156000	25504000	27114000	26110000	29837000
sp|P46782|RS5_HUMAN	40S ribosomal protein S5 OS=Homo sapiens	RPS5	sp|P46782|RS5_HUMAN	sp|P46782|RS5_HUMAN	40S ribosomal protein S5 OS=Homo sapiens GN=RPS5 PE=1 SV=4	1	12	12	40.2	22.876	204	0	239.55	9	9	2077200000	207720000	111	2523800	14305000	16599000	4443600	4388000	3537000	3175700	3810000	3486800	9935400	10509000	16232000	7338600	7090500	7278200	31831000	32014000	29218000	46191000	56582000	65259000	46284000	51333000	46900000	38016000	40006000	43188000	50841000	55254000	64197000	62508000
sp|P46783|RS10_HUMAN	40S ribosomal protein S10 OS=Homo sapiens	RPS10	sp|P46783|RS10_HUMAN;sp|Q9NQ39|RS10L_HUMAN	sp|P46783|RS10_HUMAN	40S ribosomal protein S10 OS=Homo sapiens GN=RPS10 PE=1 SV=1	2	10	10	55.8	18.898	165	0	93.95	9	9	2272700000	227270000	76	9441800	6257700	6019800	4945100	5078800	4122800	3597000	3173700	2908600	22719000	20780000	19420000	9123500	11046000	8012800	33056000	30699000	26871000	73614000	75632000	72285000	45211000	52325000	50130000	41629000	36551000	33648000	48976000	59792000	50680000	65153000
sp|P46937-5|YAP1_HUMAN	Isoform 5 of Transcriptional coactivator YAP1 OS=Homo sapiens	YAP1	sp|P46937-5|YAP1_HUMAN;sp|P46937-3|YAP1_HUMAN;sp|P46937-6|YAP1_HUMAN;sp|P46937-7|YAP1_HUMAN;sp|P46937-2|YAP1_HUMAN;sp|P46937-8|YAP1_HUMAN;sp|P46937|YAP1_HUMAN;sp|P46937-9|YAP1_HUMAN	sp|P46937-5|YAP1_HUMAN;sp|P46937-3|YAP1_HUMAN;sp|P46937-6|YAP1_HUMAN;sp|P46937-7|YAP1_HUMAN;sp|P46937-2|YAP1_HUMAN;sp|P46937-8|YAP1_HUMAN;sp|P46937|YAP1_HUMAN;sp|P46937-9|YAP1_HUMAN	Isoform 5 of Transcriptional coactivator YAP1 OS=Homo sapiens GN=YAP1;Isoform 3 of Transcriptional coactivator YAP1 OS=Homo sapiens GN=YAP1;Isoform 6 of Transcriptional coactivator YAP1 OS=Homo sapiens GN=YAP1;Isoform 7 of Transcriptional coactivator YAP1	8	2	2	10.7	48.274	450	0	59.537	0	4	80917000	5394400	4	0	0	0	0	0	0	0	0	0	0	0	0	120240	0	0	1882100	1838100	1554000	0	0	0	0	0	0	0	0	0	0	0	0	4418800
sp|P46940|IQGA1_HUMAN	Ras GTPase-activating-like protein IQGAP1 OS=Homo sapiens	IQGAP1	sp|P46940|IQGA1_HUMAN	sp|P46940|IQGA1_HUMAN	Ras GTPase-activating-like protein IQGAP1 OS=Homo sapiens GN=IQGAP1 PE=1 SV=1	1	5	5	5.9	189.25	1657	0	42.312	0	4	93411000	1153200	8	0	0	0	0	0	0	0	0	0	147620	349140	303330	37744	0	0	109970	104640	100780	0	0	0	0	0	0	0	0	0	3283200	3816500	6763300	3195700
sp|P47755|CAZA2_HUMAN	F-actin-capping protein subunit alpha-2 OS=Homo sapiens	CAPZA2	sp|P47755|CAZA2_HUMAN;sp|P47755-2|CAZA2_HUMAN	sp|P47755|CAZA2_HUMAN;sp|P47755-2|CAZA2_HUMAN	F-actin-capping protein subunit alpha-2 OS=Homo sapiens GN=CAPZA2 PE=1 SV=3;Isoform 2 of F-actin-capping protein subunit alpha-2 OS=Homo sapiens GN=CAPZA2	2	11	9	60.1	32.949	286	0	130.36	9	9	769940000	59226000	64	1579100	290890	843830	1591200	1455700	1222500	1222700	1482300	1810400	9571500	8692000	8394400	883730	904210	1010500	6852400	6586200	4832400	14442000	7785200	14651000	16280000	17706000	16972000	20538000	19215000	22352000	25054000	22021000	22842000	13742000
sp|P47756-2|CAPZB_HUMAN	Isoform 2 of F-actin-capping protein subunit beta OS=Homo sapiens	CAPZB	sp|P47756-2|CAPZB_HUMAN;sp|P47756|CAPZB_HUMAN	sp|P47756-2|CAPZB_HUMAN;sp|P47756|CAPZB_HUMAN	Isoform 2 of F-actin-capping protein subunit beta OS=Homo sapiens GN=CAPZB;F-actin-capping protein subunit beta OS=Homo sapiens GN=CAPZB PE=1 SV=4	2	29	29	76.5	30.628	272	0	323.31	9	9	8918100000	557380000	281	2756600	3746200	2779300	5579900	4642800	4826300	6613300	8611200	6988400	101630000	98464000	87169000	14878000	14579000	13395000	55311000	62580000	62828000	71210000	85715000	65854000	118810000	102730000	112050000	144270000	172350000	149800000	334470000	333170000	346800000	155770000
sp|P47813|IF1AX_HUMAN	Eukaryotic translation initiation factor 1A, X-chromosomal OS=Homo sapiens	EIF1AX	sp|P47813|IF1AX_HUMAN;sp|O14602|IF1AY_HUMAN	sp|P47813|IF1AX_HUMAN;sp|O14602|IF1AY_HUMAN	Eukaryotic translation initiation factor 1A, X-chromosomal OS=Homo sapiens GN=EIF1AX PE=1 SV=2;Eukaryotic translation initiation factor 1A, Y-chromosomal OS=Homo sapiens GN=EIF1AY PE=1 SV=4	2	2	2	15.3	16.46	144	0.0022624	11.552	0	2	14052000	2007400	3	0	0	0	0	0	0	0	0	0	486650	734660	786090	0	0	0	0	0	0	0	0	0	0	0	0	0	0	0	925450	1424400	1534000	0
sp|P47897-2|SYQ_HUMAN	Isoform 2 of Glutamine--tRNA ligase OS=Homo sapiens	QARS	sp|P47897-2|SYQ_HUMAN;sp|P47897|SYQ_HUMAN	sp|P47897-2|SYQ_HUMAN;sp|P47897|SYQ_HUMAN	Isoform 2 of Glutamine--tRNA ligase OS=Homo sapiens GN=QARS;Glutamine--tRNA ligase OS=Homo sapiens GN=QARS PE=1 SV=1	2	7	7	17	86.578	764	0	55.192	0	6	98655000	2144700	12	0	0	0	0	0	0	0	0	0	624660	256590	425410	17142	22501	0	457460	258200	82703	0	0	0	0	0	0	0	0	0	4935600	3750500	4165400	1671100
sp|P47914|RL29_HUMAN	60S ribosomal protein L29 OS=Homo sapiens	RPL29	sp|P47914|RL29_HUMAN	sp|P47914|RL29_HUMAN	60S ribosomal protein L29 OS=Homo sapiens GN=RPL29 PE=1 SV=2	1	5	5	30.2	17.752	159	0	36.146	9	8	800140000	200030000	43	2845300	2505800	3076400	5056500	4543100	5148800	3370900	3672200	3314500	22127000	27173000	20640000	3638000	5423300	6067100	24640000	28826000	27965000	10988000	9887200	10812000	15226000	14537000	13502000	12047000	12449000	13121000	21424000	32238000	19725000	20217000
sp|P48047|ATPO_HUMAN	ATP synthase subunit O, mitochondrial OS=Homo sapiens	ATP5O	sp|P48047|ATPO_HUMAN	sp|P48047|ATPO_HUMAN	ATP synthase subunit O, mitochondrial OS=Homo sapiens GN=ATP5O PE=1 SV=1	1	2	2	10.3	23.277	213	0	17.655	1	4	46074000	3839500	5	179670	222220	186640	304090	0	0	0	0	0	619160	541000	418560	0	0	0	812870	0	555280	0	0	0	0	0	0	0	0	0	2018500	1798200	1400200	0
sp|P48444-2|COPD_HUMAN	Isoform 2 of Coatomer subunit delta OS=Homo sapiens	ARCN1	sp|P48444-2|COPD_HUMAN;sp|P48444|COPD_HUMAN	sp|P48444-2|COPD_HUMAN;sp|P48444|COPD_HUMAN	Isoform 2 of Coatomer subunit delta OS=Homo sapiens GN=ARCN1;Coatomer subunit delta OS=Homo sapiens GN=ARCN1 PE=1 SV=1	2	2	2	10.4	47.204	423	0	13.869	0	3	53991000	2841600	3	0	0	0	0	0	0	0	0	0	465540	538360	323020	0	0	0	563640	697320	253740	0	0	0	0	0	0	0	0	0	2341800	2921300	1669900	0
sp|P48643|TCPE_HUMAN	T-complex protein 1 subunit epsilon OS=Homo sapiens	CCT5	sp|P48643|TCPE_HUMAN;sp|P48643-2|TCPE_HUMAN	sp|P48643|TCPE_HUMAN;sp|P48643-2|TCPE_HUMAN	T-complex protein 1 subunit epsilon OS=Homo sapiens GN=CCT5 PE=1 SV=1;Isoform 2 of T-complex protein 1 subunit epsilon OS=Homo sapiens GN=CCT5	2	13	13	40.1	59.67	541	0	211.97	3	7	411230000	12095000	39	45469	0	30703	53527	68039	42375	36999	0	56346	2796100	3249400	2518300	294490	261000	172760	649920	888800	930580	3503400	0	2409700	2639500	3487300	2687200	2247300	0	3236400	27443000	29573000	24574000	5579100
sp|P48681|NEST_HUMAN	Nestin OS=Homo sapiens	NES	sp|P48681|NEST_HUMAN	sp|P48681|NEST_HUMAN	Nestin OS=Homo sapiens GN=NES PE=1 SV=2	1	11	11	9.1	177.44	1621	0	109.46	1	7	430410000	4947300	28	0	13209	0	0	6835.7	0	8824.9	0	6392.1	789200	726170	1169300	58598	162460	211180	533550	560090	701480	0	10100000	0	0	6385900	0	7708200	0	6510000	13096000	10115000	12606000	7934500
sp|P49006|MRP_HUMAN	MARCKS-related protein OS=Homo sapiens	MARCKSL1	sp|P49006|MRP_HUMAN	sp|P49006|MRP_HUMAN	MARCKS-related protein OS=Homo sapiens GN=MARCKSL1 PE=1 SV=2	1	6	6	73.8	19.529	195	0	221.75	9	9	614080000	102350000	43	605500	376280	390210	496390	330200	472700	352000	360200	378930	22030000	24343000	11222000	2728500	4594500	3972800	8056500	10419000	11218000	5803000	3933200	3809400	3739200	2666500	4588100	3208100	2924200	3400900	32674000	43301000	14331000	12564000
sp|P49207|RL34_HUMAN	60S ribosomal protein L34 OS=Homo sapiens	RPL34	sp|P49207|RL34_HUMAN	sp|P49207|RL34_HUMAN	60S ribosomal protein L34 OS=Homo sapiens GN=RPL34 PE=1 SV=3	1	7	7	45.3	13.293	117	0	45.797	8	9	855850000	142640000	31	3101200	2261100	2621500	4680700	4916200	3280000	2994800	4496700	3912300	13805000	14720000	14886000	5588100	4032400	3531800	16940000	18749000	18124000	21831000	18874000	19194000	19277000	21953000	22436000	17815000	19699000	17956000	23842000	20439000	21975000	22922000
sp|P49327|FAS_HUMAN	Fatty acid synthase OS=Homo sapiens	FASN	sp|P49327|FAS_HUMAN	sp|P49327|FAS_HUMAN	Fatty acid synthase OS=Homo sapiens GN=FASN PE=1 SV=3	1	15	15	11.5	273.42	2511	0	157.29	2	7	372170000	3075800	33	28732	31070	12146	11343	10422	6552.6	0	0	0	834280	603360	343190	54125	0	0	326500	425280	388790	5005100	3796700	9202900	7812400	7753500	6740100	0	0	0	19754000	13728000	9797100	4313800
sp|P49368-2|TCPG_HUMAN	Isoform 2 of T-complex protein 1 subunit gamma OS=Homo sapiens	CCT3	sp|P49368-2|TCPG_HUMAN;sp|P49368|TCPG_HUMAN	sp|P49368-2|TCPG_HUMAN;sp|P49368|TCPG_HUMAN	Isoform 2 of T-complex protein 1 subunit gamma OS=Homo sapiens GN=CCT3;T-complex protein 1 subunit gamma OS=Homo sapiens GN=CCT3 PE=1 SV=4	2	17	17	40.6	56.43	507	0	158	8	9	1166000000	40205000	77	1455400	583270	603840	637810	681500	714210	283540	330740	314270	6662600	5925200	6047600	804970	909610	567580	4536400	5162600	3984000	33517000	22137000	22963000	23444000	20082000	24115000	10569000	14185000	12286000	43529000	35855000	50430000	21464000
sp|P49411|EFTU_HUMAN	Elongation factor Tu, mitochondrial OS=Homo sapiens	TUFM	sp|P49411|EFTU_HUMAN	sp|P49411|EFTU_HUMAN	Elongation factor Tu, mitochondrial OS=Homo sapiens GN=TUFM PE=1 SV=2	1	12	12	41.6	49.541	452	0	115.42	9	9	967890000	31222000	62	247070	322150	236450	438600	458330	435060	120890	146910	176680	3742900	3914600	3654900	1459900	1307000	1293600	4520000	4251700	4495500	12621000	15728000	8699600	18011000	15102000	19025000	9037800	6712100	10554000	28201000	25781000	26980000	28765000
sp|P49458|SRP09_HUMAN	Signal recognition particle 9 kDa protein OS=Homo sapiens	SRP9	sp|P49458|SRP09_HUMAN;sp|P49458-2|SRP09_HUMAN	sp|P49458|SRP09_HUMAN;sp|P49458-2|SRP09_HUMAN	Signal recognition particle 9 kDa protein OS=Homo sapiens GN=SRP9 PE=1 SV=2;Isoform 2 of Signal recognition particle 9 kDa protein OS=Homo sapiens GN=SRP9	2	3	3	32.6	10.112	86	0	21	0	5	81631000	11662000	5	0	0	0	0	0	0	0	0	0	1164800	1798200	799350	350990	0	332960	1663100	2485400	3066700	0	0	0	0	0	0	0	0	0	2650000	3115700	1866100	2352500
sp|P49750-3|YLPM1_HUMAN	Isoform 3 of YLP motif-containing protein 1 OS=Homo sapiens	YLPM1	sp|P49750-3|YLPM1_HUMAN;sp|P49750|YLPM1_HUMAN;sp|P49750-4|YLPM1_HUMAN	sp|P49750-3|YLPM1_HUMAN;sp|P49750|YLPM1_HUMAN;sp|P49750-4|YLPM1_HUMAN	Isoform 3 of YLP motif-containing protein 1 OS=Homo sapiens GN=YLPM1;YLP motif-containing protein 1 OS=Homo sapiens GN=YLPM1 PE=1 SV=3;Isoform 4 of YLP motif-containing protein 1 OS=Homo sapiens GN=YLPM1	3	2	2	1.5	209.48	1862	0	12.832	0	2	19669000	302600	3	0	0	0	0	0	0	0	0	0	0	0	0	0	0	0	133510	52839	116250	0	0	0	0	0	0	0	0	0	0	0	0	0
sp|P49756-2|RBM25_HUMAN	Isoform 2 of RNA-binding protein 25 OS=Homo sapiens	RBM25	sp|P49756-2|RBM25_HUMAN;sp|P49756-3|RBM25_HUMAN;sp|P49756|RBM25_HUMAN;sp|P49756-4|RBM25_HUMAN	sp|P49756-2|RBM25_HUMAN;sp|P49756-3|RBM25_HUMAN;sp|P49756|RBM25_HUMAN	Isoform 2 of RNA-binding protein 25 OS=Homo sapiens GN=RBM25;Isoform 3 of RNA-binding protein 25 OS=Homo sapiens GN=RBM25;RNA-binding protein 25 OS=Homo sapiens GN=RBM25 PE=1 SV=3	4	3	3	18.7	32.822	294	0	20.888	0	5	67482000	5190900	7	0	0	0	0	0	0	0	0	0	0	0	0	294660	215160	258200	1048300	2095300	1279300	0	0	0	0	0	0	0	0	0	0	0	0	3030200
sp|P49792|RBP2_HUMAN	E3 SUMO-protein ligase RanBP2 OS=Homo sapiens	RANBP2	sp|P49792|RBP2_HUMAN	sp|P49792|RBP2_HUMAN	E3 SUMO-protein ligase RanBP2 OS=Homo sapiens GN=RANBP2 PE=1 SV=2	1	2	2	1.9	358.2	3224	0	15.136	0	2	43111000	247760	3	0	0	0	0	0	0	0	0	0	0	23236	0	0	0	22022	60435	73242	68827	0	0	0	0	0	0	0	0	0	0	1517600	0	0
sp|P49916-3|DNLI3_HUMAN	Isoform 3 of DNA ligase 3 OS=Homo sapiens	LIG3	sp|P49916-3|DNLI3_HUMAN;sp|P49916-4|DNLI3_HUMAN;sp|P49916|DNLI3_HUMAN;sp|P49916-2|DNLI3_HUMAN	sp|P49916-3|DNLI3_HUMAN;sp|P49916-4|DNLI3_HUMAN;sp|P49916|DNLI3_HUMAN;sp|P49916-2|DNLI3_HUMAN	Isoform 3 of DNA ligase 3 OS=Homo sapiens GN=LIG3;Isoform 4 of DNA ligase 3 OS=Homo sapiens GN=LIG3;DNA ligase 3 OS=Homo sapiens GN=LIG3 PE=1 SV=2;Isoform 2 of DNA ligase 3 OS=Homo sapiens GN=LIG3	4	21	21	28.6	102.69	922	0	259.85	2	7	711110000	13417000	46	161830	159600	196170	372020	464140	301180	0	345570	309210	63455	39722	0	280670	305890	185280	3242600	3782200	3207500	0	0	0	0	0	0	0	0	0	1318300	653430	0	10350000
sp|P50148|GNAQ_HUMAN	Guanine nucleotide-binding protein G(q) subunit alpha OS=Homo sapiens	GNAQ	sp|P50148|GNAQ_HUMAN;sp|Q03113-3|GNA12_HUMAN;sp|Q03113-2|GNA12_HUMAN;sp|P19086|GNAZ_HUMAN;sp|O95837|GNA14_HUMAN;sp|Q03113|GNA12_HUMAN	sp|P50148|GNAQ_HUMAN	Guanine nucleotide-binding protein G(q) subunit alpha OS=Homo sapiens GN=GNAQ PE=1 SV=4	6	4	4	17.8	42.142	359	0	40.919	0	3	68947000	3628800	7	0	0	0	0	0	0	0	0	0	822040	1091500	1047900	0	0	0	326440	341000	0	0	0	0	0	0	0	0	0	0	3196200	3939600	5689700	0
sp|P50402|EMD_HUMAN	Emerin OS=Homo sapiens	EMD	sp|P50402|EMD_HUMAN	sp|P50402|EMD_HUMAN	Emerin OS=Homo sapiens GN=EMD PE=1 SV=1	1	12	12	73.2	28.994	254	0	319.82	9	9	1713200000	122370000	89	3534400	2850400	3351500	2446400	3455400	2587900	2906500	2997900	2862400	4282600	3363000	3548000	5333900	4024600	3193900	20390000	25633000	25609000	37751000	29516000	32700000	30115000	38595000	31741000	33274000	36792000	38897000	22141000	21970000	25370000	50541000
sp|P50914|RL14_HUMAN	60S ribosomal protein L14 OS=Homo sapiens	RPL14	sp|P50914|RL14_HUMAN	sp|P50914|RL14_HUMAN	60S ribosomal protein L14 OS=Homo sapiens GN=RPL14 PE=1 SV=4	1	9	9	36.3	23.432	215	0	80.673	9	9	1351900000	225310000	77	4481900	3639600	3463700	6500000	5351200	5078100	4051300	5011800	3999000	19091000	16395000	14845000	14908000	9629700	9491100	33638000	33644000	32090000	32456000	27956000	27738000	39116000	32568000	38205000	28528000	31382000	27071000	30576000	29526000	24957000	34602000
sp|P50990|TCPQ_HUMAN	T-complex protein 1 subunit theta OS=Homo sapiens	CCT8	sp|P50990|TCPQ_HUMAN;sp|P50990-2|TCPQ_HUMAN;sp|P50990-3|TCPQ_HUMAN	sp|P50990|TCPQ_HUMAN;sp|P50990-2|TCPQ_HUMAN;sp|P50990-3|TCPQ_HUMAN	T-complex protein 1 subunit theta OS=Homo sapiens GN=CCT8 PE=1 SV=4;Isoform 2 of T-complex protein 1 subunit theta OS=Homo sapiens GN=CCT8;Isoform 3 of T-complex protein 1 subunit theta OS=Homo sapiens GN=CCT8	3	11	11	25.5	59.62	548	0	91.889	3	9	603060000	16299000	41	65920	0	50563	0	103810	0	0	120920	0	2958100	2816900	2910700	491630	386580	408390	1807500	2301900	1875900	5109500	0	4075100	0	7379600	0	0	8641300	0	29802000	35122000	25341000	11745000
sp|P50991|TCPD_HUMAN	T-complex protein 1 subunit delta OS=Homo sapiens	CCT4	sp|P50991|TCPD_HUMAN;sp|P50991-2|TCPD_HUMAN	sp|P50991|TCPD_HUMAN;sp|P50991-2|TCPD_HUMAN	T-complex protein 1 subunit delta OS=Homo sapiens GN=CCT4 PE=1 SV=4;Isoform 2 of T-complex protein 1 subunit delta OS=Homo sapiens GN=CCT4	2	8	8	24.1	57.924	539	0	81.874	7	9	467750000	14617000	43	503170	403350	298000	232880	116760	304850	59517	279580	162320	2234000	2235100	2645400	320480	379660	353070	1456700	1360400	1272000	8872400	8952900	8399600	8573600	8276800	10618000	3839900	8012700	7203800	16851000	16482000	19881000	9513500
sp|P51114-3|FXR1_HUMAN	Isoform 3 of Fragile X mental retardation syndrome-related protein 1 OS=Homo sapiens	FXR1	sp|P51114-3|FXR1_HUMAN;sp|P51114-2|FXR1_HUMAN;sp|P51114|FXR1_HUMAN;sp|P51116|FXR2_HUMAN;sp|Q06787-8|FMR1_HUMAN;sp|Q06787-6|FMR1_HUMAN;sp|Q06787-2|FMR1_HUMAN;sp|Q06787-4|FMR1_HUMAN;sp|Q06787-5|FMR1_HUMAN;sp|Q06787-9|FMR1_HUMAN;sp|Q06787-7|FMR1_HUMAN;sp|Q06787-3|FMR1_HUMAN;sp|Q06787|FMR1_HUMAN	sp|P51114-3|FXR1_HUMAN;sp|P51114-2|FXR1_HUMAN;sp|P51114|FXR1_HUMAN;sp|P51116|FXR2_HUMAN;sp|Q06787-8|FMR1_HUMAN;sp|Q06787-6|FMR1_HUMAN;sp|Q06787-2|FMR1_HUMAN;sp|Q06787-4|FMR1_HUMAN;sp|Q06787-5|FMR1_HUMAN;sp|Q06787-9|FMR1_HUMAN;sp|Q06787-7|FMR1_HUMAN;sp|Q06787-3|FMR1_HUMAN;sp|Q06787|FMR1_HUMAN	Isoform 3 of Fragile X mental retardation syndrome-related protein 1 OS=Homo sapiens GN=FXR1;Isoform 2 of Fragile X mental retardation syndrome-related protein 1 OS=Homo sapiens GN=FXR1;Fragile X mental retardation syndrome-related protein 1 OS=Homo sapien	13	2	2	3.9	59.919	536	0	13.491	0	8	87715000	3987000	8	0	0	0	0	0	0	0	0	0	574690	568220	902240	144050	89726	85755	223930	719710	678690	0	0	0	0	0	0	0	0	0	3535500	4652400	4917200	0
sp|P51148|RAB5C_HUMAN	Ras-related protein Rab-5C OS=Homo sapiens	RAB5C	sp|P51148|RAB5C_HUMAN;sp|P51148-2|RAB5C_HUMAN	sp|P51148|RAB5C_HUMAN;sp|P51148-2|RAB5C_HUMAN	Ras-related protein Rab-5C OS=Homo sapiens GN=RAB5C PE=1 SV=2;Isoform 2 of Ras-related protein Rab-5C OS=Homo sapiens GN=RAB5C	2	3	3	18.5	23.482	216	0	32.175	0	3	30203000	2745800	5	0	0	0	0	0	0	0	0	0	895390	888050	784180	0	178150	0	0	0	0	0	0	0	0	0	0	0	0	0	2405600	2345700	2281000	0
sp|P51531-2|SMCA2_HUMAN	Isoform Short of Probable global transcription activator SNF2L2 OS=Homo sapiens	SMARCA2	sp|P51531-2|SMCA2_HUMAN;sp|P51531|SMCA2_HUMAN;sp|P51532-5|SMCA4_HUMAN;sp|P51532-2|SMCA4_HUMAN;sp|P51532-3|SMCA4_HUMAN;sp|P51532-4|SMCA4_HUMAN;sp|P51532|SMCA4_HUMAN	sp|P51531-2|SMCA2_HUMAN;sp|P51531|SMCA2_HUMAN;sp|P51532-5|SMCA4_HUMAN;sp|P51532-2|SMCA4_HUMAN;sp|P51532-3|SMCA4_HUMAN;sp|P51532-4|SMCA4_HUMAN;sp|P51532|SMCA4_HUMAN	Isoform Short of Probable global transcription activator SNF2L2 OS=Homo sapiens GN=SMARCA2;Probable global transcription activator SNF2L2 OS=Homo sapiens GN=SMARCA2 PE=1 SV=2;Isoform 5 of Transcription activator BRG1 OS=Homo sapiens GN=SMARCA4;Isoform 2 of	7	2	2	1.1	179.28	1572	0.0044643	10.838	0	2	0	0	2	0	0	0	0	0	0	0	0	0	0	0	0	0	0	0	0	0	0	0	0	0	0	0	0	0	0	0	0	0	0	0
sp|P51572|BAP31_HUMAN	B-cell receptor-associated protein 31 OS=Homo sapiens	BCAP31	sp|P51572|BAP31_HUMAN;sp|P51572-2|BAP31_HUMAN	sp|P51572|BAP31_HUMAN;sp|P51572-2|BAP31_HUMAN	B-cell receptor-associated protein 31 OS=Homo sapiens GN=BCAP31 PE=1 SV=3;Isoform 2 of B-cell receptor-associated protein 31 OS=Homo sapiens GN=BCAP31	2	5	5	21.5	27.991	246	0	33.002	0	7	230250000	15350000	12	0	0	0	0	0	0	0	0	0	3830600	4300200	3314800	144900	127480	377580	1556900	759720	937610	0	0	0	0	0	0	0	0	0	10231000	11229000	10315000	5997500
sp|P51608-2|MECP2_HUMAN	Isoform B of Methyl-CpG-binding protein 2 OS=Homo sapiens	MECP2	sp|P51608-2|MECP2_HUMAN;sp|P51608|MECP2_HUMAN	sp|P51608-2|MECP2_HUMAN;sp|P51608|MECP2_HUMAN	Isoform B of Methyl-CpG-binding protein 2 OS=Homo sapiens GN=MECP2;Methyl-CpG-binding protein 2 OS=Homo sapiens GN=MECP2 PE=1 SV=1	2	12	12	31.3	53.323	498	0	125.57	0	3	444910000	19344000	30	0	0	0	0	0	0	0	0	0	0	0	69025	459300	99650	329770	5762300	6635600	5988200	0	0	0	0	0	0	0	0	0	0	0	460510	4237000
sp|P51665|PSMD7_HUMAN	26S proteasome non-ATPase regulatory subunit 7 OS=Homo sapiens	PSMD7	sp|P51665|PSMD7_HUMAN	sp|P51665|PSMD7_HUMAN	26S proteasome non-ATPase regulatory subunit 7 OS=Homo sapiens GN=PSMD7 PE=1 SV=2	1	2	2	9.3	37.025	324	0	12.409	0	1	29395000	1959700	2	0	0	0	0	0	0	0	0	0	247110	1054300	277090	0	0	0	0	97093	284100	0	0	0	0	0	0	0	0	0	1319000	3595600	1414800	0
sp|P51991|ROA3_HUMAN	Heterogeneous nuclear ribonucleoprotein A3 OS=Homo sapiens	HNRNPA3	sp|P51991|ROA3_HUMAN	sp|P51991|ROA3_HUMAN	Heterogeneous nuclear ribonucleoprotein A3 OS=Homo sapiens GN=HNRNPA3 PE=1 SV=2	1	27	27	54.8	39.594	378	0	323.31	9	9	6869000000	361530000	200	92029	96255	210830	315580	386190	310060	137550	134600	362210	6191800	5814400	7579000	17549000	19334000	18245000	89581000	96731000	98458000	4382300	4999200	6064300	6623000	8494500	7569300	6228500	5429100	7127500	18410000	17093000	17813000	250810000
sp|P52272-2|HNRPM_HUMAN	Isoform 2 of Heterogeneous nuclear ribonucleoprotein M OS=Homo sapiens	HNRNPM	sp|P52272-2|HNRPM_HUMAN;sp|P52272|HNRPM_HUMAN	sp|P52272-2|HNRPM_HUMAN;sp|P52272|HNRPM_HUMAN	Isoform 2 of Heterogeneous nuclear ribonucleoprotein M OS=Homo sapiens GN=HNRNPM;Heterogeneous nuclear ribonucleoprotein M OS=Homo sapiens GN=HNRNPM PE=1 SV=3	2	46	46	68.7	73.62	691	0	323.31	9	9	7756000000	168610000	313	1136100	865540	909280	1738200	1429500	1450400	1515300	1866800	1642000	3804200	3114000	3443800	11967000	11768000	11877000	35422000	37764000	36895000	59478000	64963000	62918000	95957000	84925000	98544000	107300000	94108000	102200000	58330000	53565000	54817000	314560000
sp|P52292|IMA1_HUMAN	Importin subunit alpha-1 OS=Homo sapiens	KPNA2	sp|P52292|IMA1_HUMAN	sp|P52292|IMA1_HUMAN	Importin subunit alpha-1 OS=Homo sapiens GN=KPNA2 PE=1 SV=1	1	7	7	16.6	57.861	529	0	89.477	9	9	374240000	18712000	44	87701	230840	1379100	324280	211320	154110	211370	252410	187030	815650	1609500	1040300	629950	744850	585840	3369600	3528000	3350000	5782100	7273400	39011000	7880400	5261500	4736200	5262100	6681500	4653700	4579400	5823100	3263400	6340800
sp|P52597|HNRPF_HUMAN	Heterogeneous nuclear ribonucleoprotein F OS=Homo sapiens	HNRNPF	sp|P52597|HNRPF_HUMAN	sp|P52597|HNRPF_HUMAN	Heterogeneous nuclear ribonucleoprotein F OS=Homo sapiens GN=HNRNPF PE=1 SV=3	1	12	10	52.3	45.671	415	0	288.07	6	9	1216400000	81090000	89	504600	609160	372190	819300	953510	468600	240370	387540	298670	7984400	4577000	4215500	2731800	3244400	3187800	14552000	20167000	15777000	11077000	13518000	8413300	12943000	17269000	9169600	5565400	7373200	6139400	28721000	21629000	15183000	27780000
sp|P52907|CAZA1_HUMAN	F-actin-capping protein subunit alpha-1 OS=Homo sapiens	CAPZA1	sp|P52907|CAZA1_HUMAN	sp|P52907|CAZA1_HUMAN	F-actin-capping protein subunit alpha-1 OS=Homo sapiens GN=CAPZA1 PE=1 SV=3	1	19	19	73.1	32.922	286	0	323.31	9	9	8933000000	687150000	254	6067600	5617700	7932800	9866000	7216100	6924300	10539000	11592000	11409000	107880000	100960000	97497000	19043000	19829000	19560000	78257000	86161000	80799000	87895000	90904000	88033000	113830000	108020000	109730000	151170000	148860000	153110000	362010000	345320000	314820000	176220000
sp|P52926|HMGA2_HUMAN	High mobility group protein HMGI-C OS=Homo sapiens	HMGA2	sp|P52926|HMGA2_HUMAN;sp|P52926-3|HMGA2_HUMAN;sp|P52926-6|HMGA2_HUMAN;sp|P52926-4|HMGA2_HUMAN;sp|P52926-5|HMGA2_HUMAN;sp|P52926-2|HMGA2_HUMAN	sp|P52926|HMGA2_HUMAN;sp|P52926-3|HMGA2_HUMAN;sp|P52926-6|HMGA2_HUMAN;sp|P52926-4|HMGA2_HUMAN;sp|P52926-5|HMGA2_HUMAN;sp|P52926-2|HMGA2_HUMAN	High mobility group protein HMGI-C OS=Homo sapiens GN=HMGA2 PE=1 SV=1;Isoform 3 of High mobility group protein HMGI-C OS=Homo sapiens GN=HMGA2;Isoform 6 of High mobility group protein HMGI-C OS=Homo sapiens GN=HMGA2;Isoform 4 of High mobility group protein	6	5	5	61.5	11.832	109	0	323.31	6	9	1429700000	285930000	65	862810	1081000	685880	0	0	1158500	1039000	1416700	1801400	6578200	7144100	7167600	16861000	16675000	15324000	65924000	69870000	72345000	6667000	8872100	5128800	0	0	8648900	7253200	8809500	10561000	10141000	10126000	10552000	52067000
sp|P53396-3|ACLY_HUMAN	Isoform 3 of ATP-citrate synthase OS=Homo sapiens	ACLY	sp|P53396-3|ACLY_HUMAN;sp|P53396-2|ACLY_HUMAN;sp|P53396|ACLY_HUMAN	sp|P53396-3|ACLY_HUMAN;sp|P53396-2|ACLY_HUMAN;sp|P53396|ACLY_HUMAN	Isoform 3 of ATP-citrate synthase OS=Homo sapiens GN=ACLY;Isoform 2 of ATP-citrate synthase OS=Homo sapiens GN=ACLY;ATP-citrate synthase OS=Homo sapiens GN=ACLY PE=1 SV=3	3	4	4	6.7	91.098	830	0	30.848	0	4	86362000	1919100	7	0	0	0	0	0	0	0	0	0	451870	347150	333480	0	0	119290	96039	280170	291140	0	0	0	0	0	0	0	0	0	4467600	4200500	3288100	0
sp|P53567|CEBPG_HUMAN	CCAAT/enhancer-binding protein gamma OS=Homo sapiens	CEBPG	sp|P53567|CEBPG_HUMAN	sp|P53567|CEBPG_HUMAN	CCAAT/enhancer-binding protein gamma OS=Homo sapiens GN=CEBPG PE=1 SV=1	1	2	2	36.7	16.408	150	0	26.894	0	3	192040000	192040000	9	0	0	0	0	0	0	0	0	0	0	3299800	1391400	0	0	0	63577000	56304000	67466000	0	0	0	0	0	0	0	0	0	0	1545200	623060	0
sp|P53618|COPB_HUMAN	Coatomer subunit beta OS=Homo sapiens	COPB1	sp|P53618|COPB_HUMAN	sp|P53618|COPB_HUMAN	Coatomer subunit beta OS=Homo sapiens GN=COPB1 PE=1 SV=3	1	5	5	9	107.14	953	0	33.475	2	3	77434000	1613200	5	23210	82355	27846	0	32669	30408	0	0	0	79914	296930	450810	60587	0	0	56100	151630	320760	0	0	0	0	0	0	0	0	0	2279000	2721000	3593000	2510300
sp|P53621|COPA_HUMAN	Coatomer subunit alpha OS=Homo sapiens	COPA	sp|P53621|COPA_HUMAN;sp|P53621-2|COPA_HUMAN	sp|P53621|COPA_HUMAN;sp|P53621-2|COPA_HUMAN	Coatomer subunit alpha OS=Homo sapiens GN=COPA PE=1 SV=2;Isoform 2 of Coatomer subunit alpha OS=Homo sapiens GN=COPA	2	18	18	19.5	138.34	1224	0	146.21	6	9	668220000	9684300	57	268460	226300	306640	138520	150420	60082	45756	0	22095	1780800	1071100	1264100	550770	445420	500400	1173400	777940	902150	26623000	19710000	23215000	11183000	18610000	10947000	7291900	0	5883300	21264000	15597000	18993000	24921000
sp|P53999|TCP4_HUMAN	Activated RNA polymerase II transcriptional coactivator p15 OS=Homo sapiens	SUB1	sp|P53999|TCP4_HUMAN	sp|P53999|TCP4_HUMAN	Activated RNA polymerase II transcriptional coactivator p15 OS=Homo sapiens GN=SUB1 PE=1 SV=3	1	6	6	54.3	14.395	127	0	54.141	1	8	339880000	56647000	13	0	0	0	974460	752170	0	0	869850	552130	1138900	2486100	1006800	2581400	3410500	2978600	11291000	14773000	13832000	0	0	0	7086600	5112200	0	0	6861600	5107800	4915200	4084000	3075800	14089000
sp|P54136-2|SYRC_HUMAN	Isoform Monomeric of Arginine--tRNA ligase, cytoplasmic OS=Homo sapiens	RARS	sp|P54136-2|SYRC_HUMAN;sp|P54136|SYRC_HUMAN	sp|P54136-2|SYRC_HUMAN;sp|P54136|SYRC_HUMAN	Isoform Monomeric of Arginine--tRNA ligase, cytoplasmic OS=Homo sapiens GN=RARS;Arginine--tRNA ligase, cytoplasmic OS=Homo sapiens GN=RARS PE=1 SV=2	2	4	4	10.7	67.14	588	0	67.33	6	8	194910000	5906200	23	76692	37416	522910	169770	157330	133650	0	0	0	437040	867950	312090	89038	47343	147770	453060	2027800	426380	2893100	3707700	11988000	4501100	4698000	4610900	0	0	0	3402900	8041200	5237000	5731500
sp|P54198-2|HIRA_HUMAN	Isoform Short of Protein HIRA OS=Homo sapiens	HIRA	sp|P54198-2|HIRA_HUMAN;sp|P54198|HIRA_HUMAN	sp|P54198-2|HIRA_HUMAN;sp|P54198|HIRA_HUMAN	Isoform Short of Protein HIRA OS=Homo sapiens GN=HIRA;Protein HIRA OS=Homo sapiens GN=HIRA PE=1 SV=2	2	11	11	23.3	89.298	810	0	137.39	0	3	197180000	6360700	16	0	0	0	0	0	0	0	0	0	0	0	62170	0	0	0	2344300	1881800	2072400	0	0	0	0	0	0	0	0	0	0	0	1228400	0
sp|P54289-4|CA2D1_HUMAN	Isoform 4 of Voltage-dependent calcium channel subunit alpha-2/delta-1 OS=Homo sapiens	CACNA2D1	sp|P54289-4|CA2D1_HUMAN;sp|P54289-5|CA2D1_HUMAN;sp|P54289-3|CA2D1_HUMAN;sp|P54289-2|CA2D1_HUMAN;sp|P54289|CA2D1_HUMAN	sp|P54289-4|CA2D1_HUMAN;sp|P54289-5|CA2D1_HUMAN;sp|P54289-3|CA2D1_HUMAN;sp|P54289-2|CA2D1_HUMAN;sp|P54289|CA2D1_HUMAN	Isoform 4 of Voltage-dependent calcium channel subunit alpha-2/delta-1 OS=Homo sapiens GN=CACNA2D1;Isoform 5 of Voltage-dependent calcium channel subunit alpha-2/delta-1 OS=Homo sapiens GN=CACNA2D1;Isoform 3 of Voltage-dependent calcium channel subunit alp	5	4	4	7.1	121.89	1079	0	31.933	0	5	56143000	1079700	10	0	0	0	0	0	0	0	0	0	284500	78364	291800	0	0	0	66731	230070	128220	0	0	0	0	0	0	0	0	0	2862700	2228400	2871900	0
sp|P54709-2|AT1B3_HUMAN	Isoform 2 of Sodium/potassium-transporting ATPase subunit beta-3 OS=Homo sapiens	ATP1B3	sp|P54709-2|AT1B3_HUMAN;sp|P54709|AT1B3_HUMAN	sp|P54709-2|AT1B3_HUMAN;sp|P54709|AT1B3_HUMAN	Isoform 2 of Sodium/potassium-transporting ATPase subunit beta-3 OS=Homo sapiens GN=ATP1B3;Sodium/potassium-transporting ATPase subunit beta-3 OS=Homo sapiens GN=ATP1B3 PE=1 SV=1	2	2	2	20.2	21.713	193	0	19.378	0	4	58661000	11732000	4	0	0	0	0	0	0	0	0	0	947920	2953100	2983800	0	0	0	2269500	0	2578000	0	0	0	0	0	0	0	0	0	2778500	4135100	3781200	0
sp|P55036-2|PSMD4_HUMAN	Isoform Rpn10E of 26S proteasome non-ATPase regulatory subunit 4 OS=Homo sapiens	PSMD4	sp|P55036-2|PSMD4_HUMAN;sp|P55036|PSMD4_HUMAN	sp|P55036-2|PSMD4_HUMAN;sp|P55036|PSMD4_HUMAN	Isoform Rpn10E of 26S proteasome non-ATPase regulatory subunit 4 OS=Homo sapiens GN=PSMD4;26S proteasome non-ATPase regulatory subunit 4 OS=Homo sapiens GN=PSMD4 PE=1 SV=1	2	2	2	12.3	28.612	268	0	14.211	0	5	111520000	8578400	6	0	0	0	0	0	0	0	0	0	1863200	2105400	1968400	299610	0	0	649690	637800	1054200	0	0	0	0	0	0	0	0	0	5254100	5356600	4159800	3711500
sp|P55060-3|XPO2_HUMAN	Isoform 3 of Exportin-2 OS=Homo sapiens	CSE1L	sp|P55060-3|XPO2_HUMAN;sp|P55060|XPO2_HUMAN;sp|P55060-4|XPO2_HUMAN;sp|P55060-2|XPO2_HUMAN	sp|P55060-3|XPO2_HUMAN;sp|P55060|XPO2_HUMAN;sp|P55060-4|XPO2_HUMAN	Isoform 3 of Exportin-2 OS=Homo sapiens GN=CSE1L;Exportin-2 OS=Homo sapiens GN=CSE1L PE=1 SV=3;Isoform 4 of Exportin-2 OS=Homo sapiens GN=CSE1L	4	15	15	23.1	107.78	945	0	251.02	6	9	797500000	15637000	95	1759100	1009000	947270	493660	1905200	518690	28594	62807	91185	797110	2599200	793180	503960	319170	354230	1391000	978520	1085400	59563000	52623000	43491000	29616000	44113000	33123000	1874400	3467900	6847200	20127000	22492000	16599000	26311000
sp|P55072|TERA_HUMAN	Transitional endoplasmic reticulum ATPase OS=Homo sapiens	VCP	sp|P55072|TERA_HUMAN	sp|P55072|TERA_HUMAN	Transitional endoplasmic reticulum ATPase OS=Homo sapiens GN=VCP PE=1 SV=4	1	8	8	19.6	89.321	806	0	143.28	0	3	143250000	3410700	16	0	0	0	0	0	0	0	0	0	694700	1108500	1161700	0	0	0	253840	135540	56356	0	0	0	0	0	0	0	0	0	7995700	9683300	16310000	0
sp|P55084-2|ECHB_HUMAN	Isoform 2 of Trifunctional enzyme subunit beta, mitochondrial OS=Homo sapiens	HADHB	sp|P55084-2|ECHB_HUMAN;sp|P55084|ECHB_HUMAN	sp|P55084-2|ECHB_HUMAN;sp|P55084|ECHB_HUMAN	Isoform 2 of Trifunctional enzyme subunit beta, mitochondrial OS=Homo sapiens GN=HADHB;Trifunctional enzyme subunit beta, mitochondrial OS=Homo sapiens GN=HADHB PE=1 SV=3	2	17	17	52.4	48.879	452	0	233.18	8	9	1358900000	59084000	86	337010	397920	338110	423180	0	416000	226320	404610	409280	9643300	10278000	8419100	1689600	1516300	2040100	9262200	6069700	7213200	12242000	16797000	14105000	15765000	0	18633000	12184000	16269000	19778000	37395000	54319000	44739000	20724000
sp|P55209-2|NP1L1_HUMAN	Isoform 2 of Nucleosome assembly protein 1-like 1 OS=Homo sapiens	NAP1L1	sp|P55209-2|NP1L1_HUMAN;sp|P55209|NP1L1_HUMAN;sp|P55209-3|NP1L1_HUMAN	sp|P55209-2|NP1L1_HUMAN;sp|P55209|NP1L1_HUMAN;sp|P55209-3|NP1L1_HUMAN	Isoform 2 of Nucleosome assembly protein 1-like 1 OS=Homo sapiens GN=NAP1L1;Nucleosome assembly protein 1-like 1 OS=Homo sapiens GN=NAP1L1 PE=1 SV=1;Isoform 3 of Nucleosome assembly protein 1-like 1 OS=Homo sapiens GN=NAP1L1	3	6	6	27.2	42.761	368	0	63.587	4	6	322390000	26866000	33	7772800	1359200	1476000	389840	195280	285820	0	116500	0	2744400	1834900	3330200	165960	0	224540	2750900	1671900	2547600	88149000	13736000	13494000	5535400	4050300	5408200	0	2868100	0	8503200	8989500	7550900	3190500
sp|P55210-2|CASP7_HUMAN	Isoform Beta of Caspase-7 OS=Homo sapiens	CASP7	sp|P55210-2|CASP7_HUMAN	sp|P55210-2|CASP7_HUMAN	Isoform Beta of Caspase-7 OS=Homo sapiens GN=CASP7	1	2	2	6.3	28.03	253	0.0055556	10.775	0	4	207600000	17300000	6	0	0	0	0	0	0	0	0	0	3686100	3556100	3524100	0	0	0	228100	6305600	0	0	0	0	0	0	0	0	0	0	9126800	9461400	9004500	0
sp|P55265-5|DSRAD_HUMAN	Isoform 5 of Double-stranded RNA-specific adenosine deaminase OS=Homo sapiens	ADAR	sp|P55265-5|DSRAD_HUMAN;sp|P55265|DSRAD_HUMAN;sp|P55265-4|DSRAD_HUMAN;sp|P55265-3|DSRAD_HUMAN;sp|P55265-2|DSRAD_HUMAN	sp|P55265-5|DSRAD_HUMAN;sp|P55265|DSRAD_HUMAN;sp|P55265-4|DSRAD_HUMAN;sp|P55265-3|DSRAD_HUMAN;sp|P55265-2|DSRAD_HUMAN	Isoform 5 of Double-stranded RNA-specific adenosine deaminase OS=Homo sapiens GN=ADAR;Double-stranded RNA-specific adenosine deaminase OS=Homo sapiens GN=ADAR PE=1 SV=4;Isoform 4 of Double-stranded RNA-specific adenosine deaminase OS=Homo sapiens GN=ADAR;I	5	20	20	33.9	103.64	931	0	216.6	0	6	937240000	16736000	58	0	0	0	0	0	0	0	0	0	0	0	0	676940	762800	605510	4492100	5583100	4616100	0	0	0	0	0	0	0	0	0	0	0	0	42171000
sp|P55347-2|PKNX1_HUMAN	Isoform 2 of Homeobox protein PKNOX1 OS=Homo sapiens	PKNOX1	sp|P55347-2|PKNX1_HUMAN;sp|P55347|PKNX1_HUMAN;sp|Q96KN3-2|PKNX2_HUMAN;sp|Q96KN3|PKNX2_HUMAN	sp|P55347-2|PKNX1_HUMAN;sp|P55347|PKNX1_HUMAN	Isoform 2 of Homeobox protein PKNOX1 OS=Homo sapiens GN=PKNOX1;Homeobox protein PKNOX1 OS=Homo sapiens GN=PKNOX1 PE=1 SV=3	4	3	3	12.8	44.628	405	0	22.628	0	3	56158000	4319900	6	0	0	0	0	0	0	0	0	0	0	0	0	35616	0	0	1562800	1187100	1534400	0	0	0	0	0	0	0	0	0	0	0	0	1976300
sp|P55769|NH2L1_HUMAN	NHP2-like protein 1 OS=Homo sapiens	SNU13	sp|P55769|NH2L1_HUMAN	sp|P55769|NH2L1_HUMAN	NHP2-like protein 1 OS=Homo sapiens GN=SNU13 PE=1 SV=3	1	6	6	40.6	14.173	128	0	105.4	1	6	725700000	90712000	26	0	0	0	0	0	0	497740	459220	585750	0	0	0	4789800	2894500	2633000	25360000	26875000	26617000	0	0	0	0	0	0	6418100	5405500	8575100	0	0	0	20921000
sp|P55795|HNRH2_HUMAN	Heterogeneous nuclear ribonucleoprotein H2 OS=Homo sapiens	HNRNPH2	sp|P55795|HNRH2_HUMAN	sp|P55795|HNRH2_HUMAN	Heterogeneous nuclear ribonucleoprotein H2 OS=Homo sapiens GN=HNRNPH2 PE=1 SV=1	1	10	4	27.2	49.263	449	0	86.051	4	5	206660000	11481000	21	264160	65362	85582	196600	138920	0	0	126560	152630	379060	305060	702880	320530	0	508600	2531500	2934600	2769100	4408400	1385900	1908400	3382800	3372400	0	0	1920800	2417900	2133300	1587800	4059100	3476200
sp|P55884|EIF3B_HUMAN	Eukaryotic translation initiation factor 3 subunit B OS=Homo sapiens	EIF3B	sp|P55884|EIF3B_HUMAN;sp|P55884-2|EIF3B_HUMAN	sp|P55884|EIF3B_HUMAN;sp|P55884-2|EIF3B_HUMAN	Eukaryotic translation initiation factor 3 subunit B OS=Homo sapiens GN=EIF3B PE=1 SV=3;Isoform 2 of Eukaryotic translation initiation factor 3 subunit B OS=Homo sapiens GN=EIF3B	2	2	2	5.3	92.48	814	0	21.805	0	3	37633000	1106900	6	0	0	0	0	0	0	0	0	0	291330	129570	88390	0	0	0	107410	379570	110580	0	0	0	0	0	0	0	0	0	1371400	1990900	1366900	0
sp|P56134-3|ATPK_HUMAN	Isoform 3 of ATP synthase subunit f, mitochondrial OS=Homo sapiens	ATP5J2	sp|P56134-3|ATPK_HUMAN;sp|P56134|ATPK_HUMAN;sp|P56134-4|ATPK_HUMAN;sp|P56134-2|ATPK_HUMAN	sp|P56134-3|ATPK_HUMAN;sp|P56134|ATPK_HUMAN;sp|P56134-4|ATPK_HUMAN;sp|P56134-2|ATPK_HUMAN	Isoform 3 of ATP synthase subunit f, mitochondrial OS=Homo sapiens GN=ATP5J2;ATP synthase subunit f, mitochondrial OS=Homo sapiens GN=ATP5J2 PE=1 SV=3;Isoform 4 of ATP synthase subunit f, mitochondrial OS=Homo sapiens GN=ATP5J2;Isoform 2 of ATP synthase su	4	3	3	67.3	6.2953	55	0	24.511	1	5	537220000	179070000	7	323630	0	266720	0	0	0	0	0	0	25268000	34251000	42518000	4393800	4848200	0	19606000	27414000	20184000	9028600	0	7091400	0	0	0	0	0	0	20634000	15989000	44903000	8991400
sp|P56182|RRP1_HUMAN	Ribosomal RNA processing protein 1 homolog A OS=Homo sapiens	RRP1	sp|P56182|RRP1_HUMAN	sp|P56182|RRP1_HUMAN	Ribosomal RNA processing protein 1 homolog A OS=Homo sapiens GN=RRP1 PE=1 SV=1	1	2	2	4.6	52.839	461	0	20.533	3	4	100210000	4008400	11	0	0	0	0	0	0	74487	70144	63025	0	0	0	249170	268640	289850	1041000	974540	977520	0	0	0	0	0	0	3142900	2636300	2618700	0	0	0	3945900
sp|P56192|SYMC_HUMAN	Methionine--tRNA ligase, cytoplasmic OS=Homo sapiens	MARS	sp|P56192|SYMC_HUMAN;sp|P56192-2|SYMC_HUMAN	sp|P56192|SYMC_HUMAN;sp|P56192-2|SYMC_HUMAN	Methionine--tRNA ligase, cytoplasmic OS=Homo sapiens GN=MARS PE=1 SV=2;Isoform 2 of Methionine--tRNA ligase, cytoplasmic OS=Homo sapiens GN=MARS	2	5	5	8	101.11	900	0	43.6	3	9	180100000	4739600	24	53688	35256	43656	89820	45656	59609	38260	0	28834	695450	595910	731380	229200	177690	154700	610280	605280	544900	3745500	2802800	3189300	3373400	4291700	4185100	2668300	0	2046900	4602500	4729400	4156100	4438800
sp|P56537|IF6_HUMAN	Eukaryotic translation initiation factor 6 OS=Homo sapiens	EIF6	sp|P56537|IF6_HUMAN;sp|P56537-2|IF6_HUMAN	sp|P56537|IF6_HUMAN;sp|P56537-2|IF6_HUMAN	Eukaryotic translation initiation factor 6 OS=Homo sapiens GN=EIF6 PE=1 SV=1;Isoform 2 of Eukaryotic translation initiation factor 6 OS=Homo sapiens GN=EIF6	2	6	6	42.9	26.599	245	0	125.99	1	6	303030000	33670000	18	0	0	0	0	0	0	0	0	310160	0	0	448440	1682500	1556700	1680700	7240900	8931300	11820000	0	0	0	0	0	0	0	0	5685300	0	0	2310600	12217000
sp|P57088|TMM33_HUMAN	Transmembrane protein 33 OS=Homo sapiens	TMEM33	sp|P57088|TMM33_HUMAN	sp|P57088|TMM33_HUMAN	Transmembrane protein 33 OS=Homo sapiens GN=TMEM33 PE=1 SV=2	1	3	3	12.6	27.978	247	0	23.675	3	5	92675000	9267500	10	1238900	381460	764370	0	0	0	0	0	0	1316100	1579900	1366000	246500	256110	260280	500490	630990	726500	10348000	2926100	5754400	0	0	0	0	0	0	2660800	2935200	2716400	3421100
sp|P58876|H2B1D_HUMAN	Histone H2B type 1-D OS=Homo sapiens	HIST1H2BD	sp|P58876|H2B1D_HUMAN;sp|Q99879|H2B1M_HUMAN;sp|Q93079|H2B1H_HUMAN;sp|Q5QNW6|H2B2F_HUMAN;sp|P62807|H2B1C_HUMAN;sp|Q5QNW6-2|H2B2F_HUMAN	sp|P58876|H2B1D_HUMAN;sp|Q99879|H2B1M_HUMAN;sp|Q93079|H2B1H_HUMAN;sp|Q5QNW6|H2B2F_HUMAN;sp|P62807|H2B1C_HUMAN;sp|Q5QNW6-2|H2B2F_HUMAN	Histone H2B type 1-D OS=Homo sapiens GN=HIST1H2BD PE=1 SV=2;Histone H2B type 1-M OS=Homo sapiens GN=HIST1H2BM PE=1 SV=3;Histone H2B type 1-H OS=Homo sapiens GN=HIST1H2BH PE=1 SV=3;Histone H2B type 2-F OS=Homo sapiens GN=HIST2H2BF PE=1 SV=3;Histone H2B type	6	16	4	83.3	13.936	126	0	54.521	9	9	15888000000	2269700000	116	7321200	6139300	6245700	9521700	8770200	6491900	44703000	52534000	47862000	12390000	23426000	7740600	126030000	132740000	128330000	527430000	582020000	539960000	55779000	51160000	49085000	53165000	53984000	45128000	288460000	314470000	301000000	67082000	48923000	42401000	599220000
sp|P59551|T2R60_HUMAN	Taste receptor type 2 member 60 OS=Homo sapiens	TAS2R60	sp|P59551|T2R60_HUMAN	sp|P59551|T2R60_HUMAN	Taste receptor type 2 member 60 OS=Homo sapiens GN=TAS2R60 PE=2 SV=1	1	2	2	4.7	36.336	318	0.0022805	11.875	5	8	3788100000	252540000	21	6092100	5701400	5936600	19812000	21247000	17998000	18745000	14799000	19218000	3878500	0	3632100	20081000	18980000	21093000	14450000	25768000	15104000	112000000	87962000	86696000	230980000	239610000	250730000	277990000	328590000	294280000	15743000	0	19362000	139650000
sp|P60174-1|TPIS_HUMAN	Isoform 2 of Triosephosphate isomerase OS=Homo sapiens	TPI1	sp|P60174-1|TPIS_HUMAN;sp|P60174|TPIS_HUMAN;sp|P60174-4|TPIS_HUMAN	sp|P60174-1|TPIS_HUMAN;sp|P60174|TPIS_HUMAN;sp|P60174-4|TPIS_HUMAN	Isoform 2 of Triosephosphate isomerase OS=Homo sapiens GN=TPI1;Triosephosphate isomerase OS=Homo sapiens GN=TPI1 PE=1 SV=3;Isoform 4 of Triosephosphate isomerase OS=Homo sapiens GN=TPI1	3	6	6	41	26.669	249	0	62.666	2	7	203740000	12734000	23	64950	66332	86961	0	0	0	0	89624	0	2803500	3120800	2215200	350690	341730	279400	1710300	1282500	321500	1803300	1978000	2352700	0	0	0	0	2486600	0	11246000	12859000	7667800	3387800
sp|P60228|EIF3E_HUMAN	Eukaryotic translation initiation factor 3 subunit E OS=Homo sapiens	EIF3E	sp|P60228|EIF3E_HUMAN	sp|P60228|EIF3E_HUMAN	Eukaryotic translation initiation factor 3 subunit E OS=Homo sapiens GN=EIF3E PE=1 SV=1	1	2	2	5.4	52.22	445	0	12.334	3	3	56348000	2012400	5	57348	55008	75312	0	0	0	0	0	0	330810	276320	237950	85854	74454	125800	200170	193990	299410	1710500	1789500	2288100	0	0	0	0	0	0	2680500	2041400	1544300	1698800
sp|P60468|SC61B_HUMAN	Protein transport protein Sec61 subunit beta OS=Homo sapiens	SEC61B	sp|P60468|SC61B_HUMAN	sp|P60468|SC61B_HUMAN	Protein transport protein Sec61 subunit beta OS=Homo sapiens GN=SEC61B PE=1 SV=2	1	2	2	27.1	9.9743	96	0	12.966	0	2	36619000	6103200	2	0	0	0	0	0	0	0	0	0	0	0	0	552850	397990	0	1683300	1536700	1932400	0	0	0	0	0	0	0	0	0	0	0	0	2626500
sp|P60660-2|MYL6_HUMAN	Isoform Smooth muscle of Myosin light polypeptide 6 OS=Homo sapiens	MYL6	sp|P60660-2|MYL6_HUMAN	sp|P60660-2|MYL6_HUMAN	Isoform Smooth muscle of Myosin light polypeptide 6 OS=Homo sapiens GN=MYL6	1	16	16	96	16.961	151	0	323.31	9	9	39316000000	3931600000	670	255370000	172470000	314920000	260360000	241030000	187820000	274860000	320460000	267810000	298090000	294350000	313560000	63453000	71349000	61903000	187790000	182440000	163600000	1931200000	1511500000	1789600000	2222000000	2190000000	2082300000	2774400000	2872200000	2744300000	906020000	876100000	888850000	516540000
sp|P60842|IF4A1_HUMAN	Eukaryotic initiation factor 4A-I OS=Homo sapiens	EIF4A1	sp|P60842|IF4A1_HUMAN;sp|P60842-2|IF4A1_HUMAN;sp|Q14240|IF4A2_HUMAN;sp|Q14240-2|IF4A2_HUMAN	sp|P60842|IF4A1_HUMAN;sp|P60842-2|IF4A1_HUMAN	Eukaryotic initiation factor 4A-I OS=Homo sapiens GN=EIF4A1 PE=1 SV=1;Isoform 2 of Eukaryotic initiation factor 4A-I OS=Homo sapiens GN=EIF4A1	4	9	8	27.8	46.153	406	0	86.57	9	9	501720000	22806000	62	557120	543360	466450	450240	812980	594380	369620	661320	428450	1451800	2307600	2983900	724310	687900	569630	3138400	3761600	2296500	11930000	13146000	11550000	10938000	13715000	14851000	11739000	11586000	11711000	11165000	12888000	11847000	10517000
sp|P60866|RS20_HUMAN	40S ribosomal protein S20 OS=Homo sapiens	RPS20	sp|P60866|RS20_HUMAN;sp|P60866-2|RS20_HUMAN	sp|P60866|RS20_HUMAN;sp|P60866-2|RS20_HUMAN	40S ribosomal protein S20 OS=Homo sapiens GN=RPS20 PE=1 SV=1;Isoform 2 of 40S ribosomal protein S20 OS=Homo sapiens GN=RPS20	2	5	5	31.1	13.373	119	0	60.54	9	9	1879900000	375990000	81	6382700	3817100	5016000	8865900	8491400	5744900	4568200	5667600	5149600	34943000	30994000	26936000	17429000	16489000	14890000	54020000	68521000	58063000	41646000	27277000	34498000	41453000	45005000	35545000	31236000	31863000	30997000	39520000	34667000	29277000	52606000
sp|P60891|PRPS1_HUMAN	Ribose-phosphate pyrophosphokinase 1 OS=Homo sapiens	PRPS1	sp|P60891|PRPS1_HUMAN;sp|P60891-2|PRPS1_HUMAN;sp|P11908|PRPS2_HUMAN;sp|P21108|PRPS3_HUMAN;sp|P11908-2|PRPS2_HUMAN	sp|P60891|PRPS1_HUMAN;sp|P60891-2|PRPS1_HUMAN;sp|P11908|PRPS2_HUMAN;sp|P21108|PRPS3_HUMAN;sp|P11908-2|PRPS2_HUMAN	Ribose-phosphate pyrophosphokinase 1 OS=Homo sapiens GN=PRPS1 PE=1 SV=2;Isoform 2 of Ribose-phosphate pyrophosphokinase 1 OS=Homo sapiens GN=PRPS1;Ribose-phosphate pyrophosphokinase 2 OS=Homo sapiens GN=PRPS2 PE=1 SV=2;Ribose-phosphate pyrophosphokinase 3	5	4	4	18.2	34.834	318	0	35.09	0	3	70253000	4390800	9	0	0	0	0	0	0	0	0	0	1028400	881630	706380	0	0	53999	864250	0	856170	0	0	0	0	0	0	0	0	0	4035600	3834600	3970000	0
sp|P60900-2|PSA6_HUMAN	Isoform 2 of Proteasome subunit alpha type-6 OS=Homo sapiens	PSMA6	sp|P60900-2|PSA6_HUMAN;sp|P60900|PSA6_HUMAN;sp|P60900-3|PSA6_HUMAN	sp|P60900-2|PSA6_HUMAN;sp|P60900|PSA6_HUMAN;sp|P60900-3|PSA6_HUMAN	Isoform 2 of Proteasome subunit alpha type-6 OS=Homo sapiens GN=PSMA6;Proteasome subunit alpha type-6 OS=Homo sapiens GN=PSMA6 PE=1 SV=1;Isoform 3 of Proteasome subunit alpha type-6 OS=Homo sapiens GN=PSMA6	3	2	2	12.8	25.29	227	0	14.137	0	3	10002000	1000200	2	0	0	0	0	0	0	0	0	0	0	482400	297180	0	0	0	0	220620	0	0	0	0	0	0	0	0	0	0	0	0	828430	0
sp|P60953|CDC42_HUMAN	Cell division control protein 42 homolog OS=Homo sapiens	CDC42	sp|P60953|CDC42_HUMAN;sp|P84095|RHOG_HUMAN;sp|P60953-1|CDC42_HUMAN;sp|Q9H4E5-2|RHOJ_HUMAN;sp|P17081|RHOQ_HUMAN;sp|Q9H4E5|RHOJ_HUMAN	sp|P60953|CDC42_HUMAN	Cell division control protein 42 homolog OS=Homo sapiens GN=CDC42 PE=1 SV=2	6	3	3	19.9	21.258	191	0	22.23	3	7	88300000	9811100	12	108420	130140	111850	0	173310	127720	0	131580	126570	275620	1865100	2165500	2406600	1223800	964970	0	0	0	1549800	1969100	1899400	0	2434700	2156400	0	1588300	1677600	2655100	8612200	7866900	5630600
sp|P61026|RAB10_HUMAN	Ras-related protein Rab-10 OS=Homo sapiens	RAB10	sp|P61026|RAB10_HUMAN	sp|P61026|RAB10_HUMAN	Ras-related protein Rab-10 OS=Homo sapiens GN=RAB10 PE=1 SV=1	1	2	2	11	22.541	200	0	13.643	0	4	52328000	4025300	5	0	0	0	0	0	0	0	0	0	851930	709490	710900	206000	213720	0	0	770900	562320	0	0	0	0	0	0	0	0	0	3150000	2302700	2697200	1842300
sp|P61163|ACTZ_HUMAN	Alpha-centractin OS=Homo sapiens	ACTR1A	sp|P61163|ACTZ_HUMAN;sp|P42025|ACTY_HUMAN	sp|P61163|ACTZ_HUMAN;sp|P42025|ACTY_HUMAN	Alpha-centractin OS=Homo sapiens GN=ACTR1A PE=1 SV=1;Beta-centractin OS=Homo sapiens GN=ACTR1B PE=1 SV=1	2	7	7	27.7	42.613	376	0	65.207	0	7	570970000	30051000	32	0	0	0	0	0	0	0	0	0	5527800	7156900	6205000	814960	621090	778970	3103100	3120200	2722800	0	0	0	0	0	0	0	0	0	26518000	26103000	22003000	16116000
sp|P61204-2|ARF3_HUMAN	Isoform 2 of ADP-ribosylation factor 3 OS=Homo sapiens	ARF3	sp|P61204-2|ARF3_HUMAN;sp|P84077|ARF1_HUMAN;sp|P61204|ARF3_HUMAN	sp|P61204-2|ARF3_HUMAN;sp|P84077|ARF1_HUMAN;sp|P61204|ARF3_HUMAN	Isoform 2 of ADP-ribosylation factor 3 OS=Homo sapiens GN=ARF3;ADP-ribosylation factor 1 OS=Homo sapiens GN=ARF1 PE=1 SV=2;ADP-ribosylation factor 3 OS=Homo sapiens GN=ARF3 PE=1 SV=2	3	2	2	27.8	16.145	144	0	22.385	0	2	40924000	5115500	2	0	0	0	0	0	0	0	0	0	1677000	449210	480510	0	0	0	1401900	0	1106900	0	0	0	0	0	0	0	0	0	3308900	1987400	1398400	0
sp|P61244-2|MAX_HUMAN	Isoform 2 of Protein max OS=Homo sapiens	MAX	sp|P61244-2|MAX_HUMAN;sp|P61244|MAX_HUMAN;sp|P61244-3|MAX_HUMAN;sp|P61244-4|MAX_HUMAN	sp|P61244-2|MAX_HUMAN;sp|P61244|MAX_HUMAN	Isoform 2 of Protein max OS=Homo sapiens GN=MAX;Protein max OS=Homo sapiens GN=MAX PE=1 SV=1	4	3	3	26.5	17.202	151	0	36.053	0	3	88727000	9858600	8	0	0	0	0	0	0	0	0	0	341140	0	325520	0	210590	149590	3575000	3116700	2140000	0	0	0	0	0	0	0	0	0	810690	0	797990	0
sp|P61247|RS3A_HUMAN	40S ribosomal protein S3a OS=Homo sapiens	RPS3A	sp|P61247|RS3A_HUMAN	sp|P61247|RS3A_HUMAN	40S ribosomal protein S3a OS=Homo sapiens GN=RPS3A PE=1 SV=2	1	20	20	61	29.945	264	0	323.31	9	9	5545900000	326230000	223	5709100	3758000	8704100	7339100	6301700	4379100	5668400	5271300	5473700	36435000	31664000	30261000	11532000	12197000	11590000	44796000	50666000	44484000	98162000	100890000	103420000	125710000	116780000	104560000	110420000	106550000	112560000	139610000	124200000	119340000	130380000
sp|P61254|RL26_HUMAN	60S ribosomal protein L26 OS=Homo sapiens	RPL26	sp|P61254|RL26_HUMAN;sp|Q9UNX3|RL26L_HUMAN	sp|P61254|RL26_HUMAN;sp|Q9UNX3|RL26L_HUMAN	60S ribosomal protein L26 OS=Homo sapiens GN=RPL26 PE=1 SV=1;60S ribosomal protein L26-like 1 OS=Homo sapiens GN=RPL26L1 PE=1 SV=1	2	7	7	34.5	17.258	145	0	68.307	2	7	586970000	97828000	32	0	0	0	0	0	0	0	307790	0	13698000	12291000	13737000	1102700	1979600	2005600	16784000	19811000	16112000	0	0	0	0	0	0	0	2223900	0	16683000	18397000	25419000	5068200
sp|P61289|PSME3_HUMAN	Proteasome activator complex subunit 3 OS=Homo sapiens	PSME3	sp|P61289|PSME3_HUMAN;sp|P61289-2|PSME3_HUMAN;sp|P61289-3|PSME3_HUMAN	sp|P61289|PSME3_HUMAN;sp|P61289-2|PSME3_HUMAN;sp|P61289-3|PSME3_HUMAN	Proteasome activator complex subunit 3 OS=Homo sapiens GN=PSME3 PE=1 SV=1;Isoform 2 of Proteasome activator complex subunit 3 OS=Homo sapiens GN=PSME3;Isoform 3 of Proteasome activator complex subunit 3 OS=Homo sapiens GN=PSME3	3	2	2	9.4	29.506	254	0.0055617	10.783	0	2	19624000	1509600	1	0	0	0	0	0	0	0	0	0	263360	0	0	110720	0	0	344480	344830	446190	0	0	0	0	0	0	0	0	0	0	0	0	0
sp|P61313|RL15_HUMAN	60S ribosomal protein L15 OS=Homo sapiens	RPL15	sp|P61313|RL15_HUMAN;sp|P61313-2|RL15_HUMAN	sp|P61313|RL15_HUMAN;sp|P61313-2|RL15_HUMAN	60S ribosomal protein L15 OS=Homo sapiens GN=RPL15 PE=1 SV=2;Isoform 2 of 60S ribosomal protein L15 OS=Homo sapiens GN=RPL15	2	7	7	43.1	24.146	204	0	55.409	9	9	1585600000	132130000	63	1730700	2099300	1374300	3406400	3310400	2571900	2636600	4228800	3923100	12241000	14213000	12069000	3769200	3487400	5197500	17557000	19002000	19314000	20546000	27157000	20804000	34025000	37823000	35693000	36388000	36579000	35163000	40207000	36964000	39333000	43573000
sp|P61326|MGN_HUMAN	Protein mago nashi homolog OS=Homo sapiens	MAGOH	sp|P61326|MGN_HUMAN;sp|Q96A72|MGN2_HUMAN;sp|P61326-2|MGN_HUMAN	sp|P61326|MGN_HUMAN;sp|Q96A72|MGN2_HUMAN;sp|P61326-2|MGN_HUMAN	Protein mago nashi homolog OS=Homo sapiens GN=MAGOH PE=1 SV=1;Protein mago nashi homolog 2 OS=Homo sapiens GN=MAGOHB PE=1 SV=1;Isoform 2 of Protein mago nashi homolog OS=Homo sapiens GN=MAGOH	3	2	2	25.3	17.163	146	0	55.821	0	6	183650000	18365000	10	0	0	0	0	0	0	0	0	0	0	0	0	907580	933740	947870	5063100	5290400	5222400	0	0	0	0	0	0	0	0	0	0	0	0	7761600
sp|P61353|RL27_HUMAN	60S ribosomal protein L27 OS=Homo sapiens	RPL27	sp|P61353|RL27_HUMAN	sp|P61353|RL27_HUMAN	60S ribosomal protein L27 OS=Homo sapiens GN=RPL27 PE=1 SV=2	1	6	6	49.3	15.798	136	0	61.836	9	9	1422300000	284470000	64	4085800	3497000	4531900	5289300	5374400	4670200	4986800	5398700	6111500	23371000	27282000	27151000	9422600	8823400	10345000	43791000	48586000	41751000	23810000	23107000	28626000	29218000	26120000	28351000	26405000	27779000	30239000	33695000	32160000	34228000	29863000
sp|P61513|RL37A_HUMAN	60S ribosomal protein L37a OS=Homo sapiens	RPL37A	sp|P61513|RL37A_HUMAN;sp|A6NKH3|RL37L_HUMAN	sp|P61513|RL37A_HUMAN	60S ribosomal protein L37a OS=Homo sapiens GN=RPL37A PE=1 SV=2	2	3	3	41.3	10.275	92	0	36.168	9	6	357570000	89392000	23	1695100	1817100	2022800	2443500	2205700	2002300	2005500	1809500	1488300	8533500	8696500	8101800	2668700	2662500	2516800	11589000	14432000	12701000	7283700	8398700	8810100	8843900	8045400	8565200	8480400	6622100	5828400	8043300	9022600	8095000	8224500
sp|P61586|RHOA_HUMAN	Transforming protein RhoA OS=Homo sapiens	RHOA	sp|P61586|RHOA_HUMAN;sp|P08134|RHOC_HUMAN	sp|P61586|RHOA_HUMAN;sp|P08134|RHOC_HUMAN	Transforming protein RhoA OS=Homo sapiens GN=RHOA PE=1 SV=1;Rho-related GTP-binding protein RhoC OS=Homo sapiens GN=RHOC PE=1 SV=1	2	4	4	30.6	21.768	193	0	26.173	0	7	172560000	19174000	11	0	0	0	0	0	0	0	0	0	3160600	3453200	2938900	0	325430	416640	2128400	2780800	3969600	0	0	0	0	0	0	0	0	0	6397900	6761800	7768000	0
sp|P61604|CH10_HUMAN	10 kDa heat shock protein, mitochondrial OS=Homo sapiens	HSPE1	sp|P61604|CH10_HUMAN	sp|P61604|CH10_HUMAN	10 kDa heat shock protein, mitochondrial OS=Homo sapiens GN=HSPE1 PE=1 SV=2	1	3	3	33.3	10.932	102	0	21.335	0	3	48477000	6059600	5	0	0	0	0	0	0	0	0	0	1936400	1745200	1655500	0	0	0	395450	327080	0	0	0	0	0	0	0	0	0	0	2638000	3257400	3320900	0
sp|P61619|S61A1_HUMAN	Protein transport protein Sec61 subunit alpha isoform 1 OS=Homo sapiens	SEC61A1	sp|P61619|S61A1_HUMAN;sp|P61619-3|S61A1_HUMAN	sp|P61619|S61A1_HUMAN;sp|P61619-3|S61A1_HUMAN	Protein transport protein Sec61 subunit alpha isoform 1 OS=Homo sapiens GN=SEC61A1 PE=1 SV=2;Isoform 3 of Protein transport protein Sec61 subunit alpha isoform 1 OS=Homo sapiens GN=SEC61A1	2	2	2	6.3	52.264	476	0	12.885	1	3	125420000	7838900	3	1046500	0	1602800	0	98250	0	0	0	0	946080	306200	2078900	99467	0	0	447540	444920	768240	7739700	0	30829000	0	1426300	0	0	0	0	3277000	4396200	4614000	1281100
sp|P61964|WDR5_HUMAN	WD repeat-containing protein 5 OS=Homo sapiens	WDR5	sp|P61964|WDR5_HUMAN	sp|P61964|WDR5_HUMAN	WD repeat-containing protein 5 OS=Homo sapiens GN=WDR5 PE=1 SV=1	1	5	5	23.4	36.588	334	0	68.167	0	6	394840000	24678000	20	0	0	0	0	0	0	0	0	0	1328400	803820	301940	677270	293160	866940	6473500	6209300	7723300	0	0	0	0	0	0	0	0	0	5853900	3895100	1184100	8351800
sp|P61978|HNRPK_HUMAN	Heterogeneous nuclear ribonucleoprotein K OS=Homo sapiens	HNRNPK	sp|P61978|HNRPK_HUMAN;sp|P61978-2|HNRPK_HUMAN	sp|P61978|HNRPK_HUMAN;sp|P61978-2|HNRPK_HUMAN	Heterogeneous nuclear ribonucleoprotein K OS=Homo sapiens GN=HNRNPK PE=1 SV=1;Isoform 2 of Heterogeneous nuclear ribonucleoprotein K OS=Homo sapiens GN=HNRNPK	2	21	21	61.8	50.976	463	0	323.31	9	9	4599100000	191630000	168	2058000	557150	548160	568460	1141400	616390	410050	652440	662050	5791900	6054500	7620100	7052900	6464400	6212900	49722000	49197000	46301000	30554000	27811000	23074000	17795000	33152000	22909000	16024000	20916000	24383000	32690000	41681000	40422000	93318000
sp|P61981|1433G_HUMAN	14-3-3 protein gamma OS=Homo sapiens	YWHAG	sp|P61981|1433G_HUMAN	sp|P61981|1433G_HUMAN	14-3-3 protein gamma OS=Homo sapiens GN=YWHAG PE=1 SV=2	1	4	2	13.8	28.302	247	0	17.563	1	3	41106000	2569100	5	0	0	0	0	0	0	0	0	0	610090	827100	627420	0	0	0	0	307150	197390	0	0	0	0	0	0	0	0	0	2588200	2748300	2220300	0
sp|P62070-2|RRAS2_HUMAN	Isoform 2 of Ras-related protein R-Ras2 OS=Homo sapiens	RRAS2	sp|P62070-2|RRAS2_HUMAN;sp|P62070-3|RRAS2_HUMAN;sp|P62070|RRAS2_HUMAN;sp|P62070-4|RRAS2_HUMAN	sp|P62070-2|RRAS2_HUMAN;sp|P62070-3|RRAS2_HUMAN;sp|P62070|RRAS2_HUMAN;sp|P62070-4|RRAS2_HUMAN	Isoform 2 of Ras-related protein R-Ras2 OS=Homo sapiens GN=RRAS2;Isoform 3 of Ras-related protein R-Ras2 OS=Homo sapiens GN=RRAS2;Ras-related protein R-Ras2 OS=Homo sapiens GN=RRAS2 PE=1 SV=1;Isoform 4 of Ras-related protein R-Ras2 OS=Homo sapiens GN=RRAS2	4	2	2	18.9	15.094	127	0	62.175	0	3	28977000	3219700	4	0	0	0	0	0	0	0	0	0	657190	1376800	0	0	0	0	0	722670	463050	0	0	0	0	0	0	0	0	0	0	3432200	0	0
sp|P62081|RS7_HUMAN	40S ribosomal protein S7 OS=Homo sapiens	RPS7	sp|P62081|RS7_HUMAN	sp|P62081|RS7_HUMAN	40S ribosomal protein S7 OS=Homo sapiens GN=RPS7 PE=1 SV=1	1	14	14	66	22.127	194	0	230.61	9	9	2666800000	242430000	142	8992100	6562200	15258000	5333400	4783700	3604300	2893900	3628400	3132700	18184000	19228000	31524000	5207200	6833200	5626500	31238000	35339000	35064000	149070000	92262000	145030000	54291000	46907000	41013000	32185000	34628000	35829000	46845000	49584000	57512000	54223000
sp|P62136|PP1A_HUMAN	Serine/threonine-protein phosphatase PP1-alpha catalytic subunit OS=Homo sapiens	PPP1CA	sp|P62136|PP1A_HUMAN;sp|P62136-2|PP1A_HUMAN;sp|P62136-3|PP1A_HUMAN	sp|P62136|PP1A_HUMAN;sp|P62136-2|PP1A_HUMAN;sp|P62136-3|PP1A_HUMAN	Serine/threonine-protein phosphatase PP1-alpha catalytic subunit OS=Homo sapiens GN=PPP1CA PE=1 SV=1;Isoform 2 of Serine/threonine-protein phosphatase PP1-alpha catalytic subunit OS=Homo sapiens GN=PPP1CA;Isoform 3 of Serine/threonine-protein phosphatase P	3	12	2	44.2	37.512	330	0	14.534	0	1	3175100	176390	2	0	0	0	0	0	0	0	0	0	0	0	176390	0	0	0	0	0	0	0	0	0	0	0	0	0	0	0	0	0	885110	0
sp|P62140|PP1B_HUMAN	Serine/threonine-protein phosphatase PP1-beta catalytic subunit OS=Homo sapiens	PPP1CB	sp|P62140|PP1B_HUMAN	sp|P62140|PP1B_HUMAN	Serine/threonine-protein phosphatase PP1-beta catalytic subunit OS=Homo sapiens GN=PPP1CB PE=1 SV=3	1	14	14	59.9	37.186	327	0	249.39	3	7	688760000	40516000	41	327250	53944	213620	207790	0	137140	120630	173020	154270	8870100	8454200	7547700	306850	427330	457040	4439400	4654800	3970400	16153000	5145400	12305000	9635300	0	9122300	8030300	8646400	9364900	30245000	27593000	32688000	2306900
sp|P62195-2|PRS8_HUMAN	Isoform 2 of 26S proteasome regulatory subunit 8 OS=Homo sapiens	PSMC5	sp|P62195-2|PRS8_HUMAN;sp|P62195|PRS8_HUMAN	sp|P62195-2|PRS8_HUMAN;sp|P62195|PRS8_HUMAN	Isoform 2 of 26S proteasome regulatory subunit 8 OS=Homo sapiens GN=PSMC5;26S proteasome regulatory subunit 8 OS=Homo sapiens GN=PSMC5 PE=1 SV=1	2	3	3	12.1	44.784	398	0	34.481	5	6	52022000	2167600	13	41151	178880	0	0	26813	48561	0	0	0	506020	247990	552730	0	0	0	157650	249290	158510	1514800	2010400	0	0	831700	1810400	0	0	0	2863700	2528600	2765100	0
sp|P62241|RS8_HUMAN	40S ribosomal protein S8 OS=Homo sapiens	RPS8	sp|P62241|RS8_HUMAN	sp|P62241|RS8_HUMAN	40S ribosomal protein S8 OS=Homo sapiens GN=RPS8 PE=1 SV=2	1	16	16	60.1	24.205	208	0	323.31	9	9	3702000000	370200000	210	7459700	7098300	7873500	11217000	10079000	7971300	5162200	9314800	7865300	44745000	40551000	37671000	15024000	13853000	11951000	41873000	42088000	48401000	76786000	87885000	83821000	89911000	88099000	85753000	68962000	82605000	76794000	104910000	108070000	97026000	90091000
sp|P62244|RS15A_HUMAN	40S ribosomal protein S15a OS=Homo sapiens	RPS15A	sp|P62244|RS15A_HUMAN	sp|P62244|RS15A_HUMAN	40S ribosomal protein S15a OS=Homo sapiens GN=RPS15A PE=1 SV=2	1	7	7	44.6	14.839	130	0	48.37	4	8	609580000	67731000	24	851700	763050	179460	1072200	232190	0	244840	928820	261020	8872900	8065900	5300100	1227000	1884800	763940	11416000	12605000	13062000	7870400	8402200	9476900	11548000	9804300	0	10695000	8933800	10959000	14253000	14058000	11504000	8689200
sp|P62249|RS16_HUMAN	40S ribosomal protein S16 OS=Homo sapiens	RPS16	sp|P62249|RS16_HUMAN	sp|P62249|RS16_HUMAN	40S ribosomal protein S16 OS=Homo sapiens GN=RPS16 PE=1 SV=2	1	8	8	47.3	16.445	146	0	82.282	9	9	2738200000	248930000	124	7102300	10530000	8171100	9477800	9059800	7095400	5886600	6118600	5915700	19208000	16711000	18661000	10882000	10262000	10040000	30649000	29876000	33279000	89615000	84365000	82576000	87558000	93390000	87083000	64132000	60165000	62701000	60445000	57697000	59553000	83835000
sp|P62258|1433E_HUMAN	14-3-3 protein epsilon OS=Homo sapiens	YWHAE	sp|P62258|1433E_HUMAN;sp|P62258-2|1433E_HUMAN	sp|P62258|1433E_HUMAN;sp|P62258-2|1433E_HUMAN	14-3-3 protein epsilon OS=Homo sapiens GN=YWHAE PE=1 SV=1;Isoform SV of 14-3-3 protein epsilon OS=Homo sapiens GN=YWHAE	2	8	8	43.1	29.174	255	0	122.16	9	7	856700000	50394000	40	902510	1122800	550330	1306700	1209100	554490	972190	800550	803570	5364100	8606400	19923000	1598600	607900	137820	1816500	2489300	1627900	16920000	18690000	13195000	17443000	13915000	13218000	16038000	15961000	14551000	35375000	44528000	40770000	16759000
sp|P62263|RS14_HUMAN	40S ribosomal protein S14 OS=Homo sapiens	RPS14	sp|P62263|RS14_HUMAN	sp|P62263|RS14_HUMAN	40S ribosomal protein S14 OS=Homo sapiens GN=RPS14 PE=1 SV=3	1	11	11	74.8	16.273	151	0	181.49	9	9	2614600000	653650000	110	12850000	12834000	12050000	10413000	15833000	13491000	11274000	13151000	9313200	57779000	63532000	52524000	24309000	30742000	29066000	89575000	97584000	97329000	55681000	59131000	60041000	54834000	64412000	67677000	51603000	50831000	52942000	50233000	54334000	49544000	73711000
sp|P62266|RS23_HUMAN	40S ribosomal protein S23 OS=Homo sapiens	RPS23	sp|P62266|RS23_HUMAN	sp|P62266|RS23_HUMAN	40S ribosomal protein S23 OS=Homo sapiens GN=RPS23 PE=1 SV=3	1	8	8	49.7	15.807	143	0	98.773	9	9	811800000	135300000	60	3587200	3370700	3638900	5083900	4015900	4345700	2943600	1946000	2454100	12562000	13625000	11349000	6163400	4078100	3354900	17566000	20045000	15171000	23576000	20144000	30572000	23487000	19446000	27121000	17259000	21361000	14994000	14967000	17612000	15760000	21968000
sp|P62269|RS18_HUMAN	40S ribosomal protein S18 OS=Homo sapiens	RPS18	sp|P62269|RS18_HUMAN	sp|P62269|RS18_HUMAN	40S ribosomal protein S18 OS=Homo sapiens GN=RPS18 PE=1 SV=3	1	13	13	56.6	17.718	152	0	130.54	9	9	3539800000	393320000	126	11307000	10653000	25523000	11230000	11230000	8924000	6905800	8944300	8810000	35446000	34606000	36201000	11303000	12927000	11047000	46557000	53143000	48559000	94150000	101370000	100560000	93749000	101820000	104240000	75147000	69227000	73666000	85632000	80691000	82729000	101620000
sp|P62273|RS29_HUMAN	40S ribosomal protein S29 OS=Homo sapiens	RPS29	sp|P62273|RS29_HUMAN;sp|P62273-2|RS29_HUMAN	sp|P62273|RS29_HUMAN;sp|P62273-2|RS29_HUMAN	40S ribosomal protein S29 OS=Homo sapiens GN=RPS29 PE=1 SV=2;Isoform 2 of 40S ribosomal protein S29 OS=Homo sapiens GN=RPS29	2	2	2	32.1	6.6767	56	0	19.01	4	6	607990000	303990000	13	4706000	4838900	4619400	8415800	7473600	7266200	6184200	7244700	6089400	37782000	40663000	19275000	13495000	13414000	12853000	40651000	26519000	42503000	13716000	15223000	13714000	11716000	11359000	13881000	10775000	10595000	10178000	16787000	19393000	15473000	18332000
sp|P62277|RS13_HUMAN	40S ribosomal protein S13 OS=Homo sapiens	RPS13	sp|P62277|RS13_HUMAN	sp|P62277|RS13_HUMAN	40S ribosomal protein S13 OS=Homo sapiens GN=RPS13 PE=1 SV=2	1	10	10	50.3	17.222	151	0	106.35	9	9	2278000000	253110000	103	7110800	5184500	4731900	5360300	5290300	3461700	3595400	3769300	3316500	21455000	25952000	23095000	8856600	8993700	7666700	34384000	44379000	36504000	46858000	67222000	43374000	47021000	49454000	42059000	44455000	40707000	40594000	47257000	50993000	53597000	53710000
sp|P62280|RS11_HUMAN	40S ribosomal protein S11 OS=Homo sapiens	RPS11	sp|P62280|RS11_HUMAN	sp|P62280|RS11_HUMAN	40S ribosomal protein S11 OS=Homo sapiens GN=RPS11 PE=1 SV=3	1	12	12	62.7	18.431	158	0	187.88	9	9	3728700000	372870000	157	7920100	7022900	6732300	8187900	10569000	9839600	6556900	8295700	6151900	32991000	30985000	34931000	16767000	15561000	15713000	47212000	52005000	55425000	75634000	76177000	71326000	97223000	91098000	101090000	78090000	78934000	70079000	80715000	77613000	84097000	103730000
sp|P62304|RUXE_HUMAN	Small nuclear ribonucleoprotein E OS=Homo sapiens	SNRPE	sp|P62304|RUXE_HUMAN	sp|P62304|RUXE_HUMAN	Small nuclear ribonucleoprotein E OS=Homo sapiens GN=SNRPE PE=1 SV=1	1	3	3	56.5	10.803	92	0	50.236	0	6	138640000	34660000	12	0	0	0	0	0	0	0	0	0	0	0	0	782910	1902100	2229000	9531100	10224000	9991700	0	0	0	0	0	0	0	0	0	0	0	0	5610800
sp|P62306|RUXF_HUMAN	Small nuclear ribonucleoprotein F OS=Homo sapiens	SNRPF	sp|P62306|RUXF_HUMAN	sp|P62306|RUXF_HUMAN	Small nuclear ribonucleoprotein F OS=Homo sapiens GN=SNRPF PE=1 SV=1	1	3	3	48.8	9.7251	86	0	75.907	8	9	510340000	170110000	42	1208300	1342400	4423700	2593300	1785600	1924700	528430	2428300	1136900	8671800	10081000	18713000	7244700	7116600	6916100	32035000	31924000	30041000	6250600	4879000	7028100	6072900	6132700	5930100	5476800	6183600	4979900	9380600	8490900	11530000	15412000
sp|P62314|SMD1_HUMAN	Small nuclear ribonucleoprotein Sm D1 OS=Homo sapiens	SNRPD1	sp|P62314|SMD1_HUMAN	sp|P62314|SMD1_HUMAN	Small nuclear ribonucleoprotein Sm D1 OS=Homo sapiens GN=SNRPD1 PE=1 SV=1	1	3	3	45.4	13.281	119	0	32.661	0	8	397840000	99459000	16	0	0	0	0	0	0	0	0	0	4847300	4265400	4538800	4254100	4744000	3278600	26194000	22222000	25116000	0	0	0	0	0	0	0	0	0	4720200	6297000	6852700	15701000
sp|P62316|SMD2_HUMAN	Small nuclear ribonucleoprotein Sm D2 OS=Homo sapiens	SNRPD2	sp|P62316|SMD2_HUMAN;sp|P62316-2|SMD2_HUMAN	sp|P62316|SMD2_HUMAN;sp|P62316-2|SMD2_HUMAN	Small nuclear ribonucleoprotein Sm D2 OS=Homo sapiens GN=SNRPD2 PE=1 SV=1;Isoform 2 of Small nuclear ribonucleoprotein Sm D2 OS=Homo sapiens GN=SNRPD2	2	4	4	48.3	13.527	118	0	45.285	1	8	369450000	46182000	20	702370	869680	0	0	0	0	226300	0	0	2619300	1568900	2250200	2415300	2369600	2419400	10241000	10669000	9830600	9140800	14372000	0	0	0	0	3194100	0	0	5191300	4693700	4782500	11323000
sp|P62318-2|SMD3_HUMAN	Isoform 2 of Small nuclear ribonucleoprotein Sm D3 OS=Homo sapiens	SNRPD3	sp|P62318-2|SMD3_HUMAN;sp|P62318|SMD3_HUMAN	sp|P62318-2|SMD3_HUMAN;sp|P62318|SMD3_HUMAN	Isoform 2 of Small nuclear ribonucleoprotein Sm D3 OS=Homo sapiens GN=SNRPD3;Small nuclear ribonucleoprotein Sm D3 OS=Homo sapiens GN=SNRPD3 PE=1 SV=1	2	6	6	40.8	13.291	120	0	96.293	7	9	569660000	81380000	39	550250	447730	174090	388020	1184800	1051800	346810	1144600	778200	3064900	3526500	2131700	4586500	3939300	4655100	18178000	18182000	17051000	3859500	4079000	3222400	5938800	7545400	9346200	5765000	9328800	5597700	5840400	7700000	8256700	17003000
sp|P62333|PRS10_HUMAN	26S proteasome regulatory subunit 10B OS=Homo sapiens	PSMC6	sp|P62333|PRS10_HUMAN	sp|P62333|PRS10_HUMAN	26S proteasome regulatory subunit 10B OS=Homo sapiens GN=PSMC6 PE=1 SV=1	1	3	3	8.7	44.172	389	0	20.779	0	2	13012000	650590	4	0	0	0	0	0	0	0	0	0	230020	232200	188370	0	0	0	0	0	0	0	0	0	0	0	0	0	0	0	1190400	1304600	1091300	0
sp|P62424|RL7A_HUMAN	60S ribosomal protein L7a OS=Homo sapiens	RPL7A	sp|P62424|RL7A_HUMAN	sp|P62424|RL7A_HUMAN	60S ribosomal protein L7a OS=Homo sapiens GN=RPL7A PE=1 SV=2	1	14	14	51.1	29.995	266	0	129.02	9	9	3710700000	371070000	155	5884000	4473400	4491900	8238600	8013800	6733000	7665500	8051600	8257000	34441000	36722000	33406000	14160000	12521000	13132000	57641000	52199000	55043000	64902000	57985000	58034000	78301000	75653000	78618000	85811000	81528000	79498000	90547000	88301000	85467000	91924000
sp|P62491-2|RB11A_HUMAN	Isoform 2 of Ras-related protein Rab-11A OS=Homo sapiens	RAB11A	sp|P62491-2|RB11A_HUMAN;sp|Q15907-2|RB11B_HUMAN;sp|P62491|RB11A_HUMAN;sp|Q15907|RB11B_HUMAN	sp|P62491-2|RB11A_HUMAN;sp|Q15907-2|RB11B_HUMAN;sp|P62491|RB11A_HUMAN;sp|Q15907|RB11B_HUMAN	Isoform 2 of Ras-related protein Rab-11A OS=Homo sapiens GN=RAB11A;Isoform 2 of Ras-related protein Rab-11B OS=Homo sapiens GN=RAB11B;Ras-related protein Rab-11A OS=Homo sapiens GN=RAB11A PE=1 SV=3;Ras-related protein Rab-11B OS=Homo sapiens GN=RAB11B PE=1	4	2	2	14.8	17.659	155	0	13.093	3	2	67284000	6116700	5	315310	184100	437020	0	143180	0	100750	0	0	1320700	605480	525220	196130	0	229070	886880	310840	861970	2803300	1470500	2857600	0	2039700	0	1715900	0	0	2799900	3210400	2358300	2267700
sp|P62633-7|CNBP_HUMAN	Isoform 7 of Cellular nucleic acid-binding protein OS=Homo sapiens	CNBP	sp|P62633-7|CNBP_HUMAN;sp|P62633-3|CNBP_HUMAN;sp|P62633-2|CNBP_HUMAN;sp|P62633|CNBP_HUMAN;sp|P62633-8|CNBP_HUMAN;sp|P62633-5|CNBP_HUMAN;sp|P62633-4|CNBP_HUMAN;sp|P62633-6|CNBP_HUMAN	sp|P62633-7|CNBP_HUMAN;sp|P62633-3|CNBP_HUMAN;sp|P62633-2|CNBP_HUMAN;sp|P62633|CNBP_HUMAN;sp|P62633-8|CNBP_HUMAN;sp|P62633-5|CNBP_HUMAN;sp|P62633-4|CNBP_HUMAN;sp|P62633-6|CNBP_HUMAN	Isoform 7 of Cellular nucleic acid-binding protein OS=Homo sapiens GN=CNBP;Isoform 3 of Cellular nucleic acid-binding protein OS=Homo sapiens GN=CNBP;Isoform 2 of Cellular nucleic acid-binding protein OS=Homo sapiens GN=CNBP;Cellular nucleic acid-binding p	8	6	6	42.5	17.692	160	0	51.437	3	9	101640000	9239600	22	0	237040	0	257700	0	0	0	0	0	1159000	1842200	1197900	0	338090	0	1460200	1823100	924360	0	0	0	0	0	0	0	0	0	3925000	3216900	4162600	0
sp|P62701|RS4X_HUMAN	40S ribosomal protein S4, X isoform OS=Homo sapiens	RPS4X	sp|P62701|RS4X_HUMAN;sp|Q8TD47|RS4Y2_HUMAN;sp|P22090|RS4Y1_HUMAN	sp|P62701|RS4X_HUMAN;sp|Q8TD47|RS4Y2_HUMAN	40S ribosomal protein S4, X isoform OS=Homo sapiens GN=RPS4X PE=1 SV=2;40S ribosomal protein S4, Y isoform 2 OS=Homo sapiens GN=RPS4Y2 PE=2 SV=3	3	18	18	57	29.597	263	0	235.26	9	9	2712000000	180800000	179	2882700	3395200	3368700	4713700	4501800	3499300	3025300	3912800	3710600	16300000	17886000	13897000	6477400	7342800	4440500	29249000	24910000	27285000	55801000	60577000	55555000	64831000	69038000	67616000	55530000	59476000	54669000	56625000	54791000	54518000	67634000
sp|P62750|RL23A_HUMAN	60S ribosomal protein L23a OS=Homo sapiens	RPL23A	sp|P62750|RL23A_HUMAN	sp|P62750|RL23A_HUMAN	60S ribosomal protein L23a OS=Homo sapiens GN=RPL23A PE=1 SV=1	1	8	8	44.2	17.695	156	0	81.123	9	9	1207100000	172440000	76	1582300	1790400	1152100	3143300	2782100	2614100	3388300	3284800	3213000	16009000	14776000	15241000	5814300	6586100	5441000	27018000	29494000	29114000	19836000	17251000	13644000	20703000	17828000	23674000	24502000	21046000	20764000	26115000	25101000	29083000	30076000
sp|P62753|RS6_HUMAN	40S ribosomal protein S6 OS=Homo sapiens	RPS6	sp|P62753|RS6_HUMAN	sp|P62753|RS6_HUMAN	40S ribosomal protein S6 OS=Homo sapiens GN=RPS6 PE=1 SV=1	1	12	12	44.2	28.68	249	0	160.41	9	9	2820100000	313340000	129	4548200	4048300	3787100	6920400	7283300	5568300	3332200	5180100	4957800	32814000	35703000	36741000	14051000	10926000	11891000	39727000	43255000	42609000	48614000	54183000	46965000	62972000	72878000	63972000	55796000	55937000	61383000	58149000	65249000	63510000	72705000
sp|P62805|H4_HUMAN	Histone H4 OS=Homo sapiens	HIST1H4A	sp|P62805|H4_HUMAN	sp|P62805|H4_HUMAN	Histone H4 OS=Homo sapiens GN=HIST1H4A PE=1 SV=2	1	24	24	69.9	11.367	103	0	323.31	9	9	62090000000	10348000000	575	60576000	43622000	68871000	56947000	41313000	44639000	236840000	268470000	232130000	129970000	101610000	133770000	674470000	728150000	693990000	2204000000	2431200000	2197800000	345870000	292770000	354100000	295210000	270330000	277350000	1277100000	1387200000	1273200000	194950000	197340000	237880000	3098900000
sp|P62826|RAN_HUMAN	GTP-binding nuclear protein Ran OS=Homo sapiens	RAN	sp|P62826|RAN_HUMAN	sp|P62826|RAN_HUMAN	GTP-binding nuclear protein Ran OS=Homo sapiens GN=RAN PE=1 SV=3	1	10	10	61.1	24.423	216	0	74.588	9	9	1046000000	104600000	78	2593800	3177200	2123800	2444800	1605000	1262000	1411600	1348400	1054200	3596500	4568500	4030800	3806000	2856200	2641300	23201000	23329000	19552000	26248000	28979000	21321000	19298000	21641000	17078000	15577000	15339000	16323000	13659000	14447000	13596000	26198000
sp|P62829|RL23_HUMAN	60S ribosomal protein L23 OS=Homo sapiens	RPL23	sp|P62829|RL23_HUMAN	sp|P62829|RL23_HUMAN	60S ribosomal protein L23 OS=Homo sapiens GN=RPL23 PE=1 SV=1	1	8	8	52.9	14.865	140	0	128.61	9	9	3052900000	339210000	95	27451000	5972000	6126500	9775300	8756800	8430900	6669200	8094400	6677300	28970000	17825000	18563000	14333000	12856000	11131000	43817000	48122000	55639000	76182000	74079000	78331000	82706000	87344000	89312000	70188000	71084000	72580000	67403000	54235000	57260000	91256000
sp|P62834|RAP1A_HUMAN	Ras-related protein Rap-1A OS=Homo sapiens	RAP1A	sp|P62834|RAP1A_HUMAN;sp|P61224-2|RAP1B_HUMAN;sp|P61224-4|RAP1B_HUMAN;sp|P61224-3|RAP1B_HUMAN;sp|P61224|RAP1B_HUMAN;sp|A6NIZ1|RP1BL_HUMAN	sp|P62834|RAP1A_HUMAN;sp|P61224-2|RAP1B_HUMAN;sp|P61224-4|RAP1B_HUMAN;sp|P61224-3|RAP1B_HUMAN;sp|P61224|RAP1B_HUMAN;sp|A6NIZ1|RP1BL_HUMAN	Ras-related protein Rap-1A OS=Homo sapiens GN=RAP1A PE=1 SV=1;Isoform 2 of Ras-related protein Rap-1b OS=Homo sapiens GN=RAP1B;Isoform 4 of Ras-related protein Rap-1b OS=Homo sapiens GN=RAP1B;Isoform 3 of Ras-related protein Rap-1b OS=Homo sapiens GN=RAP1B	6	5	5	25	20.987	184	0	44.669	0	7	452180000	45218000	22	0	0	0	0	0	0	0	0	0	9643200	6198200	12352000	833610	305000	1350900	4087600	4897200	5549900	0	0	0	0	0	0	0	0	0	19573000	17246000	33961000	8789700
sp|P62841|RS15_HUMAN	40S ribosomal protein S15 OS=Homo sapiens	RPS15	sp|P62841|RS15_HUMAN	sp|P62841|RS15_HUMAN	40S ribosomal protein S15 OS=Homo sapiens GN=RPS15 PE=1 SV=2	1	5	5	64.1	17.04	145	0	90.042	9	9	917910000	152980000	70	3392300	3597600	4376000	3657900	2832800	2060200	1538200	2253700	1234900	15297000	15005000	12466000	4990200	8299900	4227400	24405000	27360000	15992000	30869000	26516000	31237000	20755000	25040000	18002000	12552000	14845000	11200000	22288000	22032000	17947000	19884000
sp|P62847-2|RS24_HUMAN	Isoform 2 of 40S ribosomal protein S24 OS=Homo sapiens	RPS24	sp|P62847-2|RS24_HUMAN;sp|P62847-3|RS24_HUMAN;sp|P62847|RS24_HUMAN;sp|P62847-4|RS24_HUMAN	sp|P62847-2|RS24_HUMAN;sp|P62847-3|RS24_HUMAN;sp|P62847|RS24_HUMAN;sp|P62847-4|RS24_HUMAN	Isoform 2 of 40S ribosomal protein S24 OS=Homo sapiens GN=RPS24;Isoform 3 of 40S ribosomal protein S24 OS=Homo sapiens GN=RPS24;40S ribosomal protein S24 OS=Homo sapiens GN=RPS24 PE=1 SV=1;Isoform 4 of 40S ribosomal protein S24 OS=Homo sapiens GN=RPS24	4	6	6	36.9	15.069	130	0	84.461	9	9	732830000	122140000	75	3795700	2770200	5427700	4831600	5308800	3715000	2143100	3131400	1171000	8986300	6497000	9556800	2593600	4968800	3553500	17279000	18723000	17687000	21336000	22677000	27300000	19864000	22765000	20008000	13934000	14183000	11984000	22242000	18490000	17610000	14889000
sp|P62851|RS25_HUMAN	40S ribosomal protein S25 OS=Homo sapiens	RPS25	sp|P62851|RS25_HUMAN	sp|P62851|RS25_HUMAN	40S ribosomal protein S25 OS=Homo sapiens GN=RPS25 PE=1 SV=1	1	7	7	47.2	13.742	125	0	116.12	9	9	1581000000	316200000	64	4409700	5225600	4426400	8462700	6619600	5270800	3992600	5045700	3698600	29388000	30655000	23532000	13556000	8497500	14203000	52851000	49038000	47330000	28590000	34712000	30541000	34552000	37162000	34847000	28908000	28737000	28260000	29159000	35035000	26463000	48103000
sp|P62854|RS26_HUMAN	40S ribosomal protein S26 OS=Homo sapiens	RPS26	sp|P62854|RS26_HUMAN;sp|Q5JNZ5|RS26L_HUMAN	sp|P62854|RS26_HUMAN;sp|Q5JNZ5|RS26L_HUMAN	40S ribosomal protein S26 OS=Homo sapiens GN=RPS26 PE=1 SV=3;Putative 40S ribosomal protein S26-like 1 OS=Homo sapiens GN=RPS26P11 PE=5 SV=1	2	5	5	50.4	13.015	115	0	37.899	9	9	1048800000	209770000	62	6622400	7111000	6416500	3953900	4246300	3028400	2221200	3397700	2817400	28442000	27030000	25518000	10688000	6908500	9823600	12323000	24271000	24948000	27186000	31922000	26982000	22945000	25956000	25406000	18951000	22270000	21096000	29398000	29116000	29038000	24751000
sp|P62857|RS28_HUMAN	40S ribosomal protein S28 OS=Homo sapiens	RPS28	sp|P62857|RS28_HUMAN	sp|P62857|RS28_HUMAN	40S ribosomal protein S28 OS=Homo sapiens GN=RPS28 PE=1 SV=1	1	3	3	46.4	7.8409	69	0	35.561	0	6	69170000	23057000	7	0	0	0	0	0	0	0	0	0	4434000	2566800	3148500	958200	0	766950	4278200	3274500	3629500	0	0	0	0	0	0	0	0	0	3680800	2172500	2682000	1968700
sp|P62861|RS30_HUMAN	40S ribosomal protein S30 OS=Homo sapiens	FAU	sp|P62861|RS30_HUMAN	sp|P62861|RS30_HUMAN	40S ribosomal protein S30 OS=Homo sapiens GN=FAU PE=1 SV=1	1	2	2	18.6	6.6478	59	0	16.683	8	9	403370000	201680000	21	1219700	0	1559500	2104000	2053100	1697000	2369300	3197000	2341600	16119000	14361000	13234000	9050800	7654200	7029500	35182000	43209000	39303000	3950700	0	5145300	5356400	5603400	5566600	7297900	8771400	7102500	8484000	6850400	6693900	10812000
sp|P62873|GBB1_HUMAN	Guanine nucleotide-binding protein G(I)/G(S)/G(T) subunit beta-1 OS=Homo sapiens	GNB1	sp|P62873|GBB1_HUMAN;sp|P62873-2|GBB1_HUMAN;sp|P16520-2|GBB3_HUMAN;sp|P16520|GBB3_HUMAN	sp|P62873|GBB1_HUMAN;sp|P62873-2|GBB1_HUMAN	Guanine nucleotide-binding protein G(I)/G(S)/G(T) subunit beta-1 OS=Homo sapiens GN=GNB1 PE=1 SV=3;Isoform 2 of Guanine nucleotide-binding protein G(I)/G(S)/G(T) subunit beta-1 OS=Homo sapiens GN=GNB1	4	14	7	55.3	37.377	340	0	323.31	3	9	2210600000	170050000	58	2898000	449660	5256500	0	0	214210	185930	402860	226860	32353000	32523000	24743000	3883200	2458000	4467400	23134000	19910000	16944000	27511000	11087000	45815000	0	0	4360200	2401400	3981000	4278000	128940000	136070000	98426000	30448000
sp|P62879|GBB2_HUMAN	Guanine nucleotide-binding protein G(I)/G(S)/G(T) subunit beta-2 OS=Homo sapiens	GNB2	sp|P62879|GBB2_HUMAN;sp|P62879-2|GBB2_HUMAN	sp|P62879|GBB2_HUMAN	Guanine nucleotide-binding protein G(I)/G(S)/G(T) subunit beta-2 OS=Homo sapiens GN=GNB2 PE=1 SV=3	2	19	19	72.9	37.331	340	0	323.31	8	9	4479800000	344600000	151	1128500	2498500	1103200	943720	429800	494140	616440	820250	860800	71503000	65000000	75926000	7896800	7546600	7822200	32430000	33340000	34243000	18098000	34640000	18130000	10980000	8519500	8300000	11769000	9633100	13274000	256720000	241980000	247460000	65873000
sp|P62888|RL30_HUMAN	60S ribosomal protein L30 OS=Homo sapiens	RPL30	sp|P62888|RL30_HUMAN	sp|P62888|RL30_HUMAN	60S ribosomal protein L30 OS=Homo sapiens GN=RPL30 PE=1 SV=2	1	3	3	40.9	12.784	115	0	65.599	9	9	630290000	105050000	35	1069600	966380	970270	1518400	747470	1343100	1251200	912900	495550	11441000	11282000	17577000	2394200	2068000	1493900	17514000	14830000	17173000	7779200	7683400	7293800	8940500	8321900	10233000	7608500	10217000	6351300	16758000	14942000	22290000	8868700
sp|P62899-3|RL31_HUMAN	Isoform 3 of 60S ribosomal protein L31 OS=Homo sapiens	RPL31	sp|P62899-3|RL31_HUMAN;sp|P62899|RL31_HUMAN;sp|P62899-2|RL31_HUMAN	sp|P62899-3|RL31_HUMAN;sp|P62899|RL31_HUMAN;sp|P62899-2|RL31_HUMAN	Isoform 3 of 60S ribosomal protein L31 OS=Homo sapiens GN=RPL31;60S ribosomal protein L31 OS=Homo sapiens GN=RPL31 PE=1 SV=1;Isoform 2 of 60S ribosomal protein L31 OS=Homo sapiens GN=RPL31	3	2	2	28.1	13.995	121	0	62.163	3	9	814790000	135800000	22	2523700	7349800	1133600	1803200	1682800	1308200	1244300	1405400	1270800	15108000	13010000	13851000	1915700	4512600	4735100	17837000	23585000	21522000	10368000	40132000	14230000	16764000	16771000	15132000	14511000	14582000	14577000	21014000	18041000	17886000	9930600
sp|P62906|RL10A_HUMAN	60S ribosomal protein L10a OS=Homo sapiens	RPL10A	sp|P62906|RL10A_HUMAN	sp|P62906|RL10A_HUMAN	60S ribosomal protein L10a OS=Homo sapiens GN=RPL10A PE=1 SV=2	1	10	10	44.2	24.831	217	0	103.37	9	9	2020500000	183680000	103	2736200	2481900	3364600	3802300	1943100	3959400	4048200	3876100	4737000	15749000	13270000	17545000	7673600	7244400	7599900	27224000	28203000	28223000	36983000	35016000	35174000	43029000	34383000	43904000	53195000	49126000	49795000	38467000	44933000	50051000	54886000
sp|P62910|RL32_HUMAN	60S ribosomal protein L32 OS=Homo sapiens	RPL32	sp|P62910|RL32_HUMAN	sp|P62910|RL32_HUMAN	60S ribosomal protein L32 OS=Homo sapiens GN=RPL32 PE=1 SV=2	1	5	5	37	15.86	135	0	64.434	9	9	386320000	48290000	31	452110	600720	718620	1019500	791670	391660	622180	726700	702390	4395500	3987900	4283200	1339300	896170	1561000	7307500	9707000	8786500	6510200	6836600	8720300	8872900	6760700	5711800	7293400	7215300	7776800	6263900	6763400	8645800	8153900
sp|P62913|RL11_HUMAN	60S ribosomal protein L11 OS=Homo sapiens	RPL11	sp|P62913|RL11_HUMAN	sp|P62913|RL11_HUMAN	60S ribosomal protein L11 OS=Homo sapiens GN=RPL11 PE=1 SV=2	1	5	5	24.2	20.252	178	0	74.623	8	9	655880000	72875000	45	905670	1031300	900540	1218900	645380	708630	951140	949730	822930	5628700	5412100	5198800	6779400	5862600	5860800	12141000	10037000	7820100	8296800	11778000	9662800	9375400	7986700	10252000	12625000	11361000	10930000	12372000	11615000	16728000	38024000
sp|P62917|RL8_HUMAN	60S ribosomal protein L8 OS=Homo sapiens	RPL8	sp|P62917|RL8_HUMAN	sp|P62917|RL8_HUMAN	60S ribosomal protein L8 OS=Homo sapiens GN=RPL8 PE=1 SV=2	1	11	11	46.7	28.024	257	0	118.84	9	9	1759900000	159990000	88	1941200	1699800	1275300	3714600	3232100	3167500	2855000	3006000	2851900	17778000	19221000	21928000	6051300	7796700	5432000	23246000	19075000	15721000	26914000	33689000	24667000	42003000	39455000	47328000	39862000	35996000	37022000	44398000	52646000	39419000	43606000
sp|P62937|PPIA_HUMAN	Peptidyl-prolyl cis-trans isomerase A OS=Homo sapiens	PPIA	sp|P62937|PPIA_HUMAN;sp|P62937-2|PPIA_HUMAN;sp|Q9Y536|PAL4A_HUMAN	sp|P62937|PPIA_HUMAN;sp|P62937-2|PPIA_HUMAN	Peptidyl-prolyl cis-trans isomerase A OS=Homo sapiens GN=PPIA PE=1 SV=2;Isoform 2 of Peptidyl-prolyl cis-trans isomerase A OS=Homo sapiens GN=PPIA	3	7	7	66.7	18.012	165	0	198.78	9	9	832320000	83232000	54	1297000	1272600	1343000	1752200	1589500	1323400	666290	627920	804830	9508200	8281300	9563300	2157800	2313800	2810200	11328000	13027000	13566000	16339000	17273000	16390000	17474000	16956000	17767000	8399000	7050500	9990600	24096000	17809000	23705000	17782000
sp|P62979|RS27A_HUMAN	Ubiquitin-40S ribosomal protein S27a OS=Homo sapiens	RPS27A	sp|P62979|RS27A_HUMAN;sp|P0CG47|UBB_HUMAN;sp|P0CG48|UBC_HUMAN	sp|P62979|RS27A_HUMAN	Ubiquitin-40S ribosomal protein S27a OS=Homo sapiens GN=RPS27A PE=1 SV=2	3	4	4	36.5	17.965	156	0	66.106	8	9	1180800000	196800000	44	6121500	3320500	5925900	5029100	3340300	2444500	2181500	1633300	4888000	27613000	25836000	20667000	4594600	5540100	5509600	23191000	27906000	21057000	34325000	29256000	33290000	23913000	24627000	21661000	17959000	12105000	19517000	35849000	36342000	27707000	25238000
sp|P62995|TRA2B_HUMAN	Transformer-2 protein homolog beta OS=Homo sapiens	TRA2B	sp|P62995|TRA2B_HUMAN;sp|P62995-3|TRA2B_HUMAN	sp|P62995|TRA2B_HUMAN;sp|P62995-3|TRA2B_HUMAN	Transformer-2 protein homolog beta OS=Homo sapiens GN=TRA2B PE=1 SV=1;Isoform 3 of Transformer-2 protein homolog beta OS=Homo sapiens GN=TRA2B	2	9	9	41.3	33.665	288	0	133.85	0	6	560680000	50971000	33	0	0	0	0	0	0	0	0	0	0	0	482830	2143500	2563600	2172300	12812000	17099000	13698000	0	0	0	0	0	0	0	0	0	0	0	2299400	22374000
sp|P63092|GNAS2_HUMAN	Guanine nucleotide-binding protein G(s) subunit alpha isoforms short OS=Homo sapiens	GNAS	sp|P63092|GNAS2_HUMAN;sp|P63092-4|GNAS2_HUMAN;sp|Q5JWF2|GNAS1_HUMAN;sp|P63092-3|GNAS2_HUMAN	sp|P63092|GNAS2_HUMAN;sp|P63092-4|GNAS2_HUMAN;sp|Q5JWF2|GNAS1_HUMAN;sp|P63092-3|GNAS2_HUMAN	Guanine nucleotide-binding protein G(s) subunit alpha isoforms short OS=Homo sapiens GN=GNAS PE=1 SV=1;Isoform 4 of Guanine nucleotide-binding protein G(s) subunit alpha isoforms short OS=Homo sapiens GN=GNAS;Guanine nucleotide-binding protein G(s) subunit	4	13	12	45.2	45.664	394	0	213	0	9	1369500000	68475000	51	0	0	0	0	0	0	0	0	0	10271000	20083000	20091000	1055200	1109500	890580	4238900	5305800	5430500	0	0	0	0	0	0	0	0	0	58035000	67367000	73931000	30784000
sp|P63096|GNAI1_HUMAN	Guanine nucleotide-binding protein G(i) subunit alpha-1 OS=Homo sapiens	GNAI1	sp|P63096|GNAI1_HUMAN;sp|P63096-2|GNAI1_HUMAN	sp|P63096|GNAI1_HUMAN;sp|P63096-2|GNAI1_HUMAN	Guanine nucleotide-binding protein G(i) subunit alpha-1 OS=Homo sapiens GN=GNAI1 PE=1 SV=2;Isoform 2 of Guanine nucleotide-binding protein G(i) subunit alpha-1 OS=Homo sapiens GN=GNAI1	2	10	3	41.2	40.361	354	0	48.25	0	3	32297000	2153100	6	0	0	0	0	0	0	0	0	0	1002600	593450	557120	0	0	0	0	0	0	0	0	0	0	0	0	0	0	0	2225700	2936900	3718100	0
sp|P63104|1433Z_HUMAN	14-3-3 protein zeta/delta OS=Homo sapiens	YWHAZ	sp|P63104|1433Z_HUMAN;sp|P63104-2|1433Z_HUMAN	sp|P63104|1433Z_HUMAN;sp|P63104-2|1433Z_HUMAN	14-3-3 protein zeta/delta OS=Homo sapiens GN=YWHAZ PE=1 SV=1;Isoform 2 of 14-3-3 protein zeta/delta OS=Homo sapiens GN=YWHAZ	2	7	5	33.1	27.745	245	0	54.89	8	9	262950000	18782000	28	292900	297640	326220	556000	351710	305870	0	213980	178680	2526000	3733800	2241700	531400	528000	488490	775620	2909200	2524900	4519400	4849400	5364200	6958700	4382200	4417100	0	4686900	4326800	9947700	10742000	9182300	5040200
sp|P63167|DYL1_HUMAN	Dynein light chain 1, cytoplasmic OS=Homo sapiens	DYNLL1	sp|P63167|DYL1_HUMAN	sp|P63167|DYL1_HUMAN	Dynein light chain 1, cytoplasmic OS=Homo sapiens GN=DYNLL1 PE=1 SV=1	1	3	3	50.6	10.366	89	0	45.402	3	7	241700000	48340000	15	409430	811840	713330	358420	490290	812250	366250	718500	263240	7281000	4027100	6502500	1406100	714050	2169400	7048600	7498700	6749400	4394900	6107400	4910400	3320300	4424700	3663700	3892900	3136600	3004000	6824600	5802400	6613600	4542300
sp|P63173|RL38_HUMAN	60S ribosomal protein L38 OS=Homo sapiens	RPL38	sp|P63173|RL38_HUMAN	sp|P63173|RL38_HUMAN	60S ribosomal protein L38 OS=Homo sapiens GN=RPL38 PE=1 SV=2	1	5	5	55.7	8.2178	70	0	43.957	9	9	865940000	288650000	45	7747800	8610200	8541200	8854000	8309800	8061700	7585600	7438800	6018800	26950000	11361000	25845000	12581000	12116000	10371000	42939000	38182000	37132000	23634000	26697000	26813000	27468000	21815000	25878000	20819000	19917000	18379000	21048000	14058000	19566000	24795000
sp|P63220|RS21_HUMAN	40S ribosomal protein S21 OS=Homo sapiens	RPS21	sp|P63220|RS21_HUMAN	sp|P63220|RS21_HUMAN	40S ribosomal protein S21 OS=Homo sapiens GN=RPS21 PE=1 SV=1	1	2	2	33.7	9.1113	83	0.0044593	10.835	0	2	15251000	3050300	1	0	0	0	0	0	0	0	0	0	548240	603070	1303100	0	0	0	0	595850	0	0	0	0	0	0	0	0	0	0	0	0	1816300	0
sp|P63244|RACK1_HUMAN	Receptor of activated protein C kinase 1 OS=Homo sapiens	RACK1	sp|P63244|RACK1_HUMAN	sp|P63244|RACK1_HUMAN	Receptor of activated protein C kinase 1 OS=Homo sapiens GN=RACK1 PE=1 SV=3	1	10	10	49.5	35.076	317	0	79.772	5	9	593410000	29671000	41	967440	1284200	1205000	1189000	1106500	912340	466800	283950	388170	3579200	2969600	2549700	1092900	1138100	651010	3380300	3316900	3189600	16756000	20353000	20867000	19303000	21749000	21638000	11496000	10622000	14492000	15877000	11070000	12184000	17941000
sp|P63261|ACTG_HUMAN	Actin, cytoplasmic 2 OS=Homo sapiens	ACTG1	sp|P63261|ACTG_HUMAN	sp|P63261|ACTG_HUMAN	Actin, cytoplasmic 2 OS=Homo sapiens GN=ACTG1 PE=1 SV=1	1	59	59	99.2	41.792	375	0	323.31	9	9	1730000000000	86293000000	8551	1191300000	1196700000	1550300000	1634200000	1480700000	1193100000	1592700000	1861600000	1662100000	11595000000	12315000000	14473000000	2811000000	2803400000	2763300000	8344400000	8965400000	8858600000	17446000000	18371000000	16019000000	24585000000	24614000000	22677000000	28417000000	30045000000	29605000000	58198000000	69968000000	66825000000	38990000000
sp|P67809|YBOX1_HUMAN	Nuclease-sensitive element-binding protein 1 OS=Homo sapiens	YBX1	sp|P67809|YBOX1_HUMAN;sp|Q9Y2T7|YBOX2_HUMAN	sp|P67809|YBOX1_HUMAN	Nuclease-sensitive element-binding protein 1 OS=Homo sapiens GN=YBX1 PE=1 SV=3	2	16	16	72.2	35.924	324	0	323.31	8	9	3276600000	273050000	140	708160	1362100	783880	1215100	797780	206820	795270	438690	0	32003000	31601000	31557000	12273000	10711000	10784000	41670000	47736000	48408000	11292000	20532000	13854000	12144000	11373000	5157600	11196000	6152300	0	112230000	113870000	109310000	82794000
sp|P67870|CSK2B_HUMAN	Casein kinase II subunit beta OS=Homo sapiens	CSNK2B	sp|P67870|CSK2B_HUMAN	sp|P67870|CSK2B_HUMAN	Casein kinase II subunit beta OS=Homo sapiens GN=CSNK2B PE=1 SV=1	1	3	3	22.8	24.942	215	0	36.289	3	7	184650000	18465000	16	221520	762990	0	0	0	0	0	0	0	2882200	2780500	2653800	264470	541580	529360	2399000	2482300	2947200	6264100	11517000	0	0	0	0	0	0	0	6024900	5404700	5302500	4262600
sp|P67936|TPM4_HUMAN	Tropomyosin alpha-4 chain OS=Homo sapiens	TPM4	sp|P67936|TPM4_HUMAN;sp|P67936-2|TPM4_HUMAN	sp|P67936|TPM4_HUMAN;sp|P67936-2|TPM4_HUMAN	Tropomyosin alpha-4 chain OS=Homo sapiens GN=TPM4 PE=1 SV=3;Isoform 2 of Tropomyosin alpha-4 chain OS=Homo sapiens GN=TPM4	2	34	21	79.4	28.521	248	0	323.31	9	9	5128800000	341920000	212	5076200	5083400	10738000	12183000	9207700	9387800	10764000	12478000	11551000	37850000	32745000	102480000	4591900	3237700	3939600	14136000	19168000	37297000	104380000	108870000	104210000	162930000	166740000	172600000	189720000	193630000	189900000	173570000	164320000	151340000	69722000
sp|P68032|ACTC_HUMAN	Actin, alpha cardiac muscle 1 OS=Homo sapiens	ACTC1	sp|P68032|ACTC_HUMAN;sp|P62736|ACTA_HUMAN;sp|P68133|ACTS_HUMAN;sp|P63267|ACTH_HUMAN;sp|P63267-2|ACTH_HUMAN	sp|P68032|ACTC_HUMAN;sp|P62736|ACTA_HUMAN;sp|P68133|ACTS_HUMAN;sp|P63267|ACTH_HUMAN;sp|P63267-2|ACTH_HUMAN	Actin, alpha cardiac muscle 1 OS=Homo sapiens GN=ACTC1 PE=1 SV=1;Actin, aortic smooth muscle OS=Homo sapiens GN=ACTA2 PE=1 SV=1;Actin, alpha skeletal muscle OS=Homo sapiens GN=ACTA1 PE=1 SV=1;Actin, gamma-enteric smooth muscle OS=Homo sapiens GN=ACTG2 PE=1	5	30	7	58.1	42.019	377	0	323.31	9	9	211000000000	10538000000	1084	150840000	163420000	105630000	94665000	77181000	23982000	74276000	96333000	81583000	2542400000	1762200000	3007800000	93286000	136490000	142180000	736990000	632990000	615990000	3101400000	4520300000	1307300000	1468500000	1444600000	1120700000	1421100000	1634000000	1541000000	6430200000	9356900000	6919800000	2203900000
sp|P68104|EF1A1_HUMAN	Elongation factor 1-alpha 1 OS=Homo sapiens	EEF1A1	sp|P68104|EF1A1_HUMAN;sp|P68104-2|EF1A1_HUMAN;sp|Q5VTE0|EF1A3_HUMAN;sp|Q05639|EF1A2_HUMAN	sp|P68104|EF1A1_HUMAN;sp|P68104-2|EF1A1_HUMAN;sp|Q5VTE0|EF1A3_HUMAN	Elongation factor 1-alpha 1 OS=Homo sapiens GN=EEF1A1 PE=1 SV=1;Isoform 2 of Elongation factor 1-alpha 1 OS=Homo sapiens GN=EEF1A1;Putative elongation factor 1-alpha-like 3 OS=Homo sapiens GN=EEF1A1P5 PE=5 SV=1	4	23	23	66.7	50.14	462	0	323.31	9	9	13354000000	702830000	357	32531000	43718000	32610000	23580000	23671000	18602000	11020000	13760000	11820000	69181000	76311000	61649000	18451000	18392000	16822000	85341000	68875000	76496000	500900000	452240000	512750000	423920000	438960000	413560000	265050000	289310000	279320000	410230000	374440000	379350000	290990000
sp|P68363|TBA1B_HUMAN	Tubulin alpha-1B chain OS=Homo sapiens	TUBA1B	sp|P68363|TBA1B_HUMAN;sp|P68363-2|TBA1B_HUMAN;sp|P68366-2|TBA4A_HUMAN;sp|P68366|TBA4A_HUMAN;sp|Q9H853|TBA4B_HUMAN	sp|P68363|TBA1B_HUMAN;sp|P68363-2|TBA1B_HUMAN;sp|P68366-2|TBA4A_HUMAN;sp|P68366|TBA4A_HUMAN	Tubulin alpha-1B chain OS=Homo sapiens GN=TUBA1B PE=1 SV=1;Isoform 2 of Tubulin alpha-1B chain OS=Homo sapiens GN=TUBA1B;Isoform 2 of Tubulin alpha-4A chain OS=Homo sapiens GN=TUBA4A;Tubulin alpha-4A chain OS=Homo sapiens GN=TUBA4A PE=1 SV=1	5	30	30	72.3	50.151	451	0	323.31	9	9	24336000000	1158900000	565	46154000	48926000	46630000	49051000	43709000	36610000	17121000	18367000	16132000	110940000	105850000	121790000	41922000	41070000	38432000	121830000	127120000	127190000	889660000	888870000	888060000	835380000	821440000	795590000	386220000	387900000	398450000	674150000	631540000	642950000	613120000
sp|P68371|TBB4B_HUMAN	Tubulin beta-4B chain OS=Homo sapiens	TUBB4B	sp|P68371|TBB4B_HUMAN;sp|P04350|TBB4A_HUMAN;sp|Q13509-2|TBB3_HUMAN	sp|P68371|TBB4B_HUMAN;sp|P04350|TBB4A_HUMAN	Tubulin beta-4B chain OS=Homo sapiens GN=TUBB4B PE=1 SV=1;Tubulin beta-4A chain OS=Homo sapiens GN=TUBB4A PE=1 SV=2	3	31	31	78	49.83	445	0	323.31	9	9	31693000000	1668100000	743	77461000	86453000	136680000	50724000	48320000	35892000	18879000	24533000	19819000	182650000	165490000	182450000	48823000	50344000	45172000	170380000	160730000	163270000	1191600000	1211500000	1077800000	948780000	1010200000	1000800000	502230000	530720000	490030000	914240000	934350000	874770000	869750000
sp|P68400|CSK21_HUMAN	Casein kinase II subunit alpha OS=Homo sapiens	CSNK2A1	sp|P68400|CSK21_HUMAN;sp|P68400-2|CSK21_HUMAN;sp|Q8NEV1|CSK23_HUMAN	sp|P68400|CSK21_HUMAN;sp|P68400-2|CSK21_HUMAN;sp|Q8NEV1|CSK23_HUMAN	Casein kinase II subunit alpha OS=Homo sapiens GN=CSNK2A1 PE=1 SV=1;Isoform 2 of Casein kinase II subunit alpha OS=Homo sapiens GN=CSNK2A1;Casein kinase II subunit alpha 3 OS=Homo sapiens GN=CSNK2A3 PE=1 SV=2	3	3	3	14.8	45.143	391	0	37.107	9	9	380950000	21164000	36	502940	2236100	980390	618280	532950	388810	523810	411460	160810	1198100	1314500	5112700	538630	720040	556590	1202200	2302000	1863800	9407100	24975000	35808000	8214200	10819000	9562900	8565200	8496900	5399600	7756800	8821000	7346400	9189200
sp|P69905|HBA_HUMAN	Hemoglobin subunit alpha OS=Homo sapiens	HBA1	sp|P69905|HBA_HUMAN	sp|P69905|HBA_HUMAN	Hemoglobin subunit alpha OS=Homo sapiens GN=HBA1 PE=1 SV=2	1	3	3	28.2	15.257	142	0	22.261	3	8	229650000	28706000	21	1099400	1008700	869280	676850	1271000	1032100	1356700	1679100	654960	1740100	296130	767270	1898900	1854400	1882200	3488100	3762600	3368200	8703000	8432900	7121200	7888100	7560600	8160900	10136000	11248000	9431700	3481500	3492200	2144200	8865500
sp|P78316-2|NOP14_HUMAN	Isoform 2 of Nucleolar protein 14 OS=Homo sapiens	NOP14	sp|P78316-2|NOP14_HUMAN;sp|P78316|NOP14_HUMAN	sp|P78316-2|NOP14_HUMAN;sp|P78316|NOP14_HUMAN	Isoform 2 of Nucleolar protein 14 OS=Homo sapiens GN=NOP14;Nucleolar protein 14 OS=Homo sapiens GN=NOP14 PE=1 SV=3	2	3	3	4.1	91.384	806	0	17.729	0	2	35671000	914650	3	0	0	0	0	0	0	0	0	0	6885.6	10741	48194	55032	41881	29515	341850	196940	183610	0	0	0	0	0	0	0	0	0	389870	491670	501080	1195800
sp|P78371|TCPB_HUMAN	T-complex protein 1 subunit beta OS=Homo sapiens	CCT2	sp|P78371|TCPB_HUMAN;sp|P78371-2|TCPB_HUMAN	sp|P78371|TCPB_HUMAN;sp|P78371-2|TCPB_HUMAN	T-complex protein 1 subunit beta OS=Homo sapiens GN=CCT2 PE=1 SV=4;Isoform 2 of T-complex protein 1 subunit beta OS=Homo sapiens GN=CCT2	2	15	15	43.4	57.488	535	0	227.85	6	9	907630000	28363000	68	286730	36843	508300	190620	229920	0	88530	110200	51152	4715400	5261200	5130100	834540	937950	550660	3947600	2528700	2954900	17429000	3822200	19321000	9123300	8182700	0	5536900	4954300	2636700	47718000	50542000	47535000	9573300
sp|P78406|RAE1L_HUMAN	mRNA export factor OS=Homo sapiens	RAE1	sp|P78406|RAE1L_HUMAN	sp|P78406|RAE1L_HUMAN	mRNA export factor OS=Homo sapiens GN=RAE1 PE=1 SV=1	1	2	2	8.7	40.968	368	0	12.582	0	3	24135000	1856500	3	0	0	0	0	0	0	0	0	0	201750	159510	261100	0	0	0	819160	415000	0	0	0	0	0	0	0	0	0	0	691420	620790	796790	0
sp|P78527|PRKDC_HUMAN	DNA-dependent protein kinase catalytic subunit OS=Homo sapiens	PRKDC	sp|P78527|PRKDC_HUMAN;sp|P78527-2|PRKDC_HUMAN	sp|P78527|PRKDC_HUMAN;sp|P78527-2|PRKDC_HUMAN	DNA-dependent protein kinase catalytic subunit OS=Homo sapiens GN=PRKDC PE=1 SV=3;Isoform 2 of DNA-dependent protein kinase catalytic subunit OS=Homo sapiens GN=PRKDC	2	62	62	20.5	469.08	4128	0	323.31	9	9	2791600000	12463000	286	689180	400620	413660	287200	268840	248010	90086	31632	67718	1498500	1141300	1136400	385330	453290	341900	1501600	1670800	1836600	107460000	86090000	91982000	66838000	64823000	64488000	28001000	9778000	23332000	78113000	79085000	70070000	65389000
sp|P80723|BASP1_HUMAN	Brain acid soluble protein 1 OS=Homo sapiens	BASP1	sp|P80723|BASP1_HUMAN;sp|P80723-2|BASP1_HUMAN	sp|P80723|BASP1_HUMAN;sp|P80723-2|BASP1_HUMAN	Brain acid soluble protein 1 OS=Homo sapiens GN=BASP1 PE=1 SV=2;Isoform 2 of Brain acid soluble protein 1 OS=Homo sapiens GN=BASP1	2	7	7	69.2	22.693	227	0	90.925	0	5	204520000	18593000	20	0	0	0	0	0	0	0	0	0	5801400	5013300	3895900	0	0	0	1459600	1364800	1057700	0	0	0	0	0	0	0	0	0	12910000	14254000	10939000	0
sp|P82912-2|RT11_HUMAN	Isoform 2 of 28S ribosomal protein S11, mitochondrial OS=Homo sapiens	MRPS11	sp|P82912-2|RT11_HUMAN;sp|P82912|RT11_HUMAN;sp|P82912-3|RT11_HUMAN	sp|P82912-2|RT11_HUMAN;sp|P82912|RT11_HUMAN;sp|P82912-3|RT11_HUMAN	Isoform 2 of 28S ribosomal protein S11, mitochondrial OS=Homo sapiens GN=MRPS11;28S ribosomal protein S11, mitochondrial OS=Homo sapiens GN=MRPS11 PE=1 SV=2;Isoform 3 of 28S ribosomal protein S11, mitochondrial OS=Homo sapiens GN=MRPS11	3	2	2	12.4	20.459	193	0.0044693	10.868	0	1	9813200	1226600	1	0	0	0	0	0	0	0	0	0	0	792460	434180	0	0	0	0	0	0	0	0	0	0	0	0	0	0	0	0	1756000	0	0
sp|P83731|RL24_HUMAN	60S ribosomal protein L24 OS=Homo sapiens	RPL24	sp|P83731|RL24_HUMAN	sp|P83731|RL24_HUMAN	60S ribosomal protein L24 OS=Homo sapiens GN=RPL24 PE=1 SV=1	1	8	8	40.1	17.779	157	0	82.115	9	9	1740600000	193400000	109	4670900	5072600	5116800	7285200	6854600	3527100	2119800	2387400	3447500	20606000	16054000	15410000	6750200	7468700	6731400	24943000	26801000	28149000	36540000	50579000	43972000	45532000	47405000	49090000	28255000	29366000	37141000	44596000	41623000	35767000	41231000
sp|P83881|RL36A_HUMAN	60S ribosomal protein L36a OS=Homo sapiens	RPL36A	sp|P83881|RL36A_HUMAN	sp|P83881|RL36A_HUMAN	60S ribosomal protein L36a OS=Homo sapiens GN=RPL36A PE=1 SV=2	1	4	4	32.1	12.441	106	0	46.569	9	9	479680000	119920000	42	2092400	1970600	1420200	3078600	2917900	2264600	2363900	2490800	2198300	8653900	15927000	11822000	3439800	3377000	3642700	17614000	16869000	17776000	8950000	8712100	5999100	10289000	10655000	10207000	9656500	9545600	9240100	12926000	18473000	13085000	8720300
sp|P83916|CBX1_HUMAN	Chromobox protein homolog 1 OS=Homo sapiens	CBX1	sp|P83916|CBX1_HUMAN	sp|P83916|CBX1_HUMAN	Chromobox protein homolog 1 OS=Homo sapiens GN=CBX1 PE=1 SV=1	1	4	3	38.4	21.418	185	0	21.702	0	2	69326000	6932600	4	0	0	0	0	0	0	0	0	0	0	0	0	171810	0	145540	1913400	3199500	1502400	0	0	0	0	0	0	0	0	0	0	0	0	1527800
sp|P84090|ERH_HUMAN	Enhancer of rudimentary homolog OS=Homo sapiens	ERH	sp|P84090|ERH_HUMAN	sp|P84090|ERH_HUMAN	Enhancer of rudimentary homolog OS=Homo sapiens GN=ERH PE=1 SV=1	1	6	6	54.8	12.259	104	0	297.49	3	8	2024500000	404910000	46	606820	851310	788430	2703400	1134600	1561500	3499200	4421100	4561100	1253400	0	0	23218000	29783000	29522000	94243000	110180000	96583000	1733000	2529300	2223200	4306500	2595800	4060400	21382000	7148500	16979000	1086700	0	0	78928000
sp|P84098|RL19_HUMAN	60S ribosomal protein L19 OS=Homo sapiens	RPL19	sp|P84098|RL19_HUMAN	sp|P84098|RL19_HUMAN	60S ribosomal protein L19 OS=Homo sapiens GN=RPL19 PE=1 SV=1	1	5	5	14.8	23.466	196	0	102.3	9	9	754560000	125760000	42	2905500	1038000	2178100	1908100	2957700	2848100	1023300	1040900	954260	14700000	19177000	7661200	6453600	2828700	3956000	16890000	21165000	16074000	18962000	12500000	14195000	16559000	15280000	16712000	10744000	9735100	9866200	20249000	24628000	4635400	18556000
sp|P84103-2|SRSF3_HUMAN	Isoform 2 of Serine/arginine-rich splicing factor 3 OS=Homo sapiens	SRSF3	sp|P84103-2|SRSF3_HUMAN;sp|P84103|SRSF3_HUMAN	sp|P84103-2|SRSF3_HUMAN;sp|P84103|SRSF3_HUMAN	Isoform 2 of Serine/arginine-rich splicing factor 3 OS=Homo sapiens GN=SRSF3;Serine/arginine-rich splicing factor 3 OS=Homo sapiens GN=SRSF3 PE=1 SV=1	2	8	8	65.3	14.203	124	0	154.24	7	9	3158500000	394820000	72	2313800	540780	963720	1039600	762860	1667300	4872000	4748300	5428500	9042100	9694300	8397700	16378000	15451000	16068000	97423000	91658000	108370000	14560000	7250200	14196000	11816000	7859100	18130000	35958000	35555000	36370000	20424000	21808000	16623000	98500000
sp|P84243|H33_HUMAN	Histone H3.3 OS=Homo sapiens	H3F3A	sp|P84243|H33_HUMAN	sp|P84243|H33_HUMAN	Histone H3.3 OS=Homo sapiens GN=H3F3A PE=1 SV=2	1	11	2	63.2	15.328	136	0	142.61	1	7	2541300000	635310000	23	1602900	0	502830	0	1733900	0	2923300	5329800	5675400	5146800	6569500	1835200	34329000	45561000	30466000	204340000	134920000	154380000	3615200	0	1311400	0	3329400	0	5897900	23186000	10493000	3201800	7261200	1310000	96622000
sp|P85037|FOXK1_HUMAN	Forkhead box protein K1 OS=Homo sapiens	FOXK1	sp|P85037|FOXK1_HUMAN;sp|P85037-2|FOXK1_HUMAN	sp|P85037|FOXK1_HUMAN;sp|P85037-2|FOXK1_HUMAN	Forkhead box protein K1 OS=Homo sapiens GN=FOXK1 PE=1 SV=1;Isoform 2 of Forkhead box protein K1 OS=Homo sapiens GN=FOXK1	2	5	5	7.4	75.456	733	0	30.998	0	3	117240000	3781800	10	0	0	0	0	0	0	0	0	0	86574	51397	93772	153170	65165	54340	1147000	1019300	1111000	0	0	0	0	0	0	0	0	0	1119100	746670	1211400	2757500
sp|P98179|RBM3_HUMAN	RNA-binding protein 3 OS=Homo sapiens	RBM3	sp|P98179|RBM3_HUMAN	sp|P98179|RBM3_HUMAN	RNA-binding protein 3 OS=Homo sapiens GN=RBM3 PE=1 SV=1	1	3	3	25.5	17.17	157	0	26.259	0	3	85430000	10679000	9	0	0	0	0	0	0	0	0	0	182760	0	0	0	0	0	3243400	3677600	3575000	0	0	0	0	0	0	0	0	0	1499600	0	0	0
sp|Q00059|TFAM_HUMAN	Transcription factor A, mitochondrial OS=Homo sapiens	TFAM	sp|Q00059|TFAM_HUMAN;sp|Q00059-2|TFAM_HUMAN	sp|Q00059|TFAM_HUMAN;sp|Q00059-2|TFAM_HUMAN	Transcription factor A, mitochondrial OS=Homo sapiens GN=TFAM PE=1 SV=1;Isoform 2 of Transcription factor A, mitochondrial OS=Homo sapiens GN=TFAM	2	20	20	54.1	29.096	246	0	323.31	6	9	7150800000	446930000	146	305690	253260	322120	152110	200270	209100	468600	640720	538450	9169200	7343100	5286100	19293000	22739000	19994000	123910000	118650000	117450000	8233200	5694200	8570900	2849800	5241400	4466800	11684000	14202000	13074000	33894000	28438000	20774000	177170000
sp|Q00325-2|MPCP_HUMAN	Isoform B of Phosphate carrier protein, mitochondrial OS=Homo sapiens	SLC25A3	sp|Q00325-2|MPCP_HUMAN;sp|Q00325|MPCP_HUMAN	sp|Q00325-2|MPCP_HUMAN;sp|Q00325|MPCP_HUMAN	Isoform B of Phosphate carrier protein, mitochondrial OS=Homo sapiens GN=SLC25A3;Phosphate carrier protein, mitochondrial OS=Homo sapiens GN=SLC25A3 PE=1 SV=2	2	8	8	34.9	39.958	361	0	86.205	9	9	979610000	51559000	68	5142000	2305100	2306500	2896000	2754800	2119400	1048100	1281400	1175100	3464100	3194200	6175000	1271700	1030000	959660	5090100	4406000	4939200	61286000	49383000	41628000	48147000	48493000	45618000	20632000	23079000	22182000	21180000	17397000	19230000	22890000
sp|Q00610-2|CLH1_HUMAN	Isoform 2 of Clathrin heavy chain 1 OS=Homo sapiens	CLTC	sp|Q00610-2|CLH1_HUMAN;sp|Q00610|CLH1_HUMAN;sp|P53675-2|CLH2_HUMAN;sp|P53675|CLH2_HUMAN	sp|Q00610-2|CLH1_HUMAN;sp|Q00610|CLH1_HUMAN	Isoform 2 of Clathrin heavy chain 1 OS=Homo sapiens GN=CLTC;Clathrin heavy chain 1 OS=Homo sapiens GN=CLTC PE=1 SV=5	4	31	31	25.8	187.89	1639	0	323.31	7	9	2046600000	22995000	142	187350	204380	198560	263120	278580	126400	118310	145790	78424	3341600	3094700	4189800	424170	673220	708630	2841600	3162400	2958400	21773000	24671000	26304000	28992000	26128000	16504000	8473400	13335000	9048000	88965000	73764000	85214000	36395000
sp|Q00839|HNRPU_HUMAN	Heterogeneous nuclear ribonucleoprotein U OS=Homo sapiens	HNRNPU	sp|Q00839|HNRPU_HUMAN	sp|Q00839|HNRPU_HUMAN	Heterogeneous nuclear ribonucleoprotein U OS=Homo sapiens GN=HNRNPU PE=1 SV=6	1	41	41	51.2	90.583	825	0	323.31	9	9	11670000000	353630000	280	1096200	920340	903100	1155100	1044600	1081800	804870	889590	1034600	20441000	21943000	22528000	18780000	19079000	18674000	71053000	71157000	81044000	50033000	51490000	44284000	45500000	44944000	53897000	43042000	35713000	49272000	151140000	167800000	165640000	361760000
sp|Q01081|U2AF1_HUMAN	Splicing factor U2AF 35 kDa subunit OS=Homo sapiens	U2AF1	sp|Q01081|U2AF1_HUMAN;sp|P0DN76|U2AF5_HUMAN;sp|Q01081-2|U2AF1_HUMAN;sp|Q01081-4|U2AF1_HUMAN;sp|Q8WU68-3|U2AF4_HUMAN;sp|Q8WU68|U2AF4_HUMAN;sp|Q01081-3|U2AF1_HUMAN;sp|Q8WU68-2|U2AF4_HUMAN	sp|Q01081|U2AF1_HUMAN;sp|P0DN76|U2AF5_HUMAN;sp|Q01081-2|U2AF1_HUMAN	Splicing factor U2AF 35 kDa subunit OS=Homo sapiens GN=U2AF1 PE=1 SV=3;Splicing factor U2AF 35 kDa subunit-like protein OS=Homo sapiens GN=U2AF1L5 PE=1 SV=1;Isoform 2 of Splicing factor U2AF 35 kDa subunit OS=Homo sapiens GN=U2AF1	8	9	9	45.8	27.872	240	0	217.46	7	9	976160000	88742000	55	1097300	825900	637960	2005300	1619300	1252800	1483800	1209900	720560	2583200	3057700	6070800	3540000	2959400	2916000	17115000	22168000	17480000	17361000	12800000	9706300	18736000	17374000	18997000	14965000	13803000	8682800	9554100	8000400	15402000	25048000
sp|Q01082|SPTB2_HUMAN	Spectrin beta chain, non-erythrocytic 1 OS=Homo sapiens	SPTBN1	sp|Q01082|SPTB2_HUMAN;sp|Q01082-2|SPTB2_HUMAN;sp|P11277-3|SPTB1_HUMAN;sp|P11277|SPTB1_HUMAN;sp|P11277-2|SPTB1_HUMAN	sp|Q01082|SPTB2_HUMAN;sp|Q01082-2|SPTB2_HUMAN	Spectrin beta chain, non-erythrocytic 1 OS=Homo sapiens GN=SPTBN1 PE=1 SV=2;Isoform Short of Spectrin beta chain, non-erythrocytic 1 OS=Homo sapiens GN=SPTBN1	5	119	119	60.2	274.61	2364	0	323.31	0	9	16255000000	116940000	596	0	0	0	0	0	0	0	0	0	27950000	27237000	28323000	1894500	1798700	1611700	8982400	9705000	9439300	0	0	0	0	0	0	0	0	0	979060000	917010000	898760000	287380000
sp|Q01085-2|TIAR_HUMAN	Isoform 2 of Nucleolysin TIAR OS=Homo sapiens	TIAL1	sp|Q01085-2|TIAR_HUMAN	sp|Q01085-2|TIAR_HUMAN	Isoform 2 of Nucleolysin TIAR OS=Homo sapiens GN=TIAL1	1	13	9	41.3	43.448	392	0	177.31	9	9	1149000000	67587000	91	2480300	2410100	2712400	5348900	6351700	5112200	2459300	2222200	2310400	7122600	5547800	6799300	1891900	1918400	1505200	3725400	5016000	2653000	36674000	33374000	30876000	71546000	79107000	77800000	41611000	47714000	51741000	27675000	23199000	23389000	27104000
sp|Q01105-3|SET_HUMAN	Isoform 3 of Protein SET OS=Homo sapiens	SET	sp|Q01105-3|SET_HUMAN;sp|Q01105-4|SET_HUMAN;sp|Q01105-2|SET_HUMAN;sp|Q01105|SET_HUMAN;sp|P0DME0|SETLP_HUMAN	sp|Q01105-3|SET_HUMAN;sp|Q01105-4|SET_HUMAN;sp|Q01105-2|SET_HUMAN;sp|Q01105|SET_HUMAN;sp|P0DME0|SETLP_HUMAN	Isoform 3 of Protein SET OS=Homo sapiens GN=SET;Isoform 4 of Protein SET OS=Homo sapiens GN=SET;Isoform 2 of Protein SET OS=Homo sapiens GN=SET;Protein SET OS=Homo sapiens GN=SET PE=1 SV=3;Protein SETSIP OS=Homo sapiens GN=SETSIP PE=1 SV=1	5	2	2	10.2	30.992	265	0	25.175	9	5	155570000	19447000	17	439790	343680	452750	608880	499210	511120	322840	605840	440270	3844400	4556800	3034700	0	274630	461210	1168900	942830	938670	4149400	3536600	4351200	4515300	3968800	4883900	2896600	4841900	3889900	5726800	7651900	5192200	0
sp|Q01130-2|SRSF2_HUMAN	Isoform 2 of Serine/arginine-rich splicing factor 2 OS=Homo sapiens	SRSF2	sp|Q01130-2|SRSF2_HUMAN;sp|Q01130|SRSF2_HUMAN;sp|Q9BRL6-2|SRSF8_HUMAN;sp|Q9BRL6|SRSF8_HUMAN	sp|Q01130-2|SRSF2_HUMAN;sp|Q01130|SRSF2_HUMAN;sp|Q9BRL6-2|SRSF8_HUMAN;sp|Q9BRL6|SRSF8_HUMAN	Isoform 2 of Serine/arginine-rich splicing factor 2 OS=Homo sapiens GN=SRSF2;Serine/arginine-rich splicing factor 2 OS=Homo sapiens GN=SRSF2 PE=1 SV=4;Isoform 2 of Serine/arginine-rich splicing factor 8 OS=Homo sapiens GN=SRSF8;Serine/arginine-rich splicin	4	4	4	23	24.153	209	0	120.2	5	8	606730000	75841000	26	389400	319580	470690	750860	641560	672760	829750	688230	429100	4413000	3709300	4692500	2083100	2279800	2876300	17499000	17679000	15416000	4115800	3715600	4987100	7198900	5571500	8311100	9625000	7111200	4901700	9673700	6978400	7862700	11519000
sp|Q01167-2|FOXK2_HUMAN	Isoform 2 of Forkhead box protein K2 OS=Homo sapiens	FOXK2	sp|Q01167-2|FOXK2_HUMAN;sp|Q01167|FOXK2_HUMAN	sp|Q01167-2|FOXK2_HUMAN;sp|Q01167|FOXK2_HUMAN	Isoform 2 of Forkhead box protein K2 OS=Homo sapiens GN=FOXK2;Forkhead box protein K2 OS=Homo sapiens GN=FOXK2 PE=1 SV=3	2	4	2	10.3	64.255	614	0.0022753	11.685	0	2	8222100	304520	2	0	0	0	0	0	0	0	0	0	0	0	0	0	0	0	0	0	304520	0	0	0	0	0	0	0	0	0	0	0	0	0
sp|Q01650|LAT1_HUMAN	Large neutral amino acids transporter small subunit 1 OS=Homo sapiens	SLC7A5	sp|Q01650|LAT1_HUMAN	sp|Q01650|LAT1_HUMAN	Large neutral amino acids transporter small subunit 1 OS=Homo sapiens GN=SLC7A5 PE=1 SV=2	1	2	2	6.7	55.01	507	0	12.913	0	3	20641000	1290100	3	0	0	0	0	0	0	0	0	0	149740	467430	232150	0	100550	0	0	164480	175720	0	0	0	0	0	0	0	0	0	817170	1278300	1187200	0
sp|Q01658|NC2B_HUMAN	Protein Dr1 OS=Homo sapiens	DR1	sp|Q01658|NC2B_HUMAN	sp|Q01658|NC2B_HUMAN	Protein Dr1 OS=Homo sapiens GN=DR1 PE=1 SV=1	1	8	8	52.8	19.443	176	0	154.8	0	6	459860000	65695000	25	0	0	0	0	0	0	0	0	0	0	0	1107700	2092900	2432500	1624400	20856000	21873000	15708000	0	0	0	0	0	0	0	0	0	0	0	5013200	15300000
sp|Q01664|TFAP4_HUMAN	Transcription factor AP-4 OS=Homo sapiens	TFAP4	sp|Q01664|TFAP4_HUMAN	sp|Q01664|TFAP4_HUMAN	Transcription factor AP-4 OS=Homo sapiens GN=TFAP4 PE=1 SV=2	1	5	5	21.3	38.725	338	0	189.08	0	5	187220000	10401000	16	0	0	0	0	0	0	0	0	0	0	0	0	361040	636050	450840	2718100	3014000	3221200	0	0	0	0	0	0	0	0	0	0	0	0	7995700
sp|Q01813|PFKAP_HUMAN	ATP-dependent 6-phosphofructokinase, platelet type OS=Homo sapiens	PFKP	sp|Q01813|PFKAP_HUMAN;sp|Q01813-2|PFKAP_HUMAN	sp|Q01813|PFKAP_HUMAN;sp|Q01813-2|PFKAP_HUMAN	ATP-dependent 6-phosphofructokinase, platelet type OS=Homo sapiens GN=PFKP PE=1 SV=2;Isoform 2 of ATP-dependent 6-phosphofructokinase, platelet type OS=Homo sapiens GN=PFKP	2	2	2	2.7	85.595	784	0.0033557	10.883	0	5	13077000	408660	1	0	0	0	0	0	0	0	0	0	0	0	0	49185	0	0	104810	144390	110280	0	0	0	0	0	0	0	0	0	0	0	0	0
sp|Q01844-2|EWS_HUMAN	Isoform EWS-B of RNA-binding protein EWS OS=Homo sapiens	EWSR1	sp|Q01844-2|EWS_HUMAN;sp|Q01844-6|EWS_HUMAN;sp|Q01844-3|EWS_HUMAN;sp|Q01844|EWS_HUMAN;sp|Q01844-5|EWS_HUMAN	sp|Q01844-2|EWS_HUMAN;sp|Q01844-6|EWS_HUMAN;sp|Q01844-3|EWS_HUMAN;sp|Q01844|EWS_HUMAN;sp|Q01844-5|EWS_HUMAN	Isoform EWS-B of RNA-binding protein EWS OS=Homo sapiens GN=EWSR1;Isoform 6 of RNA-binding protein EWS OS=Homo sapiens GN=EWSR1;Isoform 3 of RNA-binding protein EWS OS=Homo sapiens GN=EWSR1;RNA-binding protein EWS OS=Homo sapiens GN=EWSR1 PE=1 SV=1;Isoform	5	3	3	11.3	61.217	583	0	30.806	1	3	142060000	10147000	6	113050	0	125530	0	320610	0	0	302120	178020	2799600	2610100	1603500	0	231570	0	0	1863100	0	2008600	0	2216400	0	5995400	0	0	3861400	2740500	8774400	8382600	8388400	0
sp|Q02543|RL18A_HUMAN	60S ribosomal protein L18a OS=Homo sapiens	RPL18A	sp|Q02543|RL18A_HUMAN	sp|Q02543|RL18A_HUMAN	60S ribosomal protein L18a OS=Homo sapiens GN=RPL18A PE=1 SV=2	1	7	7	36.4	20.762	176	0	70.283	9	9	425540000	47282000	32	0	525230	773840	1416100	403920	1153700	259210	414700	0	3592000	4523700	4717600	902630	2320200	1137800	7019600	9113500	9008600	0	8112100	8125700	11962000	5312700	11913000	4284600	5425800	0	9712700	9034800	11680000	6440800
sp|Q02790|FKBP4_HUMAN	Peptidyl-prolyl cis-trans isomerase FKBP4 OS=Homo sapiens	FKBP4	sp|Q02790|FKBP4_HUMAN	sp|Q02790|FKBP4_HUMAN	Peptidyl-prolyl cis-trans isomerase FKBP4 OS=Homo sapiens GN=FKBP4 PE=1 SV=3	1	3	3	8.9	51.804	459	0	18.441	2	4	27952000	963870	7	0	0	79879	0	0	0	0	0	0	304850	203560	375580	0	0	0	0	0	0	0	0	0	0	0	0	0	0	0	2671500	2520000	1881600	0
sp|Q02878|RL6_HUMAN	60S ribosomal protein L6 OS=Homo sapiens	RPL6	sp|Q02878|RL6_HUMAN	sp|Q02878|RL6_HUMAN	60S ribosomal protein L6 OS=Homo sapiens GN=RPL6 PE=1 SV=3	1	17	17	53.5	32.728	288	0	246.34	9	9	3911000000	260730000	198	3720700	3208100	3605400	7301200	6918200	5909800	4945800	5395800	6723100	26754000	19167000	18482000	11313000	9509800	8797400	42071000	38382000	38527000	66146000	83959000	71051000	92985000	99651000	98723000	85161000	80193000	88002000	96121000	83225000	74283000	94318000
sp|Q02880-2|TOP2B_HUMAN	Isoform Beta-1 of DNA topoisomerase 2-beta OS=Homo sapiens	TOP2B	sp|Q02880-2|TOP2B_HUMAN;sp|Q02880|TOP2B_HUMAN	sp|Q02880-2|TOP2B_HUMAN;sp|Q02880|TOP2B_HUMAN	Isoform Beta-1 of DNA topoisomerase 2-beta OS=Homo sapiens GN=TOP2B;DNA topoisomerase 2-beta OS=Homo sapiens GN=TOP2B PE=1 SV=3	2	24	17	24.2	182.66	1621	0	320.55	2	8	696710000	8008100	47	0	0	0	0	0	0	30316	0	30105	188710	38562	118930	289850	264170	393750	2223000	2103700	2327000	0	0	0	0	0	0	5360900	0	5242400	6172800	2183700	3969900	18150000
sp|Q03052|PO3F1_HUMAN	POU domain, class 3, transcription factor 1 OS=Homo sapiens	POU3F1	sp|Q03052|PO3F1_HUMAN;sp|P20265-3|PO3F2_HUMAN;sp|P20265-2|PO3F2_HUMAN;sp|P20265|PO3F2_HUMAN;sp|P20264|PO3F3_HUMAN	sp|Q03052|PO3F1_HUMAN;sp|P20265-3|PO3F2_HUMAN;sp|P20265-2|PO3F2_HUMAN;sp|P20265|PO3F2_HUMAN;sp|P20264|PO3F3_HUMAN	POU domain, class 3, transcription factor 1 OS=Homo sapiens GN=POU3F1 PE=2 SV=3;Isoform N-OCT 5B of POU domain, class 3, transcription factor 2 OS=Homo sapiens GN=POU3F2;Isoform N-OCT 5A of POU domain, class 3, transcription factor 2 OS=Homo sapiens GN=POU	5	2	2	3.8	45.495	451	0.0033746	11.246	9	9	97899000000	8158300000	71	394110000	429900000	332240000	580650000	547610000	493180000	401790000	414700000	369430000	452540000	399030000	460490000	575510000	526350000	521040000	420470000	422100000	417140000	4724600000	5550300000	4051000000	5471500000	5537500000	5994000000	4585300000	4215600000	4151700000	1475300000	1326400000	1540500000	4893300000
sp|Q03252|LMNB2_HUMAN	Lamin-B2 OS=Homo sapiens	LMNB2	sp|Q03252|LMNB2_HUMAN	sp|Q03252|LMNB2_HUMAN	Lamin-B2 OS=Homo sapiens GN=LMNB2 PE=1 SV=4	1	34	28	54	69.948	620	0	323.31	3	9	2603600000	70368000	124	0	0	0	0	0	0	228880	232730	104130	0	0	0	3306400	4152600	3504100	20030000	19273000	19537000	0	0	0	0	0	0	9418900	8530300	4939900	0	0	0	102460000
sp|Q04637-6|IF4G1_HUMAN	Isoform E of Eukaryotic translation initiation factor 4 gamma 1 OS=Homo sapiens	EIF4G1	sp|Q04637-6|IF4G1_HUMAN;sp|Q04637-7|IF4G1_HUMAN;sp|Q04637-5|IF4G1_HUMAN;sp|Q04637-4|IF4G1_HUMAN;sp|Q04637-3|IF4G1_HUMAN;sp|Q04637|IF4G1_HUMAN;sp|Q04637-8|IF4G1_HUMAN;sp|Q04637-9|IF4G1_HUMAN	sp|Q04637-6|IF4G1_HUMAN;sp|Q04637-7|IF4G1_HUMAN;sp|Q04637-5|IF4G1_HUMAN;sp|Q04637-4|IF4G1_HUMAN;sp|Q04637-3|IF4G1_HUMAN;sp|Q04637|IF4G1_HUMAN;sp|Q04637-8|IF4G1_HUMAN;sp|Q04637-9|IF4G1_HUMAN	Isoform E of Eukaryotic translation initiation factor 4 gamma 1 OS=Homo sapiens GN=EIF4G1;Isoform 7 of Eukaryotic translation initiation factor 4 gamma 1 OS=Homo sapiens GN=EIF4G1;Isoform D of Eukaryotic translation initiation factor 4 gamma 1 OS=Homo sapi	8	5	5	6.6	154.8	1403	0	39.422	3	7	191810000	3196800	19	38812	109470	52360	68402	0	56297	0	0	0	322170	257430	912630	0	125700	194260	319860	260300	479110	3783200	5105200	5213700	5255600	0	5325100	0	0	0	6904400	5925200	8902600	0
sp|Q04837|SSBP_HUMAN	Single-stranded DNA-binding protein, mitochondrial OS=Homo sapiens	SSBP1	sp|Q04837|SSBP_HUMAN	sp|Q04837|SSBP_HUMAN	Single-stranded DNA-binding protein, mitochondrial OS=Homo sapiens GN=SSBP1 PE=1 SV=1	1	5	5	41.9	17.259	148	0	42.377	1	5	220670000	24519000	17	0	0	0	0	0	0	408160	416660	0	2034700	463130	1203300	1827000	1475700	1471100	4772100	4486400	5960400	0	0	0	0	0	0	7039000	5626500	0	3978200	2871400	2834800	6311700
sp|Q05682-5|CALD1_HUMAN	Isoform 5 of Caldesmon OS=Homo sapiens	CALD1	sp|Q05682-5|CALD1_HUMAN;sp|Q05682-4|CALD1_HUMAN;sp|Q05682-3|CALD1_HUMAN;sp|Q05682-6|CALD1_HUMAN;sp|Q05682-2|CALD1_HUMAN;sp|Q05682|CALD1_HUMAN	sp|Q05682-5|CALD1_HUMAN;sp|Q05682-4|CALD1_HUMAN;sp|Q05682-3|CALD1_HUMAN;sp|Q05682-6|CALD1_HUMAN;sp|Q05682-2|CALD1_HUMAN;sp|Q05682|CALD1_HUMAN	Isoform 5 of Caldesmon OS=Homo sapiens GN=CALD1;Isoform 4 of Caldesmon OS=Homo sapiens GN=CALD1;Isoform 3 of Caldesmon OS=Homo sapiens GN=CALD1;Isoform 6 of Caldesmon OS=Homo sapiens GN=CALD1;Isoform 2 of Caldesmon OS=Homo sapiens GN=CALD1;Caldesmon OS=Hom	6	26	26	56.2	61.212	532	0	323.31	0	9	1941800000	80910000	82	0	0	0	0	0	0	0	0	0	20383000	22981000	19491000	1425900	2495100	1395500	4022900	4021800	4694500	0	0	0	0	0	0	0	0	0	106440000	116070000	113730000	52614000
sp|Q06830|PRDX1_HUMAN	Peroxiredoxin-1 OS=Homo sapiens	PRDX1	sp|Q06830|PRDX1_HUMAN	sp|Q06830|PRDX1_HUMAN	Peroxiredoxin-1 OS=Homo sapiens GN=PRDX1 PE=1 SV=1	1	7	7	46.2	22.11	199	0	58.69	5	9	625310000	44665000	35	357180	413630	425330	535970	425010	293890	154840	139950	321280	8874200	7571500	7932700	836150	967060	1050100	3356000	6327100	4683300	5962600	7175600	5617300	7766000	6135600	4049600	4707600	5094300	5030900	25171000	24904000	24122000	12570000
sp|Q07020-2|RL18_HUMAN	Isoform 2 of 60S ribosomal protein L18 OS=Homo sapiens	RPL18	sp|Q07020-2|RL18_HUMAN;sp|Q07020|RL18_HUMAN	sp|Q07020-2|RL18_HUMAN;sp|Q07020|RL18_HUMAN	Isoform 2 of 60S ribosomal protein L18 OS=Homo sapiens GN=RPL18;60S ribosomal protein L18 OS=Homo sapiens GN=RPL18 PE=1 SV=2	2	6	6	45.9	18.091	159	0	64.767	9	9	1367500000	227910000	47	3001600	4630700	4773200	7958600	8095400	6960600	5914400	7342500	7236400	22835000	18916000	7309900	10178000	9219500	9604600	32097000	30847000	30995000	24664000	31341000	38958000	33696000	34812000	37467000	32446000	33389000	34517000	31434000	37849000	21342000	42318000
sp|Q07021|C1QBP_HUMAN	Complement component 1 Q subcomponent-binding protein, mitochondrial OS=Homo sapiens	C1QBP	sp|Q07021|C1QBP_HUMAN	sp|Q07021|C1QBP_HUMAN	Complement component 1 Q subcomponent-binding protein, mitochondrial OS=Homo sapiens GN=C1QBP PE=1 SV=1	1	3	3	24.1	31.362	282	0	24.434	2	7	215080000	15363000	11	454960	130110	1085200	149050	0	0	0	0	0	1956900	1221900	3646800	0	663010	0	2387600	1629600	2038000	6511300	4563100	7975600	6379300	0	0	0	0	0	7608600	4844000	14550000	0
sp|Q07065|CKAP4_HUMAN	Cytoskeleton-associated protein 4 OS=Homo sapiens	CKAP4	sp|Q07065|CKAP4_HUMAN	sp|Q07065|CKAP4_HUMAN	Cytoskeleton-associated protein 4 OS=Homo sapiens GN=CKAP4 PE=1 SV=2	1	10	10	23.8	66.022	602	0	177.98	6	9	521340000	13720000	48	107110	74987	62274	0	61943	52937	0	0	0	2563200	1901300	2029800	718510	492630	683600	1677100	1779900	1514200	9356000	6707500	5657900	0	4499800	4781900	0	0	0	17486000	17888000	18059000	16383000
sp|Q07666|KHDR1_HUMAN	KH domain-containing, RNA-binding, signal transduction-associated protein 1 OS=Homo sapiens	KHDRBS1	sp|Q07666|KHDR1_HUMAN;sp|Q07666-2|KHDR1_HUMAN;sp|Q07666-3|KHDR1_HUMAN;sp|Q5VWX1|KHDR2_HUMAN;sp|O75525-2|KHDR3_HUMAN;sp|O75525|KHDR3_HUMAN	sp|Q07666|KHDR1_HUMAN;sp|Q07666-2|KHDR1_HUMAN;sp|Q07666-3|KHDR1_HUMAN	KH domain-containing, RNA-binding, signal transduction-associated protein 1 OS=Homo sapiens GN=KHDRBS1 PE=1 SV=1;Isoform 2 of KH domain-containing, RNA-binding, signal transduction-associated protein 1 OS=Homo sapiens GN=KHDRBS1;Isoform 3 of KH domain-cont	6	13	13	36.1	48.227	443	0	159.6	5	8	1754300000	146190000	67	147250	0	130700	326380	151590	471560	169470	157170	476970	5837400	5781600	4551900	6606600	6393600	7213400	27026000	40273000	40480000	1307500	0	1206200	2038500	4044900	7219100	1405400	4215900	8575900	5754800	9406900	8251900	25428000
sp|Q07955|SRSF1_HUMAN	Serine/arginine-rich splicing factor 1 OS=Homo sapiens	SRSF1	sp|Q07955|SRSF1_HUMAN;sp|Q07955-3|SRSF1_HUMAN;sp|Q07955-2|SRSF1_HUMAN	sp|Q07955|SRSF1_HUMAN;sp|Q07955-3|SRSF1_HUMAN;sp|Q07955-2|SRSF1_HUMAN	Serine/arginine-rich splicing factor 1 OS=Homo sapiens GN=SRSF1 PE=1 SV=2;Isoform ASF-3 of Serine/arginine-rich splicing factor 1 OS=Homo sapiens GN=SRSF1;Isoform ASF-2 of Serine/arginine-rich splicing factor 1 OS=Homo sapiens GN=SRSF1	3	15	15	56.9	27.744	248	0	189.48	4	9	1454000000	111850000	60	0	159450	208180	240220	379700	0	537250	556550	570820	943920	1321600	1031900	2254000	3431400	4092600	31189000	31015000	33914000	0	2828100	3380900	3045300	5353800	0	10044000	9245600	10567000	5117900	5591000	4290900	21880000
sp|Q08170|SRSF4_HUMAN	Serine/arginine-rich splicing factor 4 OS=Homo sapiens	SRSF4	sp|Q08170|SRSF4_HUMAN	sp|Q08170|SRSF4_HUMAN	Serine/arginine-rich splicing factor 4 OS=Homo sapiens GN=SRSF4 PE=1 SV=2	1	7	7	19.2	56.678	494	0	103.44	0	5	266900000	19065000	17	0	0	0	0	0	0	0	0	0	401600	369220	220170	1511000	323650	408940	5297000	5777800	4755100	0	0	0	0	0	0	0	0	0	2065500	1961300	1303600	4515000
sp|Q08211|DHX9_HUMAN	ATP-dependent RNA helicase A OS=Homo sapiens	DHX9	sp|Q08211|DHX9_HUMAN;sp|Q08211-2|DHX9_HUMAN	sp|Q08211|DHX9_HUMAN	ATP-dependent RNA helicase A OS=Homo sapiens GN=DHX9 PE=1 SV=4	2	43	43	45	140.96	1270	0	323.31	9	9	4055400000	66481000	188	148410	111630	53038	150320	150240	141830	219330	206120	199080	1181800	1072500	1104600	2808000	3510300	3060500	18072000	19283000	15009000	18100000	14912000	5780900	10861000	12935000	11842000	18014000	17095000	17172000	19519000	18395000	18535000	105900000
sp|Q08431-2|MFGM_HUMAN	Isoform 2 of Lactadherin OS=Homo sapiens	MFGE8	sp|Q08431-2|MFGM_HUMAN;sp|Q08431-3|MFGM_HUMAN;sp|Q08431|MFGM_HUMAN	sp|Q08431-2|MFGM_HUMAN;sp|Q08431-3|MFGM_HUMAN;sp|Q08431|MFGM_HUMAN	Isoform 2 of Lactadherin OS=Homo sapiens GN=MFGE8;Isoform 3 of Lactadherin OS=Homo sapiens GN=MFGE8;Lactadherin OS=Homo sapiens GN=MFGE8 PE=1 SV=2	3	2	2	8	35.188	312	0	13.261	0	2	47935000	2396800	3	0	0	0	0	0	0	0	0	0	255040	397520	1233300	0	0	0	107140	209640	194090	0	0	0	0	0	0	0	0	0	2200200	2528700	5054300	0
sp|Q08945|SSRP1_HUMAN	FACT complex subunit SSRP1 OS=Homo sapiens	SSRP1	sp|Q08945|SSRP1_HUMAN	sp|Q08945|SSRP1_HUMAN	FACT complex subunit SSRP1 OS=Homo sapiens GN=SSRP1 PE=1 SV=1	1	16	16	29.3	81.074	709	0	232.17	0	7	749350000	24978000	38	0	0	0	0	0	0	0	0	0	153400	656340	1424000	244860	118330	233140	6910400	8326000	6911700	0	0	0	0	0	0	0	0	0	751750	2806000	3355600	4416300
sp|Q09028-3|RBBP4_HUMAN	Isoform 3 of Histone-binding protein RBBP4 OS=Homo sapiens	RBBP4	sp|Q09028-3|RBBP4_HUMAN;sp|Q09028|RBBP4_HUMAN;sp|Q09028-2|RBBP4_HUMAN;sp|Q09028-4|RBBP4_HUMAN	sp|Q09028-3|RBBP4_HUMAN;sp|Q09028|RBBP4_HUMAN;sp|Q09028-2|RBBP4_HUMAN;sp|Q09028-4|RBBP4_HUMAN	Isoform 3 of Histone-binding protein RBBP4 OS=Homo sapiens GN=RBBP4;Histone-binding protein RBBP4 OS=Homo sapiens GN=RBBP4 PE=1 SV=3;Isoform 2 of Histone-binding protein RBBP4 OS=Homo sapiens GN=RBBP4;Isoform 4 of Histone-binding protein RBBP4 OS=Homo sapi	4	9	9	47.6	46.158	410	0	159.88	6	9	959920000	73840000	49	175830	222940	364950	0	0	0	311110	0	254880	4766400	4638000	2976000	2189300	1278800	1433000	17333000	18530000	19366000	4181900	4441700	6007400	0	0	0	7036700	0	4367300	14237000	13474000	12835000	16264000
sp|Q10589-2|BST2_HUMAN	Isoform 2 of Bone marrow stromal antigen 2 OS=Homo sapiens	BST2	sp|Q10589-2|BST2_HUMAN;sp|Q10589|BST2_HUMAN	sp|Q10589-2|BST2_HUMAN;sp|Q10589|BST2_HUMAN	Isoform 2 of Bone marrow stromal antigen 2 OS=Homo sapiens GN=BST2;Bone marrow stromal antigen 2 OS=Homo sapiens GN=BST2 PE=1 SV=1	2	2	2	10.7	18.394	168	0	20.037	0	8	519190000	64899000	14	0	0	0	0	0	0	0	0	0	11090000	9709400	10273000	2086400	2044500	2145000	9120100	9839200	8590800	0	0	0	0	0	0	0	0	0	24555000	21758000	23357000	11573000
sp|Q12788|TBL3_HUMAN	Transducin beta-like protein 3 OS=Homo sapiens	TBL3	sp|Q12788|TBL3_HUMAN	sp|Q12788|TBL3_HUMAN	Transducin beta-like protein 3 OS=Homo sapiens GN=TBL3 PE=1 SV=2	1	8	8	17.7	89.034	808	0	71.617	0	4	229790000	5222500	9	0	0	0	0	0	0	0	0	0	0	0	0	232600	311640	218520	1491800	1498300	1469600	0	0	0	0	0	0	0	0	0	0	0	0	8297400
sp|Q12792|TWF1_HUMAN	Twinfilin-1 OS=Homo sapiens	TWF1	sp|Q12792|TWF1_HUMAN;sp|Q12792-3|TWF1_HUMAN;sp|Q12792-4|TWF1_HUMAN	sp|Q12792|TWF1_HUMAN;sp|Q12792-3|TWF1_HUMAN;sp|Q12792-4|TWF1_HUMAN	Twinfilin-1 OS=Homo sapiens GN=TWF1 PE=1 SV=3;Isoform 3 of Twinfilin-1 OS=Homo sapiens GN=TWF1;Isoform 4 of Twinfilin-1 OS=Homo sapiens GN=TWF1	3	4	4	16.6	40.282	350	0	66.028	0	6	169770000	7381400	12	0	0	0	0	0	0	0	0	0	1774900	1566400	1089900	130070	156380	0	877180	923030	863490	0	0	0	0	0	0	0	0	0	10140000	8701900	6943400	2921300
sp|Q12800-4|TFCP2_HUMAN	Isoform 4 of Alpha-globin transcription factor CP2 OS=Homo sapiens	TFCP2	sp|Q12800-4|TFCP2_HUMAN;sp|Q12800|TFCP2_HUMAN;sp|Q12800-2|TFCP2_HUMAN;sp|Q12800-3|TFCP2_HUMAN	sp|Q12800-4|TFCP2_HUMAN;sp|Q12800|TFCP2_HUMAN;sp|Q12800-2|TFCP2_HUMAN;sp|Q12800-3|TFCP2_HUMAN	Isoform 4 of Alpha-globin transcription factor CP2 OS=Homo sapiens GN=TFCP2;Alpha-globin transcription factor CP2 OS=Homo sapiens GN=TFCP2 PE=1 SV=2;Isoform 2 of Alpha-globin transcription factor CP2 OS=Homo sapiens GN=TFCP2;Isoform 3 of Alpha-globin trans	4	7	7	24.6	57.184	501	0	94.963	9	6	479450000	25234000	31	180080	465910	161030	478710	267900	277710	435240	425390	443440	368180	0	812730	786140	1245000	986000	6608800	6397600	4894500	4315100	12177000	3930400	9016100	5409200	6739400	9917800	8634400	9950500	2031900	0	3488100	9241400
sp|Q12834|CDC20_HUMAN	Cell division cycle protein 20 homolog OS=Homo sapiens	CDC20	sp|Q12834|CDC20_HUMAN	sp|Q12834|CDC20_HUMAN	Cell division cycle protein 20 homolog OS=Homo sapiens GN=CDC20 PE=1 SV=2	1	9	9	30.9	54.722	499	0	93.465	0	9	365650000	17412000	30	0	0	0	0	0	0	0	0	0	2084400	1964800	1870900	2139900	2741900	2408400	1229400	1643900	1328100	0	0	0	0	0	0	0	0	0	15416000	13596000	12181000	29438000
sp|Q12857-3|NFIA_HUMAN	Isoform 3 of Nuclear factor 1 A-type OS=Homo sapiens	NFIA	sp|Q12857-3|NFIA_HUMAN;sp|Q12857-2|NFIA_HUMAN;sp|Q12857|NFIA_HUMAN;sp|Q12857-4|NFIA_HUMAN;sp|Q14938-2|NFIX_HUMAN	sp|Q12857-3|NFIA_HUMAN;sp|Q12857-2|NFIA_HUMAN;sp|Q12857|NFIA_HUMAN;sp|Q12857-4|NFIA_HUMAN	Isoform 3 of Nuclear factor 1 A-type OS=Homo sapiens GN=NFIA;Isoform 2 of Nuclear factor 1 A-type OS=Homo sapiens GN=NFIA;Nuclear factor 1 A-type OS=Homo sapiens GN=NFIA PE=1 SV=2;Isoform 4 of Nuclear factor 1 A-type OS=Homo sapiens GN=NFIA	5	5	4	17.2	55.037	501	0	25.961	0	3	118980000	6262200	9	0	0	0	0	0	0	0	0	0	0	0	0	224570	0	0	1912200	2224700	1900800	0	0	0	0	0	0	0	0	0	0	0	0	6604000
sp|Q12874|SF3A3_HUMAN	Splicing factor 3A subunit 3 OS=Homo sapiens	SF3A3	sp|Q12874|SF3A3_HUMAN	sp|Q12874|SF3A3_HUMAN	Splicing factor 3A subunit 3 OS=Homo sapiens GN=SF3A3 PE=1 SV=1	1	5	5	19.2	58.848	501	0	56.597	0	7	192510000	8369800	18	0	0	0	0	0	0	0	0	0	737820	546260	583550	286070	340340	461720	1898800	1768500	1746700	0	0	0	0	0	0	0	0	0	4098200	3589000	3945300	6826700
sp|Q12904|AIMP1_HUMAN	Aminoacyl tRNA synthase complex-interacting multifunctional protein 1 OS=Homo sapiens	AIMP1	sp|Q12904|AIMP1_HUMAN;sp|Q12904-2|AIMP1_HUMAN	sp|Q12904|AIMP1_HUMAN;sp|Q12904-2|AIMP1_HUMAN	Aminoacyl tRNA synthase complex-interacting multifunctional protein 1 OS=Homo sapiens GN=AIMP1 PE=1 SV=2;Isoform 2 of Aminoacyl tRNA synthase complex-interacting multifunctional protein 1 OS=Homo sapiens GN=AIMP1	2	3	3	14.7	34.352	312	0	17.663	1	2	52280000	3075300	2	0	0	99219	0	0	74954	0	146230	0	755430	405190	307010	0	0	0	548010	363070	376180	0	0	0	0	0	0	0	0	0	2051100	2304000	1809200	0
sp|Q12905|ILF2_HUMAN	Interleukin enhancer-binding factor 2 OS=Homo sapiens	ILF2	sp|Q12905|ILF2_HUMAN	sp|Q12905|ILF2_HUMAN	Interleukin enhancer-binding factor 2 OS=Homo sapiens GN=ILF2 PE=1 SV=2	1	15	15	67.2	43.062	390	0	265.6	1	9	1421600000	74824000	80	0	0	0	72967	0	0	61797	0	75518	1372500	1458500	1665000	4686300	4468400	3723600	17883000	19874000	19482000	0	0	0	897280	0	0	1462500	0	1077800	5437800	6046100	7319500	62935000
sp|Q12906|ILF3_HUMAN	Interleukin enhancer-binding factor 3 OS=Homo sapiens	ILF3	sp|Q12906|ILF3_HUMAN;sp|Q12906-7|ILF3_HUMAN;sp|Q12906-5|ILF3_HUMAN;sp|Q12906-2|ILF3_HUMAN;sp|Q12906-3|ILF3_HUMAN;sp|Q12906-4|ILF3_HUMAN;sp|Q12906-6|ILF3_HUMAN	sp|Q12906|ILF3_HUMAN;sp|Q12906-7|ILF3_HUMAN;sp|Q12906-5|ILF3_HUMAN;sp|Q12906-2|ILF3_HUMAN;sp|Q12906-3|ILF3_HUMAN;sp|Q12906-4|ILF3_HUMAN;sp|Q12906-6|ILF3_HUMAN	Interleukin enhancer-binding factor 3 OS=Homo sapiens GN=ILF3 PE=1 SV=3;Isoform 7 of Interleukin enhancer-binding factor 3 OS=Homo sapiens GN=ILF3;Isoform 5 of Interleukin enhancer-binding factor 3 OS=Homo sapiens GN=ILF3;Isoform 2 of Interleukin enhancer-	7	33	33	58.6	95.337	894	0	323.31	1	9	3383900000	96682000	129	35645	0	26485	52877	83799	65671	66132	70680	68165	728830	1524500	855120	5695100	5373600	4742100	25056000	26027000	26210000	453920	0	355730	519190	825550	783430	745990	714560	3823700	3025000	5662200	4265100	145010000
sp|Q12948|FOXC1_HUMAN	Forkhead box protein C1 OS=Homo sapiens	FOXC1	sp|Q12948|FOXC1_HUMAN;sp|O43638|FOXS1_HUMAN;sp|Q99958|FOXC2_HUMAN	sp|Q12948|FOXC1_HUMAN	Forkhead box protein C1 OS=Homo sapiens GN=FOXC1 PE=1 SV=3	3	6	6	22.1	56.788	553	0	51.385	0	4	210120000	15008000	10	0	0	0	0	0	0	0	0	0	0	0	0	578140	358160	384420	4084500	5952900	3650300	0	0	0	0	0	0	0	0	0	0	0	0	6624300
sp|Q12965|MYO1E_HUMAN	Unconventional myosin-Ie OS=Homo sapiens	MYO1E	sp|Q12965|MYO1E_HUMAN	sp|Q12965|MYO1E_HUMAN	Unconventional myosin-Ie OS=Homo sapiens GN=MYO1E PE=1 SV=2	1	25	25	29.2	127.06	1108	0	263.58	8	8	1288400000	22214000	98	168550	80599	125290	221690	181180	156290	203830	226850	335420	3873600	4099200	4548800	552620	354370	293550	1917800	2485500	2389300	11391000	8531900	10536000	15000000	12939000	13039000	15560000	15667000	20764000	61851000	56974000	57468000	18956000
sp|Q13045-2|FLII_HUMAN	Isoform 2 of Protein flightless-1 homolog OS=Homo sapiens	FLII	sp|Q13045-2|FLII_HUMAN;sp|Q13045-3|FLII_HUMAN;sp|Q13045|FLII_HUMAN	sp|Q13045-2|FLII_HUMAN;sp|Q13045-3|FLII_HUMAN;sp|Q13045|FLII_HUMAN	Isoform 2 of Protein flightless-1 homolog OS=Homo sapiens GN=FLII;Isoform 3 of Protein flightless-1 homolog OS=Homo sapiens GN=FLII;Protein flightless-1 homolog OS=Homo sapiens GN=FLII PE=1 SV=2	3	7	7	9.6	138.49	1214	0	83.565	3	4	68230000	1137200	12	27067	0	0	0	20742	0	76101	57552	0	221950	263230	252860	15624	22561	25193	37735	49762	66801	2076000	0	0	0	0	0	3389900	1799400	0	2553200	3005100	3282500	1422200
sp|Q13111-2|CAF1A_HUMAN	Isoform 2 of Chromatin assembly factor 1 subunit A OS=Homo sapiens	CHAF1A	sp|Q13111-2|CAF1A_HUMAN;sp|Q13111-3|CAF1A_HUMAN;sp|Q13111|CAF1A_HUMAN	sp|Q13111-2|CAF1A_HUMAN;sp|Q13111-3|CAF1A_HUMAN;sp|Q13111|CAF1A_HUMAN	Isoform 2 of Chromatin assembly factor 1 subunit A OS=Homo sapiens GN=CHAF1A;Isoform 3 of Chromatin assembly factor 1 subunit A OS=Homo sapiens GN=CHAF1A;Chromatin assembly factor 1 subunit A OS=Homo sapiens GN=CHAF1A PE=1 SV=2	3	2	2	7.9	84.684	749	0	50.598	0	3	76941000	2263000	5	0	0	0	0	0	0	0	0	0	0	0	0	0	0	0	751700	750200	761080	0	0	0	0	0	0	0	0	0	0	0	0	0
sp|Q13112|CAF1B_HUMAN	Chromatin assembly factor 1 subunit B OS=Homo sapiens	CHAF1B	sp|Q13112|CAF1B_HUMAN	sp|Q13112|CAF1B_HUMAN	Chromatin assembly factor 1 subunit B OS=Homo sapiens GN=CHAF1B PE=1 SV=1	1	5	5	15.2	61.492	559	0	52.801	0	6	256940000	10277000	18	0	0	0	0	0	0	0	0	0	42046	50840	0	339780	247380	234230	2257900	3682100	3423100	0	0	0	0	0	0	0	0	0	650500	778330	0	5886300
sp|Q13148|TADBP_HUMAN	TAR DNA-binding protein 43 OS=Homo sapiens	TARDBP	sp|Q13148|TADBP_HUMAN;sp|Q13148-4|TADBP_HUMAN	sp|Q13148|TADBP_HUMAN	TAR DNA-binding protein 43 OS=Homo sapiens GN=TARDBP PE=1 SV=1	2	8	8	30.4	44.739	414	0	164.63	0	7	238820000	18371000	20	0	0	0	0	0	0	0	0	0	338610	312790	0	393350	344610	130800	5267900	6708100	4874900	0	0	0	0	0	0	0	0	0	1868500	1759800	0	3349600
sp|Q13151|ROA0_HUMAN	Heterogeneous nuclear ribonucleoprotein A0 OS=Homo sapiens	HNRNPA0	sp|Q13151|ROA0_HUMAN	sp|Q13151|ROA0_HUMAN	Heterogeneous nuclear ribonucleoprotein A0 OS=Homo sapiens GN=HNRNPA0 PE=1 SV=1	1	12	12	58	30.84	305	0	139.03	2	7	883700000	63121000	44	183500	93392	0	119220	74215	0	90783	0	0	2013800	1133100	457560	2603900	2961100	3754900	14917000	16750000	17968000	6858000	3807000	0	3049000	2176700	0	2847700	0	0	2737300	4153800	1681700	7687800
sp|Q13185|CBX3_HUMAN	Chromobox protein homolog 3 OS=Homo sapiens	CBX3	sp|Q13185|CBX3_HUMAN	sp|Q13185|CBX3_HUMAN	Chromobox protein homolog 3 OS=Homo sapiens GN=CBX3 PE=1 SV=4	1	9	9	60.1	20.811	183	0	246.71	3	9	832470000	104060000	36	94620	80772	140670	173650	0	0	285800	465230	910930	1059400	1195300	943010	4393700	3973000	3673400	24742000	30999000	30928000	1521400	1350300	2006300	1942300	0	0	4966800	6040100	7032200	2356400	2855100	2381000	13661000
sp|Q13200|PSMD2_HUMAN	26S proteasome non-ATPase regulatory subunit 2 OS=Homo sapiens	PSMD2	sp|Q13200|PSMD2_HUMAN;sp|Q13200-2|PSMD2_HUMAN;sp|Q13200-3|PSMD2_HUMAN	sp|Q13200|PSMD2_HUMAN;sp|Q13200-2|PSMD2_HUMAN;sp|Q13200-3|PSMD2_HUMAN	26S proteasome non-ATPase regulatory subunit 2 OS=Homo sapiens GN=PSMD2 PE=1 SV=3;Isoform 2 of 26S proteasome non-ATPase regulatory subunit 2 OS=Homo sapiens GN=PSMD2;Isoform 3 of 26S proteasome non-ATPase regulatory subunit 2 OS=Homo sapiens GN=PSMD2	3	5	5	11.6	100.2	908	0	48.329	0	4	78182000	1595600	8	0	0	0	0	0	0	0	0	0	331490	350700	605570	0	0	0	52058	0	255740	0	0	0	0	0	0	0	0	0	4151500	5598000	5197400	0
sp|Q13242|SRSF9_HUMAN	Serine/arginine-rich splicing factor 9 OS=Homo sapiens	SRSF9	sp|Q13242|SRSF9_HUMAN	sp|Q13242|SRSF9_HUMAN	Serine/arginine-rich splicing factor 9 OS=Homo sapiens GN=SRSF9 PE=1 SV=1	1	13	13	63.8	25.542	221	0	123.95	0	6	492210000	32814000	32	0	0	0	0	0	0	0	0	0	0	0	0	769870	472390	598230	8501000	10408000	12064000	0	0	0	0	0	0	0	0	0	0	0	0	12816000
sp|Q13243|SRSF5_HUMAN	Serine/arginine-rich splicing factor 5 OS=Homo sapiens	SRSF5	sp|Q13243|SRSF5_HUMAN;sp|Q13243-2|SRSF5_HUMAN;sp|Q13243-3|SRSF5_HUMAN	sp|Q13243|SRSF5_HUMAN;sp|Q13243-2|SRSF5_HUMAN;sp|Q13243-3|SRSF5_HUMAN	Serine/arginine-rich splicing factor 5 OS=Homo sapiens GN=SRSF5 PE=1 SV=1;Isoform SRP40-2 of Serine/arginine-rich splicing factor 5 OS=Homo sapiens GN=SRSF5;Isoform SRP40-4 of Serine/arginine-rich splicing factor 5 OS=Homo sapiens GN=SRSF5	3	2	2	13.2	31.263	272	0	16.827	0	2	41110000	5138700	3	0	0	0	0	0	0	0	0	0	702290	238610	0	220470	273690	213070	1331000	700230	1459400	0	0	0	0	0	0	0	0	0	1181500	1008200	0	1706900
sp|Q13247-3|SRSF6_HUMAN	Isoform SRP55-3 of Serine/arginine-rich splicing factor 6 OS=Homo sapiens	SRSF6	sp|Q13247-3|SRSF6_HUMAN;sp|Q13247|SRSF6_HUMAN;sp|Q13247-2|SRSF6_HUMAN	sp|Q13247-3|SRSF6_HUMAN;sp|Q13247|SRSF6_HUMAN	Isoform SRP55-3 of Serine/arginine-rich splicing factor 6 OS=Homo sapiens GN=SRSF6;Serine/arginine-rich splicing factor 6 OS=Homo sapiens GN=SRSF6 PE=1 SV=2	3	3	3	10.1	38.418	335	0	32.364	0	7	255910000	15995000	15	0	0	0	0	0	0	0	0	0	379650	401120	429430	763310	986320	679930	3690700	5192000	3472200	0	0	0	0	0	0	0	0	0	3102700	3307000	3525400	9571800
sp|Q13263|TIF1B_HUMAN	Transcription intermediary factor 1-beta OS=Homo sapiens	TRIM28	sp|Q13263|TIF1B_HUMAN;sp|Q13263-2|TIF1B_HUMAN	sp|Q13263|TIF1B_HUMAN;sp|Q13263-2|TIF1B_HUMAN	Transcription intermediary factor 1-beta OS=Homo sapiens GN=TRIM28 PE=1 SV=5;Isoform 2 of Transcription intermediary factor 1-beta OS=Homo sapiens GN=TRIM28	2	13	13	25.3	88.549	835	0	323.31	6	9	962410000	34372000	82	550220	471200	574020	912540	1031700	947950	130480	0	0	4185200	3775200	3456400	1720000	1039300	1365100	3389900	5130500	5691900	24615000	18006000	22650000	24557000	27383000	27212000	6510400	0	0	26992000	25862000	24185000	30219000
sp|Q13283|G3BP1_HUMAN	Ras GTPase-activating protein-binding protein 1 OS=Homo sapiens	G3BP1	sp|Q13283|G3BP1_HUMAN;sp|Q13283-2|G3BP1_HUMAN	sp|Q13283|G3BP1_HUMAN;sp|Q13283-2|G3BP1_HUMAN	Ras GTPase-activating protein-binding protein 1 OS=Homo sapiens GN=G3BP1 PE=1 SV=1;Isoform 2 of Ras GTPase-activating protein-binding protein 1 OS=Homo sapiens GN=G3BP1	2	6	6	21.5	52.164	466	0	47.059	0	7	167160000	8357800	21	0	0	0	0	0	0	0	0	0	1204200	2080400	1247000	285380	237950	484320	804570	1043300	970590	0	0	0	0	0	0	0	0	0	5628200	8212300	5449800	5629300
sp|Q13310-2|PABP4_HUMAN	Isoform 2 of Polyadenylate-binding protein 4 OS=Homo sapiens	PABPC4	sp|Q13310-2|PABP4_HUMAN;sp|Q13310|PABP4_HUMAN;sp|Q13310-3|PABP4_HUMAN	sp|Q13310-2|PABP4_HUMAN;sp|Q13310|PABP4_HUMAN;sp|Q13310-3|PABP4_HUMAN	Isoform 2 of Polyadenylate-binding protein 4 OS=Homo sapiens GN=PABPC4;Polyadenylate-binding protein 4 OS=Homo sapiens GN=PABPC4 PE=1 SV=1;Isoform 3 of Polyadenylate-binding protein 4 OS=Homo sapiens GN=PABPC4	3	12	4	24.2	69.578	631	0	45.021	5	9	269990000	8181500	29	173660	374140	107400	113730	90052	53083	72085	52129	50639	911200	951300	928870	255870	465760	218800	1202900	1189500	970390	10084000	23696000	5693700	5190600	4406300	3121800	3680600	2441400	2609500	4673400	5604600	4181700	5000500
sp|Q13347|EIF3I_HUMAN	Eukaryotic translation initiation factor 3 subunit I OS=Homo sapiens	EIF3I	sp|Q13347|EIF3I_HUMAN	sp|Q13347|EIF3I_HUMAN	Eukaryotic translation initiation factor 3 subunit I OS=Homo sapiens GN=EIF3I PE=1 SV=1	1	6	6	32.3	36.501	325	0	80.854	5	7	190480000	10025000	28	291900	176700	230720	183210	125280	123300	0	0	0	2596400	1849000	1708100	417900	217620	136770	851160	468670	648330	4345800	3761900	3564600	4454100	3121500	3641200	0	0	0	10999000	7496500	6813000	5453400
sp|Q13427-2|PPIG_HUMAN	Isoform 2 of Peptidyl-prolyl cis-trans isomerase G OS=Homo sapiens	PPIG	sp|Q13427-2|PPIG_HUMAN;sp|Q13427|PPIG_HUMAN	sp|Q13427-2|PPIG_HUMAN;sp|Q13427|PPIG_HUMAN	Isoform 2 of Peptidyl-prolyl cis-trans isomerase G OS=Homo sapiens GN=PPIG;Peptidyl-prolyl cis-trans isomerase G OS=Homo sapiens GN=PPIG PE=1 SV=2	2	14	14	47.3	40.299	357	0	291.17	9	9	4294800000	357900000	210	10565000	9236400	8939300	14080000	13601000	11796000	8432500	10324000	9312800	37548000	38798000	38587000	16901000	18777000	19258000	30179000	30901000	30660000	120910000	113920000	110480000	126280000	136690000	137170000	105240000	112270000	114150000	120660000	127790000	118110000	144110000
sp|Q13428-5|TCOF_HUMAN	Isoform 5 of Treacle protein OS=Homo sapiens	TCOF1	sp|Q13428-5|TCOF_HUMAN;sp|Q13428-6|TCOF_HUMAN;sp|Q13428-7|TCOF_HUMAN;sp|Q13428|TCOF_HUMAN;sp|Q13428-3|TCOF_HUMAN;sp|Q13428-4|TCOF_HUMAN;sp|Q13428-2|TCOF_HUMAN;sp|Q13428-8|TCOF_HUMAN	sp|Q13428-5|TCOF_HUMAN;sp|Q13428-6|TCOF_HUMAN;sp|Q13428-7|TCOF_HUMAN;sp|Q13428|TCOF_HUMAN;sp|Q13428-3|TCOF_HUMAN;sp|Q13428-4|TCOF_HUMAN;sp|Q13428-2|TCOF_HUMAN;sp|Q13428-8|TCOF_HUMAN	Isoform 5 of Treacle protein OS=Homo sapiens GN=TCOF1;Isoform 6 of Treacle protein OS=Homo sapiens GN=TCOF1;Isoform 7 of Treacle protein OS=Homo sapiens GN=TCOF1;Treacle protein OS=Homo sapiens GN=TCOF1 PE=1 SV=3;Isoform 3 of Treacle protein OS=Homo sapien	8	4	4	6.6	96.756	958	0	32.484	0	6	111660000	2375800	10	0	0	0	0	0	0	0	0	0	253990	296460	282280	169870	94981	224600	416280	379650	257700	0	0	0	0	0	0	0	0	0	3253900	3218400	4110000	4514000
sp|Q13435|SF3B2_HUMAN	Splicing factor 3B subunit 2 OS=Homo sapiens	SF3B2	sp|Q13435|SF3B2_HUMAN	sp|Q13435|SF3B2_HUMAN	Splicing factor 3B subunit 2 OS=Homo sapiens GN=SF3B2 PE=1 SV=2	1	9	9	20.9	100.23	895	0	104.37	1	9	470240000	11756000	27	0	63757	0	0	82547	0	168330	0	105190	888080	1313800	1163100	506120	406710	738340	1762800	2634300	1922900	0	6072300	0	0	6201300	0	12669000	0	8356100	7476400	11776000	8515200	14685000
sp|Q13501-2|SQSTM_HUMAN	Isoform 2 of Sequestosome-1 OS=Homo sapiens	SQSTM1	sp|Q13501-2|SQSTM_HUMAN;sp|Q13501|SQSTM_HUMAN	sp|Q13501-2|SQSTM_HUMAN;sp|Q13501|SQSTM_HUMAN	Isoform 2 of Sequestosome-1 OS=Homo sapiens GN=SQSTM1;Sequestosome-1 OS=Homo sapiens GN=SQSTM1 PE=1 SV=1	2	2	2	12.9	38.629	356	0	28.879	5	4	69132000	5761000	11	188350	279840	253740	319240	0	199850	0	0	0	920840	1014000	1144500	0	0	0	403780	421220	615600	2462100	3989700	3254700	3279900	0	2645700	0	0	0	1892600	2315700	2530500	0
sp|Q13547|HDAC1_HUMAN	Histone deacetylase 1 OS=Homo sapiens	HDAC1	sp|Q13547|HDAC1_HUMAN;sp|Q92769-3|HDAC2_HUMAN;sp|Q92769|HDAC2_HUMAN	sp|Q13547|HDAC1_HUMAN	Histone deacetylase 1 OS=Homo sapiens GN=HDAC1 PE=1 SV=1	3	3	3	12.7	55.102	482	0	82.867	0	7	168790000	7338500	13	0	0	0	0	0	0	0	0	0	987100	957190	699920	176970	146380	275570	1656900	1359400	1079100	0	0	0	0	0	0	0	0	0	5118600	3933100	4392300	3895800
sp|Q13561|DCTN2_HUMAN	Dynactin subunit 2 OS=Homo sapiens	DCTN2	sp|Q13561|DCTN2_HUMAN;sp|Q13561-3|DCTN2_HUMAN;sp|Q13561-2|DCTN2_HUMAN	sp|Q13561|DCTN2_HUMAN;sp|Q13561-3|DCTN2_HUMAN;sp|Q13561-2|DCTN2_HUMAN	Dynactin subunit 2 OS=Homo sapiens GN=DCTN2 PE=1 SV=4;Isoform 3 of Dynactin subunit 2 OS=Homo sapiens GN=DCTN2;Isoform 2 of Dynactin subunit 2 OS=Homo sapiens GN=DCTN2	3	6	6	26.2	44.23	401	0	45.321	0	5	186700000	9334900	12	0	0	0	0	0	0	0	0	0	1227500	1132800	2730200	182730	0	0	1412700	1244500	1404500	0	0	0	0	0	0	0	0	0	8135300	8152600	10864000	5566500
sp|Q13573|SNW1_HUMAN	SNW domain-containing protein 1 OS=Homo sapiens	SNW1	sp|Q13573|SNW1_HUMAN	sp|Q13573|SNW1_HUMAN	SNW domain-containing protein 1 OS=Homo sapiens GN=SNW1 PE=1 SV=1	1	6	6	14.2	61.494	536	0	46.06	0	6	81683000	3267300	14	0	0	0	0	0	0	0	0	0	19138	0	0	330510	196930	132230	617050	1174300	797160	0	0	0	0	0	0	0	0	0	906490	0	0	3298800
sp|Q13595|TRA2A_HUMAN	Transformer-2 protein homolog alpha OS=Homo sapiens	TRA2A	sp|Q13595|TRA2A_HUMAN;sp|Q13595-2|TRA2A_HUMAN;sp|Q13595-4|TRA2A_HUMAN;sp|Q13595-3|TRA2A_HUMAN	sp|Q13595|TRA2A_HUMAN;sp|Q13595-2|TRA2A_HUMAN;sp|Q13595-4|TRA2A_HUMAN;sp|Q13595-3|TRA2A_HUMAN	Transformer-2 protein homolog alpha OS=Homo sapiens GN=TRA2A PE=1 SV=1;Isoform Short of Transformer-2 protein homolog alpha OS=Homo sapiens GN=TRA2A;Isoform 4 of Transformer-2 protein homolog alpha OS=Homo sapiens GN=TRA2A;Isoform 3 of Transformer-2 protei	4	5	5	23.4	32.688	282	0	42.236	0	4	82120000	6316900	9	0	0	0	0	0	0	0	0	0	0	0	0	162930	176760	0	1451000	2458700	2067500	0	0	0	0	0	0	0	0	0	0	0	0	3951700
sp|Q13601|KRR1_HUMAN	KRR1 small subunit processome component homolog OS=Homo sapiens	KRR1	sp|Q13601|KRR1_HUMAN;sp|Q13601-2|KRR1_HUMAN	sp|Q13601|KRR1_HUMAN;sp|Q13601-2|KRR1_HUMAN	KRR1 small subunit processome component homolog OS=Homo sapiens GN=KRR1 PE=1 SV=4;Isoform 2 of KRR1 small subunit processome component homolog OS=Homo sapiens GN=KRR1	2	5	5	24.9	43.664	381	0	70.561	0	6	139820000	7767700	10	0	0	0	0	0	0	0	0	0	0	0	0	403210	387220	404420	2256400	2776100	1540400	0	0	0	0	0	0	0	0	0	0	0	0	5959100
sp|Q13642-1|FHL1_HUMAN	Isoform 1 of Four and a half LIM domains protein 1 OS=Homo sapiens	FHL1	sp|Q13642-1|FHL1_HUMAN;sp|Q13642-5|FHL1_HUMAN;sp|Q13642-4|FHL1_HUMAN;sp|Q13642|FHL1_HUMAN;sp|Q13642-3|FHL1_HUMAN	sp|Q13642-1|FHL1_HUMAN;sp|Q13642-5|FHL1_HUMAN;sp|Q13642-4|FHL1_HUMAN;sp|Q13642|FHL1_HUMAN;sp|Q13642-3|FHL1_HUMAN	Isoform 1 of Four and a half LIM domains protein 1 OS=Homo sapiens GN=FHL1;Isoform 5 of Four and a half LIM domains protein 1 OS=Homo sapiens GN=FHL1;Isoform 4 of Four and a half LIM domains protein 1 OS=Homo sapiens GN=FHL1;Four and a half LIM domains pro	5	8	8	46.1	31.895	280	0	156.05	8	9	802670000	50167000	52	416270	383740	148180	568720	580950	201620	312370	134100	182620	5575600	4706900	3360700	2293700	1610600	1803800	9291100	9345400	9250500	9954700	9442300	6054600	10734000	11465000	8190500	6354200	4556500	4227100	20607000	20443000	12969000	22456000
sp|Q13813-3|SPTN1_HUMAN	Isoform 3 of Spectrin alpha chain, non-erythrocytic 1 OS=Homo sapiens	SPTAN1	sp|Q13813-3|SPTN1_HUMAN	sp|Q13813-3|SPTN1_HUMAN	Isoform 3 of Spectrin alpha chain, non-erythrocytic 1 OS=Homo sapiens GN=SPTAN1	1	101	2	49.1	282.28	2452	0	40.052	0	3	155180000	1100600	7	0	0	0	0	0	0	0	0	0	144400	200460	714060	0	0	0	0	0	41655	0	0	0	0	0	0	0	0	0	5648400	7622300	26905000	0
sp|Q13813|SPTN1_HUMAN	Spectrin alpha chain, non-erythrocytic 1 OS=Homo sapiens	SPTAN1	sp|Q13813|SPTN1_HUMAN;sp|Q13813-2|SPTN1_HUMAN	sp|Q13813|SPTN1_HUMAN;sp|Q13813-2|SPTN1_HUMAN	Spectrin alpha chain, non-erythrocytic 1 OS=Homo sapiens GN=SPTAN1 PE=1 SV=3;Isoform 2 of Spectrin alpha chain, non-erythrocytic 1 OS=Homo sapiens GN=SPTAN1	2	103	103	49.1	284.54	2472	0	323.31	2	9	13323000000	93171000	423	15568	0	11542	0	0	8970.9	27263	44532	16821	23548000	23156000	24095000	1123600	1142500	1264800	6223500	6718600	5774600	1344600	0	1041700	0	0	824070	5167400	3792500	1388700	904470000	899270000	944430000	126990000
sp|Q14103-3|HNRPD_HUMAN	Isoform 3 of Heterogeneous nuclear ribonucleoprotein D0 OS=Homo sapiens	HNRNPD	sp|Q14103-3|HNRPD_HUMAN;sp|Q14103|HNRPD_HUMAN;sp|Q14103-4|HNRPD_HUMAN;sp|Q14103-2|HNRPD_HUMAN	sp|Q14103-3|HNRPD_HUMAN;sp|Q14103|HNRPD_HUMAN;sp|Q14103-4|HNRPD_HUMAN;sp|Q14103-2|HNRPD_HUMAN	Isoform 3 of Heterogeneous nuclear ribonucleoprotein D0 OS=Homo sapiens GN=HNRNPD;Heterogeneous nuclear ribonucleoprotein D0 OS=Homo sapiens GN=HNRNPD PE=1 SV=1;Isoform 4 of Heterogeneous nuclear ribonucleoprotein D0 OS=Homo sapiens GN=HNRNPD;Isoform 2 of	4	16	16	49.3	32.834	306	0	315.58	9	9	3929300000	280660000	119	320290	651550	347200	1015500	1035200	484980	497390	651380	731770	11094000	11089000	8496900	12749000	16108000	15170000	62703000	73297000	64222000	5523200	13266000	7390400	14321000	17545000	7921900	9005200	11083000	11444000	46011000	45758000	35038000	99075000
sp|Q14126|DSG2_HUMAN	Desmoglein-2 OS=Homo sapiens	DSG2	sp|Q14126|DSG2_HUMAN	sp|Q14126|DSG2_HUMAN	Desmoglein-2 OS=Homo sapiens GN=DSG2 PE=1 SV=2	1	25	25	34.6	122.29	1118	0	323.31	0	9	1719700000	37384000	100	0	0	0	0	0	0	0	0	0	8168200	7087300	7837000	1125200	568570	857830	3760100	4067100	3912700	0	0	0	0	0	0	0	0	0	83375000	82613000	81217000	42369000
sp|Q14137|BOP1_HUMAN	Ribosome biogenesis protein BOP1 OS=Homo sapiens	BOP1	sp|Q14137|BOP1_HUMAN;sp|Q14137-2|BOP1_HUMAN	sp|Q14137|BOP1_HUMAN;sp|Q14137-2|BOP1_HUMAN	Ribosome biogenesis protein BOP1 OS=Homo sapiens GN=BOP1 PE=1 SV=2;Isoform 2 of Ribosome biogenesis protein BOP1 OS=Homo sapiens GN=BOP1	2	10	10	18.9	83.629	746	0	108.66	0	6	304530000	9228300	23	0	0	0	0	0	0	0	0	0	139800	176930	308770	327010	281060	391550	2841000	2697000	2065200	0	0	0	0	0	0	0	0	0	1718400	2080500	3174200	8571200
sp|Q14151|SAFB2_HUMAN	Scaffold attachment factor B2 OS=Homo sapiens	SAFB2	sp|Q14151|SAFB2_HUMAN	sp|Q14151|SAFB2_HUMAN	Scaffold attachment factor B2 OS=Homo sapiens GN=SAFB2 PE=1 SV=1	1	10	6	17	107.47	953	0	62.609	0	3	156570000	3818700	12	0	0	0	0	0	0	0	0	0	0	0	0	80499	0	0	1333400	1290700	1114000	0	0	0	0	0	0	0	0	0	0	0	0	6759600
sp|Q14152-2|EIF3A_HUMAN	Isoform 2 of Eukaryotic translation initiation factor 3 subunit A OS=Homo sapiens	EIF3A	sp|Q14152-2|EIF3A_HUMAN;sp|Q14152|EIF3A_HUMAN	sp|Q14152-2|EIF3A_HUMAN;sp|Q14152|EIF3A_HUMAN	Isoform 2 of Eukaryotic translation initiation factor 3 subunit A OS=Homo sapiens GN=EIF3A;Eukaryotic translation initiation factor 3 subunit A OS=Homo sapiens GN=EIF3A PE=1 SV=1	2	3	3	3.8	162.63	1348	0	18.884	0	5	25727000	421760	6	0	0	0	0	0	0	0	0	0	47177	139560	55968	30458	53003	0	0	95595	0	0	0	0	0	0	0	0	0	0	1361100	1102700	1391300	1702500
sp|Q14156-3|EFR3A_HUMAN	Isoform 3 of Protein EFR3 homolog A OS=Homo sapiens	EFR3A	sp|Q14156-3|EFR3A_HUMAN;sp|Q14156-2|EFR3A_HUMAN;sp|Q14156|EFR3A_HUMAN	sp|Q14156-3|EFR3A_HUMAN;sp|Q14156-2|EFR3A_HUMAN;sp|Q14156|EFR3A_HUMAN	Isoform 3 of Protein EFR3 homolog A OS=Homo sapiens GN=EFR3A;Isoform 2 of Protein EFR3 homolog A OS=Homo sapiens GN=EFR3A;Protein EFR3 homolog A OS=Homo sapiens GN=EFR3A PE=1 SV=2	3	4	4	8.1	87.579	777	0	27.168	1	4	35133000	817040	6	27778	0	30835	56894	71971	59663	75094	90535	73506	175000	0	155770	0	0	0	0	0	0	1671600	0	1777500	2120900	2877600	2465400	2680200	2777500	2631400	0	0	0	0
sp|Q14157-4|UBP2L_HUMAN	Isoform 4 of Ubiquitin-associated protein 2-like OS=Homo sapiens	UBAP2L	sp|Q14157-4|UBP2L_HUMAN;sp|Q14157-1|UBP2L_HUMAN;sp|Q14157-3|UBP2L_HUMAN;sp|Q14157|UBP2L_HUMAN;sp|Q14157-5|UBP2L_HUMAN	sp|Q14157-4|UBP2L_HUMAN;sp|Q14157-1|UBP2L_HUMAN;sp|Q14157-3|UBP2L_HUMAN;sp|Q14157|UBP2L_HUMAN;sp|Q14157-5|UBP2L_HUMAN	Isoform 4 of Ubiquitin-associated protein 2-like OS=Homo sapiens GN=UBAP2L;Isoform 2 of Ubiquitin-associated protein 2-like OS=Homo sapiens GN=UBAP2L;Isoform 3 of Ubiquitin-associated protein 2-like OS=Homo sapiens GN=UBAP2L;Ubiquitin-associated protein 2-	5	6	6	10.3	103.17	976	0	63.617	7	9	248310000	8868100	35	102640	0	474820	266810	229930	151990	19638	108720	122130	1862700	1323100	1302200	271690	223430	217760	878510	808480	503480	4401200	0	7764200	9069200	7368600	6628300	1902100	3898500	4856000	7904100	7822000	5752400	7119500
sp|Q14203-5|DCTN1_HUMAN	Isoform 5 of Dynactin subunit 1 OS=Homo sapiens	DCTN1	sp|Q14203-5|DCTN1_HUMAN;sp|Q14203-2|DCTN1_HUMAN;sp|Q14203-3|DCTN1_HUMAN;sp|Q14203-4|DCTN1_HUMAN;sp|Q14203-6|DCTN1_HUMAN;sp|Q14203|DCTN1_HUMAN	sp|Q14203-5|DCTN1_HUMAN;sp|Q14203-2|DCTN1_HUMAN;sp|Q14203-3|DCTN1_HUMAN;sp|Q14203-4|DCTN1_HUMAN;sp|Q14203-6|DCTN1_HUMAN;sp|Q14203|DCTN1_HUMAN	Isoform 5 of Dynactin subunit 1 OS=Homo sapiens GN=DCTN1;Isoform p135 of Dynactin subunit 1 OS=Homo sapiens GN=DCTN1;Isoform 3 of Dynactin subunit 1 OS=Homo sapiens GN=DCTN1;Isoform 4 of Dynactin subunit 1 OS=Homo sapiens GN=DCTN1;Isoform 6 of Dynactin sub	6	6	6	6.5	126.73	1139	0	36.777	0	5	85930000	1718600	9	0	0	0	0	0	0	0	0	0	526530	175260	467190	0	0	0	340250	49336	160040	0	0	0	0	0	0	0	0	0	4221800	3400700	5697200	0
sp|Q14204|DYHC1_HUMAN	Cytoplasmic dynein 1 heavy chain 1 OS=Homo sapiens	DYNC1H1	sp|Q14204|DYHC1_HUMAN	sp|Q14204|DYHC1_HUMAN	Cytoplasmic dynein 1 heavy chain 1 OS=Homo sapiens GN=DYNC1H1 PE=1 SV=5	1	20	20	7	532.4	4646	0	181.43	5	8	445700000	1747800	50	44848	22316	24295	27150	21535	32136	0	0	0	322600	315390	186860	24065	29238	41635	218560	203750	233460	12819000	8323700	8849100	7242200	7074900	11071000	0	0	0	16766000	15692000	11132000	8913200
sp|Q14254|FLOT2_HUMAN	Flotillin-2 OS=Homo sapiens	FLOT2	sp|Q14254|FLOT2_HUMAN	sp|Q14254|FLOT2_HUMAN	Flotillin-2 OS=Homo sapiens GN=FLOT2 PE=1 SV=2	1	15	15	35	47.064	428	0	250.18	8	9	926130000	35620000	84	557990	417880	390950	481880	402000	312650	351130	233080	479760	2619100	3724100	2524100	1936900	1586400	1817000	5228900	6339300	6217100	16707000	15830000	13625000	14513000	13367000	11675000	12642000	11525000	15018000	16867000	20593000	18276000	32371000
sp|Q14257|RCN2_HUMAN	Reticulocalbin-2 OS=Homo sapiens	RCN2	sp|Q14257|RCN2_HUMAN;sp|Q14257-2|RCN2_HUMAN	sp|Q14257|RCN2_HUMAN;sp|Q14257-2|RCN2_HUMAN	Reticulocalbin-2 OS=Homo sapiens GN=RCN2 PE=1 SV=1;Isoform 2 of Reticulocalbin-2 OS=Homo sapiens GN=RCN2	2	3	3	8.8	36.876	317	0	31.234	1	4	106140000	7581300	4	137160	121660	0	168500	141510	221430	0	0	0	752550	701470	891310	379190	0	180650	1683500	1177300	1025000	0	0	0	0	0	0	0	0	0	4033600	2337900	2689300	0
sp|Q14344-2|GNA13_HUMAN	Isoform 2 of Guanine nucleotide-binding protein subunit alpha-13 OS=Homo sapiens	GNA13	sp|Q14344-2|GNA13_HUMAN;sp|Q14344|GNA13_HUMAN	sp|Q14344-2|GNA13_HUMAN;sp|Q14344|GNA13_HUMAN	Isoform 2 of Guanine nucleotide-binding protein subunit alpha-13 OS=Homo sapiens GN=GNA13;Guanine nucleotide-binding protein subunit alpha-13 OS=Homo sapiens GN=GNA13 PE=1 SV=2	2	3	2	15.2	33.287	282	0	14.156	0	3	25290000	1331100	4	0	0	0	0	0	0	0	0	0	383840	367760	414300	0	0	0	0	165160	0	0	0	0	0	0	0	0	0	0	1543200	0	2425500	0
sp|Q14444-2|CAPR1_HUMAN	Isoform 2 of Caprin-1 OS=Homo sapiens	CAPRIN1	sp|Q14444-2|CAPR1_HUMAN;sp|Q14444|CAPR1_HUMAN	sp|Q14444-2|CAPR1_HUMAN;sp|Q14444|CAPR1_HUMAN	Isoform 2 of Caprin-1 OS=Homo sapiens GN=CAPRIN1;Caprin-1 OS=Homo sapiens GN=CAPRIN1 PE=1 SV=2	2	2	2	4.3	76.861	694	0	24.4	0	3	24178000	1272500	3	0	0	0	0	0	0	0	0	0	151850	0	851310	0	0	0	187560	81785	0	0	0	0	0	0	0	0	0	0	1018700	0	3195900	0
sp|Q14498-3|RBM39_HUMAN	Isoform 3 of RNA-binding protein 39 OS=Homo sapiens	RBM39	sp|Q14498-3|RBM39_HUMAN;sp|Q14498-2|RBM39_HUMAN;sp|Q14498|RBM39_HUMAN;sp|Q86U06-3|RBM23_HUMAN;sp|Q86U06-4|RBM23_HUMAN;sp|Q86U06-5|RBM23_HUMAN;sp|Q86U06-2|RBM23_HUMAN;sp|Q86U06|RBM23_HUMAN	sp|Q14498-3|RBM39_HUMAN;sp|Q14498-2|RBM39_HUMAN;sp|Q14498|RBM39_HUMAN	Isoform 3 of RNA-binding protein 39 OS=Homo sapiens GN=RBM39;Isoform 2 of RNA-binding protein 39 OS=Homo sapiens GN=RBM39;RNA-binding protein 39 OS=Homo sapiens GN=RBM39 PE=1 SV=2	8	7	7	24.8	57.089	508	0	128.93	3	7	257690000	11713000	20	48690	451600	212550	90513	0	49389	0	0	0	616920	292980	370240	586960	490550	465500	2719300	2791400	2526400	2468200	24969000	10975000	2353800	0	1714300	0	0	0	1949600	1374100	1448400	5617900
sp|Q14527|HLTF_HUMAN	Helicase-like transcription factor OS=Homo sapiens	HLTF	sp|Q14527|HLTF_HUMAN;sp|Q14527-2|HLTF_HUMAN	sp|Q14527|HLTF_HUMAN;sp|Q14527-2|HLTF_HUMAN	Helicase-like transcription factor OS=Homo sapiens GN=HLTF PE=1 SV=2;Isoform 2 of Helicase-like transcription factor OS=Homo sapiens GN=HLTF	2	14	14	25	113.93	1009	0	123.03	0	6	302010000	5393000	31	0	0	0	0	0	0	0	0	0	89760	0	28669	105630	116820	55546	2008700	1448800	1539100	0	0	0	0	0	0	0	0	0	1740400	0	867190	6798500
sp|Q14566|MCM6_HUMAN	DNA replication licensing factor MCM6 OS=Homo sapiens	MCM6	sp|Q14566|MCM6_HUMAN	sp|Q14566|MCM6_HUMAN	DNA replication licensing factor MCM6 OS=Homo sapiens GN=MCM6 PE=1 SV=1	1	2	2	3	92.888	821	0	13.193	0	4	23613000	491930	4	0	0	0	0	0	0	0	0	0	159370	131870	97079	0	0	0	30609	42047	30962	0	0	0	0	0	0	0	0	0	1312800	1112700	817710	0
sp|Q14573|ITPR3_HUMAN	Inositol 1,4,5-trisphosphate receptor type 3 OS=Homo sapiens	ITPR3	sp|Q14573|ITPR3_HUMAN	sp|Q14573|ITPR3_HUMAN	Inositol 1,4,5-trisphosphate receptor type 3 OS=Homo sapiens GN=ITPR3 PE=1 SV=2	1	2	2	0.9	304.1	2671	0	12.93	0	4	142750000	1065300	5	0	0	0	0	0	0	0	0	0	32972	93797	115700	77249	71862	70602	237800	180730	184560	0	0	0	0	0	0	0	0	0	4626400	2229400	4213300	7046900
sp|Q14676-2|MDC1_HUMAN	Isoform 2 of Mediator of DNA damage checkpoint protein 1 OS=Homo sapiens	MDC1	sp|Q14676-2|MDC1_HUMAN;sp|Q14676|MDC1_HUMAN;sp|Q14676-3|MDC1_HUMAN;sp|Q14676-4|MDC1_HUMAN	sp|Q14676-2|MDC1_HUMAN;sp|Q14676|MDC1_HUMAN;sp|Q14676-3|MDC1_HUMAN	Isoform 2 of Mediator of DNA damage checkpoint protein 1 OS=Homo sapiens GN=MDC1;Mediator of DNA damage checkpoint protein 1 OS=Homo sapiens GN=MDC1 PE=1 SV=3;Isoform 3 of Mediator of DNA damage checkpoint protein 1 OS=Homo sapiens GN=MDC1	4	4	4	5.7	197.6	1825	0	66.12	0	3	78607000	1139200	8	0	0	0	0	0	0	0	0	0	0	0	0	0	0	0	318430	439570	381230	0	0	0	0	0	0	0	0	0	0	0	0	0
sp|Q14683|SMC1A_HUMAN	Structural maintenance of chromosomes protein 1A OS=Homo sapiens	SMC1A	sp|Q14683|SMC1A_HUMAN	sp|Q14683|SMC1A_HUMAN	Structural maintenance of chromosomes protein 1A OS=Homo sapiens GN=SMC1A PE=1 SV=2	1	12	12	12.7	143.23	1233	0	83.996	0	6	231830000	3311900	26	0	0	0	0	0	0	0	0	0	29954	15190	65015	164160	178870	130200	843900	903020	981610	0	0	0	0	0	0	0	0	0	1608100	1156300	2399900	8694900
sp|Q14684-2|RRP1B_HUMAN	Isoform 2 of Ribosomal RNA processing protein 1 homolog B OS=Homo sapiens	RRP1B	sp|Q14684-2|RRP1B_HUMAN;sp|Q14684|RRP1B_HUMAN	sp|Q14684-2|RRP1B_HUMAN;sp|Q14684|RRP1B_HUMAN	Isoform 2 of Ribosomal RNA processing protein 1 homolog B OS=Homo sapiens GN=RRP1B;Ribosomal RNA processing protein 1 homolog B OS=Homo sapiens GN=RRP1B PE=1 SV=3	2	6	6	16.2	82.175	740	0	53.664	0	8	221030000	7130000	13	0	0	0	0	0	0	0	0	0	664180	767440	819320	104860	317230	510740	1329700	898510	1718000	0	0	0	0	0	0	0	0	0	5879200	6367700	5122600	0
sp|Q14690|RRP5_HUMAN	Protein RRP5 homolog OS=Homo sapiens	PDCD11	sp|Q14690|RRP5_HUMAN	sp|Q14690|RRP5_HUMAN	Protein RRP5 homolog OS=Homo sapiens GN=PDCD11 PE=1 SV=3	1	18	18	15.3	208.7	1871	0	145.04	0	6	437730000	4810200	32	0	0	0	0	0	0	0	0	0	23082	67770	0	253600	199190	95411	1548400	1092100	1530600	0	0	0	0	0	0	0	0	0	1102100	1740400	0	12318000
sp|Q14692|BMS1_HUMAN	Ribosome biogenesis protein BMS1 homolog OS=Homo sapiens	BMS1	sp|Q14692|BMS1_HUMAN	sp|Q14692|BMS1_HUMAN	Ribosome biogenesis protein BMS1 homolog OS=Homo sapiens GN=BMS1 PE=1 SV=1	1	4	4	4.3	145.81	1282	0	30.357	0	6	29841000	585110	9	0	0	0	0	0	0	0	0	0	0	0	0	59965	0	35158	212380	148140	129470	0	0	0	0	0	0	0	0	0	0	0	0	1828400
sp|Q14697|GANAB_HUMAN	Neutral alpha-glucosidase AB OS=Homo sapiens	GANAB	sp|Q14697|GANAB_HUMAN;sp|Q14697-2|GANAB_HUMAN	sp|Q14697|GANAB_HUMAN;sp|Q14697-2|GANAB_HUMAN	Neutral alpha-glucosidase AB OS=Homo sapiens GN=GANAB PE=1 SV=3;Isoform 2 of Neutral alpha-glucosidase AB OS=Homo sapiens GN=GANAB	2	9	9	19.1	106.87	944	0	75.129	0	9	391290000	9316500	26	0	0	0	0	0	0	0	0	0	1286100	1467500	2271600	96088	230730	328490	1213000	1151800	1271300	0	0	0	0	0	0	0	0	0	14845000	18786000	19590000	8069000
sp|Q14739|LBR_HUMAN	Lamin-B receptor OS=Homo sapiens	LBR	sp|Q14739|LBR_HUMAN	sp|Q14739|LBR_HUMAN	Lamin-B receptor OS=Homo sapiens GN=LBR PE=1 SV=2	1	3	3	9.1	70.702	615	0	24.298	0	7	246400000	11200000	12	0	0	0	0	0	0	0	0	0	634870	696100	666440	723280	687940	617290	2260500	2349800	2563500	0	0	0	0	0	0	0	0	0	3452900	4057500	4112900	11822000
sp|Q14807|KIF22_HUMAN	Kinesin-like protein KIF22 OS=Homo sapiens	KIF22	sp|Q14807|KIF22_HUMAN;sp|Q14807-2|KIF22_HUMAN	sp|Q14807|KIF22_HUMAN;sp|Q14807-2|KIF22_HUMAN	Kinesin-like protein KIF22 OS=Homo sapiens GN=KIF22 PE=1 SV=5;Isoform 2 of Kinesin-like protein KIF22 OS=Homo sapiens GN=KIF22	2	3	3	9.5	73.261	665	0	20.187	0	1	15985000	444030	3	0	0	0	0	0	0	0	0	0	0	0	0	0	0	0	269170	77143	97713	0	0	0	0	0	0	0	0	0	0	0	0	0
sp|Q14839|CHD4_HUMAN	Chromodomain-helicase-DNA-binding protein 4 OS=Homo sapiens	CHD4	sp|Q14839|CHD4_HUMAN;sp|Q14839-2|CHD4_HUMAN;sp|Q8TDI0|CHD5_HUMAN	sp|Q14839|CHD4_HUMAN;sp|Q14839-2|CHD4_HUMAN	Chromodomain-helicase-DNA-binding protein 4 OS=Homo sapiens GN=CHD4 PE=1 SV=2;Isoform 2 of Chromodomain-helicase-DNA-binding protein 4 OS=Homo sapiens GN=CHD4	3	9	9	9.6	218	1912	0	84.831	0	4	298480000	3430800	12	0	0	0	0	0	0	0	0	0	160840	113020	96431	61528	62556	31158	871130	843810	1190400	0	0	0	0	0	0	0	0	0	4942700	3233700	3800000	4006700
sp|Q14919|NC2A_HUMAN	Dr1-associated corepressor OS=Homo sapiens	DRAP1	sp|Q14919|NC2A_HUMAN;sp|Q14919-2|NC2A_HUMAN	sp|Q14919|NC2A_HUMAN;sp|Q14919-2|NC2A_HUMAN	Dr1-associated corepressor OS=Homo sapiens GN=DRAP1 PE=1 SV=3;Isoform 2 of Dr1-associated corepressor OS=Homo sapiens GN=DRAP1	2	6	6	34.6	22.35	205	0	66.704	0	4	273970000	30442000	19	0	0	0	0	0	0	0	0	0	610840	735600	1086500	151980	596980	369740	6542400	8818100	11529000	0	0	0	0	0	0	0	0	0	1033000	1335000	1488400	971840
sp|Q14974|IMB1_HUMAN	Importin subunit beta-1 OS=Homo sapiens	KPNB1	sp|Q14974|IMB1_HUMAN;sp|Q14974-2|IMB1_HUMAN	sp|Q14974|IMB1_HUMAN;sp|Q14974-2|IMB1_HUMAN	Importin subunit beta-1 OS=Homo sapiens GN=KPNB1 PE=1 SV=2;Isoform 2 of Importin subunit beta-1 OS=Homo sapiens GN=KPNB1	2	19	19	30.3	97.169	876	0	251.97	9	9	1569600000	44846000	125	1989200	4983200	2624400	1280700	1243700	1017800	499690	354210	452650	3383500	3758800	4050100	1378600	1477200	1498800	3685800	5142600	6024800	71732000	128460000	85623000	48636000	52522000	49282000	21619000	17498000	21638000	30072000	25518000	31271000	40330000
sp|Q14978-3|NOLC1_HUMAN	Isoform 3 of Nucleolar and coiled-body phosphoprotein 1 OS=Homo sapiens	NOLC1	sp|Q14978-3|NOLC1_HUMAN	sp|Q14978-3|NOLC1_HUMAN	Isoform 3 of Nucleolar and coiled-body phosphoprotein 1 OS=Homo sapiens GN=NOLC1	1	30	30	42	73.744	700	0	323.31	9	9	3256500000	81413000	215	913040	617830	772040	1421100	1251900	1029200	841770	1001600	1031600	10232000	7314000	8510400	5044300	5710600	4765300	10803000	10328000	9825900	46836000	50951000	49727000	64291000	58204000	60192000	66764000	58112000	56513000	87060000	82251000	81379000	110160000
sp|Q14980-2|NUMA1_HUMAN	Isoform 2 of Nuclear mitotic apparatus protein 1 OS=Homo sapiens	NUMA1	sp|Q14980-2|NUMA1_HUMAN;sp|Q14980|NUMA1_HUMAN;sp|Q14980-5|NUMA1_HUMAN;sp|Q14980-4|NUMA1_HUMAN;sp|Q14980-3|NUMA1_HUMAN	sp|Q14980-2|NUMA1_HUMAN;sp|Q14980|NUMA1_HUMAN;sp|Q14980-5|NUMA1_HUMAN;sp|Q14980-4|NUMA1_HUMAN;sp|Q14980-3|NUMA1_HUMAN	Isoform 2 of Nuclear mitotic apparatus protein 1 OS=Homo sapiens GN=NUMA1;Nuclear mitotic apparatus protein 1 OS=Homo sapiens GN=NUMA1 PE=1 SV=2;Isoform 5 of Nuclear mitotic apparatus protein 1 OS=Homo sapiens GN=NUMA1;Isoform 4 of Nuclear mitotic apparatu	5	4	4	2.5	236.51	2101	0	28.843	0	5	25343000	218480	4	0	0	0	0	0	0	0	0	0	51829	31433	15169	17876	0	0	42459	0	59711	0	0	0	0	0	0	0	0	0	0	0	0	1379900
sp|Q15029-2|U5S1_HUMAN	Isoform 2 of 116 kDa U5 small nuclear ribonucleoprotein component OS=Homo sapiens	EFTUD2	sp|Q15029-2|U5S1_HUMAN;sp|Q15029-3|U5S1_HUMAN;sp|Q15029|U5S1_HUMAN	sp|Q15029-2|U5S1_HUMAN;sp|Q15029-3|U5S1_HUMAN;sp|Q15029|U5S1_HUMAN	Isoform 2 of 116 kDa U5 small nuclear ribonucleoprotein component OS=Homo sapiens GN=EFTUD2;Isoform 3 of 116 kDa U5 small nuclear ribonucleoprotein component OS=Homo sapiens GN=EFTUD2;116 kDa U5 small nuclear ribonucleoprotein component OS=Homo sapiens GN=	3	15	14	25.8	105.38	937	0	136.96	0	7	1219800000	23457000	23	0	0	0	0	0	0	0	0	0	3365200	2528400	5077700	1017900	1173400	968350	3019200	3359400	2947800	0	0	0	0	0	0	0	0	0	8851600	25318000	17313000	26124000
sp|Q15046|SYK_HUMAN	Lysine--tRNA ligase OS=Homo sapiens	KARS	sp|Q15046|SYK_HUMAN;sp|Q15046-2|SYK_HUMAN	sp|Q15046|SYK_HUMAN;sp|Q15046-2|SYK_HUMAN	Lysine--tRNA ligase OS=Homo sapiens GN=KARS PE=1 SV=3;Isoform Mitochondrial of Lysine--tRNA ligase OS=Homo sapiens GN=KARS	2	2	2	5	68.047	597	0	42.663	0	4	77618000	2772100	4	0	0	0	0	0	0	0	0	0	366910	623190	777160	81395	0	0	171000	500310	252110	0	0	0	0	0	0	0	0	0	3664900	3084100	3813400	2920900
sp|Q15050|RRS1_HUMAN	Ribosome biogenesis regulatory protein homolog OS=Homo sapiens	RRS1	sp|Q15050|RRS1_HUMAN	sp|Q15050|RRS1_HUMAN	Ribosome biogenesis regulatory protein homolog OS=Homo sapiens GN=RRS1 PE=1 SV=2	1	5	5	20.3	41.193	365	0	171.45	2	6	192280000	9613900	17	0	0	0	0	0	0	102020	95459	71686	0	0	0	356250	339950	340920	2807800	2902600	2597200	0	0	0	0	0	0	3394800	2829400	2349000	0	0	0	6424600
sp|Q15059|BRD3_HUMAN	Bromodomain-containing protein 3 OS=Homo sapiens	BRD3	sp|Q15059|BRD3_HUMAN;sp|Q15059-2|BRD3_HUMAN	sp|Q15059|BRD3_HUMAN;sp|Q15059-2|BRD3_HUMAN	Bromodomain-containing protein 3 OS=Homo sapiens GN=BRD3 PE=1 SV=1;Isoform 2 of Bromodomain-containing protein 3 OS=Homo sapiens GN=BRD3	2	11	10	22.7	79.541	726	0	75.326	0	9	618700000	20623000	33	0	0	0	0	0	0	0	0	0	3331800	3694200	2356300	1436400	1388500	877630	2196300	2638100	2704400	0	0	0	0	0	0	0	0	0	21696000	21276000	21671000	28979000
sp|Q15061|WDR43_HUMAN	WD repeat-containing protein 43 OS=Homo sapiens	WDR43	sp|Q15061|WDR43_HUMAN	sp|Q15061|WDR43_HUMAN	WD repeat-containing protein 43 OS=Homo sapiens GN=WDR43 PE=1 SV=3	1	7	7	20.2	74.89	677	0	118.25	0	6	332530000	9780400	25	0	0	0	0	0	0	0	0	0	0	0	0	233770	549400	450080	2708600	3227700	2610800	0	0	0	0	0	0	0	0	0	0	0	0	7741000
sp|Q15084-3|PDIA6_HUMAN	Isoform 3 of Protein disulfide-isomerase A6 OS=Homo sapiens	PDIA6	sp|Q15084-3|PDIA6_HUMAN;sp|Q15084|PDIA6_HUMAN;sp|Q15084-4|PDIA6_HUMAN;sp|Q15084-5|PDIA6_HUMAN;sp|Q15084-2|PDIA6_HUMAN	sp|Q15084-3|PDIA6_HUMAN;sp|Q15084|PDIA6_HUMAN;sp|Q15084-4|PDIA6_HUMAN;sp|Q15084-5|PDIA6_HUMAN;sp|Q15084-2|PDIA6_HUMAN	Isoform 3 of Protein disulfide-isomerase A6 OS=Homo sapiens GN=PDIA6;Protein disulfide-isomerase A6 OS=Homo sapiens GN=PDIA6 PE=1 SV=1;Isoform 4 of Protein disulfide-isomerase A6 OS=Homo sapiens GN=PDIA6;Isoform 5 of Protein disulfide-isomerase A6 OS=Homo	5	2	2	5.7	47.837	437	0	12.345	0	2	41997000	2470400	3	0	0	0	0	0	0	0	0	0	462430	566220	461900	0	0	0	197400	532170	250330	0	0	0	0	0	0	0	0	0	2117900	1959300	2204100	0
sp|Q15149-2|PLEC_HUMAN	Isoform 2 of Plectin OS=Homo sapiens	PLEC	sp|Q15149-2|PLEC_HUMAN;sp|Q15149-3|PLEC_HUMAN;sp|Q15149-7|PLEC_HUMAN;sp|Q15149-8|PLEC_HUMAN;sp|Q15149-9|PLEC_HUMAN;sp|Q15149-5|PLEC_HUMAN;sp|Q15149-4|PLEC_HUMAN;sp|Q15149-6|PLEC_HUMAN;sp|Q15149|PLEC_HUMAN;sp|P58107|EPIPL_HUMAN	sp|Q15149-2|PLEC_HUMAN;sp|Q15149-3|PLEC_HUMAN;sp|Q15149-7|PLEC_HUMAN;sp|Q15149-8|PLEC_HUMAN;sp|Q15149-9|PLEC_HUMAN;sp|Q15149-5|PLEC_HUMAN;sp|Q15149-4|PLEC_HUMAN;sp|Q15149-6|PLEC_HUMAN;sp|Q15149|PLEC_HUMAN	Isoform 2 of Plectin OS=Homo sapiens GN=PLEC;Isoform 3 of Plectin OS=Homo sapiens GN=PLEC;Isoform 7 of Plectin OS=Homo sapiens GN=PLEC;Isoform 8 of Plectin OS=Homo sapiens GN=PLEC;Isoform 9 of Plectin OS=Homo sapiens GN=PLEC;Isoform 5 of Plectin OS=Homo sa	10	267	267	61.9	518.47	4574	0	323.31	9	9	31820000000	112440000	1483	302250	326770	357420	506900	454080	384710	379150	468550	439500	23236000	23624000	23047000	4353000	4482200	4151800	8675300	8859700	8389700	115340000	126470000	140640000	169070000	166810000	178130000	166650000	178130000	173470000	1878000000	1882200000	1874400000	680920000
sp|Q15233|NONO_HUMAN	Non-POU domain-containing octamer-binding protein OS=Homo sapiens	NONO	sp|Q15233|NONO_HUMAN;sp|Q15233-2|NONO_HUMAN	sp|Q15233|NONO_HUMAN;sp|Q15233-2|NONO_HUMAN	Non-POU domain-containing octamer-binding protein OS=Homo sapiens GN=NONO PE=1 SV=4;Isoform 2 of Non-POU domain-containing octamer-binding protein OS=Homo sapiens GN=NONO	2	19	18	44.8	54.231	471	0	323.31	9	9	2221800000	116940000	125	3531400	1427800	786260	2266100	2492000	1781100	4845300	4643700	3723600	3060900	4107200	2584300	2902800	3860900	3294000	21975000	23768000	25885000	27197000	27031000	22299000	42256000	43075000	49552000	79416000	74263000	68647000	32599000	29576000	17876000	54538000
sp|Q15269|PWP2_HUMAN	Periodic tryptophan protein 2 homolog OS=Homo sapiens	PWP2	sp|Q15269|PWP2_HUMAN	sp|Q15269|PWP2_HUMAN	Periodic tryptophan protein 2 homolog OS=Homo sapiens GN=PWP2 PE=2 SV=2	1	4	4	6.6	102.45	919	0	28.285	0	3	81618000	2040500	7	0	0	0	0	0	0	0	0	0	0	0	0	17127	0	100540	696330	458730	767730	0	0	0	0	0	0	0	0	0	0	0	0	1886100
sp|Q15286|RAB35_HUMAN	Ras-related protein Rab-35 OS=Homo sapiens	RAB35	sp|Q15286|RAB35_HUMAN;sp|Q15286-2|RAB35_HUMAN	sp|Q15286|RAB35_HUMAN;sp|Q15286-2|RAB35_HUMAN	Ras-related protein Rab-35 OS=Homo sapiens GN=RAB35 PE=1 SV=1;Isoform 2 of Ras-related protein Rab-35 OS=Homo sapiens GN=RAB35	2	2	2	12.4	23.025	201	0	27.396	0	5	81933000	6827700	6	0	0	0	0	0	0	0	0	0	1358800	1583100	1156600	0	152690	0	471600	978900	1126100	0	0	0	0	0	0	0	0	0	4099500	4810100	3600500	0
sp|Q15287|RNPS1_HUMAN	RNA-binding protein with serine-rich domain 1 OS=Homo sapiens	RNPS1	sp|Q15287|RNPS1_HUMAN;sp|Q15287-3|RNPS1_HUMAN;sp|Q15287-2|RNPS1_HUMAN	sp|Q15287|RNPS1_HUMAN;sp|Q15287-3|RNPS1_HUMAN;sp|Q15287-2|RNPS1_HUMAN	RNA-binding protein with serine-rich domain 1 OS=Homo sapiens GN=RNPS1 PE=1 SV=1;Isoform 3 of RNA-binding protein with serine-rich domain 1 OS=Homo sapiens GN=RNPS1;Isoform 2 of RNA-binding protein with serine-rich domain 1 OS=Homo sapiens GN=RNPS1	3	7	7	20.3	34.208	305	0	99.14	2	9	1277000000	98227000	45	121010	142950	127930	123010	0	0	0	85857	0	5056900	6079200	6188300	6658100	7025300	6504800	19665000	21378000	19071000	2891500	5221900	4364300	2357900	0	0	0	1820100	0	20458000	12413000	31873000	40299000
sp|Q15291-2|RBBP5_HUMAN	Isoform 2 of Retinoblastoma-binding protein 5 OS=Homo sapiens	RBBP5	sp|Q15291-2|RBBP5_HUMAN;sp|Q15291|RBBP5_HUMAN	sp|Q15291-2|RBBP5_HUMAN;sp|Q15291|RBBP5_HUMAN	Isoform 2 of Retinoblastoma-binding protein 5 OS=Homo sapiens GN=RBBP5;Retinoblastoma-binding protein 5 OS=Homo sapiens GN=RBBP5 PE=1 SV=2	2	8	8	15.6	55.071	500	0	48.868	0	8	168540000	7328000	19	0	0	0	0	0	0	0	0	0	138250	281290	147860	150410	331940	0	2363700	1839200	2075400	0	0	0	0	0	0	0	0	0	1417300	2714700	1555500	4021600
sp|Q15365|PCBP1_HUMAN	Poly(rC)-binding protein 1 OS=Homo sapiens	PCBP1	sp|Q15365|PCBP1_HUMAN	sp|Q15365|PCBP1_HUMAN	Poly(rC)-binding protein 1 OS=Homo sapiens GN=PCBP1 PE=1 SV=2	1	9	7	49.4	37.497	356	0	72.11	9	8	556790000	32752000	45	586990	623720	940480	1236400	954160	588250	419720	513230	691950	1228700	958530	1058600	1104900	1097300	843970	6768300	6790600	6346600	13554000	15686000	15089000	14550000	11892000	13999000	8746700	10082000	9926200	6685000	5896800	6038300	17405000
sp|Q15366-4|PCBP2_HUMAN	Isoform 4 of Poly(rC)-binding protein 2 OS=Homo sapiens	PCBP2	sp|Q15366-4|PCBP2_HUMAN;sp|Q15366-5|PCBP2_HUMAN;sp|Q15366-3|PCBP2_HUMAN;sp|Q15366-2|PCBP2_HUMAN	sp|Q15366-4|PCBP2_HUMAN;sp|Q15366-5|PCBP2_HUMAN;sp|Q15366-3|PCBP2_HUMAN;sp|Q15366-2|PCBP2_HUMAN	Isoform 4 of Poly(rC)-binding protein 2 OS=Homo sapiens GN=PCBP2;Isoform 5 of Poly(rC)-binding protein 2 OS=Homo sapiens GN=PCBP2;Isoform 3 of Poly(rC)-binding protein 2 OS=Homo sapiens GN=PCBP2;Isoform 2 of Poly(rC)-binding protein 2 OS=Homo sapiens GN=PC	4	9	9	50.5	34.917	331	0	167.68	9	9	1206300000	80422000	89	1754800	1533000	2276300	1820800	2025100	1600800	1001800	1074000	971860	5068500	4133700	4240400	3305500	3364400	3470900	14910000	14259000	13611000	27237000	26991000	32458000	25264000	27218000	26521000	17016000	16420000	15995000	19260000	19263000	19968000	30770000
sp|Q15390-2|MTFR1_HUMAN	Isoform 2 of Mitochondrial fission regulator 1 OS=Homo sapiens	MTFR1	sp|Q15390-2|MTFR1_HUMAN;sp|Q15390|MTFR1_HUMAN	sp|Q15390-2|MTFR1_HUMAN;sp|Q15390|MTFR1_HUMAN	Isoform 2 of Mitochondrial fission regulator 1 OS=Homo sapiens GN=MTFR1;Mitochondrial fission regulator 1 OS=Homo sapiens GN=MTFR1 PE=1 SV=2	2	2	2	8	33.2	300	0	31.649	0	3	27846000	2531500	4	0	0	0	0	0	0	0	0	0	544910	628850	754360	0	0	0	314050	289290	0	0	0	0	0	0	0	0	0	0	1775500	1325400	1590200	0
sp|Q15393|SF3B3_HUMAN	Splicing factor 3B subunit 3 OS=Homo sapiens	SF3B3	sp|Q15393|SF3B3_HUMAN;sp|Q15393-3|SF3B3_HUMAN;sp|Q15393-2|SF3B3_HUMAN	sp|Q15393|SF3B3_HUMAN;sp|Q15393-3|SF3B3_HUMAN	Splicing factor 3B subunit 3 OS=Homo sapiens GN=SF3B3 PE=1 SV=4;Isoform 3 of Splicing factor 3B subunit 3 OS=Homo sapiens GN=SF3B3	3	6	6	7.1	135.58	1217	0	51.676	1	7	92091000	1737600	13	0	0	0	0	0	0	77562	0	0	121720	79055	38885	97046	130590	61043	435270	374800	321600	0	0	0	0	0	0	0	0	0	1418500	1483100	825450	5685100
sp|Q15424-2|SAFB1_HUMAN	Isoform 2 of Scaffold attachment factor B1 OS=Homo sapiens	SAFB	sp|Q15424-2|SAFB1_HUMAN;sp|Q15424|SAFB1_HUMAN;sp|Q15424-4|SAFB1_HUMAN;sp|Q15424-3|SAFB1_HUMAN	sp|Q15424-2|SAFB1_HUMAN;sp|Q15424|SAFB1_HUMAN;sp|Q15424-4|SAFB1_HUMAN;sp|Q15424-3|SAFB1_HUMAN	Isoform 2 of Scaffold attachment factor B1 OS=Homo sapiens GN=SAFB;Scaffold attachment factor B1 OS=Homo sapiens GN=SAFB PE=1 SV=4;Isoform 4 of Scaffold attachment factor B1 OS=Homo sapiens GN=SAFB;Isoform 3 of Scaffold attachment factor B1 OS=Homo sapiens	4	14	14	25.1	95.18	848	0	309.59	0	6	989950000	27499000	43	0	0	0	0	0	0	0	0	0	58693	0	47880	1217800	1209900	1031600	6984200	7946900	9001600	0	0	0	0	0	0	0	0	0	999820	0	858480	38256000
sp|Q15428|SF3A2_HUMAN	Splicing factor 3A subunit 2 OS=Homo sapiens	SF3A2	sp|Q15428|SF3A2_HUMAN	sp|Q15428|SF3A2_HUMAN	Splicing factor 3A subunit 2 OS=Homo sapiens GN=SF3A2 PE=1 SV=2	1	2	2	7.1	49.255	464	0	32.322	0	3	24333000	1738100	5	0	0	0	0	0	0	0	0	0	403370	0	0	0	0	145580	393610	0	795510	0	0	0	0	0	0	0	0	0	1899100	0	0	0
sp|Q15459-2|SF3A1_HUMAN	Isoform 2 of Splicing factor 3A subunit 1 OS=Homo sapiens	SF3A1	sp|Q15459-2|SF3A1_HUMAN;sp|Q15459|SF3A1_HUMAN	sp|Q15459-2|SF3A1_HUMAN;sp|Q15459|SF3A1_HUMAN	Isoform 2 of Splicing factor 3A subunit 1 OS=Homo sapiens GN=SF3A1;Splicing factor 3A subunit 1 OS=Homo sapiens GN=SF3A1 PE=1 SV=1	2	2	2	5.9	81.677	728	0	13.622	0	3	48352000	1611700	2	0	0	0	0	0	0	0	0	0	114470	0	97367	143030	111330	0	184720	728300	232530	0	0	0	0	0	0	0	0	0	0	0	0	3663700
sp|Q15475|SIX1_HUMAN	Homeobox protein SIX1 OS=Homo sapiens	SIX1	sp|Q15475|SIX1_HUMAN;sp|Q9NPC8|SIX2_HUMAN	sp|Q15475|SIX1_HUMAN;sp|Q9NPC8|SIX2_HUMAN	Homeobox protein SIX1 OS=Homo sapiens GN=SIX1 PE=1 SV=1;Homeobox protein SIX2 OS=Homo sapiens GN=SIX2 PE=1 SV=1	2	4	4	16.2	32.21	284	0	96.719	0	3	55412000	5037400	6	0	0	0	0	0	0	0	0	0	0	0	0	0	0	0	586370	1984800	2466300	0	0	0	0	0	0	0	0	0	0	0	0	0
sp|Q15637-6|SF01_HUMAN	Isoform 6 of Splicing factor 1 OS=Homo sapiens	SF1	sp|Q15637-6|SF01_HUMAN;sp|Q15637-4|SF01_HUMAN;sp|Q15637-7|SF01_HUMAN;sp|Q15637-3|SF01_HUMAN;sp|Q15637-2|SF01_HUMAN;sp|Q15637|SF01_HUMAN;sp|Q15637-5|SF01_HUMAN	sp|Q15637-6|SF01_HUMAN;sp|Q15637-4|SF01_HUMAN;sp|Q15637-7|SF01_HUMAN;sp|Q15637-3|SF01_HUMAN;sp|Q15637-2|SF01_HUMAN;sp|Q15637|SF01_HUMAN;sp|Q15637-5|SF01_HUMAN	Isoform 6 of Splicing factor 1 OS=Homo sapiens GN=SF1;Isoform 4 of Splicing factor 1 OS=Homo sapiens GN=SF1;Isoform 7 of Splicing factor 1 OS=Homo sapiens GN=SF1;Isoform 3 of Splicing factor 1 OS=Homo sapiens GN=SF1;Isoform 2 of Splicing factor 1 OS=Homo s	7	11	11	21.2	61.888	571	0	87.457	9	8	534230000	31426000	45	317730	552990	998240	1604900	1863200	1126400	465220	499380	363070	4172300	2387700	2337400	339220	590740	1183600	3771100	4338200	4514200	5352300	12366000	22576000	20693000	20488000	19318000	12670000	11740000	11928000	16669000	12204000	6561100	12201000
sp|Q15717|ELAV1_HUMAN	ELAV-like protein 1 OS=Homo sapiens	ELAVL1	sp|Q15717|ELAV1_HUMAN;sp|Q15717-2|ELAV1_HUMAN;sp|Q12926-2|ELAV2_HUMAN;sp|Q12926|ELAV2_HUMAN;sp|P26378-4|ELAV4_HUMAN;sp|P26378-2|ELAV4_HUMAN;sp|P26378-5|ELAV4_HUMAN;sp|P26378|ELAV4_HUMAN;sp|P26378-3|ELAV4_HUMAN	sp|Q15717|ELAV1_HUMAN;sp|Q15717-2|ELAV1_HUMAN	ELAV-like protein 1 OS=Homo sapiens GN=ELAVL1 PE=1 SV=2;Isoform 2 of ELAV-like protein 1 OS=Homo sapiens GN=ELAVL1	9	13	13	56.4	36.091	326	0	252.68	1	6	1410000000	94001000	51	188680	181280	130130	118160	185280	0	278750	319220	251910	995260	1504000	885360	5117600	4256600	3985500	24765000	26681000	24157000	1433000	1492900	1052200	1670600	1214200	0	1929500	1963400	1742400	2275000	2301000	732090	55735000
sp|Q15853-2|USF2_HUMAN	Isoform USF2A-delta-H of Upstream stimulatory factor 2 OS=Homo sapiens	USF2	sp|Q15853-2|USF2_HUMAN;sp|Q15853|USF2_HUMAN;sp|Q15853-4|USF2_HUMAN;sp|Q15853-3|USF2_HUMAN	sp|Q15853-2|USF2_HUMAN;sp|Q15853|USF2_HUMAN;sp|Q15853-4|USF2_HUMAN;sp|Q15853-3|USF2_HUMAN	Isoform USF2A-delta-H of Upstream stimulatory factor 2 OS=Homo sapiens GN=USF2;Upstream stimulatory factor 2 OS=Homo sapiens GN=USF2 PE=1 SV=1;Isoform USF2c of Upstream stimulatory factor 2 OS=Homo sapiens GN=USF2;Isoform USF2B of Upstream stimulatory fact	4	5	5	18.9	36.183	338	0	46.408	0	4	145060000	13187000	11	0	0	0	0	0	0	0	0	0	0	0	0	56993	468590	816550	3729700	3512900	4602500	0	0	0	0	0	0	0	0	0	0	0	0	1443600
sp|Q16181-2|SEPT7_HUMAN	Isoform 2 of Septin-7 OS=Homo sapiens	2007-09-01	sp|Q16181-2|SEPT7_HUMAN;sp|Q16181|SEPT7_HUMAN;sp|Q6ZU15|SEP14_HUMAN	sp|Q16181-2|SEPT7_HUMAN;sp|Q16181|SEPT7_HUMAN;sp|Q6ZU15|SEP14_HUMAN	Isoform 2 of Septin-7 OS=Homo sapiens GN=SEPT7;Septin-7 OS=Homo sapiens GN=SEPT7 PE=1 SV=2;Septin-14 OS=Homo sapiens GN=SEPT14 PE=1 SV=2	3	2	2	4.8	50.58	436	0.0011481	12.131	0	3	28609000	1300400	4	0	0	0	0	0	0	0	0	0	425730	452520	165390	0	0	0	0	108500	148270	0	0	0	0	0	0	0	0	0	1415800	1327200	2148500	0
sp|Q16352|AINX_HUMAN	Alpha-internexin OS=Homo sapiens	INA	sp|Q16352|AINX_HUMAN	sp|Q16352|AINX_HUMAN	Alpha-internexin OS=Homo sapiens GN=INA PE=1 SV=2	1	36	31	73.9	55.39	499	0	323.31	7	9	4637500000	144920000	207	173150	136300	58322	339080	329390	312200	453080	538550	357290	24213000	22442000	24143000	6921100	7342800	6162600	15602000	17854000	17543000	5035800	4124800	2067000	11456000	8198900	11344000	16738000	15098000	15318000	193280000	184330000	201670000	154010000
sp|Q16531|DDB1_HUMAN	DNA damage-binding protein 1 OS=Homo sapiens	DDB1	sp|Q16531|DDB1_HUMAN;sp|Q16531-2|DDB1_HUMAN	sp|Q16531|DDB1_HUMAN;sp|Q16531-2|DDB1_HUMAN	DNA damage-binding protein 1 OS=Homo sapiens GN=DDB1 PE=1 SV=1;Isoform 2 of DNA damage-binding protein 1 OS=Homo sapiens GN=DDB1	2	4	4	5.7	126.97	1140	0	37.9	0	6	81109000	1622200	7	0	0	0	0	0	0	0	0	0	0	0	105620	25999	87231	66462	620460	392040	324360	0	0	0	0	0	0	0	0	0	0	0	979890	2725200
sp|Q16576|RBBP7_HUMAN	Histone-binding protein RBBP7 OS=Homo sapiens	RBBP7	sp|Q16576|RBBP7_HUMAN;sp|Q16576-2|RBBP7_HUMAN	sp|Q16576|RBBP7_HUMAN;sp|Q16576-2|RBBP7_HUMAN	Histone-binding protein RBBP7 OS=Homo sapiens GN=RBBP7 PE=1 SV=1;Isoform 2 of Histone-binding protein RBBP7 OS=Homo sapiens GN=RBBP7	2	5	3	24	47.82	425	0	29.609	0	5	241940000	16129000	7	0	0	0	0	0	0	0	0	0	927720	1041200	9903100	0	316660	0	1738500	1342100	860070	0	0	0	0	0	0	0	0	0	9833900	11253000	18868000	0
sp|Q16629-3|SRSF7_HUMAN	Isoform 3 of Serine/arginine-rich splicing factor 7 OS=Homo sapiens	SRSF7	sp|Q16629-3|SRSF7_HUMAN;sp|Q16629-2|SRSF7_HUMAN;sp|Q16629-4|SRSF7_HUMAN;sp|Q16629|SRSF7_HUMAN	sp|Q16629-3|SRSF7_HUMAN;sp|Q16629-2|SRSF7_HUMAN;sp|Q16629-4|SRSF7_HUMAN;sp|Q16629|SRSF7_HUMAN	Isoform 3 of Serine/arginine-rich splicing factor 7 OS=Homo sapiens GN=SRSF7;Isoform 2 of Serine/arginine-rich splicing factor 7 OS=Homo sapiens GN=SRSF7;Isoform 4 of Serine/arginine-rich splicing factor 7 OS=Homo sapiens GN=SRSF7;Serine/arginine-rich spli	4	9	9	70.5	15.257	132	0	83.144	3	9	1105500000	122830000	38	0	0	0	997420	0	525400	1643200	649690	0	1066800	2871100	1775900	4803000	5064200	3979200	32472000	34695000	32289000	0	0	0	10246000	0	7228900	16100000	7545400	0	4326900	8002900	6382600	25870000
sp|Q16630-3|CPSF6_HUMAN	Isoform 3 of Cleavage and polyadenylation specificity factor subunit 6 OS=Homo sapiens	CPSF6	sp|Q16630-3|CPSF6_HUMAN;sp|Q16630|CPSF6_HUMAN;sp|Q16630-2|CPSF6_HUMAN	sp|Q16630-3|CPSF6_HUMAN;sp|Q16630|CPSF6_HUMAN;sp|Q16630-2|CPSF6_HUMAN	Isoform 3 of Cleavage and polyadenylation specificity factor subunit 6 OS=Homo sapiens GN=CPSF6;Cleavage and polyadenylation specificity factor subunit 6 OS=Homo sapiens GN=CPSF6 PE=1 SV=2;Isoform 2 of Cleavage and polyadenylation specificity factor subuni	3	2	2	8.6	52.325	478	0	29.068	1	5	112450000	7496600	9	0	40465	0	0	95686	0	0	0	64399	168890	148470	0	0	0	148250	1443300	1578200	3809000	0	1177300	0	0	2244500	0	0	0	1538600	1277200	1144800	0	0
sp|Q16643|DREB_HUMAN	Drebrin OS=Homo sapiens	DBN1	sp|Q16643|DREB_HUMAN;sp|Q16643-2|DREB_HUMAN;sp|Q16643-3|DREB_HUMAN	sp|Q16643|DREB_HUMAN;sp|Q16643-2|DREB_HUMAN;sp|Q16643-3|DREB_HUMAN	Drebrin OS=Homo sapiens GN=DBN1 PE=1 SV=4;Isoform 2 of Drebrin OS=Homo sapiens GN=DBN1;Isoform 3 of Drebrin OS=Homo sapiens GN=DBN1	3	39	39	62.2	71.428	649	0	323.31	9	9	10007000000	416960000	295	685780	708930	660130	1107800	1222700	1136600	1342100	1089800	1524400	45372000	41860000	70215000	6964200	19709000	8073900	68898000	77196000	69197000	25561000	28975000	22889000	31297000	37404000	37284000	43580000	37701000	53446000	361740000	325920000	405560000	132560000
sp|Q16777|H2A2C_HUMAN	Histone H2A type 2-C OS=Homo sapiens	HIST2H2AC	sp|Q16777|H2A2C_HUMAN;sp|Q6FI13|H2A2A_HUMAN	sp|Q16777|H2A2C_HUMAN;sp|Q6FI13|H2A2A_HUMAN	Histone H2A type 2-C OS=Homo sapiens GN=HIST2H2AC PE=1 SV=4;Histone H2A type 2-A OS=Homo sapiens GN=HIST2H2AA3 PE=1 SV=3	2	11	11	62	13.988	129	0	323.31	9	9	97759000000	19552000000	690	188790000	48695000	158690000	128070000	95392000	70287000	484820000	531980000	481530000	181580000	182950000	209490000	1279300000	1267100000	1210100000	4234600000	4740600000	4057800000	468740000	387440000	498830000	542090000	438700000	411080000	2394700000	2419100000	2418200000	324790000	343240000	385660000	4035700000
sp|Q16891-2|MIC60_HUMAN	Isoform 2 of MICOS complex subunit MIC60 OS=Homo sapiens	IMMT	sp|Q16891-2|MIC60_HUMAN;sp|Q16891-4|MIC60_HUMAN;sp|Q16891|MIC60_HUMAN;sp|Q16891-3|MIC60_HUMAN	sp|Q16891-2|MIC60_HUMAN;sp|Q16891-4|MIC60_HUMAN;sp|Q16891|MIC60_HUMAN;sp|Q16891-3|MIC60_HUMAN	Isoform 2 of MICOS complex subunit MIC60 OS=Homo sapiens GN=IMMT;Isoform 4 of MICOS complex subunit MIC60 OS=Homo sapiens GN=IMMT;MICOS complex subunit MIC60 OS=Homo sapiens GN=IMMT PE=1 SV=1;Isoform 3 of MICOS complex subunit MIC60 OS=Homo sapiens GN=IMMT	4	28	28	49.5	82.624	747	0	323.31	3	9	1781700000	41436000	106	14026	0	0	31596	47405	27552	123490	166330	233670	3504000	3043000	1076600	2305300	2771100	2266400	6914400	9383700	9527400	1086300	0	0	1260400	2812900	1758500	8278100	14328000	17680000	16726000	19133000	7982900	59392000
sp|Q1KMD3|HNRL2_HUMAN	Heterogeneous nuclear ribonucleoprotein U-like protein 2 OS=Homo sapiens	HNRNPUL2	sp|Q1KMD3|HNRL2_HUMAN	sp|Q1KMD3|HNRL2_HUMAN	Heterogeneous nuclear ribonucleoprotein U-like protein 2 OS=Homo sapiens GN=HNRNPUL2 PE=1 SV=1	1	11	11	27.8	85.104	747	0	190.17	0	6	493800000	14524000	31	0	0	0	0	0	0	0	0	0	0	0	0	442760	794840	812960	4094800	4198000	4180300	0	0	0	0	0	0	0	0	0	0	0	0	18106000
sp|Q2TAY7|SMU1_HUMAN	WD40 repeat-containing protein SMU1 OS=Homo sapiens	SMU1	sp|Q2TAY7|SMU1_HUMAN	sp|Q2TAY7|SMU1_HUMAN	WD40 repeat-containing protein SMU1 OS=Homo sapiens GN=SMU1 PE=1 SV=2	1	2	2	3.9	57.543	513	0.0033822	11.412	0	2	29521000	1135400	2	0	0	0	0	0	0	0	0	0	0	0	0	0	158420	0	279680	353090	344240	0	0	0	0	0	0	0	0	0	0	0	0	0
sp|Q31612|1B73_HUMAN	HLA class I histocompatibility antigen, B-73 alpha chain OS=Homo sapiens	HLA-B	sp|Q31612|1B73_HUMAN;sp|P10316|1A69_HUMAN;sp|P01892|1A02_HUMAN;sp|P10321|1C07_HUMAN;sp|Q95604|1C17_HUMAN;sp|Q29960-2|1C16_HUMAN;sp|P01893|HLAH_HUMAN;sp|Q09160|1A80_HUMAN;sp|P30512|1A29_HUMAN;sp|P30459|1A74_HUMAN;sp|P30457|1A66_HUMAN;sp|P30456|1A43_HUMAN;sp|P30455|1A36_HUMAN;sp|P30453|1A34_HUMAN;sp|P30450|1A26_HUMAN;sp|P30447|1A23_HUMAN;sp|P30443|1A01_HUMAN;sp|P18462|1A25_HUMAN;sp|P16190|1A33_HUMA…	sp|Q31612|1B73_HUMAN;sp|P10316|1A69_HUMAN;sp|P01892|1A02_HUMAN;sp|P10321|1C07_HUMAN;sp|Q95604|1C17_HUMAN;sp|Q29960-2|1C16_HUMAN;sp|P01893|HLAH_HUMAN;sp|Q09160|1A80_HUMAN;sp|P30512|1A29_HUMAN;sp|P30459|1A74_HUMAN;sp|P30457|1A66_HUMAN;sp|P30456|1A43_HUMAN;sp|P30455|1A36_HUMAN;sp|P30453|1A34_HUMAN;sp|P30450|1A26_HUMAN;sp|P30447|1A23_HUMAN;sp|P30443|1A01_HUMAN;sp|P18462|1A25_HUMAN;sp|P16190|1A33_HUMA…	HLA class I histocompatibility antigen, B-73 alpha chain OS=Homo sapiens GN=HLA-B PE=1 SV=1;HLA class I histocompatibility antigen, A-69 alpha chain OS=Homo sapiens GN=HLA-A PE=1 SV=2;HLA class I histocompatibility antigen, A-2 alpha chain OS=Homo sapiens	34	2	2	10.2	40.435	363	0	32.404	3	4	66106000	3888600	9	267840	0	207080	0	385590	0	0	0	0	302950	301020	980490	396130	120130	0	382980	0	544410	2848200	0	2267500	0	4968500	0	0	0	0	3144700	3172100	2920500	3023500
sp|Q3ZCM7|TBB8_HUMAN	Tubulin beta-8 chain OS=Homo sapiens	TUBB8	sp|Q3ZCM7|TBB8_HUMAN	sp|Q3ZCM7|TBB8_HUMAN	Tubulin beta-8 chain OS=Homo sapiens GN=TUBB8 PE=1 SV=2	1	12	2	25.2	49.775	444	0	87.489	9	9	1930300000	101600000	37	4382100	3315400	8175200	3921500	3069700	2519600	1004100	1427000	863790	7595100	6218400	10624000	3588500	3741500	3127000	11314000	14598000	12112000	83579000	71617000	146120000	61114000	52359000	49443000	28088000	23712000	23793000	41440000	45475000	58983000	45850000
sp|Q3ZCQ8-3|TIM50_HUMAN	Isoform 3 of Mitochondrial import inner membrane translocase subunit TIM50 OS=Homo sapiens	TIMM50	sp|Q3ZCQ8-3|TIM50_HUMAN;sp|Q3ZCQ8|TIM50_HUMAN;sp|Q3ZCQ8-2|TIM50_HUMAN	sp|Q3ZCQ8-3|TIM50_HUMAN;sp|Q3ZCQ8|TIM50_HUMAN;sp|Q3ZCQ8-2|TIM50_HUMAN	Isoform 3 of Mitochondrial import inner membrane translocase subunit TIM50 OS=Homo sapiens GN=TIMM50;Mitochondrial import inner membrane translocase subunit TIM50 OS=Homo sapiens GN=TIMM50 PE=1 SV=2;Isoform 2 of Mitochondrial import inner membrane transloc	3	2	2	11.7	27.578	240	0	28.104	1	5	48925000	5436100	6	345050	0	350340	392660	410380	263330	0	0	0	1803700	0	0	0	239900	253180	0	0	1377500	3057500	0	3109400	2891600	3060800	2688000	0	0	0	2312600	0	0	0
sp|Q4VCS5|AMOT_HUMAN	Angiomotin OS=Homo sapiens	AMOT	sp|Q4VCS5|AMOT_HUMAN;sp|Q4VCS5-2|AMOT_HUMAN	sp|Q4VCS5|AMOT_HUMAN;sp|Q4VCS5-2|AMOT_HUMAN	Angiomotin OS=Homo sapiens GN=AMOT PE=1 SV=1;Isoform 2 of Angiomotin OS=Homo sapiens GN=AMOT	2	34	34	45.2	118.08	1084	0	323.31	9	9	3653700000	81193000	193	146610	194230	193760	230300	566650	420200	339350	679310	704600	13232000	11959000	12338000	3092800	3562300	3326600	9505600	10435000	10267000	14325000	18603000	18563000	17512000	35564000	31613000	21599000	41156000	43890000	167680000	141670000	140580000	80797000
sp|Q53GQ0|DHB12_HUMAN	Very-long-chain 3-oxoacyl-CoA reductase OS=Homo sapiens	HSD17B12	sp|Q53GQ0|DHB12_HUMAN	sp|Q53GQ0|DHB12_HUMAN	Very-long-chain 3-oxoacyl-CoA reductase OS=Homo sapiens GN=HSD17B12 PE=1 SV=2	1	2	2	9.6	34.324	312	0	15.612	3	8	166870000	11124000	17	309060	220730	146320	203510	408960	305390	88574	0	0	1229300	1331200	1343100	461020	285270	574960	1378800	935960	1902300	3914900	3662200	3497500	3724300	4958500	4206200	2106000	0	0	5009900	5295100	4491600	5029700
sp|Q562R1|ACTBL_HUMAN	Beta-actin-like protein 2 OS=Homo sapiens	ACTBL2	sp|Q562R1|ACTBL_HUMAN	sp|Q562R1|ACTBL_HUMAN	Beta-actin-like protein 2 OS=Homo sapiens GN=ACTBL2 PE=1 SV=2	1	17	5	41.5	42.003	376	0	38.802	3	6	24142000	1149600	8	41592	0	0	0	0	0	0	277640	0	0	419530	0	261130	149720	0	0	0	0	0	0	0	0	0	0	0	0	0	0	0	0	0
sp|Q58FF8|H90B2_HUMAN	Putative heat shock protein HSP 90-beta 2 OS=Homo sapiens	HSP90AB2P	sp|Q58FF8|H90B2_HUMAN	sp|Q58FF8|H90B2_HUMAN	Putative heat shock protein HSP 90-beta 2 OS=Homo sapiens GN=HSP90AB2P PE=1 SV=2	1	13	2	26	44.348	381	0	47.844	8	9	562250000	25557000	53	2305500	1776200	2378600	1645100	1125700	698690	455970	236610	196730	1441200	1668300	1868600	634410	957200	921700	2326100	2681100	2238900	41062000	35537000	50611000	27784000	21128000	20761000	9255500	6391700	5606600	12076000	14430000	16017000	10382000
sp|Q5BKZ1|ZN326_HUMAN	DBIRD complex subunit ZNF326 OS=Homo sapiens	ZNF326	sp|Q5BKZ1|ZN326_HUMAN;sp|Q5BKZ1-3|ZN326_HUMAN;sp|Q5BKZ1-2|ZN326_HUMAN	sp|Q5BKZ1|ZN326_HUMAN	DBIRD complex subunit ZNF326 OS=Homo sapiens GN=ZNF326 PE=1 SV=2	3	6	6	14.6	65.653	582	0	80.905	0	6	162200000	6007500	16	0	0	0	0	0	0	0	0	0	0	0	0	221550	250960	291970	1541300	2035400	1666200	0	0	0	0	0	0	0	0	0	0	0	0	6412400
sp|Q5JTH9-2|RRP12_HUMAN	Isoform 2 of RRP12-like protein OS=Homo sapiens	RRP12	sp|Q5JTH9-2|RRP12_HUMAN;sp|Q5JTH9-3|RRP12_HUMAN;sp|Q5JTH9|RRP12_HUMAN	sp|Q5JTH9-2|RRP12_HUMAN;sp|Q5JTH9-3|RRP12_HUMAN;sp|Q5JTH9|RRP12_HUMAN	Isoform 2 of RRP12-like protein OS=Homo sapiens GN=RRP12;Isoform 3 of RRP12-like protein OS=Homo sapiens GN=RRP12;RRP12-like protein OS=Homo sapiens GN=RRP12 PE=1 SV=2	3	3	3	2.3	132.71	1197	0	16.894	0	4	48269000	766170	6	0	0	0	0	0	0	0	0	0	115400	74678	44356	65201	46637	41721	100220	179140	98820	0	0	0	0	0	0	0	0	0	1737500	1058100	988290	2456500
sp|Q5QJE6|TDIF2_HUMAN	Deoxynucleotidyltransferase terminal-interacting protein 2 OS=Homo sapiens	DNTTIP2	sp|Q5QJE6|TDIF2_HUMAN	sp|Q5QJE6|TDIF2_HUMAN	Deoxynucleotidyltransferase terminal-interacting protein 2 OS=Homo sapiens GN=DNTTIP2 PE=1 SV=2	1	4	4	8.1	84.468	756	0	30.482	0	3	20128000	591990	7	0	0	0	0	0	0	0	0	0	0	0	0	0	0	0	161550	81203	349240	0	0	0	0	0	0	0	0	0	0	0	0	0
sp|Q5SSJ5|HP1B3_HUMAN	Heterochromatin protein 1-binding protein 3 OS=Homo sapiens	HP1BP3	sp|Q5SSJ5|HP1B3_HUMAN;sp|Q5SSJ5-3|HP1B3_HUMAN;sp|Q5SSJ5-2|HP1B3_HUMAN;sp|Q5SSJ5-5|HP1B3_HUMAN	sp|Q5SSJ5|HP1B3_HUMAN;sp|Q5SSJ5-3|HP1B3_HUMAN;sp|Q5SSJ5-2|HP1B3_HUMAN	Heterochromatin protein 1-binding protein 3 OS=Homo sapiens GN=HP1BP3 PE=1 SV=1;Isoform 3 of Heterochromatin protein 1-binding protein 3 OS=Homo sapiens GN=HP1BP3;Isoform 2 of Heterochromatin protein 1-binding protein 3 OS=Homo sapiens GN=HP1BP3	4	4	4	13	61.206	553	0	78.093	0	5	113920000	4219300	12	0	0	0	0	0	0	0	0	0	0	0	0	306330	128290	32994	987990	1315400	1448300	0	0	0	0	0	0	0	0	0	0	0	0	4968400
sp|Q5SY16|NOL9_HUMAN	Polynucleotide 5-hydroxyl-kinase NOL9 OS=Homo sapiens	NOL9	sp|Q5SY16|NOL9_HUMAN	sp|Q5SY16|NOL9_HUMAN	Polynucleotide 5-hydroxyl-kinase NOL9 OS=Homo sapiens GN=NOL9 PE=1 SV=1	1	2	2	6.1	79.322	702	0	13.12	0	2	12212000	555110	2	0	0	0	0	0	0	0	0	0	0	0	0	46682	0	0	0	183970	324460	0	0	0	0	0	0	0	0	0	0	0	0	1003200
sp|Q5T749|KPRP_HUMAN	Keratinocyte proline-rich protein OS=Homo sapiens	KPRP	sp|Q5T749|KPRP_HUMAN	sp|Q5T749|KPRP_HUMAN	Keratinocyte proline-rich protein OS=Homo sapiens GN=KPRP PE=1 SV=1	1	2	2	10.2	64.135	579	0.0022857	11.898	0	2	29487000	1734500	3	0	0	0	0	0	0	0	0	0	0	0	0	749420	554740	430390	0	0	0	0	0	0	0	0	0	0	0	0	0	0	0	7229300
sp|Q5VST9-5|OBSCN_HUMAN	Isoform 4 of Obscurin OS=Homo sapiens	OBSCN	sp|Q5VST9-5|OBSCN_HUMAN;sp|Q5VST9-3|OBSCN_HUMAN;sp|Q5VST9|OBSCN_HUMAN;sp|Q5VST9-2|OBSCN_HUMAN;sp|Q5VST9-6|OBSCN_HUMAN	sp|Q5VST9-5|OBSCN_HUMAN;sp|Q5VST9-3|OBSCN_HUMAN;sp|Q5VST9|OBSCN_HUMAN;sp|Q5VST9-2|OBSCN_HUMAN;sp|Q5VST9-6|OBSCN_HUMAN	Isoform 4 of Obscurin OS=Homo sapiens GN=OBSCN;Isoform 3 of Obscurin OS=Homo sapiens GN=OBSCN;Obscurin OS=Homo sapiens GN=OBSCN PE=1 SV=3;Isoform 2 of Obscurin OS=Homo sapiens GN=OBSCN;Isoform 5 of Obscurin OS=Homo sapiens GN=OBSCN	5	2	2	0.8	427.04	3911	1	-2	2	2	1141300000	6007000	5	420640	340800	396590	433640	445400	332130	398190	441320	515730	486200	389730	432610	331740	12909	0	0	335520	293850	67717000	61719000	100230000	57833000	62167000	57265000	93950000	61983000	75111000	28406000	24416000	29921000	43765000
sp|Q5VWN6-2|F208B_HUMAN	Isoform 2 of Protein FAM208B OS=Homo sapiens	FAM208B	sp|Q5VWN6-2|F208B_HUMAN;sp|Q5VWN6|F208B_HUMAN	sp|Q5VWN6-2|F208B_HUMAN;sp|Q5VWN6|F208B_HUMAN	Isoform 2 of Protein FAM208B OS=Homo sapiens GN=FAM208B;Protein FAM208B OS=Homo sapiens GN=FAM208B PE=1 SV=1	2	2	2	1.5	180.38	1625	0.0055494	10.765	0	4	2820900000	39180000	4	0	0	0	0	0	0	0	0	0	184430	212020	324060	2336800	2333900	2253100	11426000	8023000	12087000	0	0	0	0	0	0	0	0	0	5262900	71427000	88589000	136630000
sp|Q66PJ3|AR6P4_HUMAN	ADP-ribosylation factor-like protein 6-interacting protein 4 OS=Homo sapiens	ARL6IP4	sp|Q66PJ3|AR6P4_HUMAN;sp|Q66PJ3-7|AR6P4_HUMAN;sp|Q66PJ3-3|AR6P4_HUMAN;sp|Q66PJ3-4|AR6P4_HUMAN	sp|Q66PJ3|AR6P4_HUMAN;sp|Q66PJ3-7|AR6P4_HUMAN;sp|Q66PJ3-3|AR6P4_HUMAN;sp|Q66PJ3-4|AR6P4_HUMAN	ADP-ribosylation factor-like protein 6-interacting protein 4 OS=Homo sapiens GN=ARL6IP4 PE=1 SV=2;Isoform 7 of ADP-ribosylation factor-like protein 6-interacting protein 4 OS=Homo sapiens GN=ARL6IP4;Isoform 3 of ADP-ribosylation factor-like protein 6-inter	4	14	14	25.7	44.915	421	0	315.86	9	9	3526100000	167910000	159	4027000	3305800	4441800	4464200	4159700	3946100	2353900	2567800	2699100	15665000	15478000	14780000	10611000	10383000	10726000	19711000	20203000	18385000	84182000	92175000	98766000	84125000	88376000	98535000	59655000	66574000	64276000	85791000	91137000	85673000	142350000
sp|Q69YQ0-2|CYTSA_HUMAN	Isoform 2 of Cytospin-A OS=Homo sapiens	SPECC1L	sp|Q69YQ0-2|CYTSA_HUMAN;sp|Q69YQ0|CYTSA_HUMAN	sp|Q69YQ0-2|CYTSA_HUMAN;sp|Q69YQ0|CYTSA_HUMAN	Isoform 2 of Cytospin-A OS=Homo sapiens GN=SPECC1L;Cytospin-A OS=Homo sapiens GN=SPECC1L PE=1 SV=2	2	18	18	26	120.18	1078	0	222.78	8	9	809630000	14993000	56	288930	110850	219830	90324	191910	207020	223980	174560	174980	2344800	3028700	5156400	278400	385450	146880	172910	480360	1316900	11417000	13001000	9848800	9292800	9789400	9810500	15577000	11222000	11105000	26996000	39167000	71100000	12547000
sp|Q6DKI1|RL7L_HUMAN	60S ribosomal protein L7-like 1 OS=Homo sapiens	RPL7L1	sp|Q6DKI1|RL7L_HUMAN;sp|Q6DKI1-2|RL7L_HUMAN	sp|Q6DKI1|RL7L_HUMAN	60S ribosomal protein L7-like 1 OS=Homo sapiens GN=RPL7L1 PE=1 SV=1	2	4	4	24	28.661	246	0	31.933	1	6	101530000	7810200	13	0	0	0	0	0	0	70562	0	0	0	0	0	286460	216680	193460	2072800	3064500	1905700	0	0	0	0	0	0	1574400	0	0	0	0	0	2796500
sp|Q6IAA8|LTOR1_HUMAN	Ragulator complex protein LAMTOR1 OS=Homo sapiens	LAMTOR1	sp|Q6IAA8|LTOR1_HUMAN	sp|Q6IAA8|LTOR1_HUMAN	Ragulator complex protein LAMTOR1 OS=Homo sapiens GN=LAMTOR1 PE=1 SV=2	1	3	3	44.1	17.745	161	0	35.616	0	8	199790000	22199000	10	0	0	0	0	0	0	0	0	0	1705000	1062300	1966200	921740	837810	778480	4826000	5606400	4495200	0	0	0	0	0	0	0	0	0	3758200	4495100	3771200	4659800
sp|Q6IS14|IF5AL_HUMAN	Eukaryotic translation initiation factor 5A-1-like OS=Homo sapiens	EIF5AL1	sp|Q6IS14|IF5AL_HUMAN;sp|P63241|IF5A1_HUMAN;sp|P63241-2|IF5A1_HUMAN;sp|Q9GZV4|IF5A2_HUMAN	sp|Q6IS14|IF5AL_HUMAN;sp|P63241|IF5A1_HUMAN;sp|P63241-2|IF5A1_HUMAN;sp|Q9GZV4|IF5A2_HUMAN	Eukaryotic translation initiation factor 5A-1-like OS=Homo sapiens GN=EIF5AL1 PE=2 SV=2;Eukaryotic translation initiation factor 5A-1 OS=Homo sapiens GN=EIF5A PE=1 SV=2;Isoform 2 of Eukaryotic translation initiation factor 5A-1 OS=Homo sapiens GN=EIF5A;Euk	4	2	2	23.4	16.773	154	0	16.699	0	5	33961000	4245100	9	0	0	0	0	0	0	0	0	0	978500	728280	595240	218870	136430	129470	570570	491440	396340	0	0	0	0	0	0	0	0	0	1694600	1287900	1092600	1446900
sp|Q6NYC8|PPR18_HUMAN	Phostensin OS=Homo sapiens	PPP1R18	sp|Q6NYC8|PPR18_HUMAN;sp|Q6NYC8-2|PPR18_HUMAN;sp|Q6NYC8-4|PPR18_HUMAN;sp|Q6NYC8-3|PPR18_HUMAN	sp|Q6NYC8|PPR18_HUMAN;sp|Q6NYC8-2|PPR18_HUMAN	Phostensin OS=Homo sapiens GN=PPP1R18 PE=1 SV=1;Isoform 2 of Phostensin OS=Homo sapiens GN=PPP1R18	4	3	3	7.8	67.942	613	0	24.964	0	4	36102000	1289300	5	0	0	0	0	0	0	0	0	0	274350	329980	500100	0	184910	0	0	0	0	0	0	0	0	0	0	0	0	0	2373700	2217300	3474100	0
sp|Q6P2Q9|PRP8_HUMAN	Pre-mRNA-processing-splicing factor 8 OS=Homo sapiens	PRPF8	sp|Q6P2Q9|PRP8_HUMAN	sp|Q6P2Q9|PRP8_HUMAN	Pre-mRNA-processing-splicing factor 8 OS=Homo sapiens GN=PRPF8 PE=1 SV=2	1	9	9	6.8	273.6	2335	0	73.744	6	8	216490000	1745900	25	14968	12997	29268	10028	11570	0	10688	12214	0	67589	53869	0	42815	56166	65629	473550	479610	404900	3200800	3031300	6835600	1685600	2084900	0	2173500	2212400	0	3493200	2764600	0	3854300
sp|Q6S8J3|POTEE_HUMAN	POTE ankyrin domain family member E OS=Homo sapiens	POTEE	sp|Q6S8J3|POTEE_HUMAN;sp|A5A3E0|POTEF_HUMAN;sp|P0CG38|POTEI_HUMAN	sp|Q6S8J3|POTEE_HUMAN;sp|A5A3E0|POTEF_HUMAN;sp|P0CG38|POTEI_HUMAN	POTE ankyrin domain family member E OS=Homo sapiens GN=POTEE PE=2 SV=3;POTE ankyrin domain family member F OS=Homo sapiens GN=POTEF PE=1 SV=2;POTE ankyrin domain family member I OS=Homo sapiens GN=POTEI PE=3 SV=1	3	18	2	14.2	121.36	1075	0	17.468	0	2	217480000	4103400	2	0	0	0	0	0	0	0	0	0	1191700	0	821100	149480	192350	0	740170	484930	523670	0	0	0	0	0	0	0	0	0	14882000	0	11811000	7065700
sp|Q6UVY6-2|MOXD1_HUMAN	Isoform 2 of DBH-like monooxygenase protein 1 OS=Homo sapiens	MOXD1	sp|Q6UVY6-2|MOXD1_HUMAN;sp|Q6UVY6|MOXD1_HUMAN	sp|Q6UVY6-2|MOXD1_HUMAN;sp|Q6UVY6|MOXD1_HUMAN	Isoform 2 of DBH-like monooxygenase protein 1 OS=Homo sapiens GN=MOXD1;DBH-like monooxygenase protein 1 OS=Homo sapiens GN=MOXD1 PE=1 SV=1	2	4	4	13.8	62.7	545	0	45.354	0	6	224800000	9773900	16	0	0	0	0	0	0	0	0	0	1647500	2774300	2377500	152820	155260	140450	795170	945970	784880	0	0	0	0	0	0	0	0	0	13227000	11828000	9291700	4033800
sp|Q6WCQ1-2|MPRIP_HUMAN	Isoform 2 of Myosin phosphatase Rho-interacting protein OS=Homo sapiens	MPRIP	sp|Q6WCQ1-2|MPRIP_HUMAN;sp|Q6WCQ1|MPRIP_HUMAN;sp|Q6WCQ1-3|MPRIP_HUMAN	sp|Q6WCQ1-2|MPRIP_HUMAN;sp|Q6WCQ1|MPRIP_HUMAN;sp|Q6WCQ1-3|MPRIP_HUMAN	Isoform 2 of Myosin phosphatase Rho-interacting protein OS=Homo sapiens GN=MPRIP;Myosin phosphatase Rho-interacting protein OS=Homo sapiens GN=MPRIP PE=1 SV=3;Isoform 3 of Myosin phosphatase Rho-interacting protein OS=Homo sapiens GN=MPRIP	3	75	75	70	118.1	1038	0	323.31	9	9	19571000000	337420000	733	4874500	3827000	5732400	7783800	6054500	5310200	6264500	6447200	5914000	65220000	57768000	57502000	8609200	8354500	7204800	27308000	27242000	26008000	296890000	276450000	316900000	406860000	386900000	376670000	421070000	408680000	424120000	798960000	756850000	743680000	378710000
sp|Q6YHK3|CD109_HUMAN	CD109 antigen OS=Homo sapiens	CD109	sp|Q6YHK3|CD109_HUMAN;sp|Q6YHK3-2|CD109_HUMAN;sp|Q6YHK3-4|CD109_HUMAN;sp|Q6YHK3-3|CD109_HUMAN	sp|Q6YHK3|CD109_HUMAN;sp|Q6YHK3-2|CD109_HUMAN;sp|Q6YHK3-4|CD109_HUMAN	CD109 antigen OS=Homo sapiens GN=CD109 PE=1 SV=2;Isoform 2 of CD109 antigen OS=Homo sapiens GN=CD109;Isoform 4 of CD109 antigen OS=Homo sapiens GN=CD109	4	12	12	16.5	161.69	1445	0	199.92	0	6	522600000	8567200	35	0	0	0	0	0	0	0	0	0	1907700	2655300	2166000	50295	20221	0	735290	522880	509490	0	0	0	0	0	0	0	0	0	36341000	42802000	20582000	3971200
sp|Q6ZQQ6|WDR87_HUMAN	WD repeat-containing protein 87 OS=Homo sapiens	WDR87	sp|Q6ZQQ6|WDR87_HUMAN;sp|Q6ZQQ6-2|WDR87_HUMAN	sp|Q6ZQQ6|WDR87_HUMAN;sp|Q6ZQQ6-2|WDR87_HUMAN	WD repeat-containing protein 87 OS=Homo sapiens GN=WDR87 PE=1 SV=3;Isoform 2 of WD repeat-containing protein 87 OS=Homo sapiens GN=WDR87	2	2	2	0.6	333.18	2873	0.0055371	10.729	0	4	397410000	2779100	5	0	0	0	0	0	0	0	0	0	861960	810700	676290	30832	33530	27478	107200	105080	126030	0	0	0	0	0	0	0	0	0	29073000	34487000	24444000	3355000
sp|Q6ZU35|K1211_HUMAN	Uncharacterized protein KIAA1211 OS=Homo sapiens	KIAA1211	sp|Q6ZU35|K1211_HUMAN	sp|Q6ZU35|K1211_HUMAN	Uncharacterized protein KIAA1211 OS=Homo sapiens GN=KIAA1211 PE=1 SV=3	1	4	4	5.3	136.76	1233	0	33.669	0	3	37567000	647700	7	0	0	0	0	0	0	0	0	0	195580	164920	232570	0	0	0	0	54626	0	0	0	0	0	0	0	0	0	0	2187600	3056100	2692900	0
sp|Q6ZU65-2|UBN2_HUMAN	Isoform 2 of Ubinuclein-2 OS=Homo sapiens	UBN2	sp|Q6ZU65-2|UBN2_HUMAN;sp|Q6ZU65|UBN2_HUMAN	sp|Q6ZU65-2|UBN2_HUMAN;sp|Q6ZU65|UBN2_HUMAN	Isoform 2 of Ubinuclein-2 OS=Homo sapiens GN=UBN2;Ubinuclein-2 OS=Homo sapiens GN=UBN2 PE=1 SV=2	2	3	3	3.3	108.07	970	0	17.036	0	3	30182000	670710	3	0	0	0	0	0	0	0	0	0	0	0	0	0	0	0	232410	243510	194790	0	0	0	0	0	0	0	0	0	0	0	0	0
sp|Q6ZW49-2|PAXI1_HUMAN	Isoform 3 of PAX-interacting protein 1 OS=Homo sapiens	PAXIP1	sp|Q6ZW49-2|PAXI1_HUMAN;sp|Q6ZW49-1|PAXI1_HUMAN;sp|Q6ZW49|PAXI1_HUMAN	sp|Q6ZW49-2|PAXI1_HUMAN;sp|Q6ZW49-1|PAXI1_HUMAN;sp|Q6ZW49|PAXI1_HUMAN	Isoform 3 of PAX-interacting protein 1 OS=Homo sapiens GN=PAXIP1;Isoform 2 of PAX-interacting protein 1 OS=Homo sapiens GN=PAXIP1;PAX-interacting protein 1 OS=Homo sapiens GN=PAXIP1 PE=1 SV=2	3	5	5	10.6	93.881	822	0	57.753	0	3	212790000	6649600	9	0	0	0	0	0	0	0	0	0	0	47434	161610	145490	0	0	2102800	2280500	1911700	0	0	0	0	0	0	0	0	0	0	1678700	2978700	5230300
sp|Q71DI3|H32_HUMAN	Histone H3.2 OS=Homo sapiens	HIST2H3A	sp|Q71DI3|H32_HUMAN	sp|Q71DI3|H32_HUMAN	Histone H3.2 OS=Homo sapiens GN=HIST2H3A PE=1 SV=3	1	13	13	66.9	15.388	136	0	323.31	9	9	43681000000	10920000000	271	42540000	38221000	40369000	54798000	48164000	38125000	209470000	240110000	195240000	114710000	110930000	129960000	746740000	764490000	670100000	2489500000	2644900000	2341800000	178080000	163230000	161340000	174260000	162840000	162040000	760920000	769410000	729180000	127420000	125640000	125510000	2156200000
sp|Q71U36-2|TBA1A_HUMAN	Isoform 2 of Tubulin alpha-1A chain OS=Homo sapiens	TUBA1A	sp|Q71U36-2|TBA1A_HUMAN;sp|Q71U36|TBA1A_HUMAN	sp|Q71U36-2|TBA1A_HUMAN;sp|Q71U36|TBA1A_HUMAN	Isoform 2 of Tubulin alpha-1A chain OS=Homo sapiens GN=TUBA1A;Tubulin alpha-1A chain OS=Homo sapiens GN=TUBA1A PE=1 SV=1	2	29	2	78.1	46.297	416	0	38.536	8	8	361260000	17203000	23	745700	953930	612520	737040	668650	570490	391570	340590	0	2420300	3921500	1957200	706990	561060	568320	0	0	2047000	16204000	22608000	13558000	12588000	12243000	12555000	8091500	6269100	0	14287000	17132000	11856000	10885000
sp|Q71UI9|H2AV_HUMAN	Histone H2A.V OS=Homo sapiens	H2AFV	sp|Q71UI9|H2AV_HUMAN;sp|P0C0S5|H2AZ_HUMAN;sp|Q71UI9-4|H2AV_HUMAN;sp|Q71UI9-3|H2AV_HUMAN;sp|Q71UI9-2|H2AV_HUMAN	sp|Q71UI9|H2AV_HUMAN;sp|P0C0S5|H2AZ_HUMAN;sp|Q71UI9-4|H2AV_HUMAN;sp|Q71UI9-3|H2AV_HUMAN;sp|Q71UI9-2|H2AV_HUMAN	Histone H2A.V OS=Homo sapiens GN=H2AFV PE=1 SV=3;Histone H2A.Z OS=Homo sapiens GN=H2AFZ PE=1 SV=2;Isoform 4 of Histone H2A.V OS=Homo sapiens GN=H2AFV;Isoform 3 of Histone H2A.V OS=Homo sapiens GN=H2AFV;Isoform 2 of Histone H2A.V OS=Homo sapiens GN=H2AFV	5	7	5	53.9	13.509	128	0	236.01	9	9	3268600000	653720000	81	841600	658290	921700	2724300	1756300	1200600	15928000	11458000	10030000	3793800	4077600	4333600	29732000	44573000	31945000	151080000	184670000	154000000	5777300	5526700	5487000	13436000	11629000	8692800	57981000	47688000	39707000	7902100	8900500	11291000	87840000
sp|Q76I76|SSH2_HUMAN	Protein phosphatase Slingshot homolog 2 OS=Homo sapiens	SSH2	sp|Q76I76|SSH2_HUMAN;sp|Q76I76-4|SSH2_HUMAN	sp|Q76I76|SSH2_HUMAN	Protein phosphatase Slingshot homolog 2 OS=Homo sapiens GN=SSH2 PE=1 SV=1	2	4	4	5.7	158.21	1423	0	27.553	0	3	36746000	583270	4	0	0	0	0	0	0	0	0	0	130490	140790	220580	0	0	0	34330	57079	0	0	0	0	0	0	0	0	0	0	2183900	1827300	2223200	0
sp|Q7L2E3-3|DHX30_HUMAN	Isoform 3 of Putative ATP-dependent RNA helicase DHX30 OS=Homo sapiens	DHX30	sp|Q7L2E3-3|DHX30_HUMAN;sp|Q7L2E3|DHX30_HUMAN;sp|Q7L2E3-2|DHX30_HUMAN	sp|Q7L2E3-3|DHX30_HUMAN;sp|Q7L2E3|DHX30_HUMAN;sp|Q7L2E3-2|DHX30_HUMAN	Isoform 3 of Putative ATP-dependent RNA helicase DHX30 OS=Homo sapiens GN=DHX30;Putative ATP-dependent RNA helicase DHX30 OS=Homo sapiens GN=DHX30 PE=1 SV=1;Isoform 2 of Putative ATP-dependent RNA helicase DHX30 OS=Homo sapiens GN=DHX30	3	6	6	6.1	129.44	1155	0	34.84	0	3	50996000	739080	4	0	0	0	0	0	0	0	0	0	0	0	0	25286	0	24342	356860	101420	231160	0	0	0	0	0	0	0	0	0	0	0	0	0
sp|Q7Z2W4-3|ZCCHV_HUMAN	Isoform 3 of Zinc finger CCCH-type antiviral protein 1 OS=Homo sapiens	ZC3HAV1	sp|Q7Z2W4-3|ZCCHV_HUMAN;sp|Q7Z2W4-2|ZCCHV_HUMAN;sp|Q7Z2W4|ZCCHV_HUMAN	sp|Q7Z2W4-3|ZCCHV_HUMAN;sp|Q7Z2W4-2|ZCCHV_HUMAN;sp|Q7Z2W4|ZCCHV_HUMAN	Isoform 3 of Zinc finger CCCH-type antiviral protein 1 OS=Homo sapiens GN=ZC3HAV1;Isoform 2 of Zinc finger CCCH-type antiviral protein 1 OS=Homo sapiens GN=ZC3HAV1;Zinc finger CCCH-type antiviral protein 1 OS=Homo sapiens GN=ZC3HAV1 PE=1 SV=3	3	2	2	4.5	67.589	624	0	23.967	2	4	4050000	115710	6	0	0	0	0	0	0	0	0	0	0	0	115710	0	0	0	0	0	0	0	0	0	0	0	0	0	0	0	0	0	1129000	0
sp|Q7Z333-3|SETX_HUMAN	Isoform 3 of Probable helicase senataxin OS=Homo sapiens	SETX	sp|Q7Z333-3|SETX_HUMAN;sp|Q7Z333|SETX_HUMAN;sp|Q7Z333-4|SETX_HUMAN	sp|Q7Z333-3|SETX_HUMAN;sp|Q7Z333|SETX_HUMAN;sp|Q7Z333-4|SETX_HUMAN	Isoform 3 of Probable helicase senataxin OS=Homo sapiens GN=SETX;Probable helicase senataxin OS=Homo sapiens GN=SETX PE=1 SV=4;Isoform 4 of Probable helicase senataxin OS=Homo sapiens GN=SETX	3	2	2	0.8	299.42	2644	0.0088398	10.608	1	1	26145000	189450	2	59495	58122	0	71837	0	0	0	0	0	0	0	0	0	0	0	0	0	0	8062100	8834400	0	7854000	0	0	0	0	0	0	0	0	0
sp|Q7Z406-6|MYH14_HUMAN	Isoform 6 of Myosin-14 OS=Homo sapiens	MYH14	sp|Q7Z406-6|MYH14_HUMAN;sp|Q7Z406-2|MYH14_HUMAN;sp|Q7Z406|MYH14_HUMAN;sp|Q7Z406-4|MYH14_HUMAN;sp|Q7Z406-5|MYH14_HUMAN	sp|Q7Z406-6|MYH14_HUMAN;sp|Q7Z406-2|MYH14_HUMAN;sp|Q7Z406|MYH14_HUMAN;sp|Q7Z406-4|MYH14_HUMAN;sp|Q7Z406-5|MYH14_HUMAN	Isoform 6 of Myosin-14 OS=Homo sapiens GN=MYH14;Isoform 2 of Myosin-14 OS=Homo sapiens GN=MYH14;Myosin-14 OS=Homo sapiens GN=MYH14 PE=1 SV=2;Isoform 4 of Myosin-14 OS=Homo sapiens GN=MYH14;Isoform 5 of Myosin-14 OS=Homo sapiens GN=MYH14	5	69	55	40.4	228.66	2003	0	323.31	9	9	3961800000	39226000	300	951860	1000300	895240	1422700	1486300	1212800	1753000	2097200	2003400	5867700	6225600	5766100	679700	562010	648950	2094600	2371300	2187300	91498000	94699000	87140000	123220000	125880000	115650000	142430000	137390000	144680000	147310000	151690000	169840000	88515000
sp|Q7Z4V5-2|HDGR2_HUMAN	Isoform 2 of Hepatoma-derived growth factor-related protein 2 OS=Homo sapiens	HDGFL2	sp|Q7Z4V5-2|HDGR2_HUMAN;sp|Q7Z4V5|HDGR2_HUMAN;sp|Q7Z4V5-4|HDGR2_HUMAN;sp|Q7Z4V5-3|HDGR2_HUMAN	sp|Q7Z4V5-2|HDGR2_HUMAN;sp|Q7Z4V5|HDGR2_HUMAN;sp|Q7Z4V5-4|HDGR2_HUMAN;sp|Q7Z4V5-3|HDGR2_HUMAN	Isoform 2 of Hepatoma-derived growth factor-related protein 2 OS=Homo sapiens GN=HDGFL2;Hepatoma-derived growth factor-related protein 2 OS=Homo sapiens GN=HDGFL2 PE=1 SV=1;Isoform 4 of Hepatoma-derived growth factor-related protein 2 OS=Homo sapiens GN=HD	4	6	6	14.2	74.229	670	0	64.165	1	6	191550000	5633800	21	12972	4224.5	4472.8	20818	19544	23343	26426	29311	29337	88527	149990	165230	331780	353150	346240	1091900	1394100	1542400	565110	232710	230470	1359900	693370	945250	996040	985780	1075100	874680	771740	1035200	5222600
sp|Q7Z6I8|CE024_HUMAN	UPF0461 protein C5orf24 OS=Homo sapiens	C5orf24	sp|Q7Z6I8|CE024_HUMAN;sp|Q7Z6I8-2|CE024_HUMAN	sp|Q7Z6I8|CE024_HUMAN;sp|Q7Z6I8-2|CE024_HUMAN	UPF0461 protein C5orf24 OS=Homo sapiens GN=C5orf24 PE=1 SV=1;Isoform 2 of UPF0461 protein C5orf24 OS=Homo sapiens GN=C5orf24	2	6	6	48.9	20.132	188	0	67.366	0	6	199960000	19996000	19	0	0	0	0	0	0	0	0	0	0	0	0	0	407160	472760	5051500	7628100	6436300	0	0	0	0	0	0	0	0	0	0	0	0	0
sp|Q86U42-2|PABP2_HUMAN	Isoform 2 of Polyadenylate-binding protein 2 OS=Homo sapiens	PABPN1	sp|Q86U42-2|PABP2_HUMAN;sp|Q86U42|PABP2_HUMAN;sp|Q92843-2|B2CL2_HUMAN;sp|A6NDY0-2|EPAB2_HUMAN;sp|A6NDY0|EPAB2_HUMAN;sp|A6NDY0-4|EPAB2_HUMAN	sp|Q86U42-2|PABP2_HUMAN;sp|Q86U42|PABP2_HUMAN;sp|Q92843-2|B2CL2_HUMAN	Isoform 2 of Polyadenylate-binding protein 2 OS=Homo sapiens GN=PABPN1;Polyadenylate-binding protein 2 OS=Homo sapiens GN=PABPN1 PE=1 SV=3;Isoform 3 of Bcl-2-like protein 2 OS=Homo sapiens GN=BCL2L2	6	3	3	13.5	31.496	296	0	34.521	0	5	96699000	8790800	5	0	0	0	0	0	0	0	0	0	240470	247630	232810	746470	0	1271400	2045200	2006500	2000300	0	0	0	0	0	0	0	0	0	2073500	1921400	2066700	5899800
sp|Q86UP3|ZFHX4_HUMAN	Zinc finger homeobox protein 4 OS=Homo sapiens	ZFHX4	sp|Q86UP3|ZFHX4_HUMAN;sp|Q86UP3-4|ZFHX4_HUMAN;sp|Q86UP3-2|ZFHX4_HUMAN;sp|Q86UP3-5|ZFHX4_HUMAN;sp|Q86UP3-3|ZFHX4_HUMAN	sp|Q86UP3|ZFHX4_HUMAN;sp|Q86UP3-4|ZFHX4_HUMAN;sp|Q86UP3-2|ZFHX4_HUMAN;sp|Q86UP3-5|ZFHX4_HUMAN;sp|Q86UP3-3|ZFHX4_HUMAN	Zinc finger homeobox protein 4 OS=Homo sapiens GN=ZFHX4 PE=1 SV=1;Isoform 4 of Zinc finger homeobox protein 4 OS=Homo sapiens GN=ZFHX4;Isoform 2 of Zinc finger homeobox protein 4 OS=Homo sapiens GN=ZFHX4;Isoform 5 of Zinc finger homeobox protein 4 OS=Homo	5	4	4	1.2	393.73	3567	0	36.32	2	2	198490000	1332200	6	0	0	0	0	168070	425430	0	0	0	0	0	0	0	138170	311760	0	191760	96965	0	0	0	0	22711000	69092000	0	0	0	0	0	0	0
sp|Q86V81|THOC4_HUMAN	THO complex subunit 4 OS=Homo sapiens	ALYREF	sp|Q86V81|THOC4_HUMAN	sp|Q86V81|THOC4_HUMAN	THO complex subunit 4 OS=Homo sapiens GN=ALYREF PE=1 SV=3	1	6	6	40.5	26.888	257	0	250.77	5	9	709920000	50709000	49	258770	0	189020	361110	0	369920	367700	429820	0	2715700	3147800	3159300	2969500	1924000	2223900	12756000	9318200	10518000	5764200	0	3769400	5556600	0	7334600	6845600	7127900	0	10411000	13155000	11339000	20114000
sp|Q86VP6-2|CAND1_HUMAN	Isoform 2 of Cullin-associated NEDD8-dissociated protein 1 OS=Homo sapiens	CAND1	sp|Q86VP6-2|CAND1_HUMAN;sp|Q86VP6|CAND1_HUMAN;sp|O75155-2|CAND2_HUMAN;sp|O75155|CAND2_HUMAN	sp|Q86VP6-2|CAND1_HUMAN;sp|Q86VP6|CAND1_HUMAN	Isoform 2 of Cullin-associated NEDD8-dissociated protein 1 OS=Homo sapiens GN=CAND1;Cullin-associated NEDD8-dissociated protein 1 OS=Homo sapiens GN=CAND1 PE=1 SV=2	4	7	7	9.7	117.89	1062	0	57.041	6	1	100040000	1786500	16	292060	410260	202190	314480	157030	145480	0	0	0	0	95200	0	10049	0	13194	77429	0	69100	23913000	14590000	13396000	9691800	6080400	8841500	0	0	0	0	2956100	0	940130
sp|Q86YZ3|HORN_HUMAN	Hornerin OS=Homo sapiens	HRNR	sp|Q86YZ3|HORN_HUMAN	sp|Q86YZ3|HORN_HUMAN	Hornerin OS=Homo sapiens GN=HRNR PE=1 SV=2	1	3	3	4.5	282.39	2850	0	23.712	3	6	93049000	1094700	15	38192	35858	10829	0	5744	12481	0	32809	7148.8	183050	249150	156500	104900	120850	105350	0	16077	15758	2617500	2669900	2074200	0	1291800	2331200	0	1904200	1352000	2947400	3508100	2599000	5331800
sp|Q8IVW6-4|ARI3B_HUMAN	Isoform 4 of AT-rich interactive domain-containing protein 3B OS=Homo sapiens	ARID3B	sp|Q8IVW6-4|ARI3B_HUMAN;sp|Q8IVW6|ARI3B_HUMAN;sp|Q8IVW6-3|ARI3B_HUMAN	sp|Q8IVW6-4|ARI3B_HUMAN;sp|Q8IVW6|ARI3B_HUMAN;sp|Q8IVW6-3|ARI3B_HUMAN	Isoform 4 of AT-rich interactive domain-containing protein 3B OS=Homo sapiens GN=ARID3B;AT-rich interactive domain-containing protein 3B OS=Homo sapiens GN=ARID3B PE=1 SV=2;Isoform 3 of AT-rich interactive domain-containing protein 3B OS=Homo sapiens GN=AR	3	8	8	23.8	60.565	560	0	66.44	0	3	214260000	7935500	13	0	0	0	0	0	0	0	0	0	0	0	0	117850	255890	199800	2195900	2636900	2529100	0	0	0	0	0	0	0	0	0	0	0	0	3570100
sp|Q8IWS0-3|PHF6_HUMAN	Isoform 3 of PHD finger protein 6 OS=Homo sapiens	PHF6	sp|Q8IWS0-3|PHF6_HUMAN;sp|Q8IWS0|PHF6_HUMAN;sp|Q8IWS0-5|PHF6_HUMAN;sp|Q8IWS0-4|PHF6_HUMAN;sp|Q8IWS0-2|PHF6_HUMAN	sp|Q8IWS0-3|PHF6_HUMAN;sp|Q8IWS0|PHF6_HUMAN;sp|Q8IWS0-5|PHF6_HUMAN	Isoform 3 of PHD finger protein 6 OS=Homo sapiens GN=PHF6;PHD finger protein 6 OS=Homo sapiens GN=PHF6 PE=1 SV=1;Isoform 5 of PHD finger protein 6 OS=Homo sapiens GN=PHF6	5	5	5	20.6	41.219	364	0	41.581	3	7	420200000	20009000	19	568900	278060	333570	0	365420	260080	0	0	0	2480400	1551200	2069900	869590	950830	598380	3063800	3387100	3232200	14644000	10509000	9374500	0	8261700	9271600	0	0	0	13008000	8598800	10276000	11635000
sp|Q8IWX8|CHERP_HUMAN	Calcium homeostasis endoplasmic reticulum protein OS=Homo sapiens	CHERP	sp|Q8IWX8|CHERP_HUMAN	sp|Q8IWX8|CHERP_HUMAN	Calcium homeostasis endoplasmic reticulum protein OS=Homo sapiens GN=CHERP PE=1 SV=3	1	6	6	9.3	103.7	916	0	71.746	9	4	397270000	12415000	29	502740	394950	439330	945750	583170	445580	516130	382260	267880	1687100	948240	1216500	349030	394380	434820	1009800	986220	910840	13297000	9069800	10255000	17574000	16509000	18541000	14946000	10659000	11678000	11476000	9824100	8996300	10715000
sp|Q8IY63-2|AMOL1_HUMAN	Isoform 2 of Angiomotin-like protein 1 OS=Homo sapiens	AMOTL1	sp|Q8IY63-2|AMOL1_HUMAN;sp|Q8IY63|AMOL1_HUMAN	sp|Q8IY63-2|AMOL1_HUMAN;sp|Q8IY63|AMOL1_HUMAN	Isoform 2 of Angiomotin-like protein 1 OS=Homo sapiens GN=AMOTL1;Angiomotin-like protein 1 OS=Homo sapiens GN=AMOTL1 PE=1 SV=1	2	4	3	6.2	101.18	906	0	26.883	0	3	67218000	1563200	5	0	0	0	0	0	0	0	0	0	74830	233600	326060	0	0	48660	154280	529030	196740	0	0	0	0	0	0	0	0	0	2121800	3000300	2843400	0
sp|Q8IY81|SPB1_HUMAN	pre-rRNA processing protein FTSJ3 OS=Homo sapiens	FTSJ3	sp|Q8IY81|SPB1_HUMAN	sp|Q8IY81|SPB1_HUMAN	pre-rRNA processing protein FTSJ3 OS=Homo sapiens GN=FTSJ3 PE=1 SV=2	1	12	12	17.8	96.557	847	0	146.07	0	6	444110000	13062000	40	0	0	0	0	0	0	0	0	0	0	0	23506	629680	788950	580050	3749800	3523700	3766500	0	0	0	0	0	0	0	0	0	0	0	574520	17400000
sp|Q8IYB3-2|SRRM1_HUMAN	Isoform 2 of Serine/arginine repetitive matrix protein 1 OS=Homo sapiens	SRRM1	sp|Q8IYB3-2|SRRM1_HUMAN;sp|Q8IYB3|SRRM1_HUMAN	sp|Q8IYB3-2|SRRM1_HUMAN;sp|Q8IYB3|SRRM1_HUMAN	Isoform 2 of Serine/arginine repetitive matrix protein 1 OS=Homo sapiens GN=SRRM1;Serine/arginine repetitive matrix protein 1 OS=Homo sapiens GN=SRRM1 PE=1 SV=2	2	3	3	3.9	102.12	902	0	20.261	0	2	46277000	1076200	3	0	0	0	0	0	0	0	0	0	92020	0	76033	0	0	0	358020	380230	169920	0	0	0	0	0	0	0	0	0	1869100	0	1721100	0
sp|Q8IYY4|DZI1L_HUMAN	Zinc finger protein DZIP1L OS=Homo sapiens	DZIP1L	sp|Q8IYY4|DZI1L_HUMAN;sp|Q8IYY4-2|DZI1L_HUMAN	sp|Q8IYY4|DZI1L_HUMAN	Zinc finger protein DZIP1L OS=Homo sapiens GN=DZIP1L PE=1 SV=2	2	3	3	5.3	86.847	767	0	17.19	0	4	30045000	751120	6	0	0	0	0	0	0	0	0	0	77979	0	40842	254760	117040	63483	70884	0	126130	0	0	0	0	0	0	0	0	0	960030	0	953840	4176400
sp|Q8N1F7|NUP93_HUMAN	Nuclear pore complex protein Nup93 OS=Homo sapiens	NUP93	sp|Q8N1F7|NUP93_HUMAN;sp|Q8N1F7-2|NUP93_HUMAN	sp|Q8N1F7|NUP93_HUMAN;sp|Q8N1F7-2|NUP93_HUMAN	Nuclear pore complex protein Nup93 OS=Homo sapiens GN=NUP93 PE=1 SV=2;Isoform 2 of Nuclear pore complex protein Nup93 OS=Homo sapiens GN=NUP93	2	2	2	3.9	93.487	819	0	17.982	0	5	42804000	807620	6	0	0	0	0	0	0	0	0	0	0	86543	0	0	0	0	353820	156440	210830	0	0	0	0	0	0	0	0	0	0	1596400	0	0
sp|Q8N684-2|CPSF7_HUMAN	Isoform 2 of Cleavage and polyadenylation specificity factor subunit 7 OS=Homo sapiens	CPSF7	sp|Q8N684-2|CPSF7_HUMAN;sp|Q8N684|CPSF7_HUMAN;sp|Q8N684-3|CPSF7_HUMAN	sp|Q8N684-2|CPSF7_HUMAN;sp|Q8N684|CPSF7_HUMAN;sp|Q8N684-3|CPSF7_HUMAN	Isoform 2 of Cleavage and polyadenylation specificity factor subunit 7 OS=Homo sapiens GN=CPSF7;Cleavage and polyadenylation specificity factor subunit 7 OS=Homo sapiens GN=CPSF7 PE=1 SV=1;Isoform 3 of Cleavage and polyadenylation specificity factor subuni	3	4	4	13.9	51.095	462	0	48.612	2	5	79308000	3965400	11	26168	0	0	74199	83211	63650	87054	0	0	0	0	0	0	111940	108950	1376400	1386200	647660	843070	0	0	1927500	1962200	1825800	2736000	0	0	0	0	0	0
sp|Q8N9N5-3|BANP_HUMAN	Isoform 3 of Protein BANP OS=Homo sapiens	BANP	sp|Q8N9N5-3|BANP_HUMAN;sp|Q8N9N5-6|BANP_HUMAN;sp|Q8N9N5-2|BANP_HUMAN;sp|Q8N9N5-4|BANP_HUMAN;sp|Q8N9N5-5|BANP_HUMAN;sp|Q8N9N5-7|BANP_HUMAN;sp|Q8N9N5|BANP_HUMAN	sp|Q8N9N5-3|BANP_HUMAN;sp|Q8N9N5-6|BANP_HUMAN;sp|Q8N9N5-2|BANP_HUMAN;sp|Q8N9N5-4|BANP_HUMAN;sp|Q8N9N5-5|BANP_HUMAN;sp|Q8N9N5-7|BANP_HUMAN;sp|Q8N9N5|BANP_HUMAN	Isoform 3 of Protein BANP OS=Homo sapiens GN=BANP;Isoform 6 of Protein BANP OS=Homo sapiens GN=BANP;Isoform 2 of Protein BANP OS=Homo sapiens GN=BANP;Isoform 4 of Protein BANP OS=Homo sapiens GN=BANP;Isoform 5 of Protein BANP OS=Homo sapiens GN=BANP;Isofor	7	2	2	6.3	48.403	442	0	14.585	0	3	23867000	1704800	3	0	0	0	0	0	0	0	0	0	0	0	0	0	0	0	168580	851810	684360	0	0	0	0	0	0	0	0	0	0	0	0	0
sp|Q8NAV1|PR38A_HUMAN	Pre-mRNA-splicing factor 38A OS=Homo sapiens	PRPF38A	sp|Q8NAV1|PR38A_HUMAN	sp|Q8NAV1|PR38A_HUMAN	Pre-mRNA-splicing factor 38A OS=Homo sapiens GN=PRPF38A PE=1 SV=1	1	2	2	9.3	37.476	312	0.002265	11.584	0	1	23780000	1829200	2	0	0	0	0	0	0	0	0	0	0	0	0	0	0	0	284730	398150	1146300	0	0	0	0	0	0	0	0	0	0	0	0	0
[truncated: 199 more rows]
[truncated: 43 more columns]

## Sheet: Student's T-tests
Leading razor protein	Description	GN	Majority protein IDs	Potential contaminant	Significance confirmed by iTop3 and iLFQ	median iTop3 KO	median iTop3 WT	iTop3 Significant WT_KO	iTop3 p-value WT_KO (-Log)	iTop3 q-value WT_KO	iTop3 Δ WT_KO	median iLFQ KO	median iLFQ WT	iLFQ Significant WT_KO	iLFQ p-value WT_KO (-Log)	iLFQ q-value WT_KO	iLFQ Δ WT_KO	Number of proteins	Razor + unique peptides	Sequence coverage [%]	Mol. weight [kDa]	Sequence length	Q-value	Score	#MS2 type 293T KO	#MS2 type 293T WT	Intensity	iBAQ	MS/MS count
[truncated: 896 more rows]

[truncated: 2 more sheets: figures, Protocol stats]
