# Supplementary material for: Ribonuclease inhibitor and angiogenin system regulates cell type–specific global translation
Source: Sci Adv. 2024 May 31;10(22):eadl0320. doi: 10.1126/sciadv.adl0320 (PMC11141627; doi:10.1126/sciadv.adl0320)
Supplement: Supplementary file 2 — Tables S1 to S6 [file sciadv.adl0320_tables_s1_to_s6.zip › adl0320_table_s5.xlsx]

## Sheet: proteinGroups_cleaned
Leading razor protein	Description	GN	Protein IDs	Majority protein IDs	Fasta headers	agreement LFQ & Top3	LFQ WT vs KO, significant	p-value WT vs KO, LFQ -Log Student's T-test	q-value WT vs KO, LFQ Student's T-test	Δ LFQ WT vs KO	i-Top3 WT vs KO, significant	p-value WT vs KO, i-Top3 -Log Student's T-test	q-value WT vs KO, i-Top3 Student's T-test	Δ i-Top3 WT vs KO	Number of proteins	Peptides	Razor + unique peptides	Sequence coverage [%]	Mol. weight [kDa]	Sequence length	Q-value	Score	Median WT LFQ	Median KO LFQ	Median WT i-Top3	Median KO i-Top3	#MS2 type KO1	#MS2 type KO2	#MS2 type KO3	#MS2 type WT1	#MS2 type WT2	#MS2 type WT3	Intensity	iBAQ	MS/MS count	iBAQ KO1_i01	iBAQ KO1_i02	iBAQ KO1_i03	iBAQ KO2_i01	iBAQ KO2_i02	iBAQ KO2_i03	iBAQ KO3_i01	iBAQ KO3_i02	iBAQ KO3_i03	iBAQ WT1_i01	iBAQ WT1_i02	iBAQ WT1_i03	iBAQ WT2_i01	iBAQ WT2_i02
sp|O60506-3|HNRPQ_HUMAN	Isoform 3 of Heterogeneous nuclear ribonucleoprotein Q OS=Homo sapiens	SYNCRIP	sp|O60506-3|HNRPQ_HUMAN;sp|O60506|HNRPQ_HUMAN;sp|O60506-4|HNRPQ_HUMAN;sp|O60506-2|HNRPQ_HUMAN;sp|O60506-5|HNRPQ_HUMAN;sp|O43390|HNRPR_HUMAN;sp|O43390-2|HNRPR_HUMAN;sp|O43390-4|HNRPR_HUMAN;sp|O43390-3|HNRPR_HUMAN	sp|O60506-3|HNRPQ_HUMAN;sp|O60506|HNRPQ_HUMAN;sp|O60506-4|HNRPQ_HUMAN;sp|O60506-2|HNRPQ_HUMAN;sp|O60506-5|HNRPQ_HUMAN	Isoform 3 of Heterogeneous nuclear ribonucleoprotein Q OS=Homo sapiens GN=SYNCRIP;Heterogeneous nuclear ribonucleoprotein Q OS=Homo sapiens GN=SYNCRIP PE=1 SV=2;Isoform 4 of Heterogeneous nuclear ribonucleoprotein Q OS=Homo sapiens GN=SYNCRIP;Isoform 2 of	✅	+	11.8614	0	5.17092	+	12.4726	0	4.63651	9	16	16	29.2	62.656	562	0	323.31	23.9313	18.4221	25.1113	20.2898	0	0	1	3	3	3	870120000	30004000	79	23770	0	28149	0	27308	16947	48190	37693	34027	4396600	5464100	5486400	1766400	1867800
sp|P60174-1|TPIS_HUMAN	Isoform 2 of Triosephosphate isomerase OS=Homo sapiens	TPI1	sp|P60174-1|TPIS_HUMAN;sp|P60174|TPIS_HUMAN;sp|P60174-4|TPIS_HUMAN	sp|P60174-1|TPIS_HUMAN;sp|P60174|TPIS_HUMAN;sp|P60174-4|TPIS_HUMAN	Isoform 2 of Triosephosphate isomerase OS=Homo sapiens GN=TPI1;Triosephosphate isomerase OS=Homo sapiens GN=TPI1 PE=1 SV=3;Isoform 4 of Triosephosphate isomerase OS=Homo sapiens GN=TPI1	✅	+	7.46585	0	4.2582	+	12.5377	0	4.12337	3	11	11	55.4	26.669	249	0	124.38	23.4194	18.5519	25.0763	20.824	1	1	0	3	3	3	617520000	36325000	56	102470	60555	63114	0	51250	63755	79940	62134	80800	4883400	5889500	5073700	1948400	1734900
sp|P60842|IF4A1_HUMAN	Eukaryotic initiation factor 4A-I OS=Homo sapiens	EIF4A1	sp|P60842|IF4A1_HUMAN;sp|P60842-2|IF4A1_HUMAN;sp|Q14240|IF4A2_HUMAN;sp|Q14240-2|IF4A2_HUMAN	sp|P60842|IF4A1_HUMAN;sp|P60842-2|IF4A1_HUMAN;sp|Q14240|IF4A2_HUMAN;sp|Q14240-2|IF4A2_HUMAN	Eukaryotic initiation factor 4A-I OS=Homo sapiens GN=EIF4A1 PE=1 SV=1;Isoform 2 of Eukaryotic initiation factor 4A-I OS=Homo sapiens GN=EIF4A1;Eukaryotic initiation factor 4A-II OS=Homo sapiens GN=EIF4A2 PE=1 SV=2;Isoform 2 of Eukaryotic initiation factor	✅	+	5.76194	0	3.12834	+	9.14331	0	4.10181	4	8	8	23.6	46.153	406	0	103.61	22.4976	18.6329	24.9008	20.3027	0	0	1	3	3	3	375210000	16313000	40	109210	0	0	0	0	0	0	0	145910	1931800	2743300	2452500	1327500	756200
sp|P48735-2|IDHP_HUMAN	Isoform 2 of Isocitrate dehydrogenase [NADP], mitochondrial OS=Homo sapiens	IDH2	sp|P48735-2|IDHP_HUMAN;sp|P48735|IDHP_HUMAN	sp|P48735-2|IDHP_HUMAN;sp|P48735|IDHP_HUMAN	Isoform 2 of Isocitrate dehydrogenase [NADP], mitochondrial OS=Homo sapiens GN=IDH2;Isocitrate dehydrogenase [NADP], mitochondrial OS=Homo sapiens GN=IDH2 PE=1 SV=2	✅	+	12.9877	0	3.98757	+	13.1199	0	4.39897	2	9	9	26.5	45.179	400	0	64.079	22.8103	18.7367	24.5865	20.1467	0	0	1	3	3	3	435830000	19810000	57	0	0	0	0	0	0	17128	0	0	2088700	3726200	2924300	1578800	1569800
sp|P61978|HNRPK_HUMAN	Heterogeneous nuclear ribonucleoprotein K OS=Homo sapiens	HNRNPK	sp|P61978|HNRPK_HUMAN;sp|P61978-2|HNRPK_HUMAN;sp|P61978-3|HNRPK_HUMAN	sp|P61978|HNRPK_HUMAN;sp|P61978-2|HNRPK_HUMAN;sp|P61978-3|HNRPK_HUMAN	Heterogeneous nuclear ribonucleoprotein K OS=Homo sapiens GN=HNRNPK PE=1 SV=1;Isoform 2 of Heterogeneous nuclear ribonucleoprotein K OS=Homo sapiens GN=HNRNPK;Isoform 3 of Heterogeneous nuclear ribonucleoprotein K OS=Homo sapiens GN=HNRNPK	✅	+	11.1069	0	5.75091	+	12.4405	0	4.17595	3	19	19	48.8	50.976	463	0	323.31	25.0473	18.7568	26.5555	22.1814	1	0	2	3	3	3	2033100000	88395000	140	54072	0	34333	19133	45690	47681	107320	94872	103890	11911000	17000000	15748000	5936300	5356000
sp|P62805|H4_HUMAN	Histone H4 OS=Homo sapiens	HIST1H4A	sp|P62805|H4_HUMAN	sp|P62805|H4_HUMAN	Histone H4 OS=Homo sapiens GN=HIST1H4A PE=1 SV=2	✅	+	10.2733	0	5.25193	+	9.02123	0	4.03981	1	11	11	68	11.367	103	0	212.12	24.4169	18.8736	26.1321	22.4983	0	0	1	3	3	3	1564700000	260780000	86	450520	593450	0	480790	0	501360	0	544140	983790	40976000	60332000	55840000	12669000	11048000
sp|Q562R1|ACTBL_HUMAN	Beta-actin-like protein 2 OS=Homo sapiens	ACTBL2	sp|Q562R1|ACTBL_HUMAN	sp|Q562R1|ACTBL_HUMAN	Beta-actin-like protein 2 OS=Homo sapiens GN=ACTBL2 PE=1 SV=2							1.11065	0.0596959	-0.712608	1	11	2	33.2	42.003	376	0	12.675		18.8817	20.0395	20.9374	1	0	0	2	0	0	7909000	376620	2	107050	0	0	0	0	0	0	0	128260	141300	0	0	0	0
sp|P06748|NPM_HUMAN	Nucleophosmin OS=Homo sapiens	NPM1	sp|P06748|NPM_HUMAN;sp|P06748-2|NPM_HUMAN;sp|P06748-3|NPM_HUMAN	sp|P06748|NPM_HUMAN;sp|P06748-2|NPM_HUMAN;sp|P06748-3|NPM_HUMAN	Nucleophosmin OS=Homo sapiens GN=NPM1 PE=1 SV=2;Isoform 2 of Nucleophosmin OS=Homo sapiens GN=NPM1;Isoform 3 of Nucleophosmin OS=Homo sapiens GN=NPM1	✅	+	6.76598	0	4.44185	+	11.782	0	4.23094	3	14	14	50.7	32.575	294	0	323.31	23.9801	18.9486	25.7911	21.3719	2	0	2	3	3	3	1003100000	83589000	89	0	82101	182470	0	0	0	202620	0	161870	14077000	12162000	12908000	3987700	4724000
sp|P53999|TCP4_HUMAN	Activated RNA polymerase II transcriptional coactivator p15 OS=Homo sapiens	SUB1	sp|P53999|TCP4_HUMAN	sp|P53999|TCP4_HUMAN	Activated RNA polymerase II transcriptional coactivator p15 OS=Homo sapiens GN=SUB1 PE=1 SV=3	✅	+	8.08715	0	4.20379	+	11.1207	0	5.02764	1	7	7	51.2	14.395	127	0	191.33	23.4989	18.9514	25.8812	20.602	0	1	0	3	3	3	728650000	145730000	43	0	0	0	0	0	839910	0	0	0	23125000	31781000	21940000	7867400	8880600
sp|P06396-2|GELS_HUMAN	Isoform 2 of Gelsolin OS=Homo sapiens	GSN	sp|P06396-2|GELS_HUMAN;sp|P06396-4|GELS_HUMAN;sp|P06396-3|GELS_HUMAN;sp|P06396|GELS_HUMAN	sp|P06396-2|GELS_HUMAN;sp|P06396-4|GELS_HUMAN;sp|P06396-3|GELS_HUMAN;sp|P06396|GELS_HUMAN	Isoform 2 of Gelsolin OS=Homo sapiens GN=GSN;Isoform 4 of Gelsolin OS=Homo sapiens GN=GSN;Isoform 3 of Gelsolin OS=Homo sapiens GN=GSN;Gelsolin OS=Homo sapiens GN=GSN PE=1 SV=1	✅	+	5.73717	0	4.02596	+	8.32638	0	4.80692	4	13	13	32.6	80.64	731	0	323.31	23.8084	18.9782	25.9825	20.3623	1	0	0	3	3	3	868400000	27137000	52	0	89898	117880	0	0	0	0	0	0	4395100	6269600	6098300	2698700	2813700
sp|P22392-2|NDKB_HUMAN	Isoform 3 of Nucleoside diphosphate kinase B OS=Homo sapiens	NME2	sp|P22392-2|NDKB_HUMAN;sp|P22392|NDKB_HUMAN;sp|P15531|NDKA_HUMAN;sp|P15531-2|NDKA_HUMAN;sp|O60361|NDK8_HUMAN	sp|P22392-2|NDKB_HUMAN;sp|P22392|NDKB_HUMAN;sp|P15531|NDKA_HUMAN;sp|P15531-2|NDKA_HUMAN	Isoform 3 of Nucleoside diphosphate kinase B OS=Homo sapiens GN=NME2;Nucleoside diphosphate kinase B OS=Homo sapiens GN=NME2 PE=1 SV=1;Nucleoside diphosphate kinase A OS=Homo sapiens GN=NME1 PE=1 SV=1;Isoform 2 of Nucleoside diphosphate kinase A OS=Homo sa	✅	+	10.3979	0	5.02664	+	12.8219	0	5.2535	5	9	9	65.2	30.137	267	0	171.27	24.0575	19.0401	26.4076	21.0465	0	0	1	3	3	3	1173600000	61766000	62	69128	77107	39471	0	85039	41984	65135	105290	115260	5729400	9424500	9409100	3702700	3255000
sp|P29401|TKT_HUMAN	Transketolase OS=Homo sapiens	TKT	sp|P29401|TKT_HUMAN;sp|P29401-2|TKT_HUMAN	sp|P29401|TKT_HUMAN;sp|P29401-2|TKT_HUMAN	Transketolase OS=Homo sapiens GN=TKT PE=1 SV=3;Isoform 2 of Transketolase OS=Homo sapiens GN=TKT	✅	+	7.44108	0	3.67991	+	10.1579	0	3.2654	2	12	12	28.3	67.877	623	0	323.31	23.1114	19.0573	24.8152	21.3692	0	0	2	3	3	3	586640000	23466000	69	0	0	0	0	0	0	97319	0	63660	2900000	4053100	3366400	1106000	1384700
sp|P31946-2|1433B_HUMAN	Isoform Short of 14-3-3 protein beta/alpha OS=Homo sapiens	YWHAB	sp|P31946-2|1433B_HUMAN	sp|P31946-2|1433B_HUMAN	Isoform Short of 14-3-3 protein beta/alpha OS=Homo sapiens GN=YWHAB	✅	+	4.3921	0	2.55882	+	9.07754	0	3.86836	1	6	4	29.1	27.85	244	0	76.525	21.7585	19.0668	24.4517	20.4717	0	0	1	3	3	3	295330000	21095000	24	84434	0	0	0	0	0	0	0	246880	1860700	4913400	4157900	1298500	1559000
sp|P61604|CH10_HUMAN	10 kDa heat shock protein, mitochondrial OS=Homo sapiens	HSPE1	sp|P61604|CH10_HUMAN	sp|P61604|CH10_HUMAN	10 kDa heat shock protein, mitochondrial OS=Homo sapiens GN=HSPE1 PE=1 SV=2	✅	+	8.3246	0	4.22317	+	13.9636	0	4.90335	1	9	9	73.5	10.932	102	0	119.89	23.6771	19.0863	25.3994	20.306	0	0	1	3	3	3	751820000	93978000	47	0	0	0	0	0	0	0	201700	0	9464600	19081000	15894000	6194700	4693300
sp|Q09028-3|RBBP4_HUMAN	Isoform 3 of Histone-binding protein RBBP4 OS=Homo sapiens	RBBP4	sp|Q09028-3|RBBP4_HUMAN;sp|Q09028|RBBP4_HUMAN;sp|Q09028-2|RBBP4_HUMAN;sp|Q09028-4|RBBP4_HUMAN	sp|Q09028-3|RBBP4_HUMAN;sp|Q09028|RBBP4_HUMAN;sp|Q09028-2|RBBP4_HUMAN;sp|Q09028-4|RBBP4_HUMAN	Isoform 3 of Histone-binding protein RBBP4 OS=Homo sapiens GN=RBBP4;Histone-binding protein RBBP4 OS=Homo sapiens GN=RBBP4 PE=1 SV=3;Isoform 2 of Histone-binding protein RBBP4 OS=Homo sapiens GN=RBBP4;Isoform 4 of Histone-binding protein RBBP4 OS=Homo sapi	✅	+	12.5765	0	5.53703	+	11.8686	0	6.02032	4	13	13	38	46.158	410	0	323.31	24.554	19.0899	26.5288	20.7306	1	2	0	3	3	3	1832300000	130880000	89	92684	56933	0	55424	0	0	64616	164810	145230	22649000	27410000	30868000	6532900	6866100
sp|P13796|PLSL_HUMAN	Plastin-2 OS=Homo sapiens	LCP1	sp|P13796|PLSL_HUMAN;sp|P13796-2|PLSL_HUMAN;sp|P13797-3|PLST_HUMAN;sp|P13797-2|PLST_HUMAN;sp|P13797|PLST_HUMAN	sp|P13796|PLSL_HUMAN	Plastin-2 OS=Homo sapiens GN=LCP1 PE=1 SV=6	✅	+	1.76696	0.000489796	1.59996	+	2.90393	0.000285714	1.6515	5	7	7	15.8	70.288	627	0	74.212	21.307	19.1107	23.7247	21.4184	0	0	2	3	2	3	164380000	4442700	18	0	18495	0	0	0	0	168070	144820	28278	537250	688170	692570	226340	0
sp|P63104|1433Z_HUMAN	14-3-3 protein zeta/delta OS=Homo sapiens	YWHAZ	sp|P63104|1433Z_HUMAN;sp|P63104-2|1433Z_HUMAN	sp|P63104|1433Z_HUMAN	14-3-3 protein zeta/delta OS=Homo sapiens GN=YWHAZ PE=1 SV=1	✅	+	6.14438	0	3.75165	+	9.23152	0	4.49508	2	11	11	44.1	27.745	245	0	188.3	23.5572	19.1427	25.3411	20.9672	0	0	1	3	3	3	732240000	52303000	50	0	240040	0	0	0	0	136090	149880	0	6522200	10235000	6012100	4189200	3317000
sp|P27824-3|CALX_HUMAN	Isoform 3 of Calnexin OS=Homo sapiens	CANX	sp|P27824-3|CALX_HUMAN;sp|P27824|CALX_HUMAN;sp|P27824-2|CALX_HUMAN	sp|P27824-3|CALX_HUMAN;sp|P27824|CALX_HUMAN;sp|P27824-2|CALX_HUMAN	Isoform 3 of Calnexin OS=Homo sapiens GN=CANX;Calnexin OS=Homo sapiens GN=CANX PE=1 SV=2;Isoform 2 of Calnexin OS=Homo sapiens GN=CANX	✅	+	4.86815	0	2.90813	+	7.51706	0	4.29476	3	4	4	14	55.597	484	0	89.8	22.5614	19.1519	25.2951	20.3197	0	0	2	3	3	3	426440000	15794000	35	71452	0	0	0	0	0	0	108740	176830	1406700	3072900	2595800	800300	812480
sp|P13010|XRCC5_HUMAN	X-ray repair cross-complementing protein 5 OS=Homo sapiens	XRCC5	sp|P13010|XRCC5_HUMAN	sp|P13010|XRCC5_HUMAN	X-ray repair cross-complementing protein 5 OS=Homo sapiens GN=XRCC5 PE=1 SV=3	✅	+	10.303	0	3.65253	+	12.8525	0	4.41583	1	19	19	41.3	82.704	732	0	224.55	23.1274	19.1645	24.8332	20.1975	0	0	1	3	3	3	542790000	14284000	67	17771	12753	0	0	0	0	21976	0	19181	2574800	2735300	2872800	674740	760150
sp|P78371|TCPB_HUMAN	T-complex protein 1 subunit beta OS=Homo sapiens	CCT2	sp|P78371|TCPB_HUMAN;sp|P78371-2|TCPB_HUMAN	sp|P78371|TCPB_HUMAN;sp|P78371-2|TCPB_HUMAN	T-complex protein 1 subunit beta OS=Homo sapiens GN=CCT2 PE=1 SV=4;Isoform 2 of T-complex protein 1 subunit beta OS=Homo sapiens GN=CCT2	✅	+	6.52423	0	3.36465	+	9.22061	0	2.92266	2	12	12	30.5	57.488	535	0	252.61	22.6078	19.1699	24.4021	21.3502	0	1	1	3	3	3	398790000	12462000	61	32572	0	0	0	0	0	0	0	79348	1448200	1805000	2206600	350840	588130
sp|Q14974|IMB1_HUMAN	Importin subunit beta-1 OS=Homo sapiens	KPNB1	sp|Q14974|IMB1_HUMAN;sp|Q14974-2|IMB1_HUMAN	sp|Q14974|IMB1_HUMAN	Importin subunit beta-1 OS=Homo sapiens GN=KPNB1 PE=1 SV=2	✅	+	5.49869	0	1.9062	+	9.15073	0	3.41379	2	6	6	9.8	97.169	876	0	56.098	21.5786	19.2297	23.8084	20.219	0	0	1	3	3	3	194020000	4850500	32	19797	0	0	0	0	0	20025	0	43027	459130	904010	695410	225830	197460
sp|P51149|RAB7A_HUMAN	Ras-related protein Rab-7a OS=Homo sapiens	RAB7A	sp|P51149|RAB7A_HUMAN	sp|P51149|RAB7A_HUMAN	Ras-related protein Rab-7a OS=Homo sapiens GN=RAB7A PE=1 SV=1	✅	+	3.19815	8.88889e-05	1.7243	+	9.1047	0	2.2884	1	4	4	22.2	23.489	207	0	90.209	21.2961	19.2659	23.9324	21.6593	2	0	2	3	3	3	193960000	13855000	23	0	128000	0	0	0	0	115340	0	0	1562000	2489400	2431000	1348100	679740
sp|Q8NC51-3|PAIRB_HUMAN	Isoform 3 of Plasminogen activator inhibitor 1 RNA-binding protein OS=Homo sapiens	SERBP1	sp|Q8NC51-3|PAIRB_HUMAN;sp|Q8NC51|PAIRB_HUMAN;sp|Q8NC51-4|PAIRB_HUMAN;sp|Q8NC51-2|PAIRB_HUMAN	sp|Q8NC51-3|PAIRB_HUMAN;sp|Q8NC51|PAIRB_HUMAN;sp|Q8NC51-4|PAIRB_HUMAN;sp|Q8NC51-2|PAIRB_HUMAN	Isoform 3 of Plasminogen activator inhibitor 1 RNA-binding protein OS=Homo sapiens GN=SERBP1;Plasminogen activator inhibitor 1 RNA-binding protein OS=Homo sapiens GN=SERBP1 PE=1 SV=2;Isoform 4 of Plasminogen activator inhibitor 1 RNA-binding protein OS=Hom	✅	+	6.40246	0	3.4705	+	11.6656	0	3.98588	4	10	10	40.2	43.135	393	0	231.17	22.8046	19.2707	24.6696	20.6919	0	0	2	3	3	3	496800000	27600000	43	68415	0	0	0	0	0	42746	101620	0	3617500	4986200	6288300	2539700	1354900
sp|P62910|RL32_HUMAN	60S ribosomal protein L32 OS=Homo sapiens	RPL32	sp|P62910|RL32_HUMAN	sp|P62910|RL32_HUMAN	60S ribosomal protein L32 OS=Homo sapiens GN=RPL32 PE=1 SV=2	✅	+	2.66464	0.000378947	1.49676	+	10.6508	0	3.38305	1	2	2	22.2	15.86	135	0	32.04	21.0332	19.3258	23.913	20.2835	1	1	0	3	3	2	164850000	23550000	13	0	123190	0	218230	0	0	173840	0	0	2681900	4307100	4307400	2019600	2001200
sp|P61158|ARP3_HUMAN	Actin-related protein 3 OS=Homo sapiens	ACTR3	sp|P61158|ARP3_HUMAN;sp|Q9C0K3|ARP3C_HUMAN;sp|Q9P1U1-2|ARP3B_HUMAN;sp|Q9P1U1-3|ARP3B_HUMAN;sp|Q9P1U1|ARP3B_HUMAN	sp|P61158|ARP3_HUMAN	Actin-related protein 3 OS=Homo sapiens GN=ACTR3 PE=1 SV=3	✅	+	9.75588	0	3.75686	+	11.0455	0	4.47556	5	13	13	42.6	47.371	418	0	257.58	23.0964	19.3278	25.012	20.6066	0	0	2	3	3	3	550240000	26202000	51	0	0	0	0	0	0	27640	22185	0	3387400	4093200	5449900	1098400	1548600
sp|P62244|RS15A_HUMAN	40S ribosomal protein S15a OS=Homo sapiens	RPS15A	sp|P62244|RS15A_HUMAN	sp|P62244|RS15A_HUMAN	40S ribosomal protein S15a OS=Homo sapiens GN=RPS15A PE=1 SV=2	✅	+	3.68575	0	2.21738	+	11.0814	0	3.6535	1	3	3	21.5	14.839	130	0	87.713	21.4529	19.3315	24.3319	20.7939	0	1	0	3	3	3	201040000	25130000	36	161440	0	122200	0	194500	0	0	0	0	3097600	3944600	3001000	1997000	2037900
sp|Q99832-3|TCPH_HUMAN	Isoform 3 of T-complex protein 1 subunit eta OS=Homo sapiens	CCT7	sp|Q99832-3|TCPH_HUMAN;sp|Q99832|TCPH_HUMAN;sp|Q99832-4|TCPH_HUMAN;sp|Q99832-2|TCPH_HUMAN	sp|Q99832-3|TCPH_HUMAN;sp|Q99832|TCPH_HUMAN;sp|Q99832-4|TCPH_HUMAN;sp|Q99832-2|TCPH_HUMAN	Isoform 3 of T-complex protein 1 subunit eta OS=Homo sapiens GN=CCT7;T-complex protein 1 subunit eta OS=Homo sapiens GN=CCT7 PE=1 SV=2;Isoform 4 of T-complex protein 1 subunit eta OS=Homo sapiens GN=CCT7;Isoform 2 of T-complex protein 1 subunit eta OS=Homo	✅	+	2.24709	0.000525253	1.48787	+	6.27493	0	3.15103	4	8	8	22.8	54.804	499	0	122.91	21.0224	19.3587	24.2973	20.2737	0	0	3	3	3	3	190550000	6570800	21	0	0	0	0	23782	28998	51877	93640	54940	913550	1269100	925050	0	198010
sp|P83731|RL24_HUMAN	60S ribosomal protein L24 OS=Homo sapiens	RPL24	sp|P83731|RL24_HUMAN	sp|P83731|RL24_HUMAN	60S ribosomal protein L24 OS=Homo sapiens GN=RPL24 PE=1 SV=1	✅	+	1.64355	0.00586441	1.15199	+	10.1778	0	2.9775	1	4	4	24.2	17.779	157	0	28.45	20.9611	19.4403	23.5679	20.6997	0	1	0	3	3	3	163630000	20454000	14	163790	244790	0	0	134510	0	0	0	187120	2010700	3667800	3358800	1754300	2005900
sp|P27348|1433T_HUMAN	14-3-3 protein theta OS=Homo sapiens	YWHAQ	sp|P27348|1433T_HUMAN;sp|P31947-2|1433S_HUMAN;sp|P31947|1433S_HUMAN	sp|P27348|1433T_HUMAN	14-3-3 protein theta OS=Homo sapiens GN=YWHAQ PE=1 SV=1	✅	+	4.14845	0	2.22174	+	11.9356	0	3.9109	3	9	7	45.3	27.764	245	0	289.67	22.0398	19.4656	24.5477	20.4457	2	1	2	3	3	3	307230000	21945000	25	106650	0	0	0	0	79321	0	118000	95985	2283700	3651000	2225500	989980	1507100
sp|P09382|LEG1_HUMAN	Galectin-1 OS=Homo sapiens	LGALS1	sp|P09382|LEG1_HUMAN	sp|P09382|LEG1_HUMAN	Galectin-1 OS=Homo sapiens GN=LGALS1 PE=1 SV=2	✅	+	7.41671	0	4.40576	+	8.62495	0	5.27711	1	7	7	42.2	14.716	135	0	323.31	24.1476	19.4999	26.3238	20.5771	0	0	1	3	3	3	1176300000	130700000	69	0	0	0	0	0	0	0	679860	539490	14203000	22119000	19050000	8257200	7425800
sp|Q9NTK5-3|OLA1_HUMAN	Isoform 3 of Obg-like ATPase 1 OS=Homo sapiens	OLA1	sp|Q9NTK5-3|OLA1_HUMAN;sp|Q9NTK5|OLA1_HUMAN	sp|Q9NTK5-3|OLA1_HUMAN;sp|Q9NTK5|OLA1_HUMAN	Isoform 3 of Obg-like ATPase 1 OS=Homo sapiens GN=OLA1;Obg-like ATPase 1 OS=Homo sapiens GN=OLA1 PE=1 SV=2			1.14176	0.131707	0.535071	+	6.91987	0	2.23131	2	2	2	9.4	31.44	278	0	66.733	19.9977	19.5158	22.8576	20.5478	0	0	2	3	3	3	71739000	3775700	14	0	0	0	0	0	0	67447	68023	25421	516630	537300	628910	127870	264720
sp|Q9HB71|CYBP_HUMAN	Calcyclin-binding protein OS=Homo sapiens	CACYBP	sp|Q9HB71|CYBP_HUMAN;sp|Q9HB71-3|CYBP_HUMAN;sp|Q9HB71-2|CYBP_HUMAN	sp|Q9HB71|CYBP_HUMAN;sp|Q9HB71-3|CYBP_HUMAN	Calcyclin-binding protein OS=Homo sapiens GN=CACYBP PE=1 SV=2;Isoform 3 of Calcyclin-binding protein OS=Homo sapiens GN=CACYBP	✅	+	4.72417	0	2.49888	+	10.737	0	3.84131	3	7	7	39.9	26.21	228	0	185.39	22.2644	19.5439	24.8506	20.9774	0	0	2	3	3	3	348680000	26822000	31	0	0	0	0	0	0	131510	165180	96272	3491100	5225300	4830000	1712100	1233300
sp|Q01826|SATB1_HUMAN	DNA-binding protein SATB1 OS=Homo sapiens	SATB1	sp|Q01826|SATB1_HUMAN;sp|Q01826-2|SATB1_HUMAN	sp|Q01826|SATB1_HUMAN;sp|Q01826-2|SATB1_HUMAN	DNA-binding protein SATB1 OS=Homo sapiens GN=SATB1 PE=1 SV=1;Isoform 2 of DNA-binding protein SATB1 OS=Homo sapiens GN=SATB1	✅	+	12.3639	0	8.56625	+	13.6919	0	7.91113	2	48	48	65.1	85.956	763	0	323.31	27.9243	19.5843	29.7557	21.8179	0	0	3	3	3	3	19390000000	570280000	513	0	0	0	0	0	63372	66114	159800	93078	91169000	127130000	122450000	31722000	29080000
sp|Q9UF83|YM012_HUMAN	Uncharacterized protein DKFZp434B061 OS=Homo sapiens		sp|Q9UF83|YM012_HUMAN	sp|Q9UF83|YM012_HUMAN	Uncharacterized protein DKFZp434B061 OS=Homo sapiens PE=2 SV=2	✅	KO only			-19.6352	KO only			-21.6664	1	2	2	5.7	59.411	564	0	11.166		19.6352		21.6664	3	0	2	0	0	0	8722900	300790	5	34951	45165	29542	30485	69998	43369	0	47280	0	0	0	0	0	0
sp|Q12834|CDC20_HUMAN	Cell division cycle protein 20 homolog OS=Homo sapiens	CDC20	sp|Q12834|CDC20_HUMAN	sp|Q12834|CDC20_HUMAN	Cell division cycle protein 20 homolog OS=Homo sapiens GN=CDC20 PE=1 SV=2	✅	+	13.8076	0	9.18515	+	14.8119	0	9.20411	1	30	30	69.9	54.722	499	0	323.31	28.8239	19.6724	29.716	20.5078	0	1	0	3	3	3	25739000000	1225700000	402	0	74631	0	120420	0	0	0	0	0	106480000	157470000	143260000	149560000	146830000
sp|O00299|CLIC1_HUMAN	Chloride intracellular channel protein 1 OS=Homo sapiens	CLIC1	sp|O00299|CLIC1_HUMAN	sp|O00299|CLIC1_HUMAN	Chloride intracellular channel protein 1 OS=Homo sapiens GN=CLIC1 PE=1 SV=4	✅	+	9.08428	0	5.23518	+	10.496	0	4.74589	1	16	16	79.7	26.922	241	0	323.31	24.9759	19.685	26.4052	21.7312	2	0	2	3	3	3	2094400000	139630000	122	166210	0	132920	0	0	0	0	230160	201170	15805000	22094000	20294000	8150200	8642500
sp|P49411|EFTU_HUMAN	Elongation factor Tu, mitochondrial OS=Homo sapiens	TUFM	sp|P49411|EFTU_HUMAN	sp|P49411|EFTU_HUMAN	Elongation factor Tu, mitochondrial OS=Homo sapiens GN=TUFM PE=1 SV=2	✅	+	4.09735	0	2.55368	+	8.46319	0	3.883	1	10	10	29	49.541	452	0	80.961	22.3117	19.734	24.2743	20.3288	0	0	1	3	3	3	369230000	12308000	32	46038	0	23606	0	0	0	0	64149	95717	1264800	2745800	2099300	673550	1001900
sp|Q86YZ3|HORN_HUMAN	Hornerin OS=Homo sapiens	HRNR	sp|Q86YZ3|HORN_HUMAN	sp|Q86YZ3|HORN_HUMAN	Hornerin OS=Homo sapiens GN=HRNR PE=1 SV=2			1.19079	0.0374412	-0.836806	+	4.2123	3.07692e-05	1.93253	1	4	4	8.4	282.39	2850	0	51.099	19.0263	19.7661	22.093	20.82	0	2	1	0	2	2	55523000	653210	9	6441.1	0	10342	11479	7453.4	16715	14873	13567	14128	9077.3	12995	8997.3	126560	122480
sp|P17987|TCPA_HUMAN	T-complex protein 1 subunit alpha OS=Homo sapiens	TCP1	sp|P17987|TCPA_HUMAN	sp|P17987|TCPA_HUMAN	T-complex protein 1 subunit alpha OS=Homo sapiens GN=TCP1 PE=1 SV=1	✅	+	5.85568	0	2.78841	+	12.2485	0	3.53752	1	13	13	34.7	60.343	556	0	138.66	22.5582	19.9145	24.3549	20.6466	0	0	1	3	3	3	382880000	12351000	47	58794	0	27476	0	32714	0	0	0	46795	1390500	1769700	1878300	592450	745750
sp|P62263|RS14_HUMAN	40S ribosomal protein S14 OS=Homo sapiens	RPS14	sp|P62263|RS14_HUMAN	sp|P62263|RS14_HUMAN	40S ribosomal protein S14 OS=Homo sapiens GN=RPS14 PE=1 SV=3	✅	+	7.57569	0	3.08212	+	10.8577	0	3.08219	1	6	6	19.9	16.273	151	0	102.89	23.3392	19.934	25.3121	22.4877	0	1	3	3	3	3	609910000	152480000	46	943140	707630	202140	0	682390	716340	175220	446730	950670	16818000	26731000	19132000	12196000	13681000
sp|P00387-2|NB5R3_HUMAN	Isoform 2 of NADH-cytochrome b5 reductase 3 OS=Homo sapiens	CYB5R3	sp|P00387-2|NB5R3_HUMAN;sp|P00387|NB5R3_HUMAN;sp|P00387-3|NB5R3_HUMAN	sp|P00387-2|NB5R3_HUMAN;sp|P00387|NB5R3_HUMAN;sp|P00387-3|NB5R3_HUMAN	Isoform 2 of NADH-cytochrome b5 reductase 3 OS=Homo sapiens GN=CYB5R3;NADH-cytochrome b5 reductase 3 OS=Homo sapiens GN=CYB5R3 PE=1 SV=3;Isoform 3 of NADH-cytochrome b5 reductase 3 OS=Homo sapiens GN=CYB5R3			1.93048	0.0292331	-0.81849	-	2.80492	0.00130719	-1.25455	3	2	2	15.1	31.628	278	0	21.16	19.0513	19.9784	20.8472	22.0011	2	0	0	2	0	1	31822000	2447800	3	233230	99380	84449	72669	106440	50086	132950	240070	210490	164750	310520	105600	141690	176490
sp|Q9NYL9|TMOD3_HUMAN	Tropomodulin-3 OS=Homo sapiens	TMOD3	sp|Q9NYL9|TMOD3_HUMAN;sp|Q9NZR1|TMOD2_HUMAN	sp|Q9NYL9|TMOD3_HUMAN	Tropomodulin-3 OS=Homo sapiens GN=TMOD3 PE=1 SV=1	✅	+	6.18611	0	3.85737	+	7.7928	0	4.89626	2	11	11	46	39.594	352	0	323.31	24.4116	20.0072	26.3384	21.0132	1	0	0	3	3	3	1161200000	61117000	61	151000	0	111820	0	0	0	0	75991	110830	10380000	13546000	13800000	6283300	6242100
sp|P49207|RL34_HUMAN	60S ribosomal protein L34 OS=Homo sapiens	RPL34	sp|P49207|RL34_HUMAN	sp|P49207|RL34_HUMAN	60S ribosomal protein L34 OS=Homo sapiens GN=RPL34 PE=1 SV=3			0.478211	0.372176	0.312635	+	5.45203	0	2.08766	1	4	4	28.2	13.293	117	0	23.41	20.2565	20.1417	23.389	21.4147	2	0	0	3	3	3	102930000	17155000	15	436100	427220	0	0	392060	266900	237220	215190	282440	1229500	2257500	3689500	1539300	1327000
sp|P23246|SFPQ_HUMAN	Splicing factor, proline- and glutamine-rich OS=Homo sapiens	SFPQ	sp|P23246|SFPQ_HUMAN;sp|P23246-2|SFPQ_HUMAN	sp|P23246|SFPQ_HUMAN;sp|P23246-2|SFPQ_HUMAN	Splicing factor, proline- and glutamine-rich OS=Homo sapiens GN=SFPQ PE=1 SV=2;Isoform Short of Splicing factor, proline- and glutamine-rich OS=Homo sapiens GN=SFPQ	✅	+	4.49649	0	2.61188	+	8.55798	0	3.80208	2	10	9	20.9	76.149	707	0	178.7	22.3093	20.2268	24.6944	21.2312	1	1	0	3	3	3	498890000	16630000	37	45673	47764	0	37030	80483	113740	0	0	52011	2515700	3858300	3318800	1267800	731800
sp|Q14103-3|HNRPD_HUMAN	Isoform 3 of Heterogeneous nuclear ribonucleoprotein D0 OS=Homo sapiens	HNRNPD	sp|Q14103-3|HNRPD_HUMAN;sp|Q14103|HNRPD_HUMAN;sp|Q14103-4|HNRPD_HUMAN;sp|Q14103-2|HNRPD_HUMAN	sp|Q14103-3|HNRPD_HUMAN;sp|Q14103|HNRPD_HUMAN;sp|Q14103-4|HNRPD_HUMAN;sp|Q14103-2|HNRPD_HUMAN	Isoform 3 of Heterogeneous nuclear ribonucleoprotein D0 OS=Homo sapiens GN=HNRNPD;Heterogeneous nuclear ribonucleoprotein D0 OS=Homo sapiens GN=HNRNPD PE=1 SV=1;Isoform 4 of Heterogeneous nuclear ribonucleoprotein D0 OS=Homo sapiens GN=HNRNPD;Isoform 2 of	✅	+	10.7381	0	3.16035	+	8.96881	0	4.03765	4	10	10	40.5	32.834	306	0	115.24	23.5967	20.2442	25.445	21.7496	0	0	1	3	3	3	736640000	52617000	57	163410	0	103390	166240	155870	157760	0	168690	222520	7991000	9593600	9108200	2894000	3012400
sp|P26038|MOES_HUMAN	Moesin OS=Homo sapiens	MSN	sp|P26038|MOES_HUMAN;sp|P35241-4|RADI_HUMAN	sp|P26038|MOES_HUMAN	Moesin OS=Homo sapiens GN=MSN PE=1 SV=3	✅	+	11.387	0	4.62223	+	12.9435	0	3.95148	2	28	28	53.4	67.819	577	0	323.31	24.9256	20.2862	25.7214	21.932	0	0	1	3	3	3	1916100000	58064000	137	78672	65223	46728	36116	0	81938	64621	93219	116050	7062900	12019000	9792800	3223600	3952300
sp|P15311|EZRI_HUMAN	Ezrin OS=Homo sapiens	EZR	sp|P15311|EZRI_HUMAN;sp|P35241-3|RADI_HUMAN	sp|P15311|EZRI_HUMAN	Ezrin OS=Homo sapiens GN=EZR PE=1 SV=4	✅	+	5.62935	0	4.03133	+	8.7379	0	3.33971	2	27	20	45.4	69.412	586	0	224.15	23.9362	20.2886	25.6094	21.9292	0	0	2	3	3	3	938630000	29332000	71	96689	0	30763	0	87799	0	119350	43262	183840	4491300	5773700	3844500	1263100	1922300
sp|Q15084-3|PDIA6_HUMAN	Isoform 3 of Protein disulfide-isomerase A6 OS=Homo sapiens	PDIA6	sp|Q15084-3|PDIA6_HUMAN;sp|Q15084|PDIA6_HUMAN;sp|Q15084-4|PDIA6_HUMAN;sp|Q15084-5|PDIA6_HUMAN;sp|Q15084-2|PDIA6_HUMAN	sp|Q15084-3|PDIA6_HUMAN;sp|Q15084|PDIA6_HUMAN;sp|Q15084-4|PDIA6_HUMAN;sp|Q15084-5|PDIA6_HUMAN;sp|Q15084-2|PDIA6_HUMAN	Isoform 3 of Protein disulfide-isomerase A6 OS=Homo sapiens GN=PDIA6;Protein disulfide-isomerase A6 OS=Homo sapiens GN=PDIA6 PE=1 SV=1;Isoform 4 of Protein disulfide-isomerase A6 OS=Homo sapiens GN=PDIA6;Isoform 5 of Protein disulfide-isomerase A6 OS=Homo	✅	+	4.07634	0	2.64289	+	6.96991	0	3.74295	5	7	7	33.9	47.837	437	0	119.76	22.6066	20.3081	25.1086	21.2116	0	0	1	3	3	3	435980000	25646000	30	0	95111	170960	0	0	105630	0	251660	176970	3418400	2930400	4058300	1285200	930900
sp|P40926|MDHM_HUMAN	Malate dehydrogenase, mitochondrial OS=Homo sapiens	MDH2	sp|P40926|MDHM_HUMAN;sp|P40926-2|MDHM_HUMAN	sp|P40926|MDHM_HUMAN;sp|P40926-2|MDHM_HUMAN	Malate dehydrogenase, mitochondrial OS=Homo sapiens GN=MDH2 PE=1 SV=3;Isoform 2 of Malate dehydrogenase, mitochondrial OS=Homo sapiens GN=MDH2	✅	+	8.14676	0	4.42393	+	11.0953	0	4.27664	2	17	17	57.7	35.503	338	0	276.21	24.7187	20.5176	26.5278	22.3278	1	0	3	3	3	3	1666600000	79363000	94	0	169560	83187	0	0	107560	106480	155160	260520	8993200	14915000	13114000	5678400	4676200
sp|P62826|RAN_HUMAN	GTP-binding nuclear protein Ran OS=Homo sapiens	RAN	sp|P62826|RAN_HUMAN	sp|P62826|RAN_HUMAN	GTP-binding nuclear protein Ran OS=Homo sapiens GN=RAN PE=1 SV=3	✅	+	7.64092	0	2.48188	+	11.6727	0	3.8145	1	6	6	25.5	24.423	216	0	64.195	23.407	20.5443	25.4141	21.5706	0	0	1	3	3	3	671710000	61064000	34	183710	210700	139540	70668	244280	179300	207690	174320	283580	5709500	11205000	9922300	4279200	3476900
sp|P62987|RL40_HUMAN	Ubiquitin-60S ribosomal protein L40 OS=Homo sapiens	UBA52	sp|P62987|RL40_HUMAN	sp|P62987|RL40_HUMAN	Ubiquitin-60S ribosomal protein L40 OS=Homo sapiens GN=UBA52 PE=1 SV=2			0.161648	0.572723	0.21442	+	2.47941	0.000444444	1.52467	1	2	2	8.6	14.728	128	0	153.78	20.6915	20.5505	23.3063	21.8345	2	1	1	3	1	2	163920000	27320000	11	0	251580	669840	1103400	323270	415170	1078900	402000	308870	4748100	2000900	2237400	1554600	1669100
sp|P08243-2|ASNS_HUMAN	Isoform 2 of Asparagine synthetase [glutamine-hydrolyzing] OS=Homo sapiens	ASNS	sp|P08243-2|ASNS_HUMAN;sp|P08243|ASNS_HUMAN;sp|P08243-3|ASNS_HUMAN	sp|P08243-2|ASNS_HUMAN;sp|P08243|ASNS_HUMAN;sp|P08243-3|ASNS_HUMAN	Isoform 2 of Asparagine synthetase [glutamine-hydrolyzing] OS=Homo sapiens GN=ASNS;Asparagine synthetase [glutamine-hydrolyzing] OS=Homo sapiens GN=ASNS PE=1 SV=4;Isoform 3 of Asparagine synthetase [glutamine-hydrolyzing] OS=Homo sapiens GN=ASNS	✅	KO only			-20.6504	KO only			-22.2695	3	2	2	4.3	62.168	540	0	14.634		20.6504		22.2695	2	2	3	0	0	0	21866000	780920	8	35552	124080	0	121390	68361	64163	122590	135330	109450	0	0	0	0	0
sp|P62750|RL23A_HUMAN	60S ribosomal protein L23a OS=Homo sapiens	RPL23A	sp|P62750|RL23A_HUMAN	sp|P62750|RL23A_HUMAN	60S ribosomal protein L23a OS=Homo sapiens GN=RPL23A PE=1 SV=1	✅	+	3.11122	0.00216822	1.18564	+	10.3257	0	3.49441	1	6	6	44.9	17.695	156	0	49.891	21.847	20.7926	24.6973	21.2424	0	0	1	3	2	3	282540000	47091000	23	228440	296660	139760	184380	265600	273340	0	382970	378470	6724700	6763500	6593700	3080300	2646300
sp|Q9UQ80-2|PA2G4_HUMAN	Isoform 2 of Proliferation-associated protein 2G4 OS=Homo sapiens	PA2G4	sp|Q9UQ80-2|PA2G4_HUMAN;sp|Q9UQ80|PA2G4_HUMAN	sp|Q9UQ80-2|PA2G4_HUMAN;sp|Q9UQ80|PA2G4_HUMAN	Isoform 2 of Proliferation-associated protein 2G4 OS=Homo sapiens GN=PA2G4;Proliferation-associated protein 2G4 OS=Homo sapiens GN=PA2G4 PE=1 SV=3			1.65007	0.0224567	0.8936	+	6.00385	0	2.07113	2	2	2	10.3	38.059	340	0	23.508	21.2093	20.7938	24.049	22.1328	2	1	0	3	3	1	177070000	9319200	13	157480	168890	130150	0	173630	118320	105090	214740	0	830930	1799800	1326500	826990	606550
sp|P61353|RL27_HUMAN	60S ribosomal protein L27 OS=Homo sapiens	RPL27	sp|P61353|RL27_HUMAN	sp|P61353|RL27_HUMAN	60S ribosomal protein L27 OS=Homo sapiens GN=RPL27 PE=1 SV=2	✅	+	2.16094	0.00121905	1.35381	+	10.0315	0	3.5708	1	5	5	49.3	15.798	136	0	40.634	21.4897	20.8036	24.1966	20.9594	0	0	1	3	3	3	228770000	38128000	25	220490	234730	0	112580	0	0	188780	281100	294280	3698600	7997700	4633200	3362000	3723800
sp|Q969Q0|RL36L_HUMAN	60S ribosomal protein L36a-like OS=Homo sapiens	RPL36AL	sp|Q969Q0|RL36L_HUMAN;sp|P83881|RL36A_HUMAN	sp|Q969Q0|RL36L_HUMAN;sp|P83881|RL36A_HUMAN	60S ribosomal protein L36a-like OS=Homo sapiens GN=RPL36AL PE=1 SV=3;60S ribosomal protein L36a OS=Homo sapiens GN=RPL36A PE=1 SV=2		-	6.6395	0.00111538	-1.14825	+	4.86896	0.000119403	1.69023	2	3	3	31.1	12.469	106	0	21.553	19.6073	20.8498	23.0969	21.4761	1	0	0	3	2	2	123820000	30956000	10	602300	490800	398200	204640	450550	507170	356360	493890	372670	3279500	6750400	5883700	984460	1152100
sp|P39023|RL3_HUMAN	60S ribosomal protein L3 OS=Homo sapiens	RPL3	sp|P39023|RL3_HUMAN	sp|P39023|RL3_HUMAN	60S ribosomal protein L3 OS=Homo sapiens GN=RPL3 PE=1 SV=2	✅	+	1.93612	0.00120755	1.38586	+	7.91642	0	3.05299	1	5	5	14.4	46.108	403	0	107.45	21.677	20.921	24.4519	21.5844	2	0	2	3	3	3	262190000	13800000	27	0	73116	88993	0	150820	0	152660	104900	139580	1896400	2013600	2325700	694990	1082300
sp|P07900|HS90A_HUMAN	Heat shock protein HSP 90-alpha OS=Homo sapiens	HSP90AA1	sp|P07900|HS90A_HUMAN;sp|P07900-2|HS90A_HUMAN;sp|Q14568|HS902_HUMAN;sp|Q58FG0|HS905_HUMAN	sp|P07900|HS90A_HUMAN;sp|P07900-2|HS90A_HUMAN	Heat shock protein HSP 90-alpha OS=Homo sapiens GN=HSP90AA1 PE=1 SV=5;Isoform 2 of Heat shock protein HSP 90-alpha OS=Homo sapiens GN=HSP90AA1	✅	+	5.39302	0	3.25006	+	7.89229	0	2.70808	4	28	19	42.5	84.659	732	0	323.31	24.1352	20.9409	25.6683	23.035	2	1	2	3	3	3	1252000000	37939000	102	49519	208890	100890	24241	79020	0	99115	113380	336930	4281200	5558400	6082500	2257500	2674200
sp|Q00325-2|MPCP_HUMAN	Isoform B of Phosphate carrier protein, mitochondrial OS=Homo sapiens	SLC25A3	sp|Q00325-2|MPCP_HUMAN;sp|Q00325|MPCP_HUMAN	sp|Q00325-2|MPCP_HUMAN;sp|Q00325|MPCP_HUMAN	Isoform B of Phosphate carrier protein, mitochondrial OS=Homo sapiens GN=SLC25A3;Phosphate carrier protein, mitochondrial OS=Homo sapiens GN=SLC25A3 PE=1 SV=2			0.243452	0.513745	0.2329	+	3.19218	0.000202899	1.68454	2	4	4	15.8	39.958	361	0	30.544	21.145	20.9781	23.9495	22.1271	0	1	0	3	3	3	178630000	9923900	14	337250	0	136840	0	149330	158900	396260	341670	254990	1109500	1476700	1472500	516680	583250
sp|Q15365|PCBP1_HUMAN	Poly(rC)-binding protein 1 OS=Homo sapiens	PCBP1	sp|Q15365|PCBP1_HUMAN	sp|Q15365|PCBP1_HUMAN	Poly(rC)-binding protein 1 OS=Homo sapiens GN=PCBP1 PE=1 SV=2			4.41273	0.0471143	0.666152	+	9.734	0	1.90672	1	4	3	15.2	37.497	356	0	28.051	21.7933	21.01	24.4139	22.4428	0	0	3	3	3	3	247300000	14547000	18	217590	216300	177940	107650	211020	198370	176670	259190	316080	1519100	2062300	2439600	849960	937860
sp|P62861|RS30_HUMAN	40S ribosomal protein S30 OS=Homo sapiens	FAU	sp|P62861|RS30_HUMAN	sp|P62861|RS30_HUMAN	40S ribosomal protein S30 OS=Homo sapiens GN=FAU PE=1 SV=1			0.36938	0.747784	-0.10124	+	6.47415	0.00113158	1.22611	1	2	2	18.6	6.6478	59	0	13.667	20.8207	21.0102	23.5606	22.3772	2	2	3	3	3	3	151900000	75951000	18	1767300	2105000	1122300	395490	1672000	1025500	1479800	2224200	2011700	6785400	12311000	9723200	5178000	5808700
sp|P16402|H13_HUMAN	Histone H1.3 OS=Homo sapiens	HIST1H1D	sp|P16402|H13_HUMAN	sp|P16402|H13_HUMAN	Histone H1.3 OS=Homo sapiens GN=HIST1H1D PE=1 SV=2			0.389875	0.340304	-0.354329	+	2.69845	0.000912752	1.34686	1	11	2	33	22.35	221	0	57.842	20.4006	21.0643	23.6961	22.0128	1	0	1	3	0	2	148550000	14855000	10	236160	286240	213070	241410	0	146620	469800	388790	338700	2861800	2506800	2376900	409310	522420
sp|P05204|HMGN2_HUMAN	Non-histone chromosomal protein HMG-17 OS=Homo sapiens	HMGN2	sp|P05204|HMGN2_HUMAN	sp|P05204|HMGN2_HUMAN	Non-histone chromosomal protein HMG-17 OS=Homo sapiens GN=HMGN2 PE=1 SV=3	✅	+	8.69737	0	3.30556	+	11.278	0	4.68739	1	9	9	53.3	9.3926	90	0	323.31	24.3464	21.0887	26.8325	22.0405	3	2	2	3	3	3	1627300000	813640000	81	1244600	1293900	1253500	1092500	1038400	1436600	1833500	1715500	1122800	170900000	182850000	161780000	35546000	36668000
sp|P05141|ADT2_HUMAN	ADP/ATP translocase 2 OS=Homo sapiens	SLC25A5	sp|P05141|ADT2_HUMAN;sp|P12236|ADT3_HUMAN;sp|P12235|ADT1_HUMAN;sp|Q9H0C2|ADT4_HUMAN	sp|P05141|ADT2_HUMAN;sp|P12236|ADT3_HUMAN;sp|P12235|ADT1_HUMAN	ADP/ATP translocase 2 OS=Homo sapiens GN=SLC25A5 PE=1 SV=7;ADP/ATP translocase 3 OS=Homo sapiens GN=SLC25A6 PE=1 SV=4;ADP/ATP translocase 1 OS=Homo sapiens GN=SLC25A4 PE=1 SV=4	✅	+	4.84478	0	1.66631	+	10.9877	0	2.83827	4	11	11	27.5	32.852	298	0	137.8	23.0788	21.1158	24.9923	21.9965	2	2	2	3	3	3	606620000	31928000	40	85045	80334	99628	64693	90349	66355	193530	110760	212290	3795100	5568400	4695700	2835200	2684100
sp|P15153|RAC2_HUMAN	Ras-related C3 botulinum toxin substrate 2 OS=Homo sapiens	RAC2	sp|P15153|RAC2_HUMAN;sp|P63000|RAC1_HUMAN;sp|P63000-2|RAC1_HUMAN;sp|P84095|RHOG_HUMAN;sp|P60953-1|CDC42_HUMAN;sp|Q9H4E5-2|RHOJ_HUMAN;sp|P60763|RAC3_HUMAN;sp|P17081|RHOQ_HUMAN;sp|Q9H4E5|RHOJ_HUMAN	sp|P15153|RAC2_HUMAN	Ras-related C3 botulinum toxin substrate 2 OS=Homo sapiens GN=RAC2 PE=1 SV=1			0.270811	0.39841	-0.325089	+	3.19182	3.0303e-05	1.86227	9	5	5	25.5	21.429	192	0	31.037	20.6766	21.1216	23.8706	21.9991	0	0	2	3	1	2	161130000	20141000	11	339980	394080	0	186930	0	311460	295130	656180	648800	3125800	2625200	3014700	1582600	548480
sp|P62913|RL11_HUMAN	60S ribosomal protein L11 OS=Homo sapiens	RPL11	sp|P62913|RL11_HUMAN;sp|P62913-2|RL11_HUMAN	sp|P62913|RL11_HUMAN;sp|P62913-2|RL11_HUMAN	60S ribosomal protein L11 OS=Homo sapiens GN=RPL11 PE=1 SV=2;Isoform 2 of 60S ribosomal protein L11 OS=Homo sapiens GN=RPL11	✅	+	6.31455	0	2.89485	+	11.8061	0	3.80746	2	6	6	28.7	20.252	178	0	111.66	23.7203	21.1419	26.3481	22.6091	1	1	1	3	3	3	901980000	90198000	45	313430	441420	274670	239860	221960	354990	511250	312070	0	7614600	12795000	12034000	9303200	8536100
sp|P50990|TCPQ_HUMAN	T-complex protein 1 subunit theta OS=Homo sapiens	CCT8	sp|P50990|TCPQ_HUMAN;sp|P50990-2|TCPQ_HUMAN;sp|P50990-3|TCPQ_HUMAN	sp|P50990|TCPQ_HUMAN;sp|P50990-2|TCPQ_HUMAN;sp|P50990-3|TCPQ_HUMAN	T-complex protein 1 subunit theta OS=Homo sapiens GN=CCT8 PE=1 SV=4;Isoform 2 of T-complex protein 1 subunit theta OS=Homo sapiens GN=CCT8;Isoform 3 of T-complex protein 1 subunit theta OS=Homo sapiens GN=CCT8			2.23598	0.0173659	0.899244	+	7.29654	0	2.70907	3	10	10	22.8	59.62	548	0	77.401	21.9757	21.1682	24.1691	21.7513	2	0	3	3	3	3	310530000	8392700	34	66913	58894	43442	20882	0	63547	82649	66932	65355	1136900	1133100	1205700	501330	370700
sp|P62888|RL30_HUMAN	60S ribosomal protein L30 OS=Homo sapiens	RPL30	sp|P62888|RL30_HUMAN	sp|P62888|RL30_HUMAN	60S ribosomal protein L30 OS=Homo sapiens GN=RPL30 PE=1 SV=2			0.851345	0.0661517	0.747221	+	6.29246	0	2.63096	1	2	2	24.3	12.784	115	0	56.989	21.2224	21.1707	24.1745	21.8272	0	0	1	3	3	3	201910000	33652000	20	0	335020	0	322610	473490	413060	0	543060	655430	3781400	6667300	4780600	2072600	2833200
sp|Q92974-3|ARHG2_HUMAN	Isoform 3 of Rho guanine nucleotide exchange factor 2 OS=Homo sapiens	ARHGEF2	sp|Q92974-3|ARHG2_HUMAN;sp|Q92974-2|ARHG2_HUMAN;sp|Q92974|ARHG2_HUMAN	sp|Q92974-3|ARHG2_HUMAN;sp|Q92974-2|ARHG2_HUMAN;sp|Q92974|ARHG2_HUMAN	Isoform 3 of Rho guanine nucleotide exchange factor 2 OS=Homo sapiens GN=ARHGEF2;Isoform 2 of Rho guanine nucleotide exchange factor 2 OS=Homo sapiens GN=ARHGEF2;Rho guanine nucleotide exchange factor 2 OS=Homo sapiens GN=ARHGEF2 PE=1 SV=4			0.269527	0.460902	-0.267678		0.61609	0.276667	0.432297	3	3	3	5.2	108.24	958	0	66.371	20.756	21.2733	23.2764	23.0319	2	2	2	3	3	2	131160000	2384700	18	189610	162550	18590	24251	76259	149020	40409	97430	0	146240	361410	126450	197320	197400
sp|P48047|ATPO_HUMAN	ATP synthase subunit O, mitochondrial OS=Homo sapiens	ATP5O	sp|P48047|ATPO_HUMAN	sp|P48047|ATPO_HUMAN	ATP synthase subunit O, mitochondrial OS=Homo sapiens GN=ATP5O PE=1 SV=1			1.96459	0.234379	0.383184	+	8.26317	0.000953642	1.24308	1	6	6	35.7	23.277	213	0	62.52	21.4726	21.2822	23.9708	22.709	2	2	3	3	3	3	204110000	17009000	33	377550	394520	307230	181720	428130	337350	212340	350610	419940	1691400	2628500	2223900	977980	761820
sp|P09429|HMGB1_HUMAN	High mobility group protein B1 OS=Homo sapiens	HMGB1	sp|P09429|HMGB1_HUMAN;sp|B2RPK0|HGB1A_HUMAN;sp|P23497|SP100_HUMAN	sp|P09429|HMGB1_HUMAN	High mobility group protein B1 OS=Homo sapiens GN=HMGB1 PE=1 SV=3	✅	+	10.5066	0	3.43382	+	12.4451	0	4.16996	3	13	11	46	24.893	215	0	323.31	24.917	21.2918	26.8612	22.6221	3	0	1	3	3	3	1886200000	314360000	87	512200	969990	578530	309250	463840	685780	681730	1047700	847610	47976000	61005000	57826000	17273000	18225000
sp|P46781|RS9_HUMAN	40S ribosomal protein S9 OS=Homo sapiens	RPS9	sp|P46781|RS9_HUMAN	sp|P46781|RS9_HUMAN	40S ribosomal protein S9 OS=Homo sapiens GN=RPS9 PE=1 SV=3			0.844934	0.0517465	0.813995	+	13.2302	0	2.0838	1	7	7	34	22.591	194	0	54.413	21.4768	21.2977	24.0367	21.9993	0	1	1	3	3	3	295890000	26899000	29	132010	122870	100780	0	171720	90719	0	83323	112590	3480000	5163200	4511400	2043000	2291700
sp|P22626-2|ROA2_HUMAN	Isoform A2 of Heterogeneous nuclear ribonucleoproteins A2/B1 OS=Homo sapiens	HNRNPA2B1	sp|P22626-2|ROA2_HUMAN;sp|P22626|ROA2_HUMAN	sp|P22626-2|ROA2_HUMAN;sp|P22626|ROA2_HUMAN	Isoform A2 of Heterogeneous nuclear ribonucleoproteins A2/B1 OS=Homo sapiens GN=HNRNPA2B1;Heterogeneous nuclear ribonucleoproteins A2/B1 OS=Homo sapiens GN=HNRNPA2B1 PE=1 SV=2	✅	+	9.06685	0	3.91198	+	10.1933	0	3.91928	2	20	20	64.8	36.006	341	0	323.31	25.4403	21.3345	26.8285	22.83	2	1	3	3	3	3	2994700000	157610000	153	199000	214730	129090	107850	186830	74048	237870	489190	363850	24477000	36462000	32197000	8242100	6710100
sp|P84103-2|SRSF3_HUMAN	Isoform 2 of Serine/arginine-rich splicing factor 3 OS=Homo sapiens	SRSF3	sp|P84103-2|SRSF3_HUMAN;sp|P84103|SRSF3_HUMAN	sp|P84103-2|SRSF3_HUMAN;sp|P84103|SRSF3_HUMAN	Isoform 2 of Serine/arginine-rich splicing factor 3 OS=Homo sapiens GN=SRSF3;Serine/arginine-rich splicing factor 3 OS=Homo sapiens GN=SRSF3 PE=1 SV=1	✅	+	4.21986	0	2.10738	+	8.47061	0	4.19865	2	7	7	58.1	14.203	124	0	120.54	23.2646	21.3692	25.7516	21.8854	2	1	1	3	3	3	800450000	100060000	26	430750	327550	178950	127680	312650	0	217200	609010	550630	14741000	23162000	19928000	4942700	4982000
sp|P07737|PROF1_HUMAN	Profilin-1 OS=Homo sapiens	PFN1	sp|P07737|PROF1_HUMAN	sp|P07737|PROF1_HUMAN	Profilin-1 OS=Homo sapiens GN=PFN1 PE=1 SV=2	✅	+	6.64365	0	2.93532	+	7.32264	0	3.71152	1	11	11	63.6	15.054	140	0	305.24	24.1398	21.3782	26.2919	22.4762	3	2	3	3	3	3	1274100000	141570000	89	323240	350110	348600	0	382560	455890	633290	794310	595140	16831000	21245000	21693000	6895700	5671700
sp|Q02878|RL6_HUMAN	60S ribosomal protein L6 OS=Homo sapiens	RPL6	sp|Q02878|RL6_HUMAN	sp|Q02878|RL6_HUMAN	60S ribosomal protein L6 OS=Homo sapiens GN=RPL6 PE=1 SV=3	✅	+	3.40558	0	2.28351	+	11.9087	0	2.98018	1	8	8	36.5	32.728	288	0	249.63	23.0602	21.4008	25.209	22.322	2	2	1	3	3	3	680740000	52365000	52	0	23362	167710	129580	85448	121220	155540	208310	136570	6017100	9673800	8598000	4255700	4762700
sp|O43175|SERA_HUMAN	D-3-phosphoglycerate dehydrogenase OS=Homo sapiens	PHGDH	sp|O43175|SERA_HUMAN	sp|O43175|SERA_HUMAN	D-3-phosphoglycerate dehydrogenase OS=Homo sapiens GN=PHGDH PE=1 SV=4	✅	+	3.0247	0	1.92614	+	8.11872	0	2.25244	1	15	15	33.8	56.65	533	0	261.62	23.3939	21.4293	24.9106	22.7109	3	2	3	3	3	3	698800000	29117000	68	76424	0	99497	0	216380	83416	223990	146920	152930	3410800	4902900	4485300	1964000	1362400
sp|P19105|ML12A_HUMAN	Myosin regulatory light chain 12A OS=Homo sapiens	MYL12A	sp|P19105|ML12A_HUMAN;sp|O14950|ML12B_HUMAN;sp|P24844|MYL9_HUMAN	sp|P19105|ML12A_HUMAN;sp|O14950|ML12B_HUMAN	Myosin regulatory light chain 12A OS=Homo sapiens GN=MYL12A PE=1 SV=2;Myosin regulatory light chain 12B OS=Homo sapiens GN=MYL12B PE=1 SV=2	✅	+	2.82176	0	2.60039	+	6.07251	0	2.99868	3	5	5	28.1	19.794	171	0	201.46	23.7452	21.4487	26.371	23.2846	3	0	2	3	3	3	857660000	95296000	46	996430	1069400	929250	0	0	0	432460	472670	454980	11972000	16818000	16399000	10377000	11809000
sp|P09651-3|ROA1_HUMAN	Isoform 2 of Heterogeneous nuclear ribonucleoprotein A1 OS=Homo sapiens	HNRNPA1	sp|P09651-3|ROA1_HUMAN;sp|P09651-2|ROA1_HUMAN;sp|P09651|ROA1_HUMAN;sp|Q32P51|RA1L2_HUMAN	sp|P09651-3|ROA1_HUMAN;sp|P09651-2|ROA1_HUMAN;sp|P09651|ROA1_HUMAN	Isoform 2 of Heterogeneous nuclear ribonucleoprotein A1 OS=Homo sapiens GN=HNRNPA1;Isoform A1-A of Heterogeneous nuclear ribonucleoprotein A1 OS=Homo sapiens GN=HNRNPA1;Heterogeneous nuclear ribonucleoprotein A1 OS=Homo sapiens GN=HNRNPA1 PE=1 SV=5	✅	+	6.77331	0	2.76978	+	9.39781	0	3.31714	4	13	13	42.3	29.386	267	0	323.31	24.8541	21.5006	26.2825	22.6091	2	3	3	3	3	3	1741900000	116130000	125	350840	178420	192010	141180	177810	217880	369960	491770	584570	17966000	23104000	22761000	6565700	5714500
sp|P61247|RS3A_HUMAN	40S ribosomal protein S3a OS=Homo sapiens	RPS3A	sp|P61247|RS3A_HUMAN	sp|P61247|RS3A_HUMAN	40S ribosomal protein S3a OS=Homo sapiens GN=RPS3A PE=1 SV=2	✅	+	7.01282	0	2.2947	+	8.5791	0	2.62555	1	14	14	54.2	29.945	264	0	204.7	24.1434	21.5465	25.7681	23.0337	2	2	3	3	3	3	1237900000	72820000	90	274540	232150	47200	106390	439620	335370	287180	624430	294500	9127500	12462000	12063000	6887800	6318500
sp|P46779-4|RL28_HUMAN	Isoform 4 of 60S ribosomal protein L28 OS=Homo sapiens	RPL28	sp|P46779-4|RL28_HUMAN;sp|P46779-5|RL28_HUMAN;sp|P46779|RL28_HUMAN;sp|P46779-2|RL28_HUMAN;sp|P46779-3|RL28_HUMAN	sp|P46779-4|RL28_HUMAN;sp|P46779-5|RL28_HUMAN;sp|P46779|RL28_HUMAN;sp|P46779-2|RL28_HUMAN;sp|P46779-3|RL28_HUMAN	Isoform 4 of 60S ribosomal protein L28 OS=Homo sapiens GN=RPL28;Isoform 5 of 60S ribosomal protein L28 OS=Homo sapiens GN=RPL28;60S ribosomal protein L28 OS=Homo sapiens GN=RPL28 PE=1 SV=3;Isoform 2 of 60S ribosomal protein L28 OS=Homo sapiens GN=RPL28;Iso			0.0231612	0.987106	-0.0114784	+	5.94662	0.000148148	1.66179	5	7	7	84.1	7.888	69	0	135.33	21.4376	21.5752	24.2621	22.6507	3	3	3	3	3	3	264890000	44149000	48	520470	410680	411400	381210	551060	0	388110	832630	746740	6079900	6523000	7314900	1796100	3352700
sp|Q06830|PRDX1_HUMAN	Peroxiredoxin-1 OS=Homo sapiens	PRDX1	sp|Q06830|PRDX1_HUMAN;sp|Q13162|PRDX4_HUMAN	sp|Q06830|PRDX1_HUMAN	Peroxiredoxin-1 OS=Homo sapiens GN=PRDX1 PE=1 SV=1	✅	+	3.3901	0	1.96286	+	8.09735	0	2.96373	2	10	10	51.8	22.11	199	0	147.07	23.3435	21.5798	25.473	22.488	1	1	2	3	3	3	684380000	45625000	43	187680	195750	232970	0	114840	135450	227540	441870	411270	5242400	7852300	7331200	2813000	2587900
sp|P09874|PARP1_HUMAN	Poly [ADP-ribose] polymerase 1 OS=Homo sapiens	PARP1	sp|P09874|PARP1_HUMAN	sp|P09874|PARP1_HUMAN	Poly [ADP-ribose] polymerase 1 OS=Homo sapiens GN=PARP1 PE=1 SV=4	✅	+	4.83195	0	4.53348	+	11.412	0	5.09841	1	41	41	46.9	113.08	1014	0	323.31	24.528	21.5929	25.8353	21.0983	0	0	1	3	3	3	3202600000	62797000	231	26159	47087	0	0	27195	0	25591	39868	31512	12044000	16108000	14184000	2932200	3144000
sp|P0CG12|CTF8A_HUMAN	Chromosome transmission fidelity protein 8 homolog isoform 2 OS=Homo sapiens	CHTF8	sp|P0CG12|CTF8A_HUMAN	sp|P0CG12|CTF8A_HUMAN	Chromosome transmission fidelity protein 8 homolog isoform 2 OS=Homo sapiens GN=CHTF8 PE=1 SV=1		-	5.44263	0	-1.65581		0.338418	0.590911	0.227549	1	3	3	9	51.391	524	0	30.264	20.0455	21.5977	22.9259	22.898	1	2	0	3	3	1	119410000	3851900	17	194040	224550	76592	105620	185290	167940	53050	72386	189420	102650	404480	315220	372490	469900
sp|P18669|PGAM1_HUMAN	Phosphoglycerate mutase 1 OS=Homo sapiens	PGAM1	sp|P18669|PGAM1_HUMAN;sp|Q8N0Y7|PGAM4_HUMAN;sp|P15259|PGAM2_HUMAN	sp|P18669|PGAM1_HUMAN	Phosphoglycerate mutase 1 OS=Homo sapiens GN=PGAM1 PE=1 SV=2	✅	+	4.41638	0.000172043	1.45927	+	7.29945	0	2.60347	3	7	7	42.1	28.804	254	0	97.618	23.2129	21.6017	25.3687	22.959	0	0	2	3	3	3	638710000	49131000	33	529210	547460	130820	136690	207470	163070	552440	280220	526900	4268900	7449600	7213800	3043100	2853600
sp|P10809|CH60_HUMAN	60 kDa heat shock protein, mitochondrial OS=Homo sapiens	HSPD1	sp|P10809|CH60_HUMAN;sp|P10809-2|CH60_HUMAN	sp|P10809|CH60_HUMAN	60 kDa heat shock protein, mitochondrial OS=Homo sapiens GN=HSPD1 PE=1 SV=2	✅	+	7.45132	0	3.90977	+	7.75235	0	3.01549	2	33	33	64.9	61.054	573	0	323.31	25.4314	21.6252	26.2258	23.3329	3	1	3	3	3	3	2858200000	89319000	212	135380	231960	154110	25251	183160	35071	251240	205700	413660	10184000	15303000	13238000	5393000	4672300
sp|P18124|RL7_HUMAN	60S ribosomal protein L7 OS=Homo sapiens	RPL7	sp|P18124|RL7_HUMAN	sp|P18124|RL7_HUMAN	60S ribosomal protein L7 OS=Homo sapiens GN=RPL7 PE=1 SV=1	✅	+	5.24226	0.000212766	1.39943	+	11.5346	0	3.26079	1	7	7	38.7	29.225	248	0	225.68	23.4102	21.6375	25.6527	22.435	2	1	3	3	3	3	710920000	59243000	58	256110	282870	297760	117370	474530	248320	347580	294370	339460	7469500	10911000	9540700	3750000	4523400
sp|Q8WZ42-3|TITIN_HUMAN	Isoform 3 of Titin OS=Homo sapiens	TTN	sp|Q8WZ42-3|TITIN_HUMAN;sp|Q8WZ42-10|TITIN_HUMAN;sp|Q8WZ42-9|TITIN_HUMAN;sp|Q8WZ42-5|TITIN_HUMAN;sp|Q8WZ42-11|TITIN_HUMAN;sp|Q8WZ42-4|TITIN_HUMAN;sp|Q8WZ42-7|TITIN_HUMAN;sp|Q8WZ42-2|TITIN_HUMAN;sp|Q8WZ42|TITIN_HUMAN;sp|Q8WZ42-8|TITIN_HUMAN;sp|Q8WZ42-13|TITIN_HUMAN;sp|Q8WZ42-12|TITIN_HUMAN	sp|Q8WZ42-3|TITIN_HUMAN;sp|Q8WZ42-10|TITIN_HUMAN;sp|Q8WZ42-9|TITIN_HUMAN;sp|Q8WZ42-5|TITIN_HUMAN;sp|Q8WZ42-11|TITIN_HUMAN;sp|Q8WZ42-4|TITIN_HUMAN;sp|Q8WZ42-7|TITIN_HUMAN;sp|Q8WZ42-2|TITIN_HUMAN;sp|Q8WZ42|TITIN_HUMAN;sp|Q8WZ42-8|TITIN_HUMAN;sp|Q8WZ42-13|TITIN_HUMAN;sp|Q8WZ42-12|TITIN_HUMAN	Isoform 3 of Titin OS=Homo sapiens GN=TTN;Isoform 10 of Titin OS=Homo sapiens GN=TTN;Isoform 9 of Titin OS=Homo sapiens GN=TTN;Isoform 5 of Titin OS=Homo sapiens GN=TTN;Isoform 11 of Titin OS=Homo sapiens GN=TTN;Isoform 4 of Titin OS=Homo sapiens GN=TTN;Is			0.73853	0.0297313	-1.01654		0.772999	0.0101951	1.06887	12	3	3	0.2	2992.9	26926	0	16.345	20.2125	21.6483	24.0875	22.4273	2	2	2	3	3	3	257620000	171750	24	2439.6	1479.8	10693	0	1275.5	10082	12670	14420	0	11409	25317	13444	12551	14362
sp|P61313|RL15_HUMAN	60S ribosomal protein L15 OS=Homo sapiens	RPL15	sp|P61313|RL15_HUMAN;sp|P61313-2|RL15_HUMAN	sp|P61313|RL15_HUMAN;sp|P61313-2|RL15_HUMAN	60S ribosomal protein L15 OS=Homo sapiens GN=RPL15 PE=1 SV=2;Isoform 2 of 60S ribosomal protein L15 OS=Homo sapiens GN=RPL15			1.18495	0.416667	0.251647	+	8.31667	0	1.92908	2	5	5	22.5	24.146	204	0	83.129	22.0305	21.6491	24.7119	22.6163	3	1	3	3	3	3	333380000	30307000	32	423860	395360	271790	165680	330110	247900	370940	573750	636890	2836300	6384600	4470000	1652100	1827800
sp|P50914|RL14_HUMAN	60S ribosomal protein L14 OS=Homo sapiens	RPL14	sp|P50914|RL14_HUMAN	sp|P50914|RL14_HUMAN	60S ribosomal protein L14 OS=Homo sapiens GN=RPL14 PE=1 SV=4			5.95084	0.021746	0.777229	+	12.204	0	2.13876	1	6	6	29.8	23.432	215	0	108.97	22.3172	21.6666	24.9699	22.8228	3	1	2	3	3	3	424540000	70757000	46	543620	659190	529630	382430	706730	538960	592570	752760	822780	8977700	10997000	11058000	5598300	5006300
sp|P47914|RL29_HUMAN	60S ribosomal protein L29 OS=Homo sapiens	RPL29	sp|P47914|RL29_HUMAN	sp|P47914|RL29_HUMAN	60S ribosomal protein L29 OS=Homo sapiens GN=RPL29 PE=1 SV=2			1.60284	0.019104	0.932134	+	5.84301	0	2.74598	1	4	4	23.3	17.752	159	0	35.799	21.9462	21.6928	24.6325	22.412	1	0	1	3	3	3	306440000	76609000	28	931930	1017100	0	0	694310	929250	0	1031700	1100600	9676100	11288000	11149000	5761200	4449600
sp|P52272-2|HNRPM_HUMAN	Isoform 2 of Heterogeneous nuclear ribonucleoprotein M OS=Homo sapiens	HNRNPM	sp|P52272-2|HNRPM_HUMAN;sp|P52272|HNRPM_HUMAN	sp|P52272-2|HNRPM_HUMAN;sp|P52272|HNRPM_HUMAN	Isoform 2 of Heterogeneous nuclear ribonucleoprotein M OS=Homo sapiens GN=HNRNPM;Heterogeneous nuclear ribonucleoprotein M OS=Homo sapiens GN=HNRNPM PE=1 SV=3	✅	+	3.24814	0.00382143	1.10223	+	7.2348	0	2.31884	2	15	15	26.5	73.62	691	0	133.05	22.9587	21.7339	24.6503	22.3368	0	1	1	3	3	3	707150000	15046000	61	73078	54925	33980	35467	124480	59948	58082	107140	124220	3149800	2819200	2849700	549090	738170
sp|P06753-2|TPM3_HUMAN	Isoform 2 of Tropomyosin alpha-3 chain OS=Homo sapiens	TPM3	sp|P06753-2|TPM3_HUMAN;sp|P06753-5|TPM3_HUMAN;sp|P06753-3|TPM3_HUMAN;sp|P06753-6|TPM3_HUMAN;sp|P06753-4|TPM3_HUMAN;sp|P06753|TPM3_HUMAN;sp|P06753-7|TPM3_HUMAN;sp|P67936|TPM4_HUMAN;sp|P67936-2|TPM4_HUMAN;sp|P09493-2|TPM1_HUMAN;sp|P09493-5|TPM1_HUMAN;sp|P07951-3|TPM2_HUMAN;sp|P09493-9|TPM1_HUMAN;sp|P09493-8|TPM1_HUMAN;sp|P09493-7|TPM1_HUMAN;sp|P09493-6|TPM1_HUMAN;sp|P09493-4|TPM1_HUMAN;sp|P09493-3|…	sp|P06753-2|TPM3_HUMAN;sp|P06753-5|TPM3_HUMAN;sp|P06753-3|TPM3_HUMAN;sp|P06753-6|TPM3_HUMAN;sp|P06753-4|TPM3_HUMAN	Isoform 2 of Tropomyosin alpha-3 chain OS=Homo sapiens GN=TPM3;Isoform 5 of Tropomyosin alpha-3 chain OS=Homo sapiens GN=TPM3;Isoform 3 of Tropomyosin alpha-3 chain OS=Homo sapiens GN=TPM3;Isoform 6 of Tropomyosin alpha-3 chain OS=Homo sapiens GN=TPM3;Isof	✅	+	5.35647	0	4.21035	+	7.73828	0	3.41945	22	20	20	73.8	29.032	248	0	323.31	25.0307	21.7555	26.3763	23.092	3	0	3	3	3	3	2195800000	137240000	177	316180	689360	0	0	0	112000	339610	730530	792890	14604000	22385000	21205000	14514000	13717000
sp|P63244|RACK1_HUMAN	Receptor of activated protein C kinase 1 OS=Homo sapiens	RACK1	sp|P63244|RACK1_HUMAN	sp|P63244|RACK1_HUMAN	Receptor of activated protein C kinase 1 OS=Homo sapiens GN=RACK1 PE=1 SV=3	✅	+	2.35404	0.00248148	1.21701	+	8.31143	0	2.65859	1	9	9	38.8	35.076	317	0	134.25	22.6025	21.7661	24.9513	22.5243	3	0	1	3	3	3	521360000	26068000	49	68345	265010	83352	0	194890	236590	147670	220340	133010	2389500	4869300	4541300	1420800	1974000
sp|P13489|RINI_HUMAN	Ribonuclease inhibitor OS=Homo sapiens	RNH1	sp|P13489|RINI_HUMAN	sp|P13489|RINI_HUMAN	Ribonuclease inhibitor OS=Homo sapiens GN=RNH1 PE=1 SV=2	✅	+	8.50432	0	11.5925	+	10.5659	0	9.22021	1	48	48	93.5	49.973	461	0	323.31	32.7717	21.8798	33.1611	24.264	2	3	0	3	3	3	376000000000	14447000000	2497	1273700	576440	32784	1265000	1384500	758820	0	0	29765	1240700000	1667000000	1524300000	1797700000	1793200000
sp|P25705-2|ATPA_HUMAN	Isoform 2 of ATP synthase subunit alpha, mitochondrial OS=Homo sapiens	ATP5A1	sp|P25705-2|ATPA_HUMAN;sp|P25705|ATPA_HUMAN;sp|P25705-3|ATPA_HUMAN	sp|P25705-2|ATPA_HUMAN;sp|P25705|ATPA_HUMAN;sp|P25705-3|ATPA_HUMAN	Isoform 2 of ATP synthase subunit alpha, mitochondrial OS=Homo sapiens GN=ATP5A1;ATP synthase subunit alpha, mitochondrial OS=Homo sapiens GN=ATP5A1 PE=1 SV=1;Isoform 3 of ATP synthase subunit alpha, mitochondrial OS=Homo sapiens GN=ATP5A1	✅	+	5.45551	0	2.21383	+	8.81689	0	2.6633	3	13	13	30	54.493	503	0	285.43	24.199	21.8925	25.9583	23.0484	3	2	3	3	3	3	1178500000	42088000	85	148140	179740	72645	22831	153230	164020	130120	212340	229380	5120200	8688900	7086600	2207500	1501400
sp|P05388|RLA0_HUMAN	60S acidic ribosomal protein P0 OS=Homo sapiens	RPLP0	sp|P05388|RLA0_HUMAN;sp|P05388-2|RLA0_HUMAN;sp|Q8NHW5|RLA0L_HUMAN	sp|P05388|RLA0_HUMAN;sp|P05388-2|RLA0_HUMAN;sp|Q8NHW5|RLA0L_HUMAN	60S acidic ribosomal protein P0 OS=Homo sapiens GN=RPLP0 PE=1 SV=1;Isoform 2 of 60S acidic ribosomal protein P0 OS=Homo sapiens GN=RPLP0;60S acidic ribosomal protein P0-like OS=Homo sapiens GN=RPLP0P6 PE=5 SV=1	✅	+	1.89377	0.00104854	1.44291	+	8.66861	6.01504e-05	1.69664	3	7	7	30.6	34.273	317	0	139.93	22.9755	21.923	25.0436	23.2219	2	1	2	3	3	3	542640000	41741000	49	516870	444590	312370	237880	508240	247120	496240	354270	737920	4989500	6331700	6044100	3524800	3517400
sp|P62277|RS13_HUMAN	40S ribosomal protein S13 OS=Homo sapiens	RPS13	sp|P62277|RS13_HUMAN	sp|P62277|RS13_HUMAN	40S ribosomal protein S13 OS=Homo sapiens GN=RPS13 PE=1 SV=2	✅	+	3.11731	0.0034955	1.11636	+	8.096	0	2.38189	1	9	9	40.4	17.222	151	0	114.06	23.0912	21.9723	25.3314	22.9065	2	1	1	3	3	3	747090000	83011000	74	783170	849050	345070	248580	860880	306730	233220	544210	1019100	9447700	15402000	13309000	6488400	6194500
sp|P06733|ENOA_HUMAN	Alpha-enolase OS=Homo sapiens	ENO1	sp|P06733|ENOA_HUMAN;sp|P13929-3|ENOB_HUMAN;sp|P09104-2|ENOG_HUMAN;sp|P13929-2|ENOB_HUMAN;sp|P13929|ENOB_HUMAN;sp|P09104|ENOG_HUMAN	sp|P06733|ENOA_HUMAN	Alpha-enolase OS=Homo sapiens GN=ENO1 PE=1 SV=2	✅	+	11.2876	0	3.66907	+	9.54862	0	3.27496	6	21	21	72.4	47.168	434	0	323.31	25.5483	22.0023	26.7103	23.5626	3	3	3	3	3	3	3192100000	145100000	156	363170	352670	268120	73390	257830	161680	215190	369260	420980	15994000	23386000	20552000	9091900	7256900
sp|P23528|COF1_HUMAN	Cofilin-1 OS=Homo sapiens	CFL1	sp|P23528|COF1_HUMAN;sp|Q9Y281-3|COF2_HUMAN;sp|Q9Y281|COF2_HUMAN	sp|P23528|COF1_HUMAN	Cofilin-1 OS=Homo sapiens GN=CFL1 PE=1 SV=3	✅	+	6.06201	0	1.95289	+	8.50852	0	2.98768	3	10	10	67.5	18.502	166	0	235.93	24.4043	22.0211	26.5175	23.2001	2	0	3	3	3	3	1454900000	145490000	80	411570	612170	360880	230940	490530	583650	807510	1425200	1615300	19729000	20927000	25053000	9368200	11390000
sp|P19823|ITIH2_HUMAN	Inter-alpha-trypsin inhibitor heavy chain H2 OS=Homo sapiens	ITIH2	sp|P19823|ITIH2_HUMAN	sp|P19823|ITIH2_HUMAN	Inter-alpha-trypsin inhibitor heavy chain H2 OS=Homo sapiens GN=ITIH2 PE=1 SV=2	✅	-	6.79472	0	-2.16761	-	4.37235	0.00224204	-1.12739	1	3	3	3.9	106.46	946	0	25.388	19.8418	22.0471	22.4568	23.5538	3	3	3	1	3	2	114090000	2427600	20	148970	156220	84661	104730	165020	151450	130280	165030	155250	81495	269500	118450	181600	141360
sp|P62701|RS4X_HUMAN	40S ribosomal protein S4, X isoform OS=Homo sapiens	RPS4X	sp|P62701|RS4X_HUMAN;sp|Q8TD47|RS4Y2_HUMAN;sp|P22090|RS4Y1_HUMAN	sp|P62701|RS4X_HUMAN	40S ribosomal protein S4, X isoform OS=Homo sapiens GN=RPS4X PE=1 SV=2			2.80068	0.0488227	0.684614	+	10.2886	0	1.9974	3	12	12	48.3	29.597	263	0	133.93	22.607	22.0645	24.6367	22.7017	3	2	2	3	3	3	545900000	34119000	65	145600	313020	197250	105320	179290	89488	233440	294030	314210	5682400	5653800	5095400	1959100	1775300
sp|P62424|RL7A_HUMAN	60S ribosomal protein L7a OS=Homo sapiens	RPL7A	sp|P62424|RL7A_HUMAN	sp|P62424|RL7A_HUMAN	60S ribosomal protein L7a OS=Homo sapiens GN=RPL7A PE=1 SV=2	✅	+	3.78359	0.000950495	1.2697	+	8.91607	0	1.91632	1	11	11	44.4	29.995	266	0	89.736	23.466	22.0717	25.0934	23.1704	1	1	3	3	3	3	791460000	79146000	54	499830	492360	336020	242280	794070	419820	618260	719340	1190700	9097400	13757000	12307000	5981800	6570300
sp|Q00839|HNRPU_HUMAN	Heterogeneous nuclear ribonucleoprotein U OS=Homo sapiens	HNRNPU	sp|Q00839|HNRPU_HUMAN;sp|Q00839-2|HNRPU_HUMAN	sp|Q00839|HNRPU_HUMAN;sp|Q00839-2|HNRPU_HUMAN	Heterogeneous nuclear ribonucleoprotein U OS=Homo sapiens GN=HNRNPU PE=1 SV=6;Isoform Short of Heterogeneous nuclear ribonucleoprotein U OS=Homo sapiens GN=HNRNPU	✅	+	5.55247	0	3.59318	+	7.07873	0	2.74597	2	27	27	41.3	90.583	825	0	323.31	25.4854	22.0764	26.3929	23.7916	3	2	3	3	3	3	2711700000	73290000	180	206180	293390	65035	0	44317	236290	252350	279940	450180	10680000	13153000	12198000	3739900	3447000
sp|P05386|RLA1_HUMAN	60S acidic ribosomal protein P1 OS=Homo sapiens	RPLP1	sp|P05386|RLA1_HUMAN;sp|P05386-2|RLA1_HUMAN	sp|P05386|RLA1_HUMAN	60S acidic ribosomal protein P1 OS=Homo sapiens GN=RPLP1 PE=1 SV=1			4.75105	0.041295	0.684985	+	11.8342	0	2.63652	2	4	3	71.1	11.514	114	0	119.29	22.7664	22.1112	25.6285	23.0702	3	2	3	3	3	3	540540000	180180000	30	1904700	1129900	1102000	1201400	1901000	1740100	1453100	2058100	1831900	23005000	30098000	28780000	10828000	12354000
sp|P06454-2|PTMA_HUMAN	Isoform 2 of Prothymosin alpha OS=Homo sapiens	PTMA	sp|P06454-2|PTMA_HUMAN;sp|P06454|PTMA_HUMAN	sp|P06454-2|PTMA_HUMAN;sp|P06454|PTMA_HUMAN	Isoform 2 of Prothymosin alpha OS=Homo sapiens GN=PTMA;Prothymosin alpha OS=Homo sapiens GN=PTMA PE=1 SV=2	✅	+	4.99946	0	2.73962	+	8.09152	0	3.53713	2	9	9	44.5	12.074	110	0	323.31	24.5177	22.2494	26.8892	23.625	3	1	3	3	3	3	1689900000	563300000	114	2760800	2307600	2001100	294350	1064500	414850	2882400	3149200	4040500	45339000	87819000	76802000	36800000	30710000
sp|P51610-2|HCFC1_HUMAN	Isoform 2 of Host cell factor 1 OS=Homo sapiens	HCFC1	sp|P51610-2|HCFC1_HUMAN;sp|P51610|HCFC1_HUMAN;sp|P51610-4|HCFC1_HUMAN	sp|P51610-2|HCFC1_HUMAN;sp|P51610|HCFC1_HUMAN;sp|P51610-4|HCFC1_HUMAN	Isoform 2 of Host cell factor 1 OS=Homo sapiens GN=HCFC1;Host cell factor 1 OS=Homo sapiens GN=HCFC1 PE=1 SV=2;Isoform 4 of Host cell factor 1 OS=Homo sapiens GN=HCFC1	✅	-	5.57544	0	-2.27194	-	5.38226	0.000366197	-1.5037	3	4	4	2.6	201.85	1966	0	43.016	20.2212	22.3478	22.3663	23.8794	3	2	3	1	2	2	107430000	1471600	22	162520	151110	130950	77270	187790	140800	80891	56582	78029	0	47275	57065	53933	82571
sp|P08865|RSSA_HUMAN	40S ribosomal protein SA OS=Homo sapiens	RPSA	sp|P08865|RSSA_HUMAN	sp|P08865|RSSA_HUMAN	40S ribosomal protein SA OS=Homo sapiens GN=RPSA PE=1 SV=4	✅	+	1.62876	0.00574359	1.15845	+	6.31036	0	2.26445	1	7	7	38	32.854	295	0	253.06	23.0657	22.3937	25.1416	22.8132	1	1	3	3	3	3	698900000	53762000	68	367820	342590	416310	192880	0	90720	670870	578580	574910	5335100	8108000	7792600	3994500	3772700
sp|P46782|RS5_HUMAN	40S ribosomal protein S5 OS=Homo sapiens	RPS5	sp|P46782|RS5_HUMAN	sp|P46782|RS5_HUMAN	40S ribosomal protein S5 OS=Homo sapiens GN=RPS5 PE=1 SV=4	✅	+	4.18567	0.00555172	1.00821	+	5.88087	0	2.37914	1	12	12	52.5	22.876	204	0	231.26	23.1932	22.414	25.663	23.2191	3	3	3	3	3	3	783720000	78372000	63	633540	426160	553330	412150	796910	496470	691570	890280	160040	12153000	15857000	14016000	4395400	4519500
sp|P42677|RS27_HUMAN	40S ribosomal protein S27 OS=Homo sapiens	RPS27	sp|P42677|RS27_HUMAN	sp|P42677|RS27_HUMAN	40S ribosomal protein S27 OS=Homo sapiens GN=RPS27 PE=1 SV=3			1.59088	0.277667	0.349148	+	7.24988	0	2.16549	1	3	3	40.5	9.461	84	0	64.679	22.8552	22.4141	25.5624	23.5108	2	2	3	3	3	3	558040000	139510000	28	1848100	877540	1606800	440110	2557900	2752600	2174500	1286700	2401800	16552000	18720000	17824000	10704000	11003000
sp|P30050|RL12_HUMAN	60S ribosomal protein L12 OS=Homo sapiens	RPL12	sp|P30050|RL12_HUMAN;sp|P30050-2|RL12_HUMAN	sp|P30050|RL12_HUMAN;sp|P30050-2|RL12_HUMAN	60S ribosomal protein L12 OS=Homo sapiens GN=RPL12 PE=1 SV=1;Isoform 2 of 60S ribosomal protein L12 OS=Homo sapiens GN=RPL12			1.22546	0.3755	0.279073	+	9.06344	3.05344e-05	1.75983	2	7	7	59.4	17.818	165	0	101.59	22.7204	22.416	25.2274	23.2663	2	0	1	3	3	3	532440000	59160000	39	727330	965710	583610	420510	595430	1122000	492490	1161800	1085400	4715400	9146300	8107400	6195100	4995700
sp|Q9NWB6-3|ARGL1_HUMAN	Isoform 3 of Arginine and glutamate-rich protein 1 OS=Homo sapiens	ARGLU1	sp|Q9NWB6-3|ARGL1_HUMAN;sp|Q9NWB6-2|ARGL1_HUMAN;sp|Q9NWB6|ARGL1_HUMAN	sp|Q9NWB6-3|ARGL1_HUMAN;sp|Q9NWB6-2|ARGL1_HUMAN;sp|Q9NWB6|ARGL1_HUMAN	Isoform 3 of Arginine and glutamate-rich protein 1 OS=Homo sapiens GN=ARGLU1;Isoform 2 of Arginine and glutamate-rich protein 1 OS=Homo sapiens GN=ARGLU1;Arginine and glutamate-rich protein 1 OS=Homo sapiens GN=ARGLU1 PE=1 SV=1		-	7.62689	0	-1.56306		1.78349	0.128647	-0.561349	3	2	2	8.1	23.834	198	0	30.476	20.9737	22.4535	23.0955	23.9321	3	2	2	3	3	2	183730000	18373000	23	1202800	1024500	860690	318650	1350000	1093000	705910	936460	1009200	630360	1142900	1005800	1316700	1287700
sp|Q58FF8|H90B2_HUMAN	Putative heat shock protein HSP 90-beta 2 OS=Homo sapiens	HSP90AB2P	sp|Q58FF8|H90B2_HUMAN	sp|Q58FF8|H90B2_HUMAN	Putative heat shock protein HSP 90-beta 2 OS=Homo sapiens GN=HSP90AB2P PE=1 SV=2			3.65772	0.0187097	0.835754	+	7.49314	0	2.74663	1	8	2	21	44.348	381	0	185.46	23.1209	22.49	25.9503	23.1245	2	1	2	3	3	3	683750000	34188000	38	296670	101970	291770	164780	184230	230100	391600	489780	459190	3768000	4610000	4707600	1821200	2071500
sp|P15880|RS2_HUMAN	40S ribosomal protein S2 OS=Homo sapiens	RPS2	sp|P15880|RS2_HUMAN	sp|P15880|RS2_HUMAN	40S ribosomal protein S2 OS=Homo sapiens GN=RPS2 PE=1 SV=2			3.25956	0.0577902	0.643624	+	9.84204	0	2.28562	1	7	7	23.5	31.324	293	0	67.626	23.0717	22.5199	25.5078	23.3641	2	2	3	3	3	3	724220000	40234000	43	372750	444310	248870	120980	377820	399530	294990	480830	110210	4742000	6965800	6140900	3268500	2901000
sp|P62241|RS8_HUMAN	40S ribosomal protein S8 OS=Homo sapiens	RPS8	sp|P62241|RS8_HUMAN	sp|P62241|RS8_HUMAN	40S ribosomal protein S8 OS=Homo sapiens GN=RPS8 PE=1 SV=2	✅	+	5.49412	0.000494845	1.29731	+	11.3026	0	1.92067	1	13	13	46.6	24.205	208	0	323.31	23.6361	22.5438	25.4829	23.5429	1	3	3	3	3	3	935350000	103930000	79	839600	698130	635720	513550	323100	765610	356740	1066600	1050800	13594000	18237000	17044000	8498600	6562600
sp|P14625|ENPL_HUMAN	Endoplasmin OS=Homo sapiens	HSP90B1	sp|P14625|ENPL_HUMAN;sp|Q58FF3|ENPLL_HUMAN	sp|P14625|ENPL_HUMAN	Endoplasmin OS=Homo sapiens GN=HSP90B1 PE=1 SV=1			0.00190659	0.996763	-0.00118065	+	5.62251	0.0018961	1.14139	2	17	15	22.3	92.468	803	0	243.86	22.3231	22.5885	24.6841	23.6296	3	2	3	3	3	3	521200000	13030000	67	94108	264530	150690	110610	200450	212610	167630	211000	203320	1024300	1459400	1209200	820450	902840
sp|P62081|RS7_HUMAN	40S ribosomal protein S7 OS=Homo sapiens	RPS7	sp|P62081|RS7_HUMAN	sp|P62081|RS7_HUMAN	40S ribosomal protein S7 OS=Homo sapiens GN=RPS7 PE=1 SV=1			4.42888	0.0281221	0.758	+	10.2793	0	2.26086	1	9	9	55.7	22.127	194	0	185.57	23.4485	22.6119	25.7526	23.5078	3	3	3	3	3	3	847740000	84774000	100	428600	561170	476660	486840	763510	794450	629680	882480	743220	11574000	14829000	13741000	5671700	5218000
sp|P17096|HMGA1_HUMAN	High mobility group protein HMG-I/HMG-Y OS=Homo sapiens	HMGA1	sp|P17096|HMGA1_HUMAN;sp|P17096-3|HMGA1_HUMAN	sp|P17096|HMGA1_HUMAN;sp|P17096-3|HMGA1_HUMAN	High mobility group protein HMG-I/HMG-Y OS=Homo sapiens GN=HMGA1 PE=1 SV=3;Isoform HMG-R of High mobility group protein HMG-I/HMG-Y OS=Homo sapiens GN=HMGA1	✅	+	8.42972	0	3.93591	+	9.82131	0	5.05106	2	9	9	67.3	11.676	107	0	323.31	26.8838	22.6137	29.01	23.9261	2	2	3	3	3	3	7959900000	1326600000	128	1635200	1628400	972380	1326900	4721600	2881200	1052700	406100	3136700	196380000	331270000	267830000	58131000	58000000
sp|P36578|RL4_HUMAN	60S ribosomal protein L4 OS=Homo sapiens	RPL4	sp|P36578|RL4_HUMAN	sp|P36578|RL4_HUMAN	60S ribosomal protein L4 OS=Homo sapiens GN=RPL4 PE=1 SV=5	✅	+	4.655	0.00385841	1.04789	+	12.4488	0	2.24881	1	15	15	40	47.697	427	0	225.38	23.3606	22.6222	25.3327	23.065	3	2	3	3	3	3	945600000	59100000	61	241260	197910	294600	151380	349410	390560	173110	304440	417270	7017000	10717000	10071000	5042800	4894700
sp|P62266|RS23_HUMAN	40S ribosomal protein S23 OS=Homo sapiens	RPS23	sp|P62266|RS23_HUMAN	sp|P62266|RS23_HUMAN	40S ribosomal protein S23 OS=Homo sapiens GN=RPS23 PE=1 SV=3		-	3.55256	0.000375	-1.40774		0.591366	0.608	0.210349	1	5	5	42.7	15.807	143	0	33.797	20.8884	22.6327	23.9305	23.7323	1	3	3	3	3	3	238520000	39754000	26	951400	958470	1513400	1843900	2282100	1151500	1098500	1227300	1036800	3777400	3658100	3567800	2598700	2221500
sp|P46776|RL27A_HUMAN	60S ribosomal protein L27a OS=Homo sapiens	RPL27A	sp|P46776|RL27A_HUMAN	sp|P46776|RL27A_HUMAN	60S ribosomal protein L27a OS=Homo sapiens GN=RPL27A PE=1 SV=2			3.98128	0.0586667	-0.629975	+	8.6588	0.000363636	1.46051	1	4	4	32.4	16.561	148	0	83.823	21.8458	22.6357	24.987	23.4777	3	2	3	3	3	3	434640000	62091000	42	965800	1207300	823720	531410	900940	642430	755120	935620	1387400	8496800	8419200	7570300	3496900	4096400
sp|P62829|RL23_HUMAN	60S ribosomal protein L23 OS=Homo sapiens	RPL23	sp|P62829|RL23_HUMAN	sp|P62829|RL23_HUMAN	60S ribosomal protein L23 OS=Homo sapiens GN=RPL23 PE=1 SV=1			1.79671	0.251143	-0.369982	+	9.82877	0	2.10664	1	6	6	61.4	14.865	140	0	120.88	22.3611	22.8006	25.4488	23.4523	2	2	2	3	3	3	604330000	67147000	24	863270	644680	412510	623620	817200	734150	769210	637260	773070	6679100	10628000	8086800	8537000	6710600
sp|P20742-2|PZP_HUMAN	Isoform 2 of Pregnancy zone protein OS=Homo sapiens	PZP	sp|P20742-2|PZP_HUMAN;sp|P01023|A2MG_HUMAN;sp|P20742|PZP_HUMAN	sp|P20742-2|PZP_HUMAN;sp|P01023|A2MG_HUMAN;sp|P20742|PZP_HUMAN	Isoform 2 of Pregnancy zone protein OS=Homo sapiens GN=PZP;Alpha-2-macroglobulin OS=Homo sapiens GN=A2M PE=1 SV=3;Pregnancy zone protein OS=Homo sapiens GN=PZP PE=1 SV=4		-	7.81905	0	-1.76549		0.615491	0.645429	-0.188099	3	2	2	1.7	140.37	1268	0	13.31	21.0847	22.8872	23.9032	24.1335	3	3	3	3	3	3	254930000	4635100	35	189710	166540	167480	205460	213160	217080	163830	229920	243040	301440	330320	306610	354520	356550
sp|P0CG06|LAC3_HUMAN	Ig lambda-3 chain C regions OS=Homo sapiens	IGLC3	sp|P0CG06|LAC3_HUMAN;sp|P0CG05|LAC2_HUMAN	sp|P0CG06|LAC3_HUMAN;sp|P0CG05|LAC2_HUMAN	Ig lambda-3 chain C regions OS=Homo sapiens GN=IGLC3 PE=1 SV=1;Ig lambda-2 chain C regions OS=Homo sapiens GN=IGLC2 PE=1 SV=1	✅	-	6.15158	0	-2.2277	-	8.09906	0	-2.20987	2	2	2	23.6	11.237	106	0	54.571	21.0636	22.9542	22.7144	24.6926	3	3	3	3	3	3	207140000	29592000	25	2354000	2835100	1705600	1643000	3060200	3048000	1896500	2409500	2479500	1116200	1219900	1029600	948920	1054300
sp|P00558|PGK1_HUMAN	Phosphoglycerate kinase 1 OS=Homo sapiens	PGK1	sp|P00558|PGK1_HUMAN;sp|P00558-2|PGK1_HUMAN;sp|P07205|PGK2_HUMAN	sp|P00558|PGK1_HUMAN;sp|P00558-2|PGK1_HUMAN	Phosphoglycerate kinase 1 OS=Homo sapiens GN=PGK1 PE=1 SV=3;Isoform 2 of Phosphoglycerate kinase 1 OS=Homo sapiens GN=PGK1	✅	+	6.37157	0	2.65027	+	8.33044	0	2.92944	3	24	24	66.7	44.614	417	0	323.31	25.6701	22.995	26.7852	23.7814	3	2	3	3	3	3	3340200000	123710000	170	223260	415940	235260	70983	174710	458450	402050	510820	1063800	13368000	21357000	18341000	7155700	6222000
sp|P62280|RS11_HUMAN	40S ribosomal protein S11 OS=Homo sapiens	RPS11	sp|P62280|RS11_HUMAN	sp|P62280|RS11_HUMAN	40S ribosomal protein S11 OS=Homo sapiens GN=RPS11 PE=1 SV=3			2.36127	0.11753	0.523028	+	7.12814	0.000283688	1.53391	1	9	9	61.4	18.431	158	0	97.776	23.5577	23.0988	25.7553	24.262	3	3	3	3	3	3	981050000	98105000	83	1600700	1316300	830230	478460	1019100	1240300	436310	1912800	1386900	11019000	16868000	15340000	6787800	6797600
sp|P46778|RL21_HUMAN	60S ribosomal protein L21 OS=Homo sapiens	RPL21	sp|P46778|RL21_HUMAN	sp|P46778|RL21_HUMAN	60S ribosomal protein L21 OS=Homo sapiens GN=RPL21 PE=1 SV=2	✅	-	5.94872	0.00056	-1.25353	-	5.81705	0.00568944	-1.00327	1	3	3	27.5	18.565	160	0	72.23	22.0094	23.1009	23.9328	24.7503	3	3	3	3	3	3	285160000	47527000	34	3480700	3590800	2984500	1895200	2905800	2759500	2060100	3111400	2596600	2783500	4199600	2850000	2694300	1856300
sp|P22061|PIMT_HUMAN	Protein-L-isoaspartate(D-aspartate) O-methyltransferase OS=Homo sapiens	PCMT1	sp|P22061|PIMT_HUMAN;sp|P22061-2|PIMT_HUMAN	sp|P22061|PIMT_HUMAN;sp|P22061-2|PIMT_HUMAN	Protein-L-isoaspartate(D-aspartate) O-methyltransferase OS=Homo sapiens GN=PCMT1 PE=1 SV=4;Isoform 2 of Protein-L-isoaspartate(D-aspartate) O-methyltransferase OS=Homo sapiens GN=PCMT1		-	6.31748	0.000130435	-1.43568		0.888024	0.415596	-0.322086	2	5	5	40.5	24.636	227	0	103.17	21.625	23.1475	24.1581	24.5625	3	3	3	3	3	3	294930000	24578000	39	908550	836820	887320	1089900	1211200	867120	1323200	1479300	1593000	1859200	1113700	1930300	1896800	2159000
sp|P04792|HSPB1_HUMAN	Heat shock protein beta-1 OS=Homo sapiens	HSPB1	sp|P04792|HSPB1_HUMAN	sp|P04792|HSPB1_HUMAN	Heat shock protein beta-1 OS=Homo sapiens GN=HSPB1 PE=1 SV=2	✅	+	7.55351	0	1.69452	+	10.0933	0	2.43285	1	12	12	90.7	22.782	205	0	323.31	25.0325	23.1748	26.8703	24.2561	3	3	3	3	3	3	2352800000	168060000	144	883630	986450	628340	507430	884170	827690	1457800	1078700	2048100	19679000	27784000	23608000	10670000	12064000
sp|Q9Y2S6|TMA7_HUMAN	Translation machinery-associated protein 7 OS=Homo sapiens	TMA7	sp|Q9Y2S6|TMA7_HUMAN	sp|Q9Y2S6|TMA7_HUMAN	Translation machinery-associated protein 7 OS=Homo sapiens GN=TMA7 PE=1 SV=1	✅	-	7.46968	0	-2.12787	-	5.36548	0.00060274	-1.37229	1	4	4	40.6	7.0662	64	0	79.099	21.0619	23.1806	23.2705	24.46	3	3	3	3	3	3	241770000	120880000	32	7770200	7483700	9775900	9996400	8164300	7525200	10507000	7188300	6776700	6642300	4593600	6749900	3108300	2632900
sp|P46783|RS10_HUMAN	40S ribosomal protein S10 OS=Homo sapiens	RPS10	sp|P46783|RS10_HUMAN;sp|Q9NQ39|RS10L_HUMAN	sp|P46783|RS10_HUMAN	40S ribosomal protein S10 OS=Homo sapiens GN=RPS10 PE=1 SV=1			0.00404133	1	-0.00126351	+	5.04367	0.00223077	1.12078	2	11	11	75.8	18.898	165	0	94.693	23.1243	23.267	25.3691	24.3682	3	2	3	3	3	3	780080000	97510000	61	1744800	942750	1403200	1207200	2113200	1360400	1687100	1828000	2169100	15513000	14488000	13491000	6674100	5571100
sp|P68032|ACTC_HUMAN	Actin, alpha cardiac muscle 1 OS=Homo sapiens	ACTC1	sp|P68032|ACTC_HUMAN;sp|P68133|ACTS_HUMAN;sp|P63267|ACTH_HUMAN;sp|P62736|ACTA_HUMAN	sp|P68032|ACTC_HUMAN;sp|P68133|ACTS_HUMAN;sp|P63267|ACTH_HUMAN;sp|P62736|ACTA_HUMAN	Actin, alpha cardiac muscle 1 OS=Homo sapiens GN=ACTC1 PE=1 SV=1;Actin, alpha skeletal muscle OS=Homo sapiens GN=ACTA1 PE=1 SV=1;Actin, gamma-enteric smooth muscle OS=Homo sapiens GN=ACTG2 PE=1 SV=1;Actin, aortic smooth muscle OS=Homo sapiens GN=ACTA2 PE=1	✅	+	5.05268	0	2.98682	+	6.75714	0	4.1567	4	25	4	44.6	42.019	377	0	323.31	26.2626	23.2805	28.8722	24.6415	3	2	3	3	3	3	4685600000	234280000	103	849050	1328800	868230	89460	416740	424210	617230	1120300	911190	38842000	47561000	50076000	22063000	23720000
sp|P23396|RS3_HUMAN	40S ribosomal protein S3 OS=Homo sapiens	RPS3	sp|P23396|RS3_HUMAN;sp|P23396-2|RS3_HUMAN	sp|P23396|RS3_HUMAN;sp|P23396-2|RS3_HUMAN	40S ribosomal protein S3 OS=Homo sapiens GN=RPS3 PE=1 SV=2;Isoform 2 of 40S ribosomal protein S3 OS=Homo sapiens GN=RPS3			0.0233062	0.991415	-0.00739966	+	7.10979	0.00020438	1.60762	2	10	10	47.7	26.688	243	0	234.44	23.2176	23.2812	25.6791	23.8496	3	2	3	3	3	3	881320000	46385000	64	439910	584850	490100	236780	464460	816620	301360	702300	761200	6187100	7390600	7171400	3858500	4148000
sp|P62269|RS18_HUMAN	40S ribosomal protein S18 OS=Homo sapiens	RPS18	sp|P62269|RS18_HUMAN	sp|P62269|RS18_HUMAN	40S ribosomal protein S18 OS=Homo sapiens GN=RPS18 PE=1 SV=3			0.211454	0.818627	0.0726096	+	9.04093	0.000816327	1.30756	1	8	8	39.5	17.718	152	0	75.341	23.2943	23.3044	25.6982	24.4263	3	3	3	3	3	3	816090000	90676000	54	1625300	1829900	1473600	1039500	1377300	1135800	1570300	1333700	1571800	10261000	13945000	13738000	5933200	5269300
sp|P02765|FETUA_HUMAN	Alpha-2-HS-glycoprotein OS=Homo sapiens	AHSG	sp|P02765|FETUA_HUMAN	sp|P02765|FETUA_HUMAN	Alpha-2-HS-glycoprotein OS=Homo sapiens GN=AHSG PE=1 SV=1		-	6.86532	0	-2.09361		0.950355	0.0972558	-0.633681	1	2	2	3.5	39.324	367	0	21.821	21.0011	23.3588	24.1033	24.8379	3	3	3	3	3	3	315090000	24238000	34	305460	1560400	825000	554710	2079600	1840100	660980	1628900	1901100	849610	2181400	1630300	2013400	1811900
sp|Q9NR56-7|MBNL1_HUMAN	Isoform 7 of Muscleblind-like protein 1 OS=Homo sapiens	MBNL1	sp|Q9NR56-7|MBNL1_HUMAN;sp|Q9NR56-6|MBNL1_HUMAN;sp|Q9NR56-2|MBNL1_HUMAN;sp|Q9NR56-5|MBNL1_HUMAN;sp|Q9NR56|MBNL1_HUMAN;sp|Q9NR56-3|MBNL1_HUMAN;sp|Q9NR56-4|MBNL1_HUMAN;sp|Q5VZF2-3|MBNL2_HUMAN;sp|Q5VZF2-2|MBNL2_HUMAN;sp|Q5VZF2|MBNL2_HUMAN;sp|Q9NUK0-2|MBNL3_HUMAN;sp|Q9NUK0|MBNL3_HUMAN;sp|Q9NUK0-4|MBNL3_HUMAN;sp|Q9NUK0-3|MBNL3_HUMAN	sp|Q9NR56-7|MBNL1_HUMAN;sp|Q9NR56-6|MBNL1_HUMAN;sp|Q9NR56-2|MBNL1_HUMAN;sp|Q9NR56-5|MBNL1_HUMAN;sp|Q9NR56|MBNL1_HUMAN;sp|Q9NR56-3|MBNL1_HUMAN;sp|Q9NR56-4|MBNL1_HUMAN;sp|Q5VZF2-3|MBNL2_HUMAN;sp|Q5VZF2-2|MBNL2_HUMAN;sp|Q5VZF2|MBNL2_HUMAN	Isoform 7 of Muscleblind-like protein 1 OS=Homo sapiens GN=MBNL1;Isoform 6 of Muscleblind-like protein 1 OS=Homo sapiens GN=MBNL1;Isoform 2 of Muscleblind-like protein 1 OS=Homo sapiens GN=MBNL1;Isoform 5 of Muscleblind-like protein 1 OS=Homo sapiens GN=MB			2.3177	0.0788378	-0.603225		2.55637	0.0482824	0.720295	14	7	7	16.8	36.991	340	0	106.02	22.7528	23.3902	25.1159	24.5298	3	2	3	3	3	3	629030000	57185000	50	1470200	1130100	1184100	212590	1600800	1444600	934250	1518600	1647000	4389700	6831400	5518500	5605700	4799800
sp|P01623|KV305_HUMAN	Ig kappa chain V-III region WOL OS=Homo sapiens		sp|P01623|KV305_HUMAN;sp|P18135|KV312_HUMAN	sp|P01623|KV305_HUMAN;sp|P18135|KV312_HUMAN	Ig kappa chain V-III region WOL OS=Homo sapiens PE=1 SV=1;Ig kappa chain V-III region HAH OS=Homo sapiens PE=2 SV=1		-	6.63606	0	-2.00803		2.59601	0.0262722	-0.814444	2	2	2	11	11.746	109	0	42.531	21.4483	23.4025	23.9055	24.7326	3	3	3	2	3	3	290180000	41454000	31	1732300	1807800	2254300	2059000	2325600	1850800	2753400	3281900	2414100	1985000	2201900	1642900	1908100	1990800
sp|P27635|RL10_HUMAN	60S ribosomal protein L10 OS=Homo sapiens	RPL10	sp|P27635|RL10_HUMAN;sp|Q96L21|RL10L_HUMAN	sp|P27635|RL10_HUMAN	60S ribosomal protein L10 OS=Homo sapiens GN=RPL10 PE=1 SV=4			3.19034	0.0403478	-0.712542	+	7.18415	0.00096	1.251	2	8	8	37.9	24.604	214	0	200.75	23.0305	23.4705	25.649	24.2843	3	3	3	3	3	3	770430000	96304000	63	1570200	1358700	1578500	2228900	1750900	1510500	1860500	1934600	1481100	9583400	10682000	10029000	8121500	8866400
sp|O60869|EDF1_HUMAN	Endothelial differentiation-related factor 1 OS=Homo sapiens	EDF1	sp|O60869|EDF1_HUMAN;sp|O60869-2|EDF1_HUMAN;sp|O60869-3|EDF1_HUMAN	sp|O60869|EDF1_HUMAN;sp|O60869-2|EDF1_HUMAN;sp|O60869-3|EDF1_HUMAN	Endothelial differentiation-related factor 1 OS=Homo sapiens GN=EDF1 PE=1 SV=1;Isoform 2 of Endothelial differentiation-related factor 1 OS=Homo sapiens GN=EDF1;Isoform 3 of Endothelial differentiation-related factor 1 OS=Homo sapiens GN=EDF1		-	10.0851	0	-1.96092		6.35648	0.0126707	-0.894629	3	5	5	35.8	16.368	148	0	106.7	21.6481	23.5098	23.9921	24.9309	3	3	3	3	3	3	341070000	37896000	51	2290500	2924300	1852800	1538500	2421100	2412500	1556800	1605700	2474900	1784300	2917200	3695600	1890300	1740300
sp|P04075|ALDOA_HUMAN	Fructose-bisphosphate aldolase A OS=Homo sapiens	ALDOA	sp|P04075|ALDOA_HUMAN;sp|P04075-2|ALDOA_HUMAN;sp|P09972|ALDOC_HUMAN	sp|P04075|ALDOA_HUMAN;sp|P04075-2|ALDOA_HUMAN	Fructose-bisphosphate aldolase A OS=Homo sapiens GN=ALDOA PE=1 SV=2;Isoform 2 of Fructose-bisphosphate aldolase A OS=Homo sapiens GN=ALDOA	✅	+	6.00711	0	2.54853	+	8.8338	0	2.87112	3	24	24	66.8	39.42	364	0	323.31	25.9495	23.5728	27.3495	24.3952	3	2	3	3	3	3	4184300000	181930000	184	690200	746370	354900	118010	528030	524170	721490	1127900	1302700	20036000	30623000	28565000	10537000	11181000
sp|P08670|VIME_HUMAN	Vimentin OS=Homo sapiens	VIM	sp|P08670|VIME_HUMAN;CON__sp|P08670|VIME_HUMAN;sp|P17661|DESM_HUMAN;sp|P41219|PERI_HUMAN;CON__sp|P41219|PERI_HUMAN;sp|P41219-2|PERI_HUMAN;CON__sp|P41219-2|PERI_HUMAN;sp|Q16352|AINX_HUMAN;sp|P07197-2|NFM_HUMAN;sp|P07197|NFM_HUMAN;CON__sp|P07197|NFM_HUMAN;sp|Q8N1N4-2|K2C78_HUMAN;CON__sp|Q8N1N4-2|K2C78_HUMAN;sp|P14136-3|GFAP_HUMAN;sp|P14136|GFAP_HUMAN;sp|P14136-2|GFAP_HUMAN;sp|O43790|KRT86_HUMAN;CON…	sp|P08670|VIME_HUMAN;CON__sp|P08670|VIME_HUMAN	Vimentin OS=Homo sapiens GN=VIM PE=1 SV=4;	✅	+	3.03545	8.79121e-05	1.7214	+	6.69105	0	2.41184	29	34	34	70.2	53.651	466	0	323.31	24.6274	23.5957	26.0224	24.0134	1	3	3	3	3	3	2995700000	88108000	186	142610	236390	88516	320170	557740	545880	243840	499810	467310	16244000	22298000	20867000	3346000	3116200
sp|P63173|RL38_HUMAN	60S ribosomal protein L38 OS=Homo sapiens	RPL38	sp|P63173|RL38_HUMAN	sp|P63173|RL38_HUMAN	60S ribosomal protein L38 OS=Homo sapiens GN=RPL38 PE=1 SV=2		-	7.85218	0.0048	-0.964867		2.34691	0.41139	0.317477	1	6	6	55.7	8.2178	70	0	101.97	22.8282	23.6811	25.3235	25.0488	3	2	3	3	3	3	642700000	214230000	42	6254700	7675900	4829000	3676100	8554500	9849700	5449800	7207800	7756700	15670000	27276000	18579000	12359000	14706000
sp|P62753|RS6_HUMAN	40S ribosomal protein S6 OS=Homo sapiens	RPS6	sp|P62753|RS6_HUMAN	sp|P62753|RS6_HUMAN	40S ribosomal protein S6 OS=Homo sapiens GN=RPS6 PE=1 SV=1			3.92369	0.159417	-0.44434	+	6.75145	0.00804908	0.959364	1	10	10	40.6	28.68	249	0	157.96	23.3019	23.7392	25.4725	24.5895	3	2	3	3	3	3	975470000	121930000	75	2345300	1544600	1658700	1003200	2777400	3411500	1743400	2678000	2587400	10812000	18835000	15155000	8838900	9171300
sp|P06576|ATPB_HUMAN	ATP synthase subunit beta, mitochondrial OS=Homo sapiens	ATP5B	sp|P06576|ATPB_HUMAN	sp|P06576|ATPB_HUMAN	ATP synthase subunit beta, mitochondrial OS=Homo sapiens GN=ATP5B PE=1 SV=3			2.94116	0.0122333	0.925984	+	8.56926	0	1.9435	1	17	17	48	56.559	529	0	323.31	24.3625	23.7586	26.1472	24.2486	3	2	3	3	3	3	1745000000	60172000	120	549640	368790	429490	197390	439300	234550	613710	722730	819950	6464500	9541100	8682400	3123700	3542000
sp|P07437|TBB5_HUMAN	Tubulin beta chain OS=Homo sapiens	TUBB	sp|P07437|TBB5_HUMAN	sp|P07437|TBB5_HUMAN	Tubulin beta chain OS=Homo sapiens GN=TUBB PE=1 SV=2			4.79946	0.038219	0.698957	+	7.70755	0	2.22162	1	25	6	64	49.67	444	0	323.31	24.4312	23.7781	26.8426	24.7334	3	2	3	3	3	3	1656600000	82831000	84	812760	1295300	772970	432810	811940	255670	872510	868840	1415700	9094300	12688000	12428000	6310100	5538100
sp|P62834|RAP1A_HUMAN	Ras-related protein Rap-1A OS=Homo sapiens	RAP1A	sp|P62834|RAP1A_HUMAN	sp|P62834|RAP1A_HUMAN	Ras-related protein Rap-1A OS=Homo sapiens GN=RAP1A PE=1 SV=1		-	7.75899	0.00101961	-1.16029		0.482577	0.830754	0.0894487	1	5	5	25	20.987	184	0	85.096	22.8142	23.8436	25.1593	25.0357	3	3	3	3	3	3	627410000	62741000	76	2971900	2529300	2338200	2080000	2291700	2073100	1836500	2245800	2312700	4366800	6294000	5630100	4138000	4698000
sp|P62249|RS16_HUMAN	40S ribosomal protein S16 OS=Homo sapiens	RPS16	sp|P62249|RS16_HUMAN	sp|P62249|RS16_HUMAN	40S ribosomal protein S16 OS=Homo sapiens GN=RPS16 PE=1 SV=2			6.90042	0.0124628	-0.848347		6.61311	0.0251429	0.79621	1	8	8	55.5	16.445	146	0	64.309	22.9258	23.8733	25.6194	24.726	3	3	3	3	3	3	907720000	82520000	87	1730500	1694000	1276100	1053000	1893100	1680400	1193600	1830100	2147400	7406100	10883000	10276000	7389200	6575900
sp|P11021|GRP78_HUMAN	78 kDa glucose-regulated protein OS=Homo sapiens	HSPA5	sp|P11021|GRP78_HUMAN	sp|P11021|GRP78_HUMAN	78 kDa glucose-regulated protein OS=Homo sapiens GN=HSPA5 PE=1 SV=2			1.53373	0.256129	0.368422	+	7.39671	0.000147059	1.6399	1	17	17	35	72.332	654	0	323.31	24.0893	23.9148	25.8112	24.2863	3	3	3	3	3	3	1459200000	48640000	135	423140	736790	279190	126410	642420	706580	549070	826260	788720	5649500	8347900	6888100	2717800	2735700
sp|P60660-2|MYL6_HUMAN	Isoform Smooth muscle of Myosin light polypeptide 6 OS=Homo sapiens	MYL6	sp|P60660-2|MYL6_HUMAN;sp|P60660|MYL6_HUMAN	sp|P60660-2|MYL6_HUMAN;sp|P60660|MYL6_HUMAN	Isoform Smooth muscle of Myosin light polypeptide 6 OS=Homo sapiens GN=MYL6;Myosin light polypeptide 6 OS=Homo sapiens GN=MYL6 PE=1 SV=2	✅	+	4.54199	0	2.20995	+	6.69452	0	3.39376	2	11	11	67.5	16.961	151	0	323.31	26.3099	23.9178	28.5136	24.9407	3	2	3	3	3	3	5176500000	517650000	124	4850100	4176800	3292500	550610	1065500	899420	1864900	2111000	1952200	70713000	92343000	82919000	56768000	63929000
sp|P04406-2|G3P_HUMAN	Isoform 2 of Glyceraldehyde-3-phosphate dehydrogenase OS=Homo sapiens	GAPDH	sp|P04406-2|G3P_HUMAN;sp|P04406|G3P_HUMAN	sp|P04406-2|G3P_HUMAN;sp|P04406|G3P_HUMAN	Isoform 2 of Glyceraldehyde-3-phosphate dehydrogenase OS=Homo sapiens GN=GAPDH;Glyceraldehyde-3-phosphate dehydrogenase OS=Homo sapiens GN=GAPDH PE=1 SV=3	✅	+	6.01611	0.00338182	1.03733	+	9.98917	0	2.21068	2	15	15	57	31.548	293	0	323.31	25.1977	24.0428	27.1451	24.739	3	3	3	3	3	3	2962100000	197480000	140	1494900	1282600	1029200	726280	1227500	1254500	1326000	1989200	1825700	23170000	34540000	29742000	12130000	12168000
sp|Q01518|CAP1_HUMAN	Adenylyl cyclase-associated protein 1 OS=Homo sapiens	CAP1	sp|Q01518|CAP1_HUMAN;sp|Q01518-2|CAP1_HUMAN;sp|P40123-3|CAP2_HUMAN;sp|P40123-2|CAP2_HUMAN;sp|P40123|CAP2_HUMAN	sp|Q01518|CAP1_HUMAN;sp|Q01518-2|CAP1_HUMAN	Adenylyl cyclase-associated protein 1 OS=Homo sapiens GN=CAP1 PE=1 SV=5;Isoform 2 of Adenylyl cyclase-associated protein 1 OS=Homo sapiens GN=CAP1	✅	+	5.15231	0	2.52437	+	7.24513	0	3.21787	5	38	38	61.7	51.901	475	0	323.31	26.3484	24.0629	27.4644	24.6583	3	2	3	3	3	3	6609600000	236060000	316	857470	893940	485010	145650	360160	214300	1113400	1466400	1330900	26804000	34833000	31026000	12360000	12326000
sp|P62937|PPIA_HUMAN	Peptidyl-prolyl cis-trans isomerase A OS=Homo sapiens	PPIA	sp|P62937|PPIA_HUMAN;sp|P62937-2|PPIA_HUMAN;sp|Q9Y536|PAL4A_HUMAN;sp|P0DN26|PAL4F_HUMAN;sp|F5H284|PAL4D_HUMAN;sp|A0A0B4J2A2|PAL4C_HUMAN;sp|A0A075B759|PAL4E_HUMAN;sp|P0DN37|PAL4G_HUMAN	sp|P62937|PPIA_HUMAN;sp|P62937-2|PPIA_HUMAN	Peptidyl-prolyl cis-trans isomerase A OS=Homo sapiens GN=PPIA PE=1 SV=2;Isoform 2 of Peptidyl-prolyl cis-trans isomerase A OS=Homo sapiens GN=PPIA	✅	+	7.57353	0	1.87836	+	11.7385	0	3.25517	8	12	12	82.4	18.012	165	0	323.31	25.9847	24.0735	28.2662	24.8394	3	3	3	3	3	3	4861000000	486100000	161	1915000	2267500	1651000	1181500	2094800	1874900	2813600	2982100	3459000	54707000	70038000	70143000	27537000	29986000
sp|P13639|EF2_HUMAN	Elongation factor 2 OS=Homo sapiens	EEF2	sp|P13639|EF2_HUMAN	sp|P13639|EF2_HUMAN	Elongation factor 2 OS=Homo sapiens GN=EEF2 PE=1 SV=4			1.45348	0.325096	0.313199	+	7.75871	0.000258993	1.58006	1	27	27	47	95.337	858	0	323.31	24.3689	24.1301	25.6732	23.9347	3	2	3	3	3	3	1965000000	43668000	191	366070	420270	396760	219050	283040	378680	345960	600250	706150	5231100	6839100	6404000	2124100	2770900
sp|P14618|KPYM_HUMAN	Pyruvate kinase PKM OS=Homo sapiens	PKM	sp|P14618|KPYM_HUMAN;sp|P14618-2|KPYM_HUMAN;sp|P14618-3|KPYM_HUMAN;sp|P30613-2|KPYR_HUMAN;sp|P30613|KPYR_HUMAN	sp|P14618|KPYM_HUMAN;sp|P14618-2|KPYM_HUMAN;sp|P14618-3|KPYM_HUMAN	Pyruvate kinase PKM OS=Homo sapiens GN=PKM PE=1 SV=4;Isoform M1 of Pyruvate kinase PKM OS=Homo sapiens GN=PKM;Isoform 3 of Pyruvate kinase PKM OS=Homo sapiens GN=PKM	✅	+	5.77731	4.49438e-05	1.58341	+	8.96679	0	1.9987	5	30	30	67.8	57.936	531	0	323.31	25.6908	24.1635	26.8576	24.7407	3	3	3	3	3	3	3703900000	112240000	249	785090	868090	736080	380990	484520	586830	822370	1153600	1269700	11388000	17092000	16442000	7396500	7212800
sp|P12314|FCGR1_HUMAN	High affinity immunoglobulin gamma Fc receptor I OS=Homo sapiens	FCGR1A	sp|P12314|FCGR1_HUMAN;sp|A6NKC4|FCGRC_HUMAN;sp|Q92637-3|FCGRB_HUMAN;sp|Q92637|FCGRB_HUMAN;sp|P12314-2|FCGR1_HUMAN	sp|P12314|FCGR1_HUMAN;sp|A6NKC4|FCGRC_HUMAN;sp|Q92637-3|FCGRB_HUMAN;sp|Q92637|FCGRB_HUMAN	High affinity immunoglobulin gamma Fc receptor I OS=Homo sapiens GN=FCGR1A PE=1 SV=2;Putative high affinity immunoglobulin gamma Fc receptor IC OS=Homo sapiens GN=FCGR1C PE=5 SV=2;Isoform 3 of High affinity immunoglobulin gamma Fc receptor IB OS=Homo sapie	✅	KO only			-24.2164	KO only			-25.5678	5	6	6	15.5	42.631	374	0	110.15		24.2164		25.5678	3	3	2	0	0	0	289060000	17004000	20	1603100	2421400	1900900	1422200	1834600	3189900	1695900	1471700	1464100	0	0	0	0	0
sp|P12318-2|FCG2A_HUMAN	Isoform 2 of Low affinity immunoglobulin gamma Fc region receptor II-a OS=Homo sapiens	FCGR2A	sp|P12318-2|FCG2A_HUMAN;sp|P12318|FCG2A_HUMAN	sp|P12318-2|FCG2A_HUMAN;sp|P12318|FCG2A_HUMAN	Isoform 2 of Low affinity immunoglobulin gamma Fc region receptor II-a OS=Homo sapiens GN=FCGR2A;Low affinity immunoglobulin gamma Fc region receptor II-a OS=Homo sapiens GN=FCGR2A PE=1 SV=4	✅	KO only			-24.5214	KO only			-25.8801	2	4	4	23.7	34.929	316	0	104.05		24.5214		25.8801	3	3	3	0	0	0	323310000	32331000	19	4656700	2579900	3481300	2935300	4360300	4268700	3635000	3552600	2861500	0	0	0	0	0
sp|P80723|BASP1_HUMAN	Brain acid soluble protein 1 OS=Homo sapiens	BASP1	sp|P80723|BASP1_HUMAN;sp|P80723-2|BASP1_HUMAN	sp|P80723|BASP1_HUMAN;sp|P80723-2|BASP1_HUMAN	Brain acid soluble protein 1 OS=Homo sapiens GN=BASP1 PE=1 SV=2;Isoform 2 of Brain acid soluble protein 1 OS=Homo sapiens GN=BASP1	✅	-	7.87512	0	-2.43766	-	2.83315	0.00674074	-1.01456	2	9	9	75.3	22.693	227	0	125.97	22.15	24.5318	24.5025	25.5561	3	3	3	3	3	1	669540000	51503000	81	4729200	4647900	1891200	1365900	2835400	2986400	2511300	3270400	4553400	2152900	3601700	3083900	3148100	2780100
sp|P60866|RS20_HUMAN	40S ribosomal protein S20 OS=Homo sapiens	RPS20	sp|P60866|RS20_HUMAN;sp|P60866-2|RS20_HUMAN	sp|P60866|RS20_HUMAN;sp|P60866-2|RS20_HUMAN	40S ribosomal protein S20 OS=Homo sapiens GN=RPS20 PE=1 SV=1;Isoform 2 of 40S ribosomal protein S20 OS=Homo sapiens GN=RPS20			1.48993	0.449055	-0.229114	+	8.9392	0.0019871	1.11239	2	3	3	25.2	13.373	119	0	171.43	24.4413	24.6309	27.0812	25.8971	3	3	3	3	3	3	1718700000	343740000	74	8109300	9992400	5558200	5081100	7207700	7991100	6110400	9837000	10624000	31970000	41301000	39799000	26995000	26988000
sp|P50238|CRIP1_HUMAN	Cysteine-rich protein 1 OS=Homo sapiens	CRIP1	sp|P50238|CRIP1_HUMAN	sp|P50238|CRIP1_HUMAN	Cysteine-rich protein 1 OS=Homo sapiens GN=CRIP1 PE=1 SV=3			3.36316	0.0227812	0.807567	+	11.0636	0	2.50308	1	4	4	67.5	8.5328	77	0	301.76	25.8298	24.6778	28.314	25.5942	3	3	3	3	3	3	3364000000	840990000	111	7978300	8565900	6051600	7540400	9206900	7836100	8980900	7884200	9676200	68025000	87753000	90020000	90175000	87810000
sp|P62807|H2B1C_HUMAN	Histone H2B type 1-C/E/F/G/I OS=Homo sapiens	HIST1H2BC	sp|P62807|H2B1C_HUMAN;sp|P57053|H2BFS_HUMAN;sp|O60814|H2B1K_HUMAN;sp|Q99877|H2B1N_HUMAN;sp|Q93079|H2B1H_HUMAN;sp|Q5QNW6|H2B2F_HUMAN;sp|P58876|H2B1D_HUMAN;sp|Q5QNW6-2|H2B2F_HUMAN;sp|Q99880|H2B1L_HUMAN;sp|Q96A08|H2B1A_HUMAN	sp|P62807|H2B1C_HUMAN;sp|P57053|H2BFS_HUMAN;sp|O60814|H2B1K_HUMAN;sp|Q99877|H2B1N_HUMAN;sp|Q93079|H2B1H_HUMAN;sp|Q5QNW6|H2B2F_HUMAN;sp|P58876|H2B1D_HUMAN;sp|Q5QNW6-2|H2B2F_HUMAN;sp|Q99880|H2B1L_HUMAN	Histone H2B type 1-C/E/F/G/I OS=Homo sapiens GN=HIST1H2BC PE=1 SV=4;Histone H2B type F-S OS=Homo sapiens GN=H2BFS PE=1 SV=2;Histone H2B type 1-K OS=Homo sapiens GN=HIST1H2BK PE=1 SV=3;Histone H2B type 1-N OS=Homo sapiens GN=HIST1H2BN PE=1 SV=3;Histone H2B	✅	+	5.81632	0	1.85933	+	7.87783	0	2.98175	10	10	10	57.1	13.906	126	0	240.41	26.4124	24.694	28.7219	26.0359	3	3	3	3	3	3	7737000000	1105300000	105	5605800	5246200	4297100	4709200	6352200	6022000	5480900	6123000	6359500	222500000	266020000	243120000	41780000	43403000
sp|P10412|H14_HUMAN	Histone H1.4 OS=Homo sapiens	HIST1H1E	sp|P10412|H14_HUMAN;sp|Q02539|H11_HUMAN;sp|P22492|H1T_HUMAN	sp|P10412|H14_HUMAN	Histone H1.4 OS=Homo sapiens GN=HIST1H1E PE=1 SV=2			1.64712	0.0715102	-0.645623		2.35541	0.0120482	0.938133	3	13	13	33.3	21.865	219	0	276.4	24.5137	24.7467	26.4097	25.431	3	3	3	3	3	3	2020200000	224470000	130	5447500	5443800	3177500	1885300	3330200	3935400	6344000	7394200	6903300	33197000	41168000	37064000	7977100	7462500
sp|P16401|H15_HUMAN	Histone H1.5 OS=Homo sapiens	HIST1H1B	sp|P16401|H15_HUMAN	sp|P16401|H15_HUMAN	Histone H1.5 OS=Homo sapiens GN=HIST1H1B PE=1 SV=3		-	3.49408	0.00998319	-0.93238		0.12458	0.842804	0.0841173	1	11	9	31.9	22.58	226	0	183.8	23.8107	24.7514	25.4212	25.6023	3	3	3	3	3	3	1523200000	152320000	103	5054400	4245200	4008200	2437600	4200400	4452800	4291800	5763900	6217600	20283000	30992000	26997000	4408000	3882100
sp|Q99878|H2A1J_HUMAN	Histone H2A type 1-J OS=Homo sapiens	HIST1H2AJ	sp|Q99878|H2A1J_HUMAN;sp|Q96KK5|H2A1H_HUMAN;sp|Q9BTM1|H2AJ_HUMAN;sp|P20671|H2A1D_HUMAN;sp|P0C0S8|H2A1_HUMAN;sp|Q16777|H2A2C_HUMAN;sp|Q6FI13|H2A2A_HUMAN;sp|Q9BTM1-2|H2AJ_HUMAN;sp|Q96QV6|H2A1A_HUMAN;sp|Q71UI9-5|H2AV_HUMAN	sp|Q99878|H2A1J_HUMAN;sp|Q96KK5|H2A1H_HUMAN;sp|Q9BTM1|H2AJ_HUMAN;sp|P20671|H2A1D_HUMAN;sp|P0C0S8|H2A1_HUMAN;sp|Q16777|H2A2C_HUMAN;sp|Q6FI13|H2A2A_HUMAN;sp|Q9BTM1-2|H2AJ_HUMAN	Histone H2A type 1-J OS=Homo sapiens GN=HIST1H2AJ PE=1 SV=3;Histone H2A type 1-H OS=Homo sapiens GN=HIST1H2AH PE=1 SV=3;Histone H2A.J OS=Homo sapiens GN=H2AFJ PE=1 SV=1;Histone H2A type 1-D OS=Homo sapiens GN=HIST1H2AD PE=1 SV=2;Histone H2A type 1 OS=Homo	✅	+	5.5064	0	2.08753	+	8.2228	0	3.47845	10	7	7	58.6	13.936	128	0	323.31	26.5963	24.8927	29.0177	25.9187	3	3	3	3	3	3	11331000000	2266100000	171	7835200	6489000	4780300	6437000	9670800	11487000	6350700	8419300	8293700	368720000	732040000	464960000	89112000	86726000
sp|P35908|K22E_HUMAN	Keratin, type II cytoskeletal 2 epidermal OS=Homo sapiens	KRT2	sp|P35908|K22E_HUMAN;CON__sp|P35908|K22E_HUMAN;sp|Q7Z794|K2C1B_HUMAN;sp|Q86Y46-2|K2C73_HUMAN;CON__sp|Q86Y46-2|K2C73_HUMAN;sp|Q14CN4-3|K2C72_HUMAN;sp|Q14CN4-2|K2C72_HUMAN;CON__sp|Q14CN4-2|K2C72_HUMAN;sp|Q14CN4|K2C72_HUMAN;CON__sp|Q14CN4|K2C72_HUMAN;sp|Q3SY84|K2C71_HUMAN;CON__sp|Q3SY84|K2C71_HUMAN;sp|Q7RTS7|K2C74_HUMAN;CON__sp|Q7RTS7|K2C74_HUMAN;sp|P19013|K2C4_HUMAN;CON__sp|P19013|K2C4_HUMAN;sp|Q86…	sp|P35908|K22E_HUMAN;CON__sp|P35908|K22E_HUMAN	Keratin, type II cytoskeletal 2 epidermal OS=Homo sapiens GN=KRT2 PE=1 SV=2;		-	3.07928	0.00389474	-1.09964		0.66098	0.396727	0.340967	18	22	20	54.8	65.432	639	0	323.31	24.1162	24.8968	25.9444	25.3647	3	3	3	3	3	3	1314500000	32863000	123	1021600	1289100	978800	799400	1074800	1179300	600070	598080	493160	1153100	2029700	1573000	3360000	3143700
sp|P38646|GRP75_HUMAN	Stress-70 protein, mitochondrial OS=Homo sapiens	HSPA9	sp|P38646|GRP75_HUMAN	sp|P38646|GRP75_HUMAN	Stress-70 protein, mitochondrial OS=Homo sapiens GN=HSPA9 PE=1 SV=2			4.79051	0.187842	-0.409838	+	4.79246	0.005275	1.01978	1	23	23	40.4	73.68	679	0	323.31	24.8182	25.2777	26.2594	25.2715	3	3	3	3	3	3	2656700000	69914000	205	1194700	1082800	925720	916960	1571200	1494200	1345000	1777600	1623100	8684800	10402000	9957700	3859100	3649600
sp|P19474|RO52_HUMAN	E3 ubiquitin-protein ligase TRIM21 OS=Homo sapiens	TRIM21	sp|P19474|RO52_HUMAN;sp|P19474-2|RO52_HUMAN	sp|P19474|RO52_HUMAN;sp|P19474-2|RO52_HUMAN	E3 ubiquitin-protein ligase TRIM21 OS=Homo sapiens GN=TRIM21 PE=1 SV=1;Isoform 2 of E3 ubiquitin-protein ligase TRIM21 OS=Homo sapiens GN=TRIM21		-	8.79018	0	-2.09871		4.14394	0.0104242	-0.936713	2	9	9	27.8	54.169	475	0	306.59	23.3525	25.3013	25.1914	26.02	3	3	3	3	3	3	1104100000	40894000	134	2288100	2222300	1725500	1676100	2557300	2807600	2181700	2783100	2973300	1507100	2736500	2103200	2442300	2486000
sp|P68371|TBB4B_HUMAN	Tubulin beta-4B chain OS=Homo sapiens	TUBB4B	sp|P68371|TBB4B_HUMAN;sp|Q13509-2|TBB3_HUMAN;sp|A6NNZ2|TBB8L_HUMAN;sp|Q9H4B7|TBB1_HUMAN	sp|P68371|TBB4B_HUMAN	Tubulin beta-4B chain OS=Homo sapiens GN=TUBB4B PE=1 SV=1			5.81073	0.0280606	0.741466	+	10.0824	0	2.09332	4	27	27	68.1	49.83	445	0	323.31	26.6667	25.7864	28.2014	25.8972	3	3	3	3	3	3	7733200000	386660000	372	3551100	3778200	2655800	1664500	3663100	3248800	4539200	5779000	5969900	44625000	60479000	56491000	25677000	26235000
sp|P68363|TBA1B_HUMAN	Tubulin alpha-1B chain OS=Homo sapiens	TUBA1B	sp|P68363|TBA1B_HUMAN;sp|P68363-2|TBA1B_HUMAN;sp|A6NHL2-2|TBAL3_HUMAN;sp|A6NHL2|TBAL3_HUMAN;sp|Q9H853|TBA4B_HUMAN	sp|P68363|TBA1B_HUMAN;sp|P68363-2|TBA1B_HUMAN	Tubulin alpha-1B chain OS=Homo sapiens GN=TUBA1B PE=1 SV=1;Isoform 2 of Tubulin alpha-1B chain OS=Homo sapiens GN=TUBA1B			4.90822	0.0711781	0.5887	+	8.99611	0	2.05472	5	25	25	59.6	50.151	451	0	323.31	26.7189	26.0305	28.66	26.4373	3	3	3	3	3	3	8695900000	414090000	348	4191000	4442500	2964100	1909900	3174000	3628600	4240900	5576600	5555700	46949000	64701000	59986000	25924000	25536000
sp|P08238|HS90B_HUMAN	Heat shock protein HSP 90-beta OS=Homo sapiens	HSP90AB1	sp|P08238|HS90B_HUMAN;sp|Q58FF7|H90B3_HUMAN	sp|P08238|HS90B_HUMAN	Heat shock protein HSP 90-beta OS=Homo sapiens GN=HSP90AB1 PE=1 SV=4			4.6195	0.0279077	0.75733	+	8.55183	3.10078e-05	1.87861	2	45	45	56.1	83.263	724	0	323.31	26.8309	26.0814	27.711	25.844	3	3	3	3	3	3	9562400000	289770000	447	2799300	2696500	1947400	1364500	2373600	2204800	2915200	3920900	3919800	30084000	42525000	40802000	19124000	20246000
sp|P11142|HSP7C_HUMAN	Heat shock cognate 71 kDa protein OS=Homo sapiens	HSPA8	sp|P11142|HSP7C_HUMAN;sp|P11142-2|HSP7C_HUMAN;sp|P54652|HSP72_HUMAN;sp|P34931|HS71L_HUMAN	sp|P11142|HSP7C_HUMAN;sp|P11142-2|HSP7C_HUMAN	Heat shock cognate 71 kDa protein OS=Homo sapiens GN=HSPA8 PE=1 SV=1;Isoform 2 of Heat shock cognate 71 kDa protein OS=Homo sapiens GN=HSPA8	✅	+	8.7548	0.00256881	1.0282	+	11.79	0	2.12344	4	35	35	53.6	70.897	646	0	323.31	27.3758	26.2	28.2291	26.0189	3	3	3	3	3	3	12110000000	366970000	381	2680800	2458000	2181200	1607900	2607300	2455200	2744600	3118500	3415100	44287000	65064000	60803000	23675000	24267000
sp|P35579|MYH9_HUMAN	Myosin-9 OS=Homo sapiens	MYH9	sp|P35579|MYH9_HUMAN;sp|P35579-2|MYH9_HUMAN;sp|P35749-4|MYH11_HUMAN;sp|P35749-3|MYH11_HUMAN;sp|P35749|MYH11_HUMAN;sp|P35749-2|MYH11_HUMAN;sp|P12883|MYH7_HUMAN;sp|P13535|MYH8_HUMAN;sp|Q9UKX3|MYH13_HUMAN;CON__sp|Q28641|MYH4_RABIT;sp|Q9Y623|MYH4_HUMAN;sp|P12882|MYH1_HUMAN;sp|P11055|MYH3_HUMAN;sp|Q9UKX2|MYH2_HUMAN;sp|A7E2Y1|MYH7B_HUMAN	sp|P35579|MYH9_HUMAN;sp|P35579-2|MYH9_HUMAN	Myosin-9 OS=Homo sapiens GN=MYH9 PE=1 SV=4;Isoform 2 of Myosin-9 OS=Homo sapiens GN=MYH9	✅	+	3.96682	0	2.867	+	6.12506	0	2.83819	15	181	181	68.8	226.53	1960	0	323.31	29.578	26.5159	28.8428	25.67	3	3	3	3	3	3	45423000000	436760000	1682	3187000	3131300	2241900	153760	358630	297640	1030700	1320300	1328500	62484000	80260000	75998000	52298000	52444000
sp|P35527|K1C9_HUMAN	Keratin, type I cytoskeletal 9 OS=Homo sapiens	KRT9	sp|P35527|K1C9_HUMAN;CON__sp|P35527|K1C9_HUMAN	sp|P35527|K1C9_HUMAN;CON__sp|P35527|K1C9_HUMAN	Keratin, type I cytoskeletal 9 OS=Homo sapiens GN=KRT9 PE=1 SV=3;			1.48104	0.0158033	-0.984607		0.280489	0.549251	0.257557	2	27	27	56.5	62.064	623	0	323.31	25.9694	27.0017	27.2213	26.8939	3	3	3	3	3	3	5502000000	211620000	361	9084900	9316700	6418000	4867000	8371400	8474800	2704200	2865100	3614000	4315700	6500700	6380700	28760000	29327000
sp|P26373|RL13_HUMAN	60S ribosomal protein L13 OS=Homo sapiens	RPL13	sp|P26373|RL13_HUMAN;sp|P26373-2|RL13_HUMAN	sp|P26373|RL13_HUMAN;sp|P26373-2|RL13_HUMAN	60S ribosomal protein L13 OS=Homo sapiens GN=RPL13 PE=1 SV=4;Isoform 2 of 60S ribosomal protein L13 OS=Homo sapiens GN=RPL13	✅	-	12.0461	0	-2.69847	-	10.3324	0.000441379	-1.4	2	12	12	41.7	24.261	211	0	323.31	24.5929	27.1444	26.5967	27.9337	3	3	3	3	3	3	3513300000	390360000	186	27433000	27928000	26429000	20340000	29964000	27658000	20823000	26430000	26938000	17057000	20451000	20037000	15999000	15298000
sp|P13645|K1C10_HUMAN	Keratin, type I cytoskeletal 10 OS=Homo sapiens	KRT10	sp|P13645|K1C10_HUMAN;CON__sp|P13645|K1C10_HUMAN;sp|Q7Z3Z0|K1C25_HUMAN;CON__sp|Q7Z3Z0|K1C25_HUMAN;sp|Q7Z3Y8|K1C27_HUMAN;CON__sp|Q7Z3Y8|K1C27_HUMAN;sp|Q7Z3Y7|K1C28_HUMAN;CON__sp|Q7Z3Y7|K1C28_HUMAN;sp|P13646-2|K1C13_HUMAN;CON__sp|P13646-2|K1C13_HUMAN;sp|P13646-3|K1C13_HUMAN;CON__sp|P13646-3|K1C13_HUMAN;sp|P13646|K1C13_HUMAN;CON__sp|P13646|K1C13_HUMAN;sp|Q7Z3Y9|K1C26_HUMAN;CON__sp|Q7Z3Y9|K1C26_HUMAN…	sp|P13645|K1C10_HUMAN;CON__sp|P13645|K1C10_HUMAN	Keratin, type I cytoskeletal 10 OS=Homo sapiens GN=KRT10 PE=1 SV=6;			2.85018	0.0237209	-0.816822	+	6.76402	0	3.56404	18	25	25	54.1	58.826	584	0	323.31	26.638	27.3014	30.0792	26.1056	3	3	3	3	3	3	12508000000	481070000	261	4887500	4922500	2941400	2561200	5073600	4897000	2884600	3094700	3972300	36609000	58223000	44803000	60031000	62157000
sp|P04264|K2C1_HUMAN	Keratin, type II cytoskeletal 1 OS=Homo sapiens	KRT1	sp|P04264|K2C1_HUMAN;CON__sp|P04264|K2C1_HUMAN	sp|P04264|K2C1_HUMAN;CON__sp|P04264|K2C1_HUMAN	Keratin, type II cytoskeletal 1 OS=Homo sapiens GN=KRT1 PE=1 SV=6;			1.41481	0.033837	-0.831662		0.568074	0.34528	0.379282	2	43	43	60.7	66.038	644	0	323.31	27.1465	28.1088	28.2792	27.9603	3	3	3	3	3	3	11920000000	384500000	554	15806000	16160000	12177000	8748500	15371000	14633000	5381400	6250100	7080600	12776000	19738000	17616000	48619000	47813000
sp|Q5VTE0|EF1A3_HUMAN	Putative elongation factor 1-alpha-like 3 OS=Homo sapiens	EEF1A1P5	sp|Q5VTE0|EF1A3_HUMAN;sp|P68104|EF1A1_HUMAN;sp|P68104-2|EF1A1_HUMAN;sp|Q05639|EF1A2_HUMAN	sp|Q5VTE0|EF1A3_HUMAN;sp|P68104|EF1A1_HUMAN;sp|P68104-2|EF1A1_HUMAN	Putative elongation factor 1-alpha-like 3 OS=Homo sapiens GN=EEF1A1P5 PE=5 SV=1;Elongation factor 1-alpha 1 OS=Homo sapiens GN=EEF1A1 PE=1 SV=1;Isoform 2 of Elongation factor 1-alpha 1 OS=Homo sapiens GN=EEF1A1			0.885431	0.766595	0.0887786	+	9.71713	0.000918919	1.27678	4	22	22	56.7	50.184	462	0	323.31	28.3371	28.2681	30.0976	28.7935	3	3	3	3	3	3	24897000000	1185600000	564	24690000	23677000	18331000	14553000	27217000	26839000	19489000	19263000	27714000	130830000	170170000	150110000	84751000	83518000
sp|P60709|ACTB_HUMAN	Actin, cytoplasmic 1 OS=Homo sapiens	ACTB	sp|P60709|ACTB_HUMAN;sp|P63267-2|ACTH_HUMAN;sp|Q6S8J3|POTEE_HUMAN;sp|A5A3E0|POTEF_HUMAN;sp|P0CG38|POTEI_HUMAN;sp|P0CG39|POTEJ_HUMAN;sp|Q9BYX7|ACTBM_HUMAN	sp|P60709|ACTB_HUMAN	Actin, cytoplasmic 1 OS=Homo sapiens GN=ACTB PE=1 SV=1	✅	+	6.3142	0	2.32787	+	7.85765	0	3.46244	7	42	42	84.3	41.736	375	0	323.31	31.0725	28.747	32.4016	29.087	3	3	3	3	3	3	128000000000	6392200000	1173	35537000	34614000	28283000	8637000	12022000	11329000	31676000	35851000	35524000	968310000	1305700000	1192700000	601330000	605000000
sp|P28799|GRN_HUMAN	Granulins OS=Homo sapiens	GRN	sp|P28799|GRN_HUMAN;sp|P28799-2|GRN_HUMAN;sp|P28799-3|GRN_HUMAN	sp|P28799|GRN_HUMAN;sp|P28799-2|GRN_HUMAN;sp|P28799-3|GRN_HUMAN	Granulins OS=Homo sapiens GN=GRN PE=1 SV=2;Isoform 2 of Granulins OS=Homo sapiens GN=GRN;Isoform 3 of Granulins OS=Homo sapiens GN=GRN	✅	-	10.5256	0	-2.11309	-	5.97666	0.00362025	-1.06304	3	20	20	43.3	63.544	593	0	323.31	27.6628	29.7048	29.7222	30.8137	3	3	3	3	3	3	23417000000	1064400000	430	62433000	62646000	48223000	48571000	79604000	80255000	49158000	63639000	63229000	54927000	72211000	62572000	57521000	66372000
sp|P10153|RNAS2_HUMAN	Non-secretory ribonuclease OS=Homo sapiens	RNASE2	sp|P10153|RNAS2_HUMAN	sp|P10153|RNAS2_HUMAN	Non-secretory ribonuclease OS=Homo sapiens GN=RNASE2 PE=1 SV=2	✅	WT only			26.9586	WT only			28.8023	1	10	10	23	18.354	161	0	323.31	26.9586		28.8023		0	0	0	3	3	3	6186900000	1237400000	153	0	0	0	0	0	0	0	0	0	93798000	133860000	121130000	167640000	155180000
sp|P62633-2|CNBP_HUMAN	Isoform 2 of Cellular nucleic acid-binding protein OS=Homo sapiens	CNBP	sp|P62633-2|CNBP_HUMAN;sp|P62633|CNBP_HUMAN;sp|P62633-7|CNBP_HUMAN;sp|P62633-3|CNBP_HUMAN;sp|P62633-5|CNBP_HUMAN;sp|P62633-6|CNBP_HUMAN	sp|P62633-2|CNBP_HUMAN;sp|P62633|CNBP_HUMAN;sp|P62633-7|CNBP_HUMAN;sp|P62633-3|CNBP_HUMAN;sp|P62633-5|CNBP_HUMAN;sp|P62633-6|CNBP_HUMAN	Isoform 2 of Cellular nucleic acid-binding protein OS=Homo sapiens GN=CNBP;Cellular nucleic acid-binding protein OS=Homo sapiens GN=CNBP PE=1 SV=1;Isoform 7 of Cellular nucleic acid-binding protein OS=Homo sapiens GN=CNBP;Isoform 3 of Cellular nucleic acid	✅	WT only			26.5408	WT only			28.0916	6	15	15	76.5	18.742	170	0	323.31	26.5408		28.0916		0	0	0	3	3	3	5261500000	438460000	229	0	0	0	0	0	0	0	0	0	38895000	56460000	51526000	56661000	47761000
sp|Q9UPW6|SATB2_HUMAN	DNA-binding protein SATB2 OS=Homo sapiens	SATB2	sp|Q9UPW6|SATB2_HUMAN;sp|Q9UPW6-2|SATB2_HUMAN	sp|Q9UPW6|SATB2_HUMAN;sp|Q9UPW6-2|SATB2_HUMAN	DNA-binding protein SATB2 OS=Homo sapiens GN=SATB2 PE=1 SV=2;Isoform 2 of DNA-binding protein SATB2 OS=Homo sapiens GN=SATB2	✅	WT only			25.7354	WT only			27.3117	2	33	27	49.8	82.554	733	0	323.31	25.7354		27.3117		0	0	0	3	3	3	4247900000	111790000	182	0	0	0	0	0	0	0	0	0	18974000	25063000	22851000	6485600	6338200
sp|P19338|NUCL_HUMAN	Nucleolin OS=Homo sapiens	NCL	sp|P19338|NUCL_HUMAN	sp|P19338|NUCL_HUMAN	Nucleolin OS=Homo sapiens GN=NCL PE=1 SV=3	✅	WT only			25.4261	WT only			26.904	1	26	26	39.7	76.613	710	0	323.31	25.4261		26.904		0	0	0	3	3	3	2718300000	77666000	147	0	0	0	0	0	0	0	0	0	9453000	14759000	12016000	5560400	5412600
sp|P26583|HMGB2_HUMAN	High mobility group protein B2 OS=Homo sapiens	HMGB2	sp|P26583|HMGB2_HUMAN	sp|P26583|HMGB2_HUMAN	High mobility group protein B2 OS=Homo sapiens GN=HMGB2 PE=1 SV=2	✅	WT only			25.2412	WT only			26.8719	1	15	15	47.4	24.033	209	0	323.31	25.2412		26.8719		0	0	0	3	3	3	2475100000	412510000	114	0	0	0	0	0	0	0	0	0	68127000	81606000	80921000	25207000	27446000
sp|Q71DI3|H32_HUMAN	Histone H3.2 OS=Homo sapiens	HIST2H3A	sp|Q71DI3|H32_HUMAN;sp|Q16695|H31T_HUMAN;sp|P68431|H31_HUMAN	sp|Q71DI3|H32_HUMAN;sp|Q16695|H31T_HUMAN;sp|P68431|H31_HUMAN	Histone H3.2 OS=Homo sapiens GN=HIST2H3A PE=1 SV=3;Histone H3.1t OS=Homo sapiens GN=HIST3H3 PE=1 SV=3;Histone H3.1 OS=Homo sapiens GN=HIST1H3A PE=1 SV=2						+	12.7922	0	6.90284	3	7	7	55.9	15.388	136	0	247.2	25.0933		26.7168	20.0148	0	1	2	3	3	3	1933100000	483260000	44	0	0	0	0	0	0	0	0	0	106400000	111000000	109810000	17452000	18281000
sp|Q92614-2|MY18A_HUMAN	Isoform 2 of Unconventional myosin-XVIIIa OS=Homo sapiens	MYO18A	sp|Q92614-2|MY18A_HUMAN;sp|Q92614-4|MY18A_HUMAN;sp|Q92614|MY18A_HUMAN;sp|Q92614-3|MY18A_HUMAN;sp|Q92614-5|MY18A_HUMAN	sp|Q92614-2|MY18A_HUMAN;sp|Q92614-4|MY18A_HUMAN;sp|Q92614|MY18A_HUMAN;sp|Q92614-3|MY18A_HUMAN;sp|Q92614-5|MY18A_HUMAN	Isoform 2 of Unconventional myosin-XVIIIa OS=Homo sapiens GN=MYO18A;Isoform 4 of Unconventional myosin-XVIIIa OS=Homo sapiens GN=MYO18A;Unconventional myosin-XVIIIa OS=Homo sapiens GN=MYO18A PE=1 SV=3;Isoform 3 of Unconventional myosin-XVIIIa OS=Homo sapie	✅	WT only			25.0755	WT only			25.6274	5	44	44	34.2	196.44	1723	0	323.31	25.0755		25.6274		0	0	0	3	3	3	1849800000	22021000	170	0	0	0	0	0	0	0	0	0	3338500	4234700	4364100	2923900	3112700
sp|P39880-3|CUX1_HUMAN	Isoform 3 of Homeobox protein cut-like 1 OS=Homo sapiens	CUX1	sp|P39880-3|CUX1_HUMAN;sp|P39880|CUX1_HUMAN;sp|P39880-2|CUX1_HUMAN;sp|P39880-4|CUX1_HUMAN;sp|P39880-5|CUX1_HUMAN;sp|P39880-6|CUX1_HUMAN;sp|Q13948|CASP_HUMAN;sp|Q13948-10|CASP_HUMAN;sp|Q13948-2|CASP_HUMAN;sp|Q13948-9|CASP_HUMAN;sp|P39880-9|CUX1_HUMAN	sp|P39880-3|CUX1_HUMAN;sp|P39880|CUX1_HUMAN;sp|P39880-2|CUX1_HUMAN;sp|P39880-4|CUX1_HUMAN;sp|P39880-5|CUX1_HUMAN;sp|P39880-6|CUX1_HUMAN	Isoform 3 of Homeobox protein cut-like 1 OS=Homo sapiens GN=CUX1;Homeobox protein cut-like 1 OS=Homo sapiens GN=CUX1 PE=1 SV=3;Isoform 2 of Homeobox protein cut-like 1 OS=Homo sapiens GN=CUX1;Isoform 5 of Homeobox protein cut-like 1 OS=Homo sapiens GN=CUX1	✅	WT only			24.9533	WT only			25.3952	11	38	38	34.7	165.69	1516	0	323.31	24.9533		25.3952		0	0	0	3	3	3	2283700000	31283000	200	0	0	0	0	0	0	0	0	0	5339900	7037800	6452100	1723000	1696600
sp|P56270-3|MAZ_HUMAN	Isoform 3 of Myc-associated zinc finger protein OS=Homo sapiens	MAZ	sp|P56270-3|MAZ_HUMAN;sp|P56270|MAZ_HUMAN;sp|P56270-2|MAZ_HUMAN;sp|P56270-4|MAZ_HUMAN;sp|Q14119|VEZF1_HUMAN	sp|P56270-3|MAZ_HUMAN;sp|P56270|MAZ_HUMAN;sp|P56270-2|MAZ_HUMAN	Isoform 3 of Myc-associated zinc finger protein OS=Homo sapiens GN=MAZ;Myc-associated zinc finger protein OS=Homo sapiens GN=MAZ PE=1 SV=1;Isoform 2 of Myc-associated zinc finger protein OS=Homo sapiens GN=MAZ	✅	WT only			24.8798	WT only			27.0723	5	10	10	24.9	46.365	454	0	323.31	24.8798		27.0723		0	0	0	3	3	3	1790800000	111920000	139	0	0	0	0	0	0	0	0	0	11035000	14148000	13518000	12783000	12405000
sp|P39019|RS19_HUMAN	40S ribosomal protein S19 OS=Homo sapiens	RPS19	sp|P39019|RS19_HUMAN	sp|P39019|RS19_HUMAN	40S ribosomal protein S19 OS=Homo sapiens GN=RPS19 PE=1 SV=2						+	14.8265	0	5.64796	1	15	15	71	16.06	145	0	304.67	24.5329		26.2418	20.5294	0	1	0	3	3	3	1467600000	146760000	74	0	0	0	0	0	0	0	0	0	16392000	24502000	19411000	15811000	14734000
sp|Q12800-4|TFCP2_HUMAN	Isoform 4 of Alpha-globin transcription factor CP2 OS=Homo sapiens	TFCP2	sp|Q12800-4|TFCP2_HUMAN;sp|Q12800|TFCP2_HUMAN;sp|Q12800-2|TFCP2_HUMAN;sp|Q12800-3|TFCP2_HUMAN;sp|Q9NZI6|TF2L1_HUMAN	sp|Q12800-4|TFCP2_HUMAN;sp|Q12800|TFCP2_HUMAN;sp|Q12800-2|TFCP2_HUMAN;sp|Q12800-3|TFCP2_HUMAN	Isoform 4 of Alpha-globin transcription factor CP2 OS=Homo sapiens GN=TFCP2;Alpha-globin transcription factor CP2 OS=Homo sapiens GN=TFCP2 PE=1 SV=2;Isoform 2 of Alpha-globin transcription factor CP2 OS=Homo sapiens GN=TFCP2;Isoform 3 of Alpha-globin trans	✅	WT only			24.4586	WT only			26.1476	5	10	10	26.1	57.184	501	0	323.31	24.4586		26.1476		0	0	0	3	3	3	1715200000	95287000	72	0	0	0	0	0	0	0	0	0	16529000	19739000	20843000	6066800	5671300
sp|Q9H334|FOXP1_HUMAN	Forkhead box protein P1 OS=Homo sapiens	FOXP1	sp|Q9H334|FOXP1_HUMAN;sp|Q9H334-7|FOXP1_HUMAN;sp|Q9H334-6|FOXP1_HUMAN;sp|Q9H334-4|FOXP1_HUMAN;sp|Q9H334-8|FOXP1_HUMAN;sp|Q9H334-3|FOXP1_HUMAN;sp|Q9H334-2|FOXP1_HUMAN;sp|Q9H334-5|FOXP1_HUMAN;sp|Q9BZS1-2|FOXP3_HUMAN;sp|Q9BZS1-4|FOXP3_HUMAN;sp|Q9BZS1|FOXP3_HUMAN;sp|Q9BZS1-3|FOXP3_HUMAN;sp|Q8IVH2-3|FOXP4_HUMAN;sp|Q8IVH2-2|FOXP4_HUMAN;sp|Q8IVH2|FOXP4_HUMAN	sp|Q9H334|FOXP1_HUMAN;sp|Q9H334-7|FOXP1_HUMAN;sp|Q9H334-6|FOXP1_HUMAN;sp|Q9H334-4|FOXP1_HUMAN;sp|Q9H334-8|FOXP1_HUMAN;sp|Q9H334-3|FOXP1_HUMAN;sp|Q9H334-2|FOXP1_HUMAN	Forkhead box protein P1 OS=Homo sapiens GN=FOXP1 PE=1 SV=1;Isoform 7 of Forkhead box protein P1 OS=Homo sapiens GN=FOXP1;Isoform 6 of Forkhead box protein P1 OS=Homo sapiens GN=FOXP1;Isoform 4 of Forkhead box protein P1 OS=Homo sapiens GN=FOXP1;Isoform 8 o	✅	WT only			24.356	WT only			25.551	15	23	23	54.7	75.316	677	0	323.31	24.356		25.551		0	0	0	3	3	3	1646000000	71564000	121	0	0	0	0	0	0	0	0	0	13249000	18203000	17211000	2827600	2824500
sp|Q86UP3|ZFHX4_HUMAN	Zinc finger homeobox protein 4 OS=Homo sapiens	ZFHX4	sp|Q86UP3|ZFHX4_HUMAN;sp|Q86UP3-4|ZFHX4_HUMAN;sp|Q86UP3-2|ZFHX4_HUMAN;sp|Q86UP3-5|ZFHX4_HUMAN;sp|Q86UP3-3|ZFHX4_HUMAN;sp|Q15911-2|ZFHX3_HUMAN;sp|Q15911|ZFHX3_HUMAN	sp|Q86UP3|ZFHX4_HUMAN;sp|Q86UP3-4|ZFHX4_HUMAN;sp|Q86UP3-2|ZFHX4_HUMAN;sp|Q86UP3-5|ZFHX4_HUMAN;sp|Q86UP3-3|ZFHX4_HUMAN;sp|Q15911-2|ZFHX3_HUMAN;sp|Q15911|ZFHX3_HUMAN	Zinc finger homeobox protein 4 OS=Homo sapiens GN=ZFHX4 PE=1 SV=1;Isoform 4 of Zinc finger homeobox protein 4 OS=Homo sapiens GN=ZFHX4;Isoform 2 of Zinc finger homeobox protein 4 OS=Homo sapiens GN=ZFHX4;Isoform 5 of Zinc finger homeobox protein 4 OS=Homo	✅	WT only			24.2062	WT only			27.2404	7	2	2	0.5	393.73	3567	0	10.337	24.2062		27.2404		0	0	0	1	1	1	1579800000	10326000	3	0	0	0	0	0	0	0	0	0	1550300	2117600	1951900	928060	1262400
sp|Q01082|SPTB2_HUMAN	Spectrin beta chain, non-erythrocytic 1 OS=Homo sapiens	SPTBN1	sp|Q01082|SPTB2_HUMAN;sp|Q01082-2|SPTB2_HUMAN;sp|O15020-2|SPTN2_HUMAN;sp|O15020|SPTN2_HUMAN	sp|Q01082|SPTB2_HUMAN;sp|Q01082-2|SPTB2_HUMAN	Spectrin beta chain, non-erythrocytic 1 OS=Homo sapiens GN=SPTBN1 PE=1 SV=2;Isoform Short of Spectrin beta chain, non-erythrocytic 1 OS=Homo sapiens GN=SPTBN1	✅	WT only			24.1485	WT only			24.7481	4	36	36	22.8	274.61	2364	0	323.31	24.1485		24.7481		0	0	0	3	3	1	1082500000	7623000	113	0	0	0	0	0	0	0	0	0	1396500	2143600	2049100	686250	553660
sp|P02545-2|LMNA_HUMAN	Isoform C of Prelamin-A/C OS=Homo sapiens	LMNA	sp|P02545-2|LMNA_HUMAN;sp|P02545-6|LMNA_HUMAN;sp|P02545-3|LMNA_HUMAN;sp|P02545|LMNA_HUMAN;sp|P02545-5|LMNA_HUMAN;sp|P02545-4|LMNA_HUMAN	sp|P02545-2|LMNA_HUMAN;sp|P02545-6|LMNA_HUMAN;sp|P02545-3|LMNA_HUMAN;sp|P02545|LMNA_HUMAN;sp|P02545-5|LMNA_HUMAN;sp|P02545-4|LMNA_HUMAN	Isoform C of Prelamin-A/C OS=Homo sapiens GN=LMNA;Isoform 6 of Prelamin-A/C OS=Homo sapiens GN=LMNA;Isoform ADelta10 of Prelamin-A/C OS=Homo sapiens GN=LMNA;Prelamin-A/C OS=Homo sapiens GN=LMNA PE=1 SV=1;Isoform 5 of Prelamin-A/C OS=Homo sapiens GN=LMNA;Is	✅	WT only			23.9402	WT only			24.7472	6	23	23	40.4	65.134	572	0	283.21	23.9402		24.7472		0	0	0	3	3	3	995810000	26914000	88	0	0	0	0	0	0	0	0	0	4267900	6758000	5800700	1804600	1443100
sp|P16220-2|CREB1_HUMAN	Isoform CREB-B of Cyclic AMP-responsive element-binding protein 1 OS=Homo sapiens	CREB1	sp|P16220-2|CREB1_HUMAN;sp|P16220|CREB1_HUMAN;sp|P16220-3|CREB1_HUMAN;sp|Q03060-23|CREM_HUMAN;sp|Q03060-9|CREM_HUMAN;sp|Q03060-24|CREM_HUMAN;sp|Q03060-8|CREM_HUMAN;sp|Q03060-32|CREM_HUMAN;sp|Q03060-26|CREM_HUMAN;sp|Q03060-21|CREM_HUMAN;sp|Q03060-31|CREM_HUMAN;sp|Q03060-6|CREM_HUMAN	sp|P16220-2|CREB1_HUMAN;sp|P16220|CREB1_HUMAN;sp|P16220-3|CREB1_HUMAN	Isoform CREB-B of Cyclic AMP-responsive element-binding protein 1 OS=Homo sapiens GN=CREB1;Cyclic AMP-responsive element-binding protein 1 OS=Homo sapiens GN=CREB1 PE=1 SV=2;Isoform 3 of Cyclic AMP-responsive element-binding protein 1 OS=Homo sapiens GN=CR	✅	WT only			23.9067	WT only			25.8283	12	8	8	21.7	35.136	327	0	151.51	23.9067		25.8283		0	0	0	3	3	3	1184900000	296220000	63	0	0	0	0	0	0	0	0	0	42298000	69376000	60693000	17743000	21009000
sp|P62328|TYB4_HUMAN	Thymosin beta-4 OS=Homo sapiens	TMSB4X	sp|P62328|TYB4_HUMAN	sp|P62328|TYB4_HUMAN	Thymosin beta-4 OS=Homo sapiens GN=TMSB4X PE=1 SV=2	✅	WT only			23.8726	WT only			26.6438	1	5	5	90.9	5.0526	44	0	121.04	23.8726		26.6438		0	0	0	3	3	3	1109200000	554580000	38	0	0	0	0	0	0	0	0	0	71009000	89051000	81150000	18319000	38377000
sp|Q04837|SSBP_HUMAN	Single-stranded DNA-binding protein, mitochondrial OS=Homo sapiens	SSBP1	sp|Q04837|SSBP_HUMAN	sp|Q04837|SSBP_HUMAN	Single-stranded DNA-binding protein, mitochondrial OS=Homo sapiens GN=SSBP1 PE=1 SV=1	✅	WT only			23.8245	WT only			25.8736	1	7	7	34.5	17.259	148	0	79.352	23.8245		25.8736		0	0	0	3	3	3	1011400000	126430000	36	0	0	0	0	0	0	0	0	0	8622400	14542000	12455000	19447000	17787000
sp|O75531|BAF_HUMAN	Barrier-to-autointegration factor OS=Homo sapiens	BANF1	sp|O75531|BAF_HUMAN	sp|O75531|BAF_HUMAN	Barrier-to-autointegration factor OS=Homo sapiens GN=BANF1 PE=1 SV=1	✅	WT only			23.7882	WT only			25.7192	1	12	12	85.4	10.058	89	0	273.7	23.7882		25.7192		0	0	0	3	3	3	1220200000	203360000	65	0	0	0	0	0	0	0	0	0	36414000	51827000	43748000	11301000	11293000
sp|P32519-2|ELF1_HUMAN	Isoform 2 of ETS-related transcription factor Elf-1 OS=Homo sapiens	ELF1	sp|P32519-2|ELF1_HUMAN;sp|P32519|ELF1_HUMAN;sp|Q15723-4|ELF2_HUMAN;sp|Q15723-2|ELF2_HUMAN;sp|Q15723-3|ELF2_HUMAN;sp|Q15723-1|ELF2_HUMAN;sp|Q15723|ELF2_HUMAN	sp|P32519-2|ELF1_HUMAN;sp|P32519|ELF1_HUMAN	Isoform 2 of ETS-related transcription factor Elf-1 OS=Homo sapiens GN=ELF1;ETS-related transcription factor Elf-1 OS=Homo sapiens GN=ELF1 PE=1 SV=2	✅	WT only			23.7746	WT only			25.5097	7	14	14	35.3	64.928	595	0	318.06	23.7746		25.5097		0	0	0	3	3	3	925390000	44066000	72	0	0	0	0	0	0	0	0	0	8111300	10614000	10441000	1363800	1635700
sp|P00338|LDHA_HUMAN	L-lactate dehydrogenase A chain OS=Homo sapiens	LDHA	sp|P00338|LDHA_HUMAN;sp|P00338-3|LDHA_HUMAN;sp|P00338-5|LDHA_HUMAN;sp|P00338-4|LDHA_HUMAN;sp|P00338-2|LDHA_HUMAN;sp|Q6ZMR3|LDH6A_HUMAN;sp|P07864|LDHC_HUMAN	sp|P00338|LDHA_HUMAN;sp|P00338-3|LDHA_HUMAN;sp|P00338-5|LDHA_HUMAN;sp|P00338-4|LDHA_HUMAN;sp|P00338-2|LDHA_HUMAN	L-lactate dehydrogenase A chain OS=Homo sapiens GN=LDHA PE=1 SV=2;Isoform 3 of L-lactate dehydrogenase A chain OS=Homo sapiens GN=LDHA;Isoform 5 of L-lactate dehydrogenase A chain OS=Homo sapiens GN=LDHA;Isoform 4 of L-lactate dehydrogenase A chain OS=Homo	✅	WT only			23.7726	WT only			25.682	7	11	11	45.8	36.688	332	0	323.31	23.7726		25.682		0	0	0	3	3	3	933340000	51852000	68	0	0	0	0	0	0	0	0	0	5254400	11055000	9656800	2283100	2134300
sp|P67809|YBOX1_HUMAN	Nuclease-sensitive element-binding protein 1 OS=Homo sapiens	YBX1	sp|P67809|YBOX1_HUMAN;sp|P16989-2|YBOX3_HUMAN;sp|P16989-3|YBOX3_HUMAN;sp|P16989|YBOX3_HUMAN	sp|P67809|YBOX1_HUMAN	Nuclease-sensitive element-binding protein 1 OS=Homo sapiens GN=YBX1 PE=1 SV=3	✅	WT only			23.7488	WT only			25.8722	4	10	10	68.5	35.924	324	0	323.31	23.7488		25.8722		0	0	0	3	3	3	929800000	71523000	81	0	0	0	0	0	0	0	0	0	8199300	15444000	14421000	5379900	5122300
sp|O60264|SMCA5_HUMAN	SWI/SNF-related matrix-associated actin-dependent regulator of chromatin subfamily A member 5 OS=Homo sapiens	SMARCA5	sp|O60264|SMCA5_HUMAN;sp|P28370-2|SMCA1_HUMAN;sp|P28370|SMCA1_HUMAN	sp|O60264|SMCA5_HUMAN	SWI/SNF-related matrix-associated actin-dependent regulator of chromatin subfamily A member 5 OS=Homo sapiens GN=SMARCA5 PE=1 SV=1	✅	WT only			23.7157	WT only			24.815	3	26	26	30.3	121.9	1052	0	323.31	23.7157		24.815		0	0	0	3	3	3	1184900000	21543000	87	0	0	0	0	0	0	0	0	0	3702300	6185200	5527700	822170	680280
sp|P17844|DDX5_HUMAN	Probable ATP-dependent RNA helicase DDX5 OS=Homo sapiens	DDX5	sp|P17844|DDX5_HUMAN;sp|P17844-2|DDX5_HUMAN	sp|P17844|DDX5_HUMAN;sp|P17844-2|DDX5_HUMAN	Probable ATP-dependent RNA helicase DDX5 OS=Homo sapiens GN=DDX5 PE=1 SV=1;Isoform 2 of Probable ATP-dependent RNA helicase DDX5 OS=Homo sapiens GN=DDX5	✅	WT only			23.693	WT only			24.916	2	21	21	38.3	69.147	614	0	223.87	23.693		24.916		0	0	0	3	3	3	885700000	27678000	69	0	0	0	0	0	0	0	0	0	2926700	5121700	4667100	3012200	2357300
sp|P51991|ROA3_HUMAN	Heterogeneous nuclear ribonucleoprotein A3 OS=Homo sapiens	HNRNPA3	sp|P51991|ROA3_HUMAN	sp|P51991|ROA3_HUMAN	Heterogeneous nuclear ribonucleoprotein A3 OS=Homo sapiens GN=HNRNPA3 PE=1 SV=2	✅	WT only			23.6751	WT only			25.2385	1	14	14	36.2	39.594	378	0	203.13	23.6751		25.2385		0	0	0	3	3	3	833500000	43868000	57	0	0	0	0	0	0	0	0	0	7089600	10555000	10526000	1635400	1682200
sp|P07910-2|HNRPC_HUMAN	Isoform C1 of Heterogeneous nuclear ribonucleoproteins C1/C2 OS=Homo sapiens	HNRNPC	sp|P07910-2|HNRPC_HUMAN;sp|P07910|HNRPC_HUMAN;sp|P07910-4|HNRPC_HUMAN;sp|P07910-3|HNRPC_HUMAN;sp|O60812|HNRC1_HUMAN;sp|B2RXH8|HNRC2_HUMAN;sp|P0DMR1|HNRC4_HUMAN;sp|B7ZW38|HNRC3_HUMAN	sp|P07910-2|HNRPC_HUMAN;sp|P07910|HNRPC_HUMAN;sp|P07910-4|HNRPC_HUMAN;sp|P07910-3|HNRPC_HUMAN;sp|O60812|HNRC1_HUMAN;sp|B2RXH8|HNRC2_HUMAN	Isoform C1 of Heterogeneous nuclear ribonucleoproteins C1/C2 OS=Homo sapiens GN=HNRNPC;Heterogeneous nuclear ribonucleoproteins C1/C2 OS=Homo sapiens GN=HNRNPC PE=1 SV=4;Isoform 4 of Heterogeneous nuclear ribonucleoproteins C1/C2 OS=Homo sapiens GN=HNRNPC;	✅	WT only			23.6713	WT only			25.4718	8	10	10	34.1	32.337	293	0	204.08	23.6713		25.4718		0	0	0	3	3	3	829390000	46077000	57	0	0	0	0	0	0	0	0	0	7404700	11404000	10440000	2024100	1937700
sp|Q13813-3|SPTN1_HUMAN	Isoform 3 of Spectrin alpha chain, non-erythrocytic 1 OS=Homo sapiens	SPTAN1	sp|Q13813-3|SPTN1_HUMAN;sp|Q13813|SPTN1_HUMAN;sp|Q13813-2|SPTN1_HUMAN	sp|Q13813-3|SPTN1_HUMAN;sp|Q13813|SPTN1_HUMAN;sp|Q13813-2|SPTN1_HUMAN	Isoform 3 of Spectrin alpha chain, non-erythrocytic 1 OS=Homo sapiens GN=SPTAN1;Spectrin alpha chain, non-erythrocytic 1 OS=Homo sapiens GN=SPTAN1 PE=1 SV=3;Isoform 2 of Spectrin alpha chain, non-erythrocytic 1 OS=Homo sapiens GN=SPTAN1	✅	WT only			23.5776	WT only			24.6464	3	22	22	11.9	282.28	2452	0	231.97	23.5776		24.6464		0	0	0	3	3	1	624760000	4431000	55	0	0	0	0	0	0	0	0	0	673640	1261800	1060100	493770	441880
sp|Q13112|CAF1B_HUMAN	Chromatin assembly factor 1 subunit B OS=Homo sapiens	CHAF1B	sp|Q13112|CAF1B_HUMAN	sp|Q13112|CAF1B_HUMAN	Chromatin assembly factor 1 subunit B OS=Homo sapiens GN=CHAF1B PE=1 SV=1	✅	WT only			23.5204	WT only			25.9957	1	10	10	32	61.492	559	0	125.09	23.5204		25.9957		0	0	0	3	3	3	958570000	36868000	47	0	0	0	0	0	0	0	0	0	5505700	8909500	7727700	1569600	1976300
sp|Q99856|ARI3A_HUMAN	AT-rich interactive domain-containing protein 3A OS=Homo sapiens	ARID3A	sp|Q99856|ARI3A_HUMAN;sp|A6NKF2|ARI3C_HUMAN;sp|Q8IVW6-3|ARI3B_HUMAN;sp|Q8IVW6-4|ARI3B_HUMAN;sp|Q8IVW6|ARI3B_HUMAN	sp|Q99856|ARI3A_HUMAN	AT-rich interactive domain-containing protein 3A OS=Homo sapiens GN=ARID3A PE=1 SV=2	✅	WT only			23.5145	WT only			25.3272	5	14	14	37.3	62.888	593	0	323.31	23.5145		25.3272		0	0	0	3	3	3	856780000	34271000	56	0	0	0	0	0	0	0	0	0	5907100	9423400	8802900	1317600	1156000
sp|P07237|PDIA1_HUMAN	Protein disulfide-isomerase OS=Homo sapiens	P4HB	sp|P07237|PDIA1_HUMAN	sp|P07237|PDIA1_HUMAN	Protein disulfide-isomerase OS=Homo sapiens GN=P4HB PE=1 SV=3	✅	WT only			23.5126	WT only			25.2927	1	16	16	43.5	57.116	508	0	309.38	23.5126		25.2927		0	0	0	3	3	3	756300000	21609000	68	0	0	0	0	0	0	0	0	0	2229400	3874900	3390000	1058100	975510
sp|P12724|ECP_HUMAN	Eosinophil cationic protein OS=Homo sapiens	RNASE3	sp|P12724|ECP_HUMAN	sp|P12724|ECP_HUMAN	Eosinophil cationic protein OS=Homo sapiens GN=RNASE3 PE=1 SV=2	✅	WT only			23.5116	WT only			25.8932	1	4	4	25.6	18.385	160	0	179.48	23.5116		25.8932		0	0	0	3	3	3	583600000	72949000	42	0	0	0	0	0	0	0	0	0	6381300	8637700	7765600	9243900	7244400
sp|P42167|LAP2B_HUMAN	Lamina-associated polypeptide 2, isoforms beta/gamma OS=Homo sapiens	TMPO	sp|P42167|LAP2B_HUMAN	sp|P42167|LAP2B_HUMAN	Lamina-associated polypeptide 2, isoforms beta/gamma OS=Homo sapiens GN=TMPO PE=1 SV=2	✅	WT only			23.3893	WT only			24.8905	1	17	17	45.8	50.67	454	0	295.74	23.3893		24.8905		0	0	0	3	3	3	803510000	36523000	67	0	0	0	0	0	0	0	0	0	5654400	7969400	7999700	2457900	2044600
sp|Q9NZI7-4|UBIP1_HUMAN	Isoform 2 of Upstream-binding protein 1 OS=Homo sapiens	UBP1	sp|Q9NZI7-4|UBIP1_HUMAN;sp|Q9NZI7|UBIP1_HUMAN	sp|Q9NZI7-4|UBIP1_HUMAN;sp|Q9NZI7|UBIP1_HUMAN	Isoform 2 of Upstream-binding protein 1 OS=Homo sapiens GN=UBP1;Upstream-binding protein 1 OS=Homo sapiens GN=UBP1 PE=1 SV=1	✅	WT only			23.3395	WT only			25.2436	2	10	9	31.2	56.452	504	0	238.27	23.3395		25.2436		0	0	0	3	3	3	821710000	54780000	74	0	0	0	0	0	0	0	0	0	9295100	13388000	11896000	3469900	3472700
sp|Q01664|TFAP4_HUMAN	Transcription factor AP-4 OS=Homo sapiens	TFAP4	sp|Q01664|TFAP4_HUMAN	sp|Q01664|TFAP4_HUMAN	Transcription factor AP-4 OS=Homo sapiens GN=TFAP4 PE=1 SV=2	✅	WT only			23.3058	WT only			24.9257	1	12	12	45.3	38.725	338	0	187.17	23.3058		24.9257		0	0	0	3	3	3	693760000	40809000	55	0	0	0	0	0	0	0	0	0	5427200	10437000	8350300	2142700	2397000
sp|P12956-2|XRCC6_HUMAN	Isoform 2 of X-ray repair cross-complementing protein 6 OS=Homo sapiens	XRCC6	sp|P12956-2|XRCC6_HUMAN;sp|P12956|XRCC6_HUMAN	sp|P12956-2|XRCC6_HUMAN;sp|P12956|XRCC6_HUMAN	Isoform 2 of X-ray repair cross-complementing protein 6 OS=Homo sapiens GN=XRCC6;X-ray repair cross-complementing protein 6 OS=Homo sapiens GN=XRCC6 PE=1 SV=2	✅	WT only			23.3015	WT only			25.4798	2	12	12	25.4	65.148	568	0	319.19	23.3015		25.4798		0	0	0	3	3	3	690940000	23031000	50	0	0	0	0	0	0	0	0	0	4493900	4492000	3934300	1336800	1252000
sp|P31260|HXA10_HUMAN	Homeobox protein Hox-A10 OS=Homo sapiens	HOXA10	sp|P31260|HXA10_HUMAN;sp|P31260-2|HXA10_HUMAN;sp|P31269|HXA9_HUMAN;sp|P28358|HXD10_HUMAN;sp|Q9NYD6|HXC10_HUMAN	sp|P31260|HXA10_HUMAN	Homeobox protein Hox-A10 OS=Homo sapiens GN=HOXA10 PE=1 SV=3	✅	WT only			23.2809	WT only			25.417	5	9	9	34.1	42.414	410	0	323.31	23.2809		25.417		0	0	0	3	3	3	786950000	65579000	58	0	0	0	0	0	0	0	0	0	11708000	16080000	15872000	2571700	2418500
sp|P28702|RXRB_HUMAN	Retinoic acid receptor RXR-beta OS=Homo sapiens	RXRB	sp|P28702|RXRB_HUMAN;sp|P28702-3|RXRB_HUMAN;sp|P48443|RXRG_HUMAN	sp|P28702|RXRB_HUMAN;sp|P28702-3|RXRB_HUMAN	Retinoic acid receptor RXR-beta OS=Homo sapiens GN=RXRB PE=1 SV=2;Isoform 2 of Retinoic acid receptor RXR-beta OS=Homo sapiens GN=RXRB	✅	WT only			23.2578	WT only			24.5088	3	17	17	35.1	56.921	533	0	205.26	23.2578		24.5088		0	0	0	3	3	3	681930000	25257000	64	0	0	0	0	0	0	0	0	0	2432800	3042800	3220700	3503500	3302800
sp|P23284|PPIB_HUMAN	Peptidyl-prolyl cis-trans isomerase B OS=Homo sapiens	PPIB	sp|P23284|PPIB_HUMAN	sp|P23284|PPIB_HUMAN	Peptidyl-prolyl cis-trans isomerase B OS=Homo sapiens GN=PPIB PE=1 SV=2	✅	WT only			23.2424	WT only			25.3434	1	10	10	57.9	23.742	216	0	95.032	23.2424		25.3434		0	0	0	3	3	3	704840000	58737000	47	0	0	0	0	0	0	0	0	0	7597200	13237000	10246000	3966900	4118800
sp|Q9NRL2-2|BAZ1A_HUMAN	Isoform 2 of Bromodomain adjacent to zinc finger domain protein 1A OS=Homo sapiens	BAZ1A	sp|Q9NRL2-2|BAZ1A_HUMAN;sp|Q9NRL2|BAZ1A_HUMAN	sp|Q9NRL2-2|BAZ1A_HUMAN;sp|Q9NRL2|BAZ1A_HUMAN	Isoform 2 of Bromodomain adjacent to zinc finger domain protein 1A OS=Homo sapiens GN=BAZ1A;Bromodomain adjacent to zinc finger domain protein 1A OS=Homo sapiens GN=BAZ1A PE=1 SV=2	✅	WT only			23.2424	WT only			24.1846	2	31	31	26.3	175.38	1524	0	323.31	23.2424		24.1846		0	0	0	3	3	3	890420000	13290000	89	0	0	0	0	0	0	0	0	0	2252700	3887000	3725500	351080	327830
sp|P41212|ETV6_HUMAN	Transcription factor ETV6 OS=Homo sapiens	ETV6	sp|P41212|ETV6_HUMAN	sp|P41212|ETV6_HUMAN	Transcription factor ETV6 OS=Homo sapiens GN=ETV6 PE=1 SV=1	✅	WT only			23.2309	WT only			25.4874	1	6	6	20.4	52.999	452	0	161.65	23.2309		25.4874		0	0	0	3	3	3	664690000	30213000	47	0	0	0	0	0	0	0	0	0	4754700	5498000	6319800	1934400	2087700
sp|P62851|RS25_HUMAN	40S ribosomal protein S25 OS=Homo sapiens	RPS25	sp|P62851|RS25_HUMAN	sp|P62851|RS25_HUMAN	40S ribosomal protein S25 OS=Homo sapiens GN=RPS25 PE=1 SV=1	✅	WT only			23.0756	WT only			25.5266	1	4	4	41.6	13.742	125	0	59.327	23.0756		25.5266		0	0	0	3	3	3	541230000	108250000	26	0	0	0	0	0	0	0	0	0	11722000	19270000	20174000	9218700	7987300
sp|P09211|GSTP1_HUMAN	Glutathione S-transferase P OS=Homo sapiens	GSTP1	sp|P09211|GSTP1_HUMAN	sp|P09211|GSTP1_HUMAN	Glutathione S-transferase P OS=Homo sapiens GN=GSTP1 PE=1 SV=2	✅	WT only			23.058	WT only			25.5654	1	8	8	50.5	23.356	210	0	192.84	23.058		25.5654		0	0	0	3	1	3	624880000	56807000	22	0	0	0	0	0	0	0	0	0	5827700	10329000	8648500	2360400	2944500
sp|P62258|1433E_HUMAN	14-3-3 protein epsilon OS=Homo sapiens	YWHAE	sp|P62258|1433E_HUMAN;sp|P62258-2|1433E_HUMAN	sp|P62258|1433E_HUMAN;sp|P62258-2|1433E_HUMAN	14-3-3 protein epsilon OS=Homo sapiens GN=YWHAE PE=1 SV=1;Isoform SV of 14-3-3 protein epsilon OS=Homo sapiens GN=YWHAE	✅	WT only			23.0311	WT only			25.6112	2	7	6	40.4	29.174	255	0	126.53	23.0311		25.6112		0	0	0	3	3	3	568270000	33428000	47	0	0	0	0	0	0	0	0	0	4834400	6151200	5391200	2030200	2026100
sp|Q13263|TIF1B_HUMAN	Transcription intermediary factor 1-beta OS=Homo sapiens	TRIM28	sp|Q13263|TIF1B_HUMAN;sp|Q13263-2|TIF1B_HUMAN	sp|Q13263|TIF1B_HUMAN;sp|Q13263-2|TIF1B_HUMAN	Transcription intermediary factor 1-beta OS=Homo sapiens GN=TRIM28 PE=1 SV=5;Isoform 2 of Transcription intermediary factor 1-beta OS=Homo sapiens GN=TRIM28	✅	WT only			23.0277	WT only			24.9304	2	11	11	19.2	88.549	835	0	173.35	23.0277		24.9304		0	0	0	3	3	3	530140000	16567000	45	0	0	0	0	0	0	0	0	0	2106400	2757200	1748200	980020	1434700
sp|P49368|TCPG_HUMAN	T-complex protein 1 subunit gamma OS=Homo sapiens	CCT3	sp|P49368|TCPG_HUMAN;sp|P49368-2|TCPG_HUMAN	sp|P49368|TCPG_HUMAN;sp|P49368-2|TCPG_HUMAN	T-complex protein 1 subunit gamma OS=Homo sapiens GN=CCT3 PE=1 SV=4;Isoform 2 of T-complex protein 1 subunit gamma OS=Homo sapiens GN=CCT3						+	12.1533	0	3.83148	2	16	16	35.4	60.533	545	0	147.28	23.002		24.3169	20.5559	0	0	1	3	3	3	525810000	16962000	76	0	0	0	0	0	0	0	0	0	1802600	2911900	2748900	992190	1155500
sp|Q9H3G5|CPVL_HUMAN	Probable serine carboxypeptidase CPVL OS=Homo sapiens	CPVL	sp|Q9H3G5|CPVL_HUMAN	sp|Q9H3G5|CPVL_HUMAN	Probable serine carboxypeptidase CPVL OS=Homo sapiens GN=CPVL PE=1 SV=2	✅	WT only			22.9834	WT only			24.8003	1	9	9	29.6	54.163	476	0	123.47	22.9834		24.8003		0	0	0	3	3	3	580540000	24189000	47	0	0	0	0	0	0	0	0	0	4227000	5594900	5387200	1558300	1337700
sp|Q6WCQ1|MPRIP_HUMAN	Myosin phosphatase Rho-interacting protein OS=Homo sapiens	MPRIP	sp|Q6WCQ1|MPRIP_HUMAN;sp|Q6WCQ1-2|MPRIP_HUMAN;sp|Q6WCQ1-3|MPRIP_HUMAN	sp|Q6WCQ1|MPRIP_HUMAN;sp|Q6WCQ1-2|MPRIP_HUMAN;sp|Q6WCQ1-3|MPRIP_HUMAN	Myosin phosphatase Rho-interacting protein OS=Homo sapiens GN=MPRIP PE=1 SV=3;Isoform 2 of Myosin phosphatase Rho-interacting protein OS=Homo sapiens GN=MPRIP;Isoform 3 of Myosin phosphatase Rho-interacting protein OS=Homo sapiens GN=MPRIP	✅	WT only			22.97	WT only			25.0116	3	17	17	27.4	116.53	1025	0	207.51	22.97		25.0116		0	0	0	3	3	0	536560000	8796000	59	0	0	0	0	0	0	0	0	0	1451900	2199100	1896200	1051400	964330
sp|P31943|HNRH1_HUMAN	Heterogeneous nuclear ribonucleoprotein H OS=Homo sapiens	HNRNPH1	sp|P31943|HNRH1_HUMAN;sp|P55795|HNRH2_HUMAN	sp|P31943|HNRH1_HUMAN	Heterogeneous nuclear ribonucleoprotein H OS=Homo sapiens GN=HNRNPH1 PE=1 SV=4	✅	WT only			22.9615	WT only			25.078	2	11	11	37.9	49.229	449	0	186.2	22.9615		25.078		0	0	0	3	3	3	603130000	33507000	51	0	0	0	0	0	0	0	0	0	6185900	8170700	7159200	1710300	1990800
sp|P62140|PP1B_HUMAN	Serine/threonine-protein phosphatase PP1-beta catalytic subunit OS=Homo sapiens	PPP1CB	sp|P62140|PP1B_HUMAN	sp|P62140|PP1B_HUMAN	Serine/threonine-protein phosphatase PP1-beta catalytic subunit OS=Homo sapiens GN=PPP1CB PE=1 SV=3	✅	WT only			22.9408	WT only			24.891	1	9	9	39.8	37.186	327	0	231.89	22.9408		24.891		0	0	0	3	3	2	455440000	26790000	34	0	0	0	0	0	0	0	0	0	4448000	6456000	5281000	2480300	2694900
sp|P26641|EF1G_HUMAN	Elongation factor 1-gamma OS=Homo sapiens	EEF1G	sp|P26641|EF1G_HUMAN;sp|P26641-2|EF1G_HUMAN	sp|P26641|EF1G_HUMAN;sp|P26641-2|EF1G_HUMAN	Elongation factor 1-gamma OS=Homo sapiens GN=EEF1G PE=1 SV=3;Isoform 2 of Elongation factor 1-gamma OS=Homo sapiens GN=EEF1G						+	13.353	0	4.86841	2	7	7	21.7	50.118	437	0	84.903	22.9169		25.3347	20.4402	0	0	1	3	3	3	479650000	19985000	39	0	0	0	0	0	0	0	0	0	2571300	3683400	3612600	1030100	1028500
sp|P07195|LDHB_HUMAN	L-lactate dehydrogenase B chain OS=Homo sapiens	LDHB	sp|P07195|LDHB_HUMAN	sp|P07195|LDHB_HUMAN	L-lactate dehydrogenase B chain OS=Homo sapiens GN=LDHB PE=1 SV=2	✅	WT only			22.8701	WT only			24.8885	1	11	10	34.1	36.638	334	0	220.99	22.8701		24.8885		0	0	0	3	3	3	521480000	30675000	54	0	0	0	0	0	0	0	0	0	3668200	4842600	5467000	2039100	2248700
sp|Q13951-2|PEBB_HUMAN	Isoform 2 of Core-binding factor subunit beta OS=Homo sapiens	CBFB	sp|Q13951-2|PEBB_HUMAN	sp|Q13951-2|PEBB_HUMAN	Isoform 2 of Core-binding factor subunit beta OS=Homo sapiens GN=CBFB	✅	WT only			22.8561	WT only			25.5148	1	9	9	48.7	21.991	187	0	137.14	22.8561		25.5148		0	0	0	3	3	3	551480000	68935000	31	0	0	0	0	0	0	0	0	0	10906000	15074000	15691000	1560400	3031600
sp|O94776|MTA2_HUMAN	Metastasis-associated protein MTA2 OS=Homo sapiens	MTA2	sp|O94776|MTA2_HUMAN;sp|O94776-2|MTA2_HUMAN;sp|Q9BTC8-2|MTA3_HUMAN;sp|Q9BTC8|MTA3_HUMAN	sp|O94776|MTA2_HUMAN;sp|O94776-2|MTA2_HUMAN	Metastasis-associated protein MTA2 OS=Homo sapiens GN=MTA2 PE=1 SV=1;Isoform 2 of Metastasis-associated protein MTA2 OS=Homo sapiens GN=MTA2	✅	WT only			22.8535	WT only			24.5757	4	12	12	30.1	75.022	668	0	283.73	22.8535		24.5757		0	0	0	3	3	3	561000000	12467000	45	0	0	0	0	0	0	0	0	0	2365800	3236200	2930100	488630	520930
sp|O00571-2|DDX3X_HUMAN	Isoform 2 of ATP-dependent RNA helicase DDX3X OS=Homo sapiens	DDX3X	sp|O00571-2|DDX3X_HUMAN;sp|O00571|DDX3X_HUMAN;sp|O15523-2|DDX3Y_HUMAN;sp|O15523|DDX3Y_HUMAN;sp|Q9NQI0-3|DDX4_HUMAN;sp|Q9NQI0-2|DDX4_HUMAN;sp|Q9NQI0-4|DDX4_HUMAN;sp|Q9NQI0|DDX4_HUMAN	sp|O00571-2|DDX3X_HUMAN;sp|O00571|DDX3X_HUMAN;sp|O15523-2|DDX3Y_HUMAN;sp|O15523|DDX3Y_HUMAN	Isoform 2 of ATP-dependent RNA helicase DDX3X OS=Homo sapiens GN=DDX3X;ATP-dependent RNA helicase DDX3X OS=Homo sapiens GN=DDX3X PE=1 SV=3;Isoform 2 of ATP-dependent RNA helicase DDX3Y OS=Homo sapiens GN=DDX3Y;ATP-dependent RNA helicase DDX3Y OS=Homo sapie	✅	WT only			22.816	WT only			24.5513	8	12	11	24	71.354	646	0	112.82	22.816		24.5513		0	0	0	3	3	3	404730000	10651000	39	0	0	0	0	0	0	0	0	0	1258600	1705000	1395100	975990	1130200
sp|O14974-4|MYPT1_HUMAN	Isoform 4 of Protein phosphatase 1 regulatory subunit 12A OS=Homo sapiens	PPP1R12A	sp|O14974-4|MYPT1_HUMAN;sp|O14974-3|MYPT1_HUMAN;sp|O14974|MYPT1_HUMAN;sp|O14974-5|MYPT1_HUMAN;sp|O14974-2|MYPT1_HUMAN;sp|O60237-4|MYPT2_HUMAN;sp|O60237|MYPT2_HUMAN	sp|O14974-4|MYPT1_HUMAN;sp|O14974-3|MYPT1_HUMAN;sp|O14974|MYPT1_HUMAN;sp|O14974-5|MYPT1_HUMAN;sp|O14974-2|MYPT1_HUMAN	Isoform 4 of Protein phosphatase 1 regulatory subunit 12A OS=Homo sapiens GN=PPP1R12A;Isoform 3 of Protein phosphatase 1 regulatory subunit 12A OS=Homo sapiens GN=PPP1R12A;Protein phosphatase 1 regulatory subunit 12A OS=Homo sapiens GN=PPP1R12A PE=1 SV=1;I	✅	WT only			22.787	WT only			24.6219	7	19	19	25.2	109.1	971	0	170.86	22.787		24.6219		0	0	0	3	3	1	472360000	10050000	51	0	0	0	0	0	0	0	0	0	1673400	2828700	2154600	1174000	832120
sp|P37802|TAGL2_HUMAN	Transgelin-2 OS=Homo sapiens	TAGLN2	sp|P37802|TAGL2_HUMAN;sp|P37802-2|TAGL2_HUMAN	sp|P37802|TAGL2_HUMAN;sp|P37802-2|TAGL2_HUMAN	Transgelin-2 OS=Homo sapiens GN=TAGLN2 PE=1 SV=3;Isoform 2 of Transgelin-2 OS=Homo sapiens GN=TAGLN2	✅	WT only			22.7751	WT only			24.7285	2	11	11	76.4	22.391	199	0	239.03	22.7751		24.7285		0	0	0	3	3	3	480850000	36989000	42	0	0	0	0	0	0	0	0	0	5784400	6730500	7212800	2595900	2472200
sp|P38159-2|RBMX_HUMAN	Isoform 2 of RNA-binding motif protein, X chromosome OS=Homo sapiens	RBMX	sp|P38159-2|RBMX_HUMAN;sp|P38159|RBMX_HUMAN;sp|Q96E39|RMXL1_HUMAN;sp|P38159-3|RBMX_HUMAN;sp|O75526|RMXL2_HUMAN	sp|P38159-2|RBMX_HUMAN;sp|P38159|RBMX_HUMAN;sp|Q96E39|RMXL1_HUMAN	Isoform 2 of RNA-binding motif protein, X chromosome OS=Homo sapiens GN=RBMX;RNA-binding motif protein, X chromosome OS=Homo sapiens GN=RBMX PE=1 SV=3;RNA binding motif protein, X-linked-like-1 OS=Homo sapiens GN=RBMXL1 PE=1 SV=1	✅	WT only			22.7702	WT only			24.6068	5	15	15	36.8	40.846	378	0	132.09	22.7702		24.6068		0	0	0	3	3	3	584100000	23364000	58	0	0	0	0	0	0	0	0	0	3974100	6344800	6151200	743090	1023500
sp|P18621|RL17_HUMAN	60S ribosomal protein L17 OS=Homo sapiens	RPL17	sp|P18621|RL17_HUMAN;sp|P18621-3|RL17_HUMAN;sp|P18621-2|RL17_HUMAN	sp|P18621|RL17_HUMAN;sp|P18621-3|RL17_HUMAN;sp|P18621-2|RL17_HUMAN	60S ribosomal protein L17 OS=Homo sapiens GN=RPL17 PE=1 SV=3;Isoform 3 of 60S ribosomal protein L17 OS=Homo sapiens GN=RPL17;Isoform 2 of 60S ribosomal protein L17 OS=Homo sapiens GN=RPL17	✅	WT only			22.765	WT only			24.7678	3	8	8	50	21.397	184	0	98.981	22.765		24.7678		0	0	0	3	3	3	431240000	47916000	45	0	0	0	0	0	0	0	0	0	4642200	9032500	6920500	4553100	5180100
sp|Q15853-2|USF2_HUMAN	Isoform USF2A-delta-H of Upstream stimulatory factor 2 OS=Homo sapiens	USF2	sp|Q15853-2|USF2_HUMAN;sp|Q15853|USF2_HUMAN;sp|Q15853-4|USF2_HUMAN;sp|Q15853-3|USF2_HUMAN	sp|Q15853-2|USF2_HUMAN;sp|Q15853|USF2_HUMAN;sp|Q15853-4|USF2_HUMAN;sp|Q15853-3|USF2_HUMAN	Isoform USF2A-delta-H of Upstream stimulatory factor 2 OS=Homo sapiens GN=USF2;Upstream stimulatory factor 2 OS=Homo sapiens GN=USF2 PE=1 SV=1;Isoform USF2c of Upstream stimulatory factor 2 OS=Homo sapiens GN=USF2;Isoform USF2B of Upstream stimulatory fact	✅	WT only			22.7048	WT only			24.9411	4	6	6	22.2	36.183	338	0	211.96	22.7048		24.9411		0	0	0	3	3	3	459890000	41808000	40	0	0	0	0	0	0	0	0	0	6744100	9998400	9309400	1949300	1574800
sp|P30101|PDIA3_HUMAN	Protein disulfide-isomerase A3 OS=Homo sapiens	PDIA3	sp|P30101|PDIA3_HUMAN	sp|P30101|PDIA3_HUMAN	Protein disulfide-isomerase A3 OS=Homo sapiens GN=PDIA3 PE=1 SV=4	✅	WT only			22.6916	WT only			24.2972	1	12	12	34.9	56.782	505	0	198.88	22.6916		24.2972		0	0	0	3	3	3	408040000	14070000	43	0	0	0	0	0	0	0	0	0	1427600	2976300	2203300	839060	410050
sp|Q92769-3|HDAC2_HUMAN	Isoform 2 of Histone deacetylase 2 OS=Homo sapiens	HDAC2	sp|Q92769-3|HDAC2_HUMAN;sp|Q92769|HDAC2_HUMAN	sp|Q92769-3|HDAC2_HUMAN;sp|Q92769|HDAC2_HUMAN	Isoform 2 of Histone deacetylase 2 OS=Homo sapiens GN=HDAC2;Histone deacetylase 2 OS=Homo sapiens GN=HDAC2 PE=1 SV=2	✅	WT only			22.6827	WT only			24.6696	2	8	8	28.4	51.998	458	0	135.29	22.6827		24.6696		0	0	0	3	3	3	489940000	27219000	41	0	0	0	0	0	0	0	0	0	5206700	6952200	5720900	1787700	1482800
sp|Q93077|H2A1C_HUMAN	Histone H2A type 1-C OS=Homo sapiens	HIST1H2AC	sp|Q93077|H2A1C_HUMAN;sp|Q7L7L0|H2A3_HUMAN;sp|P04908|H2A1B_HUMAN	sp|Q93077|H2A1C_HUMAN;sp|Q7L7L0|H2A3_HUMAN;sp|P04908|H2A1B_HUMAN	Histone H2A type 1-C OS=Homo sapiens GN=HIST1H2AC PE=1 SV=3;Histone H2A type 3 OS=Homo sapiens GN=HIST3H2A PE=1 SV=3;Histone H2A type 1-B/E OS=Homo sapiens GN=HIST1H2AB PE=1 SV=2	✅	WT only			22.6446	WT only			25.3554	3	7	2	57.7	14.105	130	0	67.671	22.6446		25.3554		0	0	0	3	2	3	459770000	91953000	22	0	0	0	0	0	0	0	0	0	10733000	27919000	20731000	3487500	3244100
sp|Q14839|CHD4_HUMAN	Chromodomain-helicase-DNA-binding protein 4 OS=Homo sapiens	CHD4	sp|Q14839|CHD4_HUMAN;sp|Q14839-2|CHD4_HUMAN;sp|Q8TDI0|CHD5_HUMAN;sp|Q12873-2|CHD3_HUMAN;sp|Q12873|CHD3_HUMAN;sp|Q12873-3|CHD3_HUMAN	sp|Q14839|CHD4_HUMAN;sp|Q14839-2|CHD4_HUMAN	Chromodomain-helicase-DNA-binding protein 4 OS=Homo sapiens GN=CHD4 PE=1 SV=2;Isoform 2 of Chromodomain-helicase-DNA-binding protein 4 OS=Homo sapiens GN=CHD4	✅	WT only			22.6355	WT only			24.1897	6	25	25	20.6	218	1912	0	273.2	22.6355		24.1897		0	0	0	3	3	3	537030000	6034000	58	0	0	0	0	0	0	0	0	0	1015700	1613700	1635300	186520	247850
sp|Q15366-7|PCBP2_HUMAN	Isoform 7 of Poly(rC)-binding protein 2 OS=Homo sapiens	PCBP2	sp|Q15366-7|PCBP2_HUMAN;sp|Q15366-8|PCBP2_HUMAN;sp|Q15366-4|PCBP2_HUMAN;sp|Q15366-5|PCBP2_HUMAN;sp|Q15366-6|PCBP2_HUMAN;sp|Q15366-3|PCBP2_HUMAN;sp|Q15366|PCBP2_HUMAN;sp|Q15366-2|PCBP2_HUMAN;sp|P57721-2|PCBP3_HUMAN;sp|P57721-3|PCBP3_HUMAN;sp|P57721-5|PCBP3_HUMAN;sp|P57721-4|PCBP3_HUMAN;sp|P57721|PCBP3_HUMAN	sp|Q15366-7|PCBP2_HUMAN;sp|Q15366-8|PCBP2_HUMAN;sp|Q15366-4|PCBP2_HUMAN;sp|Q15366-5|PCBP2_HUMAN;sp|Q15366-6|PCBP2_HUMAN;sp|Q15366-3|PCBP2_HUMAN;sp|Q15366|PCBP2_HUMAN;sp|Q15366-2|PCBP2_HUMAN	Isoform 7 of Poly(rC)-binding protein 2 OS=Homo sapiens GN=PCBP2;Isoform 8 of Poly(rC)-binding protein 2 OS=Homo sapiens GN=PCBP2;Isoform 4 of Poly(rC)-binding protein 2 OS=Homo sapiens GN=PCBP2;Isoform 5 of Poly(rC)-binding protein 2 OS=Homo sapiens GN=PC	✅	WT only			22.6154	WT only			24.8616	13	6	6	30.2	33.496	318	0	92.675	22.6154		24.8616		0	0	0	3	3	3	394310000	24644000	24	0	0	0	0	0	0	0	0	0	2500900	5773200	4509100	1608400	1771300
sp|P52566|GDIR2_HUMAN	Rho GDP-dissociation inhibitor 2 OS=Homo sapiens	ARHGDIB	sp|P52566|GDIR2_HUMAN	sp|P52566|GDIR2_HUMAN	Rho GDP-dissociation inhibitor 2 OS=Homo sapiens GN=ARHGDIB PE=1 SV=3	✅	WT only			22.609	WT only			24.819	1	7	7	64.7	22.988	201	0	149.32	22.609		24.819		0	0	0	3	3	3	445090000	37090000	46	0	0	0	0	0	0	0	0	0	3356000	6229900	4553100	1793800	1771400
sp|P05387|RLA2_HUMAN	60S acidic ribosomal protein P2 OS=Homo sapiens	RPLP2	sp|P05387|RLA2_HUMAN	sp|P05387|RLA2_HUMAN	60S acidic ribosomal protein P2 OS=Homo sapiens GN=RPLP2 PE=1 SV=1	✅	WT only			22.5998	WT only			24.5969	1	8	8	94.8	11.665	115	0	158.27	22.5998		24.5969		0	0	0	3	3	3	400130000	80026000	39	0	0	0	0	0	0	0	0	0	9417000	19356000	14942000	6311600	4371400
sp|P61160|ARP2_HUMAN	Actin-related protein 2 OS=Homo sapiens	ACTR2	sp|P61160|ARP2_HUMAN;sp|P61160-2|ARP2_HUMAN	sp|P61160|ARP2_HUMAN;sp|P61160-2|ARP2_HUMAN	Actin-related protein 2 OS=Homo sapiens GN=ACTR2 PE=1 SV=1;Isoform 2 of Actin-related protein 2 OS=Homo sapiens GN=ACTR2	✅	WT only			22.5638	WT only			25.1868	2	6	6	21.1	44.76	394	0	120.4	22.5638		25.1868		0	0	0	3	3	3	381890000	29376000	27	0	0	0	0	0	0	0	0	0	2558500	5856800	4963200	2172900	1862200
sp|Q04760|LGUL_HUMAN	Lactoylglutathione lyase OS=Homo sapiens	GLO1	sp|Q04760|LGUL_HUMAN;sp|Q04760-2|LGUL_HUMAN	sp|Q04760|LGUL_HUMAN;sp|Q04760-2|LGUL_HUMAN	Lactoylglutathione lyase OS=Homo sapiens GN=GLO1 PE=1 SV=4;Isoform 2 of Lactoylglutathione lyase OS=Homo sapiens GN=GLO1	✅	WT only			22.5544	WT only			25.0306	2	8	8	54.3	20.777	184	0	80.911	22.5544		25.0306		0	0	0	3	3	3	437080000	39735000	44	0	0	0	0	0	0	0	0	0	4518200	8063900	5818400	2003300	1907500
sp|P27695|APEX1_HUMAN	DNA-(apurinic or apyrimidinic site) lyase OS=Homo sapiens	APEX1	sp|P27695|APEX1_HUMAN	sp|P27695|APEX1_HUMAN	DNA-(apurinic or apyrimidinic site) lyase OS=Homo sapiens GN=APEX1 PE=1 SV=2	✅	WT only			22.5537	WT only			24.3298	1	10	10	44.3	35.554	318	0	250.94	22.5537		24.3298		0	0	0	3	3	3	389360000	27812000	37	0	0	0	0	0	0	0	0	0	4976600	4731100	5427900	1746900	1878300
sp|P26599|PTBP1_HUMAN	Polypyrimidine tract-binding protein 1 OS=Homo sapiens	PTBP1	sp|P26599|PTBP1_HUMAN;sp|P26599-2|PTBP1_HUMAN;sp|P26599-3|PTBP1_HUMAN	sp|P26599|PTBP1_HUMAN;sp|P26599-2|PTBP1_HUMAN;sp|P26599-3|PTBP1_HUMAN	Polypyrimidine tract-binding protein 1 OS=Homo sapiens GN=PTBP1 PE=1 SV=1;Isoform 2 of Polypyrimidine tract-binding protein 1 OS=Homo sapiens GN=PTBP1;Isoform 3 of Polypyrimidine tract-binding protein 1 OS=Homo sapiens GN=PTBP1	✅	WT only			22.5375	WT only			24.7513	3	10	10	28.6	57.221	531	0	199.79	22.5375		24.7513		0	0	0	3	3	3	399450000	21024000	27	0	0	0	0	0	0	0	0	0	3697000	4688600	4931700	755550	820910
sp|P61981|1433G_HUMAN	14-3-3 protein gamma OS=Homo sapiens	YWHAG	sp|P61981|1433G_HUMAN	sp|P61981|1433G_HUMAN	14-3-3 protein gamma OS=Homo sapiens GN=YWHAG PE=1 SV=2	✅	WT only			22.5342	WT only			24.9527	1	7	6	36.8	28.302	247	0	279.05	22.5342		24.9527		0	0	0	3	3	3	378390000	23650000	42	0	0	0	0	0	0	0	0	0	3348500	4211200	3994100	1139600	1108900
sp|Q12772|SRBP2_HUMAN	Sterol regulatory element-binding protein 2 OS=Homo sapiens	SREBF2	sp|Q12772|SRBP2_HUMAN;sp|Q12772-2|SRBP2_HUMAN;sp|P36956|SRBP1_HUMAN;sp|P36956-4|SRBP1_HUMAN	sp|Q12772|SRBP2_HUMAN	Sterol regulatory element-binding protein 2 OS=Homo sapiens GN=SREBF2 PE=1 SV=2	✅	WT only			22.5224	WT only			24.2567	4	14	14	17	123.69	1141	0	126.17	22.5224		24.2567		0	0	0	3	3	3	423730000	9015500	28	0	0	0	0	0	0	0	0	0	1334800	2154500	2019200	575880	369420
sp|P14174|MIF_HUMAN	Macrophage migration inhibitory factor OS=Homo sapiens	MIF	sp|P14174|MIF_HUMAN	sp|P14174|MIF_HUMAN	Macrophage migration inhibitory factor OS=Homo sapiens GN=MIF PE=1 SV=4	✅	WT only			22.5045	WT only			25.2799	1	2	2	17.4	12.476	115	0	53.445	22.5045		25.2799		0	0	0	3	3	3	423430000	84686000	17	0	0	0	0	0	0	0	0	0	7439400	12821000	12250000	5398500	5740000
sp|P48643-2|TCPE_HUMAN	Isoform 2 of T-complex protein 1 subunit epsilon OS=Homo sapiens	CCT5	sp|P48643-2|TCPE_HUMAN;sp|P48643|TCPE_HUMAN	sp|P48643-2|TCPE_HUMAN;sp|P48643|TCPE_HUMAN	Isoform 2 of T-complex protein 1 subunit epsilon OS=Homo sapiens GN=CCT5;T-complex protein 1 subunit epsilon OS=Homo sapiens GN=CCT5 PE=1 SV=1	✅	WT only			22.4349	WT only			24.2923	2	10	10	30.6	49.526	448	0	179.55	22.4349		24.2923		0	0	0	3	3	3	360170000	13340000	48	0	0	0	0	0	0	0	0	0	1665300	2118000	2621300	585270	454530
sp|Q13950-2|RUNX2_HUMAN	Isoform 2 of Runt-related transcription factor 2 OS=Homo sapiens	RUNX2	sp|Q13950-2|RUNX2_HUMAN;sp|Q13950|RUNX2_HUMAN;sp|Q13761|RUNX3_HUMAN;sp|Q13761-2|RUNX3_HUMAN	sp|Q13950-2|RUNX2_HUMAN;sp|Q13950|RUNX2_HUMAN	Isoform 2 of Runt-related transcription factor 2 OS=Homo sapiens GN=RUNX2;Runt-related transcription factor 2 OS=Homo sapiens GN=RUNX2 PE=1 SV=2	✅	WT only			22.428	WT only			24.6318	4	8	8	20.3	55.054	507	0	192.84	22.428		24.6318		0	0	0	3	3	3	404120000	22451000	33	0	0	0	0	0	0	0	0	0	3807000	5932700	5357400	1050100	757830
sp|Q00059|TFAM_HUMAN	Transcription factor A, mitochondrial OS=Homo sapiens	TFAM	sp|Q00059|TFAM_HUMAN;sp|Q00059-2|TFAM_HUMAN	sp|Q00059|TFAM_HUMAN;sp|Q00059-2|TFAM_HUMAN	Transcription factor A, mitochondrial OS=Homo sapiens GN=TFAM PE=1 SV=1;Isoform 2 of Transcription factor A, mitochondrial OS=Homo sapiens GN=TFAM	✅	WT only			22.4171	WT only			24.1642	2	9	9	46.7	29.096	246	0	110.11	22.4171		24.1642		0	0	0	3	1	3	449820000	28114000	25	0	0	0	0	0	0	0	0	0	6186000	7705300	7371800	660680	847950
sp|Q9P2D1|CHD7_HUMAN	Chromodomain-helicase-DNA-binding protein 7 OS=Homo sapiens	CHD7	sp|Q9P2D1|CHD7_HUMAN;sp|Q9P2D1-4|CHD7_HUMAN;sp|Q9P2D1-2|CHD7_HUMAN;sp|Q9P2D1-3|CHD7_HUMAN;sp|Q9HCK8-2|CHD8_HUMAN;sp|Q9HCK8|CHD8_HUMAN;sp|Q8TD26|CHD6_HUMAN;sp|Q3L8U1-2|CHD9_HUMAN;sp|Q3L8U1-3|CHD9_HUMAN;sp|Q3L8U1|CHD9_HUMAN	sp|Q9P2D1|CHD7_HUMAN	Chromodomain-helicase-DNA-binding protein 7 OS=Homo sapiens GN=CHD7 PE=1 SV=3	✅	WT only			22.3955	WT only			23.8658	10	25	25	14.6	335.92	2997	0	323.31	22.3955		23.8658		0	0	0	3	3	3	510260000	3895100	56	0	0	0	0	0	0	0	0	0	902390	1144400	982530	85882	78358
sp|Q96C19|EFHD2_HUMAN	EF-hand domain-containing protein D2 OS=Homo sapiens	EFHD2	sp|Q96C19|EFHD2_HUMAN	sp|Q96C19|EFHD2_HUMAN	EF-hand domain-containing protein D2 OS=Homo sapiens GN=EFHD2 PE=1 SV=1	✅	WT only			22.3946	WT only			24.4684	1	7	7	23.8	26.697	240	0	88.582	22.3946		24.4684		0	0	0	3	3	1	310870000	28261000	29	0	0	0	0	0	0	0	0	0	4688400	8150800	6743200	2712700	2589300
sp|P61244-2|MAX_HUMAN	Isoform 2 of Protein max OS=Homo sapiens	MAX	sp|P61244-2|MAX_HUMAN;sp|P61244|MAX_HUMAN;sp|P61244-3|MAX_HUMAN;sp|P61244-4|MAX_HUMAN;sp|P61244-6|MAX_HUMAN;sp|P61244-5|MAX_HUMAN	sp|P61244-2|MAX_HUMAN;sp|P61244|MAX_HUMAN;sp|P61244-3|MAX_HUMAN;sp|P61244-4|MAX_HUMAN	Isoform 2 of Protein max OS=Homo sapiens GN=MAX;Protein max OS=Homo sapiens GN=MAX PE=1 SV=1;Isoform 3 of Protein max OS=Homo sapiens GN=MAX;Isoform 4 of Protein max OS=Homo sapiens GN=MAX	✅	WT only			22.3847	WT only			24.7016	6	6	6	56.3	17.202	151	0	264.48	22.3847		24.7016		0	0	0	3	3	3	399140000	44349000	32	0	0	0	0	0	0	0	0	0	7324000	9903900	10888000	2194800	2545300
sp|P02533|K1C14_HUMAN	Keratin, type I cytoskeletal 14 OS=Homo sapiens	KRT14	sp|P02533|K1C14_HUMAN;CON__sp|P02533|K1C14_HUMAN;sp|P08779|K1C16_HUMAN;CON__sp|P08779|K1C16_HUMAN;sp|P08727|K1C19_HUMAN;CON__sp|P08727|K1C19_HUMAN;sp|Q04695|K1C17_HUMAN;CON__sp|Q04695|K1C17_HUMAN;sp|P19012|K1C15_HUMAN;CON__sp|P19012|K1C15_HUMAN;sp|P19012-2|K1C15_HUMAN	sp|P02533|K1C14_HUMAN;CON__sp|P02533|K1C14_HUMAN;sp|P08779|K1C16_HUMAN;CON__sp|P08779|K1C16_HUMAN	Keratin, type I cytoskeletal 14 OS=Homo sapiens GN=KRT14 PE=1 SV=4;;Keratin, type I cytoskeletal 16 OS=Homo sapiens GN=KRT16 PE=1 SV=4;	✅	WT only			22.383	WT only			24.8885	11	7	4	14.4	51.561	472	0	28.625	22.383		24.8885		0	0	0	0	3	3	279310000	9631300	13	0	0	0	0	0	0	0	0	0	1113100	839380	1137200	1063100	1217200
sp|P29692|EF1D_HUMAN	Elongation factor 1-delta OS=Homo sapiens	EEF1D	sp|P29692|EF1D_HUMAN;sp|P29692-3|EF1D_HUMAN;sp|P29692-2|EF1D_HUMAN;sp|P29692-4|EF1D_HUMAN	sp|P29692|EF1D_HUMAN;sp|P29692-3|EF1D_HUMAN;sp|P29692-2|EF1D_HUMAN;sp|P29692-4|EF1D_HUMAN	Elongation factor 1-delta OS=Homo sapiens GN=EEF1D PE=1 SV=5;Isoform 3 of Elongation factor 1-delta OS=Homo sapiens GN=EEF1D;Isoform 2 of Elongation factor 1-delta OS=Homo sapiens GN=EEF1D;Isoform 4 of Elongation factor 1-delta OS=Homo sapiens GN=EEF1D	✅	WT only			22.3682	WT only			24.8575	4	6	6	27	31.121	281	0	147.08	22.3682		24.8575		0	0	0	3	3	3	357340000	22334000	31	0	0	0	0	0	0	0	0	0	3399500	3935200	4496900	1054400	1616700
sp|P48634|PRC2A_HUMAN	Protein PRRC2A OS=Homo sapiens	PRRC2A	sp|P48634|PRC2A_HUMAN;sp|P48634-2|PRC2A_HUMAN;sp|P48634-3|PRC2A_HUMAN;sp|P48634-4|PRC2A_HUMAN	sp|P48634|PRC2A_HUMAN;sp|P48634-2|PRC2A_HUMAN;sp|P48634-3|PRC2A_HUMAN;sp|P48634-4|PRC2A_HUMAN	Protein PRRC2A OS=Homo sapiens GN=PRRC2A PE=1 SV=3;Isoform 2 of Protein PRRC2A OS=Homo sapiens GN=PRRC2A;Isoform 3 of Protein PRRC2A OS=Homo sapiens GN=PRRC2A;Isoform 4 of Protein PRRC2A OS=Homo sapiens GN=PRRC2A	✅	WT only			22.3352	WT only			24.5547	4	13	13	11.1	228.86	2157	0	109.81	22.3352		24.5547		0	0	0	3	3	3	318610000	3005800	34	0	0	0	0	0	0	0	0	0	278910	409890	433880	369740	248840
sp|Q15233|NONO_HUMAN	Non-POU domain-containing octamer-binding protein OS=Homo sapiens	NONO	sp|Q15233|NONO_HUMAN;sp|Q15233-2|NONO_HUMAN	sp|Q15233|NONO_HUMAN;sp|Q15233-2|NONO_HUMAN	Non-POU domain-containing octamer-binding protein OS=Homo sapiens GN=NONO PE=1 SV=4;Isoform 2 of Non-POU domain-containing octamer-binding protein OS=Homo sapiens GN=NONO	✅	WT only			22.334	WT only			23.8769	2	12	12	34.8	54.231	471	0	137.17	22.334		23.8769		0	0	0	3	3	3	371600000	17695000	31	0	0	0	0	0	0	0	0	0	2559000	5902000	3922900	660410	758300
sp|P36508-2|ZNF76_HUMAN	Isoform 1 of Zinc finger protein 76 OS=Homo sapiens	ZNF76	sp|P36508-2|ZNF76_HUMAN;sp|P36508|ZNF76_HUMAN	sp|P36508-2|ZNF76_HUMAN;sp|P36508|ZNF76_HUMAN	Isoform 1 of Zinc finger protein 76 OS=Homo sapiens GN=ZNF76;Zinc finger protein 76 OS=Homo sapiens GN=ZNF76 PE=2 SV=2	✅	WT only			22.3152	WT only			24.8832	2	7	7	20	56.323	515	0	52.632	22.3152		24.8832		0	0	0	3	3	3	340910000	17046000	33	0	0	0	0	0	0	0	0	0	1000000	1301400	1223600	1751400	2799600
sp|P00918|CAH2_HUMAN	Carbonic anhydrase 2 OS=Homo sapiens	CA2	sp|P00918|CAH2_HUMAN;CON__sp|P00921|CAH2_BOVIN	sp|P00918|CAH2_HUMAN	Carbonic anhydrase 2 OS=Homo sapiens GN=CA2 PE=1 SV=2	✅	WT only			22.3112	WT only			24.2691	2	10	10	44.6	29.246	260	0	91.822	22.3112		24.2691		0	0	0	3	1	3	356850000	27450000	24	0	0	0	0	0	0	0	0	0	3684400	4126400	4763800	1034200	724860
sp|P22234|PUR6_HUMAN	Multifunctional protein ADE2 OS=Homo sapiens	PAICS	sp|P22234|PUR6_HUMAN;sp|P22234-2|PUR6_HUMAN	sp|P22234|PUR6_HUMAN;sp|P22234-2|PUR6_HUMAN	Multifunctional protein ADE2 OS=Homo sapiens GN=PAICS PE=1 SV=3;Isoform 2 of Multifunctional protein ADE2 OS=Homo sapiens GN=PAICS	✅	WT only			22.2969	WT only			24.4551	2	8	8	26.4	47.079	425	0	96.089	22.2969		24.4551		0	0	0	3	2	3	335350000	17650000	26	0	0	0	0	0	0	0	0	0	2001500	3388700	3469300	579730	643070
sp|P49327|FAS_HUMAN	Fatty acid synthase OS=Homo sapiens	FASN	sp|P49327|FAS_HUMAN	sp|P49327|FAS_HUMAN	Fatty acid synthase OS=Homo sapiens GN=FASN PE=1 SV=3	✅	WT only			22.2909	WT only			24.3731	1	12	12	7.6	273.42	2511	0	203.77	22.2909		24.3731		0	0	0	3	3	3	344480000	2755800	43	0	0	0	0	0	0	0	0	0	386790	393160	539910	166690	111990
sp|P19484|TFEB_HUMAN	Transcription factor EB OS=Homo sapiens	TFEB	sp|P19484|TFEB_HUMAN;sp|P19484-2|TFEB_HUMAN;sp|O75030-11|MITF_HUMAN;sp|O75030-10|MITF_HUMAN;sp|O75030-9|MITF_HUMAN;sp|O75030-12|MITF_HUMAN;sp|O75030-4|MITF_HUMAN;sp|O75030-3|MITF_HUMAN;sp|O75030-8|MITF_HUMAN;sp|O75030-7|MITF_HUMAN;sp|O75030-6|MITF_HUMAN;sp|O75030-2|MITF_HUMAN;sp|O75030-5|MITF_HUMAN;sp|O75030|MITF_HUMAN	sp|P19484|TFEB_HUMAN;sp|P19484-2|TFEB_HUMAN	Transcription factor EB OS=Homo sapiens GN=TFEB PE=1 SV=3;Isoform 2 of Transcription factor EB OS=Homo sapiens GN=TFEB	✅	WT only			22.2875	WT only			24.4994	14	6	6	15.5	52.864	476	0	133.34	22.2875		24.4994		0	0	0	3	2	3	356690000	19816000	23	0	0	0	0	0	0	0	0	0	3740800	4617700	3833100	1248000	1158700
sp|P40227|TCPZ_HUMAN	T-complex protein 1 subunit zeta OS=Homo sapiens	CCT6A	sp|P40227|TCPZ_HUMAN;sp|P40227-2|TCPZ_HUMAN;sp|Q92526-3|TCPW_HUMAN;sp|Q92526|TCPW_HUMAN	sp|P40227|TCPZ_HUMAN;sp|P40227-2|TCPZ_HUMAN	T-complex protein 1 subunit zeta OS=Homo sapiens GN=CCT6A PE=1 SV=3;Isoform 2 of T-complex protein 1 subunit zeta OS=Homo sapiens GN=CCT6A	✅	WT only			22.2409	WT only			24.0791	4	8	8	19.8	58.024	531	0	130.31	22.2409		24.0791		0	0	0	3	3	3	300800000	11569000	36	0	0	0	0	0	0	0	0	0	1337000	1764100	2013400	769290	662340
sp|P15336-5|ATF2_HUMAN	Isoform 5 of Cyclic AMP-dependent transcription factor ATF-2 OS=Homo sapiens	ATF2	sp|P15336-5|ATF2_HUMAN;sp|P15336|ATF2_HUMAN;sp|P15336-7|ATF2_HUMAN;sp|P15336-3|ATF2_HUMAN;sp|P15336-4|ATF2_HUMAN;sp|P15336-2|ATF2_HUMAN	sp|P15336-5|ATF2_HUMAN;sp|P15336|ATF2_HUMAN;sp|P15336-7|ATF2_HUMAN;sp|P15336-3|ATF2_HUMAN;sp|P15336-4|ATF2_HUMAN	Isoform 5 of Cyclic AMP-dependent transcription factor ATF-2 OS=Homo sapiens GN=ATF2;Cyclic AMP-dependent transcription factor ATF-2 OS=Homo sapiens GN=ATF2 PE=1 SV=4;Isoform 7 of Cyclic AMP-dependent transcription factor ATF-2 OS=Homo sapiens GN=ATF2;Isof	✅	WT only			22.2204	WT only			24.1395	6	9	9	25.1	52.276	487	0	323.31	22.2204		24.1395		0	0	0	3	3	3	376740000	19829000	50	0	0	0	0	0	0	0	0	0	2885000	4889800	4888100	708950	1199100
sp|P16949|STMN1_HUMAN	Stathmin OS=Homo sapiens	STMN1	sp|P16949|STMN1_HUMAN;sp|P16949-2|STMN1_HUMAN;sp|Q9H169-3|STMN4_HUMAN;sp|Q9H169|STMN4_HUMAN;sp|Q9H169-4|STMN4_HUMAN;sp|Q9H169-2|STMN4_HUMAN	sp|P16949|STMN1_HUMAN;sp|P16949-2|STMN1_HUMAN	Stathmin OS=Homo sapiens GN=STMN1 PE=1 SV=3;Isoform 2 of Stathmin OS=Homo sapiens GN=STMN1	✅	WT only			22.2	WT only			24.4436	6	9	9	57	17.302	149	0	105.03	22.2		24.4436		0	0	0	3	3	3	317050000	35228000	39	0	0	0	0	0	0	0	0	0	4647900	4302300	3990300	2910300	2181300
sp|P50991|TCPD_HUMAN	T-complex protein 1 subunit delta OS=Homo sapiens	CCT4	sp|P50991|TCPD_HUMAN;sp|P50991-2|TCPD_HUMAN	sp|P50991|TCPD_HUMAN;sp|P50991-2|TCPD_HUMAN	T-complex protein 1 subunit delta OS=Homo sapiens GN=CCT4 PE=1 SV=4;Isoform 2 of T-complex protein 1 subunit delta OS=Homo sapiens GN=CCT4	✅	WT only			22.1647	WT only			24.1493	2	9	9	26.3	57.924	539	0	106.37	22.1647		24.1493		0	0	0	3	3	3	293060000	8880500	38	0	0	0	0	0	0	0	0	0	920950	1920000	1593800	516140	596730
sp|P62841|RS15_HUMAN	40S ribosomal protein S15 OS=Homo sapiens	RPS15	sp|P62841|RS15_HUMAN	sp|P62841|RS15_HUMAN	40S ribosomal protein S15 OS=Homo sapiens GN=RPS15 PE=1 SV=2	✅	WT only			22.1525	WT only			24.6285	1	4	4	49	17.04	145	0	35.792	22.1525		24.6285		0	0	0	3	2	3	281150000	40164000	13	0	0	0	0	0	0	0	0	0	5048100	7667700	7270700	2865300	3285900
sp|P20700|LMNB1_HUMAN	Lamin-B1 OS=Homo sapiens	LMNB1	sp|P20700|LMNB1_HUMAN	sp|P20700|LMNB1_HUMAN	Lamin-B1 OS=Homo sapiens GN=LMNB1 PE=1 SV=2	✅	WT only			22.1448	WT only			23.8868	1	14	13	28.7	66.408	586	0	197.45	22.1448		23.8868		0	0	0	3	3	3	414840000	11853000	42	0	0	0	0	0	0	0	0	0	1798000	4381900	2799100	495170	253400
sp|P25398|RS12_HUMAN	40S ribosomal protein S12 OS=Homo sapiens	RPS12	sp|P25398|RS12_HUMAN	sp|P25398|RS12_HUMAN	40S ribosomal protein S12 OS=Homo sapiens GN=RPS12 PE=1 SV=3	✅	WT only			22.1314	WT only			24.7567	1	6	6	51.5	14.515	132	0	147.11	22.1314		24.7567		0	0	0	3	2	3	275680000	39383000	24	0	0	0	0	0	0	0	0	0	5240400	7163900	7361400	2016000	2280000
sp|P84090|ERH_HUMAN	Enhancer of rudimentary homolog OS=Homo sapiens	ERH	sp|P84090|ERH_HUMAN	sp|P84090|ERH_HUMAN	Enhancer of rudimentary homolog OS=Homo sapiens GN=ERH PE=1 SV=1	✅	WT only			22.1278	WT only			24.5757	1	5	5	55.8	12.259	104	0	184.5	22.1278		24.5757		0	0	0	3	3	3	333950000	66791000	25	0	0	0	0	0	0	0	0	0	10691000	17405000	14925000	2409000	2457900
sp|Q9Y5B9|SP16H_HUMAN	FACT complex subunit SPT16 OS=Homo sapiens	SUPT16H	sp|Q9Y5B9|SP16H_HUMAN	sp|Q9Y5B9|SP16H_HUMAN	FACT complex subunit SPT16 OS=Homo sapiens GN=SUPT16H PE=1 SV=1	✅	WT only			22.126	WT only			24.1449	1	10	10	13.4	119.91	1047	0	216.75	22.126		24.1449		0	0	0	3	2	3	314970000	5832800	22	0	0	0	0	0	0	0	0	0	917550	1397100	1157700	356020	234710
sp|P35637-2|FUS_HUMAN	Isoform Short of RNA-binding protein FUS OS=Homo sapiens	FUS	sp|P35637-2|FUS_HUMAN;sp|P35637|FUS_HUMAN	sp|P35637-2|FUS_HUMAN;sp|P35637|FUS_HUMAN	Isoform Short of RNA-binding protein FUS OS=Homo sapiens GN=FUS;RNA-binding protein FUS OS=Homo sapiens GN=FUS PE=1 SV=1	✅	WT only			22.1259	WT only			24.2895	2	5	5	13	53.354	525	0	224.96	22.1259		24.2895		0	0	0	3	3	3	283510000	21809000	36	0	0	0	0	0	0	0	0	0	3083200	5384000	4924000	1418400	1210000
sp|P53396-2|ACLY_HUMAN	Isoform 2 of ATP-citrate synthase OS=Homo sapiens	ACLY	sp|P53396-2|ACLY_HUMAN;sp|P53396|ACLY_HUMAN;sp|P53396-3|ACLY_HUMAN	sp|P53396-2|ACLY_HUMAN;sp|P53396|ACLY_HUMAN;sp|P53396-3|ACLY_HUMAN	Isoform 2 of ATP-citrate synthase OS=Homo sapiens GN=ACLY;ATP-citrate synthase OS=Homo sapiens GN=ACLY PE=1 SV=3;Isoform 3 of ATP-citrate synthase OS=Homo sapiens GN=ACLY	✅	WT only			22.1067	WT only			23.9021	3	14	14	18.9	119.77	1091	0	131.27	22.1067		23.9021		0	0	0	3	3	3	286950000	4863500	41	0	0	0	0	0	0	0	0	0	485750	1024600	824660	328160	214290
sp|Q01196|RUNX1_HUMAN	Runt-related transcription factor 1 OS=Homo sapiens	RUNX1	sp|Q01196|RUNX1_HUMAN;sp|Q01196-9|RUNX1_HUMAN;sp|Q01196-10|RUNX1_HUMAN;sp|Q01196-2|RUNX1_HUMAN;sp|Q01196-8|RUNX1_HUMAN;sp|Q01196-7|RUNX1_HUMAN;sp|Q01196-4|RUNX1_HUMAN;sp|Q01196-3|RUNX1_HUMAN;sp|Q01196-6|RUNX1_HUMAN;sp|Q01196-5|RUNX1_HUMAN	sp|Q01196|RUNX1_HUMAN;sp|Q01196-9|RUNX1_HUMAN;sp|Q01196-10|RUNX1_HUMAN;sp|Q01196-2|RUNX1_HUMAN;sp|Q01196-8|RUNX1_HUMAN;sp|Q01196-7|RUNX1_HUMAN;sp|Q01196-4|RUNX1_HUMAN;sp|Q01196-3|RUNX1_HUMAN	Runt-related transcription factor 1 OS=Homo sapiens GN=RUNX1 PE=1 SV=3;Isoform AML-1H of Runt-related transcription factor 1 OS=Homo sapiens GN=RUNX1;Isoform AML-1I of Runt-related transcription factor 1 OS=Homo sapiens GN=RUNX1;Isoform AML-1A of Runt-rela	✅	WT only			22.0888	WT only			24.0005	10	7	7	23.2	48.736	453	0	113.22	22.0888		24.0005		0	0	0	3	3	3	282690000	14879000	34	0	0	0	0	0	0	0	0	0	2575300	3241400	3261600	668630	623240
sp|P26640|SYVC_HUMAN	Valine--tRNA ligase OS=Homo sapiens	VARS	sp|P26640|SYVC_HUMAN	sp|P26640|SYVC_HUMAN	Valine--tRNA ligase OS=Homo sapiens GN=VARS PE=1 SV=4	✅	WT only			22.0821	WT only			24.3534	1	10	10	11.2	140.47	1264	0	196	22.0821		24.3534		0	0	0	3	3	3	239070000	4052000	32	0	0	0	0	0	0	0	0	0	544950	722130	639130	125490	123300
sp|P31146|COR1A_HUMAN	Coronin-1A OS=Homo sapiens	CORO1A	sp|P31146|COR1A_HUMAN	sp|P31146|COR1A_HUMAN	Coronin-1A OS=Homo sapiens GN=CORO1A PE=1 SV=4	✅	WT only			22.0582	WT only			24.2631	1	7	7	22.3	51.026	461	0	85.979	22.0582		24.2631		0	0	0	3	3	3	262440000	13812000	32	0	0	0	0	0	0	0	0	0	1808200	2654200	2474000	1200800	1470200
sp|P30048-2|PRDX3_HUMAN	Isoform 2 of Thioredoxin-dependent peroxide reductase, mitochondrial OS=Homo sapiens	PRDX3	sp|P30048-2|PRDX3_HUMAN;sp|P30048|PRDX3_HUMAN	sp|P30048-2|PRDX3_HUMAN;sp|P30048|PRDX3_HUMAN	Isoform 2 of Thioredoxin-dependent peroxide reductase, mitochondrial OS=Homo sapiens GN=PRDX3;Thioredoxin-dependent peroxide reductase, mitochondrial OS=Homo sapiens GN=PRDX3 PE=1 SV=3	✅	WT only			22.0381	WT only			24.5683	2	6	6	39.1	25.838	238	0	66.841	22.0381		24.5683		0	0	0	3	2	3	254070000	18148000	12	0	0	0	0	0	0	0	0	0	2724700	3695900	3324400	440920	617120
sp|P05114|HMGN1_HUMAN	Non-histone chromosomal protein HMG-14 OS=Homo sapiens	HMGN1	sp|P05114|HMGN1_HUMAN	sp|P05114|HMGN1_HUMAN	Non-histone chromosomal protein HMG-14 OS=Homo sapiens GN=HMGN1 PE=1 SV=3	✅	WT only			22.0245	WT only			24.6774	1	4	4	66	10.659	100	0	174.05	22.0245		24.6774		0	0	0	3	3	3	374160000	93541000	24	0	0	0	0	0	0	0	0	0	18236000	22989000	23709000	2274700	3318500
sp|Q06413-4|MEF2C_HUMAN	Isoform 4 of Myocyte-specific enhancer factor 2C OS=Homo sapiens	MEF2C	sp|Q06413-4|MEF2C_HUMAN;sp|Q06413-6|MEF2C_HUMAN;sp|Q06413-2|MEF2C_HUMAN;sp|Q06413-5|MEF2C_HUMAN;sp|Q06413-3|MEF2C_HUMAN;sp|Q06413|MEF2C_HUMAN;sp|Q02078-4|MEF2A_HUMAN;sp|Q02078-6|MEF2A_HUMAN;sp|Q02078-3|MEF2A_HUMAN;sp|Q02078-5|MEF2A_HUMAN;sp|Q02078-2|MEF2A_HUMAN;sp|Q02078|MEF2A_HUMAN	sp|Q06413-4|MEF2C_HUMAN;sp|Q06413-6|MEF2C_HUMAN;sp|Q06413-2|MEF2C_HUMAN;sp|Q06413-5|MEF2C_HUMAN;sp|Q06413-3|MEF2C_HUMAN;sp|Q06413|MEF2C_HUMAN	Isoform 4 of Myocyte-specific enhancer factor 2C OS=Homo sapiens GN=MEF2C;Isoform 6 of Myocyte-specific enhancer factor 2C OS=Homo sapiens GN=MEF2C;Isoform 2 of Myocyte-specific enhancer factor 2C OS=Homo sapiens GN=MEF2C;Isoform 5 of Myocyte-specific enha	✅	WT only			22.02	WT only			24.1048	12	5	5	20.9	44.935	417	0	156.5	22.02		24.1048		0	0	0	3	3	3	303050000	25254000	35	0	0	0	0	0	0	0	0	0	3415600	7112300	5874700	1463400	1161100
sp|Q6IS14|IF5AL_HUMAN	Eukaryotic translation initiation factor 5A-1-like OS=Homo sapiens	EIF5AL1	sp|Q6IS14|IF5AL_HUMAN;sp|P63241|IF5A1_HUMAN;sp|Q9GZV4|IF5A2_HUMAN;sp|P63241-2|IF5A1_HUMAN	sp|Q6IS14|IF5AL_HUMAN;sp|P63241|IF5A1_HUMAN;sp|Q9GZV4|IF5A2_HUMAN;sp|P63241-2|IF5A1_HUMAN	Eukaryotic translation initiation factor 5A-1-like OS=Homo sapiens GN=EIF5AL1 PE=2 SV=2;Eukaryotic translation initiation factor 5A-1 OS=Homo sapiens GN=EIF5A PE=1 SV=2;Eukaryotic translation initiation factor 5A-2 OS=Homo sapiens GN=EIF5A2 PE=1 SV=3;Isofo	✅	WT only			21.9446	WT only			24.7098	4	4	4	41.6	16.773	154	0	79.609	21.9446		24.7098		0	0	0	3	3	3	265210000	33152000	16	0	0	0	0	0	0	0	0	0	4743800	6617200	7448600	1986500	1662100
sp|Q13185|CBX3_HUMAN	Chromobox protein homolog 3 OS=Homo sapiens	CBX3	sp|Q13185|CBX3_HUMAN;sp|P83916|CBX1_HUMAN	sp|Q13185|CBX3_HUMAN	Chromobox protein homolog 3 OS=Homo sapiens GN=CBX3 PE=1 SV=4	✅	WT only			21.8622	WT only			24.3774	2	5	5	36.1	20.811	183	0	66.766	21.8622		24.3774		0	0	0	3	3	3	226160000	32309000	31	0	0	0	0	0	0	0	0	0	5950900	5034300	7067200	1357000	2761100
sp|Q07955|SRSF1_HUMAN	Serine/arginine-rich splicing factor 1 OS=Homo sapiens	SRSF1	sp|Q07955|SRSF1_HUMAN;sp|Q07955-3|SRSF1_HUMAN;sp|Q07955-2|SRSF1_HUMAN	sp|Q07955|SRSF1_HUMAN;sp|Q07955-3|SRSF1_HUMAN;sp|Q07955-2|SRSF1_HUMAN	Serine/arginine-rich splicing factor 1 OS=Homo sapiens GN=SRSF1 PE=1 SV=2;Isoform ASF-3 of Serine/arginine-rich splicing factor 1 OS=Homo sapiens GN=SRSF1;Isoform ASF-2 of Serine/arginine-rich splicing factor 1 OS=Homo sapiens GN=SRSF1	✅	WT only			21.862	WT only			24.0667	3	8	8	40.7	27.744	248	0	92.037	21.862		24.0667		0	0	0	3	2	3	255220000	19633000	24	0	0	0	0	0	0	0	0	0	4350600	4836700	3608500	1023800	881950
sp|P17544-4|ATF7_HUMAN	Isoform 4 of Cyclic AMP-dependent transcription factor ATF-7 OS=Homo sapiens	ATF7	sp|P17544-4|ATF7_HUMAN;sp|P17544-2|ATF7_HUMAN;sp|P17544-3|ATF7_HUMAN;sp|P17544-6|ATF7_HUMAN;sp|P17544|ATF7_HUMAN;sp|P17544-5|ATF7_HUMAN	sp|P17544-4|ATF7_HUMAN;sp|P17544-2|ATF7_HUMAN;sp|P17544-3|ATF7_HUMAN;sp|P17544-6|ATF7_HUMAN;sp|P17544|ATF7_HUMAN	Isoform 4 of Cyclic AMP-dependent transcription factor ATF-7 OS=Homo sapiens GN=ATF7;Isoform 1 of Cyclic AMP-dependent transcription factor ATF-7 OS=Homo sapiens GN=ATF7;Isoform 2 of Cyclic AMP-dependent transcription factor ATF-7 OS=Homo sapiens GN=ATF7;I	✅	WT only			21.8567	WT only			23.9659	6	8	7	42.3	33.68	307	0	237.84	21.8567		23.9659		0	0	0	3	3	3	251590000	13977000	20	0	0	0	0	0	0	0	0	0	2314200	3446400	2799600	704440	915850
sp|Q96AG4|LRC59_HUMAN	Leucine-rich repeat-containing protein 59 OS=Homo sapiens	LRRC59	sp|Q96AG4|LRC59_HUMAN	sp|Q96AG4|LRC59_HUMAN	Leucine-rich repeat-containing protein 59 OS=Homo sapiens GN=LRRC59 PE=1 SV=1	✅	WT only			21.8517	WT only			23.9426	1	7	7	33.9	34.93	307	0	86.818	21.8517		23.9426		0	0	0	3	3	3	268810000	19201000	33	0	0	0	0	0	0	0	0	0	3133300	5175600	4278700	1228000	1183500
sp|P52907|CAZA1_HUMAN	F-actin-capping protein subunit alpha-1 OS=Homo sapiens	CAPZA1	sp|P52907|CAZA1_HUMAN;sp|P47755-2|CAZA2_HUMAN;sp|P47755|CAZA2_HUMAN	sp|P52907|CAZA1_HUMAN	F-actin-capping protein subunit alpha-1 OS=Homo sapiens GN=CAPZA1 PE=1 SV=3	✅	WT only			21.807	WT only			24.1799	3	6	6	31.1	32.922	286	0	63.344	21.807		24.1799		0	0	0	3	2	3	241670000	18590000	27	0	0	0	0	0	0	0	0	0	3071600	4834100	2732800	1204200	1356800
sp|P39687|AN32A_HUMAN	Acidic leucine-rich nuclear phosphoprotein 32 family member A OS=Homo sapiens	ANP32A	sp|P39687|AN32A_HUMAN	sp|P39687|AN32A_HUMAN	Acidic leucine-rich nuclear phosphoprotein 32 family member A OS=Homo sapiens GN=ANP32A PE=1 SV=1	✅	WT only			21.7981	WT only			24.2815	1	5	5	26.9	28.585	249	0	52.325	21.7981		24.2815		0	0	0	3	3	3	213980000	23775000	23	0	0	0	0	0	0	0	0	0	3116500	4057300	2658600	1291600	1065800
sp|Q3ZCM7|TBB8_HUMAN	Tubulin beta-8 chain OS=Homo sapiens	TUBB8	sp|Q3ZCM7|TBB8_HUMAN	sp|Q3ZCM7|TBB8_HUMAN	Tubulin beta-8 chain OS=Homo sapiens GN=TUBB8 PE=1 SV=2	✅	WT only			21.7959	WT only			24.2003	1	10	2	24.5	49.775	444	0	71.653	21.7959		24.2003		0	0	0	3	3	3	230910000	11545000	13	0	0	0	0	0	0	0	0	0	1278200	2599800	2405900	662920	850810
sp|P49715-2|CEBPA_HUMAN	Isoform 2 of CCAAT/enhancer-binding protein alpha OS=Homo sapiens	CEBPA	sp|P49715-2|CEBPA_HUMAN;sp|P49715|CEBPA_HUMAN;sp|P49715-4|CEBPA_HUMAN	sp|P49715-2|CEBPA_HUMAN;sp|P49715|CEBPA_HUMAN;sp|P49715-4|CEBPA_HUMAN	Isoform 2 of CCAAT/enhancer-binding protein alpha OS=Homo sapiens GN=CEBPA;CCAAT/enhancer-binding protein alpha OS=Homo sapiens GN=CEBPA PE=1 SV=3;Isoform 4 of CCAAT/enhancer-binding protein alpha OS=Homo sapiens GN=CEBPA	✅	WT only			21.7772	WT only			24.1669	3	7	7	20.6	35.94	344	0	129.48	21.7772		24.1669		0	0	0	3	2	3	226330000	28291000	25	0	0	0	0	0	0	0	0	0	4327000	5562100	6617000	1494500	1320000
sp|P55347-2|PKNX1_HUMAN	Isoform 2 of Homeobox protein PKNOX1 OS=Homo sapiens	PKNOX1	sp|P55347-2|PKNX1_HUMAN;sp|P55347|PKNX1_HUMAN	sp|P55347-2|PKNX1_HUMAN;sp|P55347|PKNX1_HUMAN	Isoform 2 of Homeobox protein PKNOX1 OS=Homo sapiens GN=PKNOX1;Homeobox protein PKNOX1 OS=Homo sapiens GN=PKNOX1 PE=1 SV=3	✅	WT only			21.7687	WT only			24.7166	2	7	7	27.2	44.628	405	0	199.48	21.7687		24.7166		0	0	0	3	1	2	314950000	22497000	24	0	0	0	0	0	0	0	0	0	4614400	6146300	6181800	294170	127040
sp|Q16576|RBBP7_HUMAN	Histone-binding protein RBBP7 OS=Homo sapiens	RBBP7	sp|Q16576|RBBP7_HUMAN;sp|Q16576-2|RBBP7_HUMAN	sp|Q16576|RBBP7_HUMAN;sp|Q16576-2|RBBP7_HUMAN	Histone-binding protein RBBP7 OS=Homo sapiens GN=RBBP7 PE=1 SV=1;Isoform 2 of Histone-binding protein RBBP7 OS=Homo sapiens GN=RBBP7	✅	WT only			21.7341	WT only			24.3152	2	11	4	29.2	47.82	425	0	91.526	21.7341		24.3152		0	0	0	3	2	3	215720000	13483000	18	0	0	0	0	0	0	0	0	0	2534900	3071300	2409500	454550	794790
sp|P14866-2|HNRPL_HUMAN	Isoform 2 of Heterogeneous nuclear ribonucleoprotein L OS=Homo sapiens	HNRNPL	sp|P14866-2|HNRPL_HUMAN;sp|P14866|HNRPL_HUMAN	sp|P14866-2|HNRPL_HUMAN;sp|P14866|HNRPL_HUMAN	Isoform 2 of Heterogeneous nuclear ribonucleoprotein L OS=Homo sapiens GN=HNRNPL;Heterogeneous nuclear ribonucleoprotein L OS=Homo sapiens GN=HNRNPL PE=1 SV=2	✅	WT only			21.7314	WT only			24.2954	2	4	4	14.9	50.56	456	0	126.54	21.7314		24.2954		0	0	0	3	1	3	247820000	16522000	14	0	0	0	0	0	0	0	0	0	3053000	3616000	4094300	727780	815450
sp|P33993|MCM7_HUMAN	DNA replication licensing factor MCM7 OS=Homo sapiens	MCM7	sp|P33993|MCM7_HUMAN;sp|P33993-3|MCM7_HUMAN;sp|P33993-2|MCM7_HUMAN	sp|P33993|MCM7_HUMAN;sp|P33993-3|MCM7_HUMAN;sp|P33993-2|MCM7_HUMAN	DNA replication licensing factor MCM7 OS=Homo sapiens GN=MCM7 PE=1 SV=4;Isoform 3 of DNA replication licensing factor MCM7 OS=Homo sapiens GN=MCM7;Isoform 2 of DNA replication licensing factor MCM7 OS=Homo sapiens GN=MCM7	✅	WT only			21.711	WT only			23.7712	3	8	8	17.1	81.307	719	0	53.658	21.711		23.7712		0	0	0	3	3	3	198000000	5210500	14	0	0	0	0	0	0	0	0	0	748630	1094800	674260	466130	343860
sp|O75347|TBCA_HUMAN	Tubulin-specific chaperone A OS=Homo sapiens	TBCA	sp|O75347|TBCA_HUMAN;sp|O75347-2|TBCA_HUMAN	sp|O75347|TBCA_HUMAN;sp|O75347-2|TBCA_HUMAN	Tubulin-specific chaperone A OS=Homo sapiens GN=TBCA PE=1 SV=3;Isoform 2 of Tubulin-specific chaperone A OS=Homo sapiens GN=TBCA	✅	WT only			21.7099	WT only			24.6299	2	2	2	28.7	12.855	108	0	134.11	21.7099		24.6299		0	0	0	3	2	3	230000000	38334000	18	0	0	0	0	0	0	0	0	0	4912500	7073800	3821800	1736700	2165000
sp|P63167|DYL1_HUMAN	Dynein light chain 1, cytoplasmic OS=Homo sapiens	DYNLL1	sp|P63167|DYL1_HUMAN;sp|Q96FJ2|DYL2_HUMAN	sp|P63167|DYL1_HUMAN	Dynein light chain 1, cytoplasmic OS=Homo sapiens GN=DYNLL1 PE=1 SV=1	✅	WT only			21.6989	WT only			24.3711	2	3	3	51.7	10.366	89	0	30.344	21.6989		24.3711		0	0	0	3	3	3	222330000	44466000	19	0	0	0	0	0	0	0	0	0	6257900	8523500	8992500	3498600	2768600
sp|P08708|RS17_HUMAN	40S ribosomal protein S17 OS=Homo sapiens	RPS17	sp|P08708|RS17_HUMAN	sp|P08708|RS17_HUMAN	40S ribosomal protein S17 OS=Homo sapiens GN=RPS17 PE=1 SV=2	✅	WT only			21.6954	WT only			24.2053	1	5	5	39.3	15.55	135	0	101.25	21.6954		24.2053		0	0	0	3	3	3	205520000	41105000	17	0	0	0	0	0	0	0	0	0	5476800	6791300	5349300	3012000	3135700
sp|Q9NPG3-2|UBN1_HUMAN	Isoform 2 of Ubinuclein-1 OS=Homo sapiens	UBN1	sp|Q9NPG3-2|UBN1_HUMAN;sp|Q9NPG3|UBN1_HUMAN	sp|Q9NPG3-2|UBN1_HUMAN;sp|Q9NPG3|UBN1_HUMAN	Isoform 2 of Ubinuclein-1 OS=Homo sapiens GN=UBN1;Ubinuclein-1 OS=Homo sapiens GN=UBN1 PE=1 SV=2	✅	WT only			21.6814	WT only			24.4255	2	3	3	3.4	118.55	1104	0	16.922	21.6814		24.4255		0	0	0	3	3	3	256670000	4935900	13	0	0	0	0	0	0	0	0	0	687630	440790	489800	316180	438190
sp|Q15424-2|SAFB1_HUMAN	Isoform 2 of Scaffold attachment factor B1 OS=Homo sapiens	SAFB	sp|Q15424-2|SAFB1_HUMAN;sp|Q15424|SAFB1_HUMAN;sp|Q15424-4|SAFB1_HUMAN;sp|Q15424-3|SAFB1_HUMAN;sp|Q14151|SAFB2_HUMAN	sp|Q15424-2|SAFB1_HUMAN;sp|Q15424|SAFB1_HUMAN;sp|Q15424-4|SAFB1_HUMAN;sp|Q15424-3|SAFB1_HUMAN	Isoform 2 of Scaffold attachment factor B1 OS=Homo sapiens GN=SAFB;Scaffold attachment factor B1 OS=Homo sapiens GN=SAFB PE=1 SV=4;Isoform 4 of Scaffold attachment factor B1 OS=Homo sapiens GN=SAFB;Isoform 3 of Scaffold attachment factor B1 OS=Homo sapiens	✅	WT only			21.661	WT only			23.8663	5	10	10	16.5	95.18	848	0	129.21	21.661		23.8663		0	0	0	3	2	3	309200000	9369600	24	0	0	0	0	0	0	0	0	0	1929600	2159300	2627600	434620	304140
sp|P33992|MCM5_HUMAN	DNA replication licensing factor MCM5 OS=Homo sapiens	MCM5	sp|P33992|MCM5_HUMAN	sp|P33992|MCM5_HUMAN	DNA replication licensing factor MCM5 OS=Homo sapiens GN=MCM5 PE=1 SV=5	✅	WT only			21.6607	WT only			23.7918	1	7	7	12.8	82.285	734	0	47.115	21.6607		23.7918		0	0	0	3	3	3	187180000	4456700	18	0	0	0	0	0	0	0	0	0	447060	809070	694480	366270	463680
sp|Q02880-2|TOP2B_HUMAN	Isoform Beta-1 of DNA topoisomerase 2-beta OS=Homo sapiens	TOP2B	sp|Q02880-2|TOP2B_HUMAN;sp|Q02880|TOP2B_HUMAN	sp|Q02880-2|TOP2B_HUMAN;sp|Q02880|TOP2B_HUMAN	Isoform Beta-1 of DNA topoisomerase 2-beta OS=Homo sapiens GN=TOP2B;DNA topoisomerase 2-beta OS=Homo sapiens GN=TOP2B PE=1 SV=3	✅	WT only			21.6496	WT only			23.7237	2	16	16	15.4	182.66	1621	0	143.1	21.6496		23.7237		0	0	0	3	2	3	262170000	3013500	30	0	0	0	0	0	0	0	0	0	558130	823030	821630	83177	68934
sp|P54198|HIRA_HUMAN	Protein HIRA OS=Homo sapiens	HIRA	sp|P54198|HIRA_HUMAN;sp|P54198-2|HIRA_HUMAN	sp|P54198|HIRA_HUMAN;sp|P54198-2|HIRA_HUMAN	Protein HIRA OS=Homo sapiens GN=HIRA PE=1 SV=2;Isoform Short of Protein HIRA OS=Homo sapiens GN=HIRA	✅	WT only			21.5945	WT only			23.6828	2	9	9	14	111.83	1017	0	98.813	21.5945		23.6828		0	0	0	3	0	2	226920000	5157400	17	0	0	0	0	0	0	0	0	0	608170	1693500	1147800	131420	372980
sp|P40925-2|MDHC_HUMAN	Isoform 2 of Malate dehydrogenase, cytoplasmic OS=Homo sapiens	MDH1	sp|P40925-2|MDHC_HUMAN;sp|P40925|MDHC_HUMAN;sp|P40925-3|MDHC_HUMAN	sp|P40925-2|MDHC_HUMAN;sp|P40925|MDHC_HUMAN;sp|P40925-3|MDHC_HUMAN	Isoform 2 of Malate dehydrogenase, cytoplasmic OS=Homo sapiens GN=MDH1;Malate dehydrogenase, cytoplasmic OS=Homo sapiens GN=MDH1 PE=1 SV=4;Isoform 3 of Malate dehydrogenase, cytoplasmic OS=Homo sapiens GN=MDH1	✅	WT only			21.5762	WT only			24.3283	3	4	4	26.1	27.025	245	0	78.54	21.5762		24.3283		0	0	0	3	0	3	203930000	16995000	12	0	0	0	0	0	0	0	0	0	1300700	3759300	2733100	824440	525420
sp|P22415-2|USF1_HUMAN	Isoform 2 of Upstream stimulatory factor 1 OS=Homo sapiens	USF1	sp|P22415-2|USF1_HUMAN;sp|P22415|USF1_HUMAN	sp|P22415-2|USF1_HUMAN;sp|P22415|USF1_HUMAN	Isoform 2 of Upstream stimulatory factor 1 OS=Homo sapiens GN=USF1;Upstream stimulatory factor 1 OS=Homo sapiens GN=USF1 PE=1 SV=1	✅	WT only			21.5641	WT only			24.1688	2	4	3	20.3	27.372	251	0	246.13	21.5641		24.1688		0	0	0	3	3	3	236230000	29529000	23	0	0	0	0	0	0	0	0	0	4389800	7043900	6587100	1451800	2033100
sp|P61586|RHOA_HUMAN	Transforming protein RhoA OS=Homo sapiens	RHOA	sp|P61586|RHOA_HUMAN;sp|P08134|RHOC_HUMAN	sp|P61586|RHOA_HUMAN	Transforming protein RhoA OS=Homo sapiens GN=RHOA PE=1 SV=1	✅	WT only			21.5481	WT only			24.1619	2	3	3	21.8	21.768	193	0	22.863	21.5481		24.1619		0	0	0	3	0	3	190790000	23848000	9	0	0	0	0	0	0	0	0	0	2663800	3749600	3297100	2047000	1836500
sp|Q13111|CAF1A_HUMAN	Chromatin assembly factor 1 subunit A OS=Homo sapiens	CHAF1A	sp|Q13111|CAF1A_HUMAN;sp|Q13111-3|CAF1A_HUMAN;sp|Q13111-2|CAF1A_HUMAN	sp|Q13111|CAF1A_HUMAN;sp|Q13111-3|CAF1A_HUMAN;sp|Q13111-2|CAF1A_HUMAN	Chromatin assembly factor 1 subunit A OS=Homo sapiens GN=CHAF1A PE=1 SV=2;Isoform 3 of Chromatin assembly factor 1 subunit A OS=Homo sapiens GN=CHAF1A;Isoform 2 of Chromatin assembly factor 1 subunit A OS=Homo sapiens GN=CHAF1A	✅	WT only			21.5418	WT only			23.9155	3	13	13	24.5	106.92	956	0	259.43	21.5418		23.9155		0	0	0	3	0	3	289750000	7243800	22	0	0	0	0	0	0	0	0	0	1513900	2222100	2174800	156290	0
sp|O43684-2|BUB3_HUMAN	Isoform 2 of Mitotic checkpoint protein BUB3 OS=Homo sapiens	BUB3	sp|O43684-2|BUB3_HUMAN;sp|O43684|BUB3_HUMAN	sp|O43684-2|BUB3_HUMAN;sp|O43684|BUB3_HUMAN	Isoform 2 of Mitotic checkpoint protein BUB3 OS=Homo sapiens GN=BUB3;Mitotic checkpoint protein BUB3 OS=Homo sapiens GN=BUB3 PE=1 SV=1	✅	WT only			21.5151	WT only			23.8983	2	6	6	25.8	36.954	326	0	43.096	21.5151		23.8983		0	0	0	3	1	2	187410000	12494000	10	0	0	0	0	0	0	0	0	0	1563500	2280000	2503300	893800	1471800
sp|P11940-2|PABP1_HUMAN	Isoform 2 of Polyadenylate-binding protein 1 OS=Homo sapiens	PABPC1	sp|P11940-2|PABP1_HUMAN;sp|P11940|PABP1_HUMAN;sp|Q4VXU2-2|PAP1L_HUMAN;sp|Q4VXU2|PAP1L_HUMAN;sp|Q5JQF8|PAP1M_HUMAN;sp|Q96DU9-2|PABP5_HUMAN;sp|P0CB38|PAB4L_HUMAN;sp|Q96DU9|PABP5_HUMAN	sp|P11940-2|PABP1_HUMAN;sp|P11940|PABP1_HUMAN	Isoform 2 of Polyadenylate-binding protein 1 OS=Homo sapiens GN=PABPC1;Polyadenylate-binding protein 1 OS=Homo sapiens GN=PABPC1 PE=1 SV=2	✅	WT only			21.5115	WT only			23.787	8	5	5	9.5	61.18	547	0	30.924	21.5115		23.787		0	0	0	3	3	3	171370000	5355200	17	0	0	0	0	0	0	0	0	0	710970	976580	1016100	393350	376590
sp|Q9Y265|RUVB1_HUMAN	RuvB-like 1 OS=Homo sapiens	RUVBL1	sp|Q9Y265|RUVB1_HUMAN;sp|Q9Y265-2|RUVB1_HUMAN	sp|Q9Y265|RUVB1_HUMAN;sp|Q9Y265-2|RUVB1_HUMAN	RuvB-like 1 OS=Homo sapiens GN=RUVBL1 PE=1 SV=1;Isoform 2 of RuvB-like 1 OS=Homo sapiens GN=RUVBL1	✅	WT only			21.4871	WT only			23.8672	2	7	7	22.4	50.227	456	0	77.332	21.4871		23.8672		0	0	0	3	1	3	194920000	8859800	19	0	0	0	0	0	0	0	0	0	789690	2094800	2173200	286310	418830
sp|Q9P258|RCC2_HUMAN	Protein RCC2 OS=Homo sapiens	RCC2	sp|Q9P258|RCC2_HUMAN	sp|Q9P258|RCC2_HUMAN	Protein RCC2 OS=Homo sapiens GN=RCC2 PE=1 SV=2	✅	WT only			21.4504	WT only			23.6545	1	7	7	15.3	56.084	522	0	49.276	21.4504		23.6545		0	0	0	3	2	3	171140000	6338400	20	0	0	0	0	0	0	0	0	0	949960	1618000	1151200	194630	505160
sp|P34932|HSP74_HUMAN	Heat shock 70 kDa protein 4 OS=Homo sapiens	HSPA4	sp|P34932|HSP74_HUMAN;sp|P34932-2|HSP74_HUMAN;sp|O95757|HS74L_HUMAN	sp|P34932|HSP74_HUMAN	Heat shock 70 kDa protein 4 OS=Homo sapiens GN=HSPA4 PE=1 SV=4	✅	WT only			21.4503	WT only			23.8423	3	9	9	16.2	94.33	840	0	91.949	21.4503		23.8423		0	0	0	3	2	3	208540000	4170800	22	0	0	0	0	0	0	0	0	0	738550	640820	572170	132020	181480
sp|Q14697|GANAB_HUMAN	Neutral alpha-glucosidase AB OS=Homo sapiens	GANAB	sp|Q14697|GANAB_HUMAN;sp|Q14697-2|GANAB_HUMAN	sp|Q14697|GANAB_HUMAN;sp|Q14697-2|GANAB_HUMAN	Neutral alpha-glucosidase AB OS=Homo sapiens GN=GANAB PE=1 SV=3;Isoform 2 of Neutral alpha-glucosidase AB OS=Homo sapiens GN=GANAB	✅	WT only			21.4329	WT only			23.9047	2	6	6	10.2	106.87	944	0	45.419	21.4329		23.9047		0	0	0	3	2	3	159730000	3714700	15	0	0	0	0	0	0	0	0	0	581650	631660	401750	239780	161680
sp|Q16698-2|DECR_HUMAN	Isoform 2 of 2,4-dienoyl-CoA reductase, mitochondrial OS=Homo sapiens	DECR1	sp|Q16698-2|DECR_HUMAN;sp|Q16698|DECR_HUMAN	sp|Q16698-2|DECR_HUMAN;sp|Q16698|DECR_HUMAN	Isoform 2 of 2,4-dienoyl-CoA reductase, mitochondrial OS=Homo sapiens GN=DECR1;2,4-dienoyl-CoA reductase, mitochondrial OS=Homo sapiens GN=DECR1 PE=1 SV=1	✅	WT only			21.4198	WT only			23.8077	2	6	6	24.5	34.994	326	0	48.261	21.4198		23.8077		0	0	0	3	3	3	191140000	9556900	16	0	0	0	0	0	0	0	0	0	1278600	1713200	2318800	656860	731900
sp|P07814|SYEP_HUMAN	Bifunctional glutamate/proline--tRNA ligase OS=Homo sapiens	EPRS	sp|P07814|SYEP_HUMAN	sp|P07814|SYEP_HUMAN	Bifunctional glutamate/proline--tRNA ligase OS=Homo sapiens GN=EPRS PE=1 SV=5	✅	WT only			21.412	WT only			24.0788	1	5	5	5.3	170.59	1512	0	41.418	21.412		24.0788		0	0	0	3	1	3	169310000	2064800	18	0	0	0	0	0	0	0	0	0	324950	402210	433730	87098	50967
sp|P62906|RL10A_HUMAN	60S ribosomal protein L10a OS=Homo sapiens	RPL10A	sp|P62906|RL10A_HUMAN	sp|P62906|RL10A_HUMAN	60S ribosomal protein L10a OS=Homo sapiens GN=RPL10A PE=1 SV=2						+	13.5039	0	3.67636	1	5	5	24	24.831	217	0	39.603	21.4051		23.8239	20.005	0	0	1	3	2	1	163910000	16391000	13	0	0	0	0	0	0	0	0	0	2796800	2930700	2816100	1207900	1087200
sp|O15347|HMGB3_HUMAN	High mobility group protein B3 OS=Homo sapiens	HMGB3	sp|O15347|HMGB3_HUMAN	sp|O15347|HMGB3_HUMAN	High mobility group protein B3 OS=Homo sapiens GN=HMGB3 PE=1 SV=4	✅	WT only			21.3959	WT only			23.8527	1	7	7	38.5	22.98	200	0	54.931	21.3959		23.8527		0	0	0	3	1	2	167260000	27877000	10	0	0	0	0	0	0	0	0	0	5890900	3165400	6254500	1641700	1122300
sp|Q71UI9|H2AV_HUMAN	Histone H2A.V OS=Homo sapiens	H2AFV	sp|Q71UI9|H2AV_HUMAN;sp|P0C0S5|H2AZ_HUMAN;sp|Q71UI9-3|H2AV_HUMAN;sp|Q71UI9-4|H2AV_HUMAN;sp|Q71UI9-2|H2AV_HUMAN	sp|Q71UI9|H2AV_HUMAN;sp|P0C0S5|H2AZ_HUMAN;sp|Q71UI9-3|H2AV_HUMAN;sp|Q71UI9-4|H2AV_HUMAN;sp|Q71UI9-2|H2AV_HUMAN	Histone H2A.V OS=Homo sapiens GN=H2AFV PE=1 SV=3;Histone H2A.Z OS=Homo sapiens GN=H2AFZ PE=1 SV=2;Isoform 3 of Histone H2A.V OS=Homo sapiens GN=H2AFV;Isoform 4 of Histone H2A.V OS=Homo sapiens GN=H2AFV;Isoform 2 of Histone H2A.V OS=Homo sapiens GN=H2AFV	✅	WT only			21.3957	WT only			23.8009	5	5	3	31.2	13.509	128	0	40.813	21.3957		23.8009		0	0	0	3	0	2	171480000	34295000	10	0	0	0	0	0	0	0	0	0	8720900	9111800	7375800	2525300	309140
sp|P27797|CALR_HUMAN	Calreticulin OS=Homo sapiens	CALR	sp|P27797|CALR_HUMAN	sp|P27797|CALR_HUMAN	Calreticulin OS=Homo sapiens GN=CALR PE=1 SV=1	✅	WT only			21.3745	WT only			24.1212	1	5	5	18.2	48.141	417	0	49.032	21.3745		24.1212		0	0	0	3	1	3	175810000	8371700	14	0	0	0	0	0	0	0	0	0	1533100	1349800	1320700	253260	512120
sp|P63261|ACTG_HUMAN	Actin, cytoplasmic 2 OS=Homo sapiens	ACTG1	sp|P63261|ACTG_HUMAN	sp|P63261|ACTG_HUMAN	Actin, cytoplasmic 2 OS=Homo sapiens GN=ACTG1 PE=1 SV=1	✅	WT only			21.3536	WT only			24.1298	1	41	2	84.3	41.792	375	0	163.08	21.3536		24.1298		0	0	0	3	2	1	133380000	6669000	8	0	0	0	0	0	0	0	0	0	1199100	2012700	1284200	908600	945550
sp|P21291|CSRP1_HUMAN	Cysteine and glycine-rich protein 1 OS=Homo sapiens	CSRP1	sp|P21291|CSRP1_HUMAN	sp|P21291|CSRP1_HUMAN	Cysteine and glycine-rich protein 1 OS=Homo sapiens GN=CSRP1 PE=1 SV=3	✅	WT only			21.3523	WT only			24.3387	1	3	3	37.8	20.567	193	0	61.967	21.3523		24.3387		0	0	0	3	3	3	169630000	14136000	21	0	0	0	0	0	0	0	0	0	829360	2782100	2638700	1786000	1577700
sp|P63313|TYB10_HUMAN	Thymosin beta-10 OS=Homo sapiens	TMSB10	sp|P63313|TYB10_HUMAN	sp|P63313|TYB10_HUMAN	Thymosin beta-10 OS=Homo sapiens GN=TMSB10 PE=1 SV=2	✅	WT only			21.342	WT only			24.147	1	3	3	81.8	5.0256	44	0	26.137	21.342		24.147		0	0	0	3	1	3	171090000	85547000	13	0	0	0	0	0	0	0	0	0	7386300	17528000	13487000	4994900	1710500
sp|P59998|ARPC4_HUMAN	Actin-related protein 2/3 complex subunit 4 OS=Homo sapiens	ARPC4	sp|P59998|ARPC4_HUMAN;sp|P59998-2|ARPC4_HUMAN;sp|P59998-3|ARPC4_HUMAN	sp|P59998|ARPC4_HUMAN;sp|P59998-2|ARPC4_HUMAN;sp|P59998-3|ARPC4_HUMAN	Actin-related protein 2/3 complex subunit 4 OS=Homo sapiens GN=ARPC4 PE=1 SV=3;Isoform 2 of Actin-related protein 2/3 complex subunit 4 OS=Homo sapiens GN=ARPC4;Isoform 3 of Actin-related protein 2/3 complex subunit 4 OS=Homo sapiens GN=ARPC4	✅	WT only			21.3411	WT only			24.016	3	3	3	20.2	19.667	168	0	30.538	21.3411		24.016		0	0	0	3	3	3	161710000	17968000	13	0	0	0	0	0	0	0	0	0	2178900	3166600	2801700	1786300	1455500
sp|O15143|ARC1B_HUMAN	Actin-related protein 2/3 complex subunit 1B OS=Homo sapiens	ARPC1B	sp|O15143|ARC1B_HUMAN	sp|O15143|ARC1B_HUMAN	Actin-related protein 2/3 complex subunit 1B OS=Homo sapiens GN=ARPC1B PE=1 SV=3	✅	WT only			21.3327	WT only			23.7153	1	6	6	26.1	40.949	372	0	43.859	21.3327		23.7153		0	0	0	3	3	3	156380000	8687600	16	0	0	0	0	0	0	0	0	0	1425900	1105900	2027400	854620	274880
sp|P13647|K2C5_HUMAN	Keratin, type II cytoskeletal 5 OS=Homo sapiens	KRT5	sp|P13647|K2C5_HUMAN;CON__sp|P13647|K2C5_HUMAN	sp|P13647|K2C5_HUMAN;CON__sp|P13647|K2C5_HUMAN	Keratin, type II cytoskeletal 5 OS=Homo sapiens GN=KRT5 PE=1 SV=3;	✅	WT only			21.3283	WT only			23.7894	2	11	7	20	62.378	590	0	51.832	21.3283		23.7894		0	0	0	0	3	3	169290000	5460900	14	0	0	0	0	0	0	0	0	0	203560	78518	120230	875180	762040
sp|P28066|PSA5_HUMAN	Proteasome subunit alpha type-5 OS=Homo sapiens	PSMA5	sp|P28066|PSA5_HUMAN;sp|P28066-2|PSA5_HUMAN	sp|P28066|PSA5_HUMAN	Proteasome subunit alpha type-5 OS=Homo sapiens GN=PSMA5 PE=1 SV=3	✅	WT only			21.3254	WT only			24.0194	2	4	4	22.4	26.411	241	0	71.489	21.3254		24.0194		0	0	0	3	3	3	169340000	15394000	18	0	0	0	0	0	0	0	0	0	2061700	2432400	2097600	849940	550570
sp|Q14814-4|MEF2D_HUMAN	Isoform MEF2DA0 of Myocyte-specific enhancer factor 2D OS=Homo sapiens	MEF2D	sp|Q14814-4|MEF2D_HUMAN;sp|Q14814|MEF2D_HUMAN;sp|Q14814-6|MEF2D_HUMAN;sp|Q14814-3|MEF2D_HUMAN;sp|Q14814-5|MEF2D_HUMAN;sp|Q14814-2|MEF2D_HUMAN	sp|Q14814-4|MEF2D_HUMAN;sp|Q14814|MEF2D_HUMAN;sp|Q14814-6|MEF2D_HUMAN;sp|Q14814-3|MEF2D_HUMAN;sp|Q14814-5|MEF2D_HUMAN;sp|Q14814-2|MEF2D_HUMAN	Isoform MEF2DA0 of Myocyte-specific enhancer factor 2D OS=Homo sapiens GN=MEF2D;Myocyte-specific enhancer factor 2D OS=Homo sapiens GN=MEF2D PE=1 SV=1;Isoform MEF2D00 of Myocyte-specific enhancer factor 2D OS=Homo sapiens GN=MEF2D;Isoform MEF2D0B of Myocyt	✅	WT only			21.3065	WT only			23.8595	6	4	3	9.3	55.113	514	0	46.467	21.3065		23.8595		0	0	0	3	0	3	201630000	11202000	13	0	0	0	0	0	0	0	0	0	1879900	3013400	2472100	445500	502170
sp|P62917|RL8_HUMAN	60S ribosomal protein L8 OS=Homo sapiens	RPL8	sp|P62917|RL8_HUMAN	sp|P62917|RL8_HUMAN	60S ribosomal protein L8 OS=Homo sapiens GN=RPL8 PE=1 SV=2	✅	WT only			21.2818	WT only			23.8803	1	5	5	30.4	28.024	257	0	51.233	21.2818		23.8803		0	0	0	2	3	3	144980000	14498000	13	0	0	0	0	0	0	0	0	0	1640300	2557400	993280	1526700	1369400
sp|O15144|ARPC2_HUMAN	Actin-related protein 2/3 complex subunit 2 OS=Homo sapiens	ARPC2	sp|O15144|ARPC2_HUMAN	sp|O15144|ARPC2_HUMAN	Actin-related protein 2/3 complex subunit 2 OS=Homo sapiens GN=ARPC2 PE=1 SV=1	✅	WT only			21.2326	WT only			23.5986	1	6	6	23.3	34.333	300	0	41.346	21.2326		23.5986		0	0	0	3	2	3	155730000	7786700	18	0	0	0	0	0	0	0	0	0	1077800	1623700	1488700	505890	503150
sp|P25490|TYY1_HUMAN	Transcriptional repressor protein YY1 OS=Homo sapiens	YY1	sp|P25490|TYY1_HUMAN;sp|O15391|TYY2_HUMAN;sp|Q96MM3|ZFP42_HUMAN	sp|P25490|TYY1_HUMAN;sp|O15391|TYY2_HUMAN	Transcriptional repressor protein YY1 OS=Homo sapiens GN=YY1 PE=1 SV=2;Transcription factor YY2 OS=Homo sapiens GN=YY2 PE=2 SV=1	✅	WT only			21.228	WT only			23.678	3	4	4	13.5	44.712	414	0	39.735	21.228		23.678		0	0	0	3	3	3	127450000	7497000	17	0	0	0	0	0	0	0	0	0	682630	935800	888310	791600	1224200
sp|Q01844-2|EWS_HUMAN	Isoform EWS-B of RNA-binding protein EWS OS=Homo sapiens	EWSR1	sp|Q01844-2|EWS_HUMAN;sp|Q01844-6|EWS_HUMAN;sp|Q01844-3|EWS_HUMAN;sp|Q01844|EWS_HUMAN;sp|Q01844-5|EWS_HUMAN	sp|Q01844-2|EWS_HUMAN;sp|Q01844-6|EWS_HUMAN;sp|Q01844-3|EWS_HUMAN;sp|Q01844|EWS_HUMAN;sp|Q01844-5|EWS_HUMAN	Isoform EWS-B of RNA-binding protein EWS OS=Homo sapiens GN=EWSR1;Isoform 6 of RNA-binding protein EWS OS=Homo sapiens GN=EWSR1;Isoform 3 of RNA-binding protein EWS OS=Homo sapiens GN=EWSR1;RNA-binding protein EWS OS=Homo sapiens GN=EWSR1 PE=1 SV=1;Isoform	✅	WT only			21.2163	WT only			24.1195	5	3	3	11.3	61.217	583	0	69.223	21.2163		24.1195		0	0	0	3	1	1	171380000	12242000	6	0	0	0	0	0	0	0	0	0	1891700	2607000	3228600	1405700	603190
sp|Q08211|DHX9_HUMAN	ATP-dependent RNA helicase A OS=Homo sapiens	DHX9	sp|Q08211|DHX9_HUMAN;sp|Q08211-2|DHX9_HUMAN	sp|Q08211|DHX9_HUMAN	ATP-dependent RNA helicase A OS=Homo sapiens GN=DHX9 PE=1 SV=4	✅	WT only			21.1947	WT only			23.4906	2	8	8	8.1	140.96	1270	0	112.35	21.1947		23.4906		0	0	0	3	2	3	152900000	2506500	20	0	0	0	0	0	0	0	0	0	512180	491630	450890	203550	191240
sp|Q86V81|THOC4_HUMAN	THO complex subunit 4 OS=Homo sapiens	ALYREF	sp|Q86V81|THOC4_HUMAN	sp|Q86V81|THOC4_HUMAN	THO complex subunit 4 OS=Homo sapiens GN=ALYREF PE=1 SV=3	✅	WT only			21.1887	WT only			23.7614	1	4	4	14.4	26.888	257	0	38.597	21.1887		23.7614		0	0	0	3	0	2	150120000	11548000	12	0	0	0	0	0	0	0	0	0	2232600	2551900	2395900	292610	443300
sp|P62857|RS28_HUMAN	40S ribosomal protein S28 OS=Homo sapiens	RPS28	sp|P62857|RS28_HUMAN	sp|P62857|RS28_HUMAN	40S ribosomal protein S28 OS=Homo sapiens GN=RPS28 PE=1 SV=1	✅	WT only			21.1807	WT only			23.7997	1	2	2	29	7.8409	69	0	21.593	21.1807		23.7997		0	0	0	3	3	3	135460000	45153000	9	0	0	0	0	0	0	0	0	0	5467200	8486700	7395600	4842400	4457800
sp|Q01658|NC2B_HUMAN	Protein Dr1 OS=Homo sapiens	DR1	sp|Q01658|NC2B_HUMAN	sp|Q01658|NC2B_HUMAN	Protein Dr1 OS=Homo sapiens GN=DR1 PE=1 SV=1	✅	WT only			21.1416	WT only			23.2469	1	5	5	33	19.443	176	0	50.647	21.1416		23.2469		0	0	0	3	1	1	147490000	21070000	7	0	0	0	0	0	0	0	0	0	5224400	6389200	5811400	1072200	373300
sp|P61254|RL26_HUMAN	60S ribosomal protein L26 OS=Homo sapiens	RPL26	sp|P61254|RL26_HUMAN;sp|Q9UNX3|RL26L_HUMAN	sp|P61254|RL26_HUMAN;sp|Q9UNX3|RL26L_HUMAN	60S ribosomal protein L26 OS=Homo sapiens GN=RPL26 PE=1 SV=1;60S ribosomal protein L26-like 1 OS=Homo sapiens GN=RPL26L1 PE=1 SV=1	✅	WT only			21.1076	WT only			23.7081	2	4	4	29	17.258	145	0	36.987	21.1076		23.7081		0	0	0	3	3	3	149930000	24989000	16	0	0	0	0	0	0	0	0	0	3790000	4809000	3719300	2053900	909260
sp|P62879|GBB2_HUMAN	Guanine nucleotide-binding protein G(I)/G(S)/G(T) subunit beta-2 OS=Homo sapiens	GNB2	sp|P62879|GBB2_HUMAN;sp|P62879-2|GBB2_HUMAN;sp|P62873-2|GBB1_HUMAN;sp|P62873|GBB1_HUMAN	sp|P62879|GBB2_HUMAN;sp|P62879-2|GBB2_HUMAN	Guanine nucleotide-binding protein G(I)/G(S)/G(T) subunit beta-2 OS=Homo sapiens GN=GNB2 PE=1 SV=3;Isoform 2 of Guanine nucleotide-binding protein G(I)/G(S)/G(T) subunit beta-2 OS=Homo sapiens GN=GNB2	✅	WT only			21.0986	WT only			23.4821	4	5	5	22.6	37.331	340	0	123.99	21.0986		23.4821		0	0	0	3	2	2	139640000	10742000	15	0	0	0	0	0	0	0	0	0	1611900	2424500	2039600	656120	0
sp|Q14847|LASP1_HUMAN	LIM and SH3 domain protein 1 OS=Homo sapiens	LASP1	sp|Q14847|LASP1_HUMAN;sp|Q14847-2|LASP1_HUMAN;sp|Q14847-3|LASP1_HUMAN;sp|O76041-2|NEBL_HUMAN	sp|Q14847|LASP1_HUMAN;sp|Q14847-2|LASP1_HUMAN	LIM and SH3 domain protein 1 OS=Homo sapiens GN=LASP1 PE=1 SV=2;Isoform 2 of LIM and SH3 domain protein 1 OS=Homo sapiens GN=LASP1	✅	WT only			21.0912	WT only			23.7244	4	7	7	42.9	29.717	261	0	76.396	21.0912		23.7244		0	0	0	3	2	2	158850000	11346000	18	0	0	0	0	0	0	0	0	0	1542700	2935100	1902300	911360	354370
sp|P15408|FOSL2_HUMAN	Fos-related antigen 2 OS=Homo sapiens	FOSL2	sp|P15408|FOSL2_HUMAN;sp|P15408-3|FOSL2_HUMAN;sp|P15408-2|FOSL2_HUMAN	sp|P15408|FOSL2_HUMAN;sp|P15408-3|FOSL2_HUMAN;sp|P15408-2|FOSL2_HUMAN	Fos-related antigen 2 OS=Homo sapiens GN=FOSL2 PE=1 SV=1;Isoform 3 of Fos-related antigen 2 OS=Homo sapiens GN=FOSL2;Isoform 2 of Fos-related antigen 2 OS=Homo sapiens GN=FOSL2	✅	WT only			21.0887	WT only			23.5264	3	5	5	29.8	35.193	326	0	78.639	21.0887		23.5264		0	0	0	3	2	3	151140000	12595000	10	0	0	0	0	0	0	0	0	0	2312400	3254600	3432200	295140	0
sp|Q07020-2|RL18_HUMAN	Isoform 2 of 60S ribosomal protein L18 OS=Homo sapiens	RPL18	sp|Q07020-2|RL18_HUMAN;sp|Q07020|RL18_HUMAN	sp|Q07020-2|RL18_HUMAN;sp|Q07020|RL18_HUMAN	Isoform 2 of 60S ribosomal protein L18 OS=Homo sapiens GN=RPL18;60S ribosomal protein L18 OS=Homo sapiens GN=RPL18 PE=1 SV=2						+	6.25958	0	2.9279	2	3	3	23.9	18.091	159	0	36.809	21.0468		23.7977	20.4298	0	1	1	3	3	2	143240000	23873000	11	0	0	0	0	0	0	746810	0	0	2039300	4747200	4404100	2185500	866520
sp|P41567|EIF1_HUMAN	Eukaryotic translation initiation factor 1 OS=Homo sapiens	EIF1	sp|P41567|EIF1_HUMAN	sp|P41567|EIF1_HUMAN	Eukaryotic translation initiation factor 1 OS=Homo sapiens GN=EIF1 PE=1 SV=1	✅	WT only			21.046	WT only			23.6481	1	2	2	45.1	12.732	113	0	75.537	21.046		23.6481		0	0	0	3	3	3	144260000	28851000	11	0	0	0	0	0	0	0	0	0	5194800	4380800	5818500	2217500	1896800
sp|P50897|PPT1_HUMAN	Palmitoyl-protein thioesterase 1 OS=Homo sapiens	PPT1	sp|P50897|PPT1_HUMAN;sp|P50897-2|PPT1_HUMAN	sp|P50897|PPT1_HUMAN;sp|P50897-2|PPT1_HUMAN	Palmitoyl-protein thioesterase 1 OS=Homo sapiens GN=PPT1 PE=1 SV=1;Isoform 2 of Palmitoyl-protein thioesterase 1 OS=Homo sapiens GN=PPT1	✅	WT only			21.037	WT only			23.6628	2	2	2	12.4	34.193	306	0	87.66	21.037		23.6628		0	0	0	3	2	3	139280000	11607000	12	0	0	0	0	0	0	0	0	0	340980	1741400	2039800	915180	874410
sp|P31939-2|PUR9_HUMAN	Isoform 2 of Bifunctional purine biosynthesis protein PURH OS=Homo sapiens	ATIC	sp|P31939-2|PUR9_HUMAN;sp|P31939|PUR9_HUMAN	sp|P31939-2|PUR9_HUMAN;sp|P31939|PUR9_HUMAN	Isoform 2 of Bifunctional purine biosynthesis protein PURH OS=Homo sapiens GN=ATIC;Bifunctional purine biosynthesis protein PURH OS=Homo sapiens GN=ATIC PE=1 SV=3	✅	WT only			21.0212	WT only			23.4887	2	6	6	18.4	64.523	591	0	97.744	21.0212		23.4887		0	0	0	3	0	2	120520000	3171600	16	0	0	0	0	0	0	0	0	0	617050	721940	509650	112720	0
sp|P62847-2|RS24_HUMAN	Isoform 2 of 40S ribosomal protein S24 OS=Homo sapiens	RPS24	sp|P62847-2|RS24_HUMAN;sp|P62847-3|RS24_HUMAN;sp|P62847|RS24_HUMAN;sp|P62847-4|RS24_HUMAN	sp|P62847-2|RS24_HUMAN;sp|P62847-3|RS24_HUMAN;sp|P62847|RS24_HUMAN;sp|P62847-4|RS24_HUMAN	Isoform 2 of 40S ribosomal protein S24 OS=Homo sapiens GN=RPS24;Isoform 3 of 40S ribosomal protein S24 OS=Homo sapiens GN=RPS24;40S ribosomal protein S24 OS=Homo sapiens GN=RPS24 PE=1 SV=1;Isoform 4 of 40S ribosomal protein S24 OS=Homo sapiens GN=RPS24	✅	WT only			21.0168	WT only			23.5464	4	4	4	26.9	15.069	130	0	34.153	21.0168		23.5464		0	0	0	3	3	3	135410000	22568000	18	0	0	0	0	0	0	0	0	0	2901100	4550200	3935600	1562600	1607500
sp|P12268|IMDH2_HUMAN	Inosine-5-monophosphate dehydrogenase 2 OS=Homo sapiens	IMPDH2	sp|P12268|IMDH2_HUMAN	sp|P12268|IMDH2_HUMAN	Inosine-5-monophosphate dehydrogenase 2 OS=Homo sapiens GN=IMPDH2 PE=1 SV=2	✅	WT only			21.0133	WT only			23.416	1	6	6	15.8	55.804	514	0	72.506	21.0133		23.416		0	0	0	3	2	3	129030000	5865000	16	0	0	0	0	0	0	0	0	0	585010	1422700	854390	377540	234170
sp|O14979-3|HNRDL_HUMAN	Isoform 3 of Heterogeneous nuclear ribonucleoprotein D-like OS=Homo sapiens	HNRNPDL	sp|O14979-3|HNRDL_HUMAN;sp|O14979-2|HNRDL_HUMAN;sp|O14979|HNRDL_HUMAN	sp|O14979-3|HNRDL_HUMAN;sp|O14979-2|HNRDL_HUMAN;sp|O14979|HNRDL_HUMAN	Isoform 3 of Heterogeneous nuclear ribonucleoprotein D-like OS=Homo sapiens GN=HNRNPDL;Isoform 2 of Heterogeneous nuclear ribonucleoprotein D-like OS=Homo sapiens GN=HNRNPDL;Heterogeneous nuclear ribonucleoprotein D-like OS=Homo sapiens GN=HNRNPDL PE=1 SV=	✅	WT only			21.0073	WT only			23.4393	3	2	2	10.2	27.191	244	0	30.062	21.0073		23.4393		0	0	0	3	3	3	138360000	8647300	13	0	0	0	0	0	0	0	0	0	1330100	2036200	2013800	464020	419340
sp|P05455|LA_HUMAN	Lupus La protein OS=Homo sapiens	SSB	sp|P05455|LA_HUMAN	sp|P05455|LA_HUMAN	Lupus La protein OS=Homo sapiens GN=SSB PE=1 SV=2	✅	WT only			20.9867	WT only			23.6396	1	4	4	15.9	46.836	408	0	36.065	20.9867		23.6396		0	0	0	3	0	2	126650000	5756800	11	0	0	0	0	0	0	0	0	0	741210	1035200	789070	446050	391370
sp|P32969|RL9_HUMAN	60S ribosomal protein L9 OS=Homo sapiens	RPL9	sp|P32969|RL9_HUMAN	sp|P32969|RL9_HUMAN	60S ribosomal protein L9 OS=Homo sapiens GN=RPL9 PE=1 SV=1	✅	WT only			20.9847	WT only			23.5835	1	4	4	30.2	21.863	192	0	40.189	20.9847		23.5835		0	0	0	3	3	2	123740000	13749000	17	0	0	0	0	0	0	0	0	0	2173400	2762200	1859400	1256000	1454900
sp|P24941-2|CDK2_HUMAN	Isoform 2 of Cyclin-dependent kinase 2 OS=Homo sapiens	CDK2	sp|P24941-2|CDK2_HUMAN;sp|P24941|CDK2_HUMAN;sp|Q00526|CDK3_HUMAN	sp|P24941-2|CDK2_HUMAN;sp|P24941|CDK2_HUMAN;sp|Q00526|CDK3_HUMAN	Isoform 2 of Cyclin-dependent kinase 2 OS=Homo sapiens GN=CDK2;Cyclin-dependent kinase 2 OS=Homo sapiens GN=CDK2 PE=1 SV=2;Cyclin-dependent kinase 3 OS=Homo sapiens GN=CDK3 PE=1 SV=1	✅	WT only			20.9846	WT only			22.9336	3	5	5	26.1	30.035	264	0	30.746	20.9846		22.9336		0	0	0	2	2	2	102000000	6000300	7	0	0	0	0	0	0	0	0	0	330910	959460	312920	1195500	250670
sp|P42766|RL35_HUMAN	60S ribosomal protein L35 OS=Homo sapiens	RPL35	sp|P42766|RL35_HUMAN	sp|P42766|RL35_HUMAN	60S ribosomal protein L35 OS=Homo sapiens GN=RPL35 PE=1 SV=2	✅	WT only			20.9763	WT only			23.6806	1	2	2	22.8	14.551	123	0	15.481	20.9763		23.6806		0	0	0	0	0	3	134020000	44673000	4	0	0	0	0	0	0	0	0	0	4714700	7334600	7843200	4051900	3763100
sp|Q99081|HTF4_HUMAN	Transcription factor 12 OS=Homo sapiens	TCF12	sp|Q99081|HTF4_HUMAN;sp|Q99081-3|HTF4_HUMAN;sp|Q99081-4|HTF4_HUMAN;sp|Q99081-2|HTF4_HUMAN;sp|P15884-16|ITF2_HUMAN;sp|P15884-8|ITF2_HUMAN;sp|P15884-6|ITF2_HUMAN;sp|P15884-2|ITF2_HUMAN;sp|P15884-9|ITF2_HUMAN;sp|P15884-15|ITF2_HUMAN;sp|P15884-7|ITF2_HUMAN;sp|P15884-11|ITF2_HUMAN;sp|P15884-5|ITF2_HUMAN;sp|P15884-4|ITF2_HUMAN;sp|P15884-10|ITF2_HUMAN;sp|P15884-14|ITF2_HUMAN;sp|P15884-13|ITF2_HUMAN;sp|P…	sp|Q99081|HTF4_HUMAN;sp|Q99081-3|HTF4_HUMAN;sp|Q99081-4|HTF4_HUMAN;sp|Q99081-2|HTF4_HUMAN	Transcription factor 12 OS=Homo sapiens GN=TCF12 PE=1 SV=1;Isoform 3 of Transcription factor 12 OS=Homo sapiens GN=TCF12;Isoform 4 of Transcription factor 12 OS=Homo sapiens GN=TCF12;Isoform 2 of Transcription factor 12 OS=Homo sapiens GN=TCF12	✅	WT only			20.9663	WT only			23.3685	22	8	8	24.8	72.964	682	0	139.54	20.9663		23.3685		0	0	0	3	1	2	201760000	6957300	21	0	0	0	0	0	0	0	0	0	1294700	1918600	1952000	0	206240
sp|P04040|CATA_HUMAN	Catalase OS=Homo sapiens	CAT	sp|P04040|CATA_HUMAN	sp|P04040|CATA_HUMAN	Catalase OS=Homo sapiens GN=CAT PE=1 SV=3	✅	WT only			20.9527	WT only			23.4971	1	5	5	21.4	59.755	527	0	51.383	20.9527		23.4971		0	0	0	3	3	3	114470000	3947400	19	0	0	0	0	0	0	0	0	0	382030	642380	779220	73571	294770
sp|Q01130-2|SRSF2_HUMAN	Isoform 2 of Serine/arginine-rich splicing factor 2 OS=Homo sapiens	SRSF2	sp|Q01130-2|SRSF2_HUMAN;sp|Q01130|SRSF2_HUMAN	sp|Q01130-2|SRSF2_HUMAN;sp|Q01130|SRSF2_HUMAN	Isoform 2 of Serine/arginine-rich splicing factor 2 OS=Homo sapiens GN=SRSF2;Serine/arginine-rich splicing factor 2 OS=Homo sapiens GN=SRSF2 PE=1 SV=4	✅	WT only			20.9467	WT only			23.194	2	4	4	28.2	24.153	209	0	95.654	20.9467		23.194		0	0	0	3	0	3	112800000	14100000	10	0	0	0	0	0	0	0	0	0	2684100	3971800	3660200	371890	0
sp|P61956-2|SUMO2_HUMAN	Isoform 2 of Small ubiquitin-related modifier 2 OS=Homo sapiens	SUMO2	sp|P61956-2|SUMO2_HUMAN;sp|P61956|SUMO2_HUMAN;sp|Q6EEV6|SUMO4_HUMAN;sp|P55854|SUMO3_HUMAN;sp|P55854-2|SUMO3_HUMAN	sp|P61956-2|SUMO2_HUMAN;sp|P61956|SUMO2_HUMAN;sp|Q6EEV6|SUMO4_HUMAN;sp|P55854|SUMO3_HUMAN;sp|P55854-2|SUMO3_HUMAN	Isoform 2 of Small ubiquitin-related modifier 2 OS=Homo sapiens GN=SUMO2;Small ubiquitin-related modifier 2 OS=Homo sapiens GN=SUMO2 PE=1 SV=3;Small ubiquitin-related modifier 4 OS=Homo sapiens GN=SUMO4 PE=1 SV=2;Small ubiquitin-related modifier 3 OS=Homo	✅	WT only			20.9035	WT only			23.5818	5	2	2	45.1	8.1111	71	0	34.353	20.9035		23.5818		0	0	0	3	3	3	123340000	41114000	14	0	0	0	0	0	0	0	0	0	5112100	6585500	5435500	2462800	2650400
sp|P35659|DEK_HUMAN	Protein DEK OS=Homo sapiens	DEK	sp|P35659|DEK_HUMAN;sp|P35659-2|DEK_HUMAN	sp|P35659|DEK_HUMAN;sp|P35659-2|DEK_HUMAN	Protein DEK OS=Homo sapiens GN=DEK PE=1 SV=1;Isoform 2 of Protein DEK OS=Homo sapiens GN=DEK	✅	WT only			20.8881	WT only			23.5739	2	7	7	29.3	42.674	375	0	166.86	20.8881		23.5739		0	0	0	3	1	1	226480000	10785000	17	0	0	0	0	0	0	0	0	0	2469300	3058600	2851500	245560	335460
sp|Q9P021|CRIPT_HUMAN	Cysteine-rich PDZ-binding protein OS=Homo sapiens	CRIPT	sp|Q9P021|CRIPT_HUMAN	sp|Q9P021|CRIPT_HUMAN	Cysteine-rich PDZ-binding protein OS=Homo sapiens GN=CRIPT PE=1 SV=1	✅	WT only			20.8771	WT only			23.0614	1	2	2	29.7	11.216	101	0	17.506	20.8771		23.0614		0	0	0	3	3	1	102310000	25577000	13	0	0	0	0	0	0	0	0	0	1750600	4277500	2368900	1463300	3617000
sp|O75083|WDR1_HUMAN	WD repeat-containing protein 1 OS=Homo sapiens	WDR1	sp|O75083|WDR1_HUMAN;sp|O75083-3|WDR1_HUMAN	sp|O75083|WDR1_HUMAN;sp|O75083-3|WDR1_HUMAN	WD repeat-containing protein 1 OS=Homo sapiens GN=WDR1 PE=1 SV=4;Isoform 2 of WD repeat-containing protein 1 OS=Homo sapiens GN=WDR1	✅	WT only			20.8703	WT only			23.7755	2	4	4	10.9	66.193	606	0	46.941	20.8703		23.7755		0	0	0	3	0	1	128010000	4267100	8	0	0	0	0	0	0	0	0	0	500490	986080	1006800	123710	0
sp|Q9Y383-3|LC7L2_HUMAN	Isoform 3 of Putative RNA-binding protein Luc7-like 2 OS=Homo sapiens	LUC7L2	sp|Q9Y383-3|LC7L2_HUMAN;sp|Q9Y383-2|LC7L2_HUMAN;sp|Q9Y383|LC7L2_HUMAN;sp|Q96HJ9-2|CG055_HUMAN;sp|Q9NQ29-2|LUC7L_HUMAN;sp|Q9NQ29-3|LUC7L_HUMAN;sp|Q9NQ29|LUC7L_HUMAN	sp|Q9Y383-3|LC7L2_HUMAN;sp|Q9Y383-2|LC7L2_HUMAN;sp|Q9Y383|LC7L2_HUMAN;sp|Q96HJ9-2|CG055_HUMAN	Isoform 3 of Putative RNA-binding protein Luc7-like 2 OS=Homo sapiens GN=LUC7L2;Isoform 2 of Putative RNA-binding protein Luc7-like 2 OS=Homo sapiens GN=LUC7L2;Putative RNA-binding protein Luc7-like 2 OS=Homo sapiens GN=LUC7L2 PE=1 SV=2;Isoform 2 of UPF056	✅	WT only			20.8496	+	11.5711	0	3.34613	7	4	4	15.2	46.228	389	0	43.531	20.8496		23.5648	20.2745	1	0	0	3	2	3	120920000	6717600	11	0	0	0	0	0	0	0	0	0	792510	663290	1704800	445830	391400
sp|P32119|PRDX2_HUMAN	Peroxiredoxin-2 OS=Homo sapiens	PRDX2	sp|P32119|PRDX2_HUMAN;sp|P32119-2|PRDX2_HUMAN	sp|P32119|PRDX2_HUMAN	Peroxiredoxin-2 OS=Homo sapiens GN=PRDX2 PE=1 SV=5	✅	WT only			20.8427	WT only			23.5565	2	6	5	25.8	21.892	198	0	31.271	20.8427		23.5565		0	0	0	3	3	3	115830000	8910400	15	0	0	0	0	0	0	0	0	0	1733600	1495900	1627200	438290	212380
sp|P21796|VDAC1_HUMAN	Voltage-dependent anion-selective channel protein 1 OS=Homo sapiens	VDAC1	sp|P21796|VDAC1_HUMAN	sp|P21796|VDAC1_HUMAN	Voltage-dependent anion-selective channel protein 1 OS=Homo sapiens GN=VDAC1 PE=1 SV=2	✅	WT only			20.8334	WT only			23.6216	1	3	3	18	30.772	283	0	31.203	20.8334		23.6216		0	0	0	3	0	3	128860000	7580000	8	0	0	0	0	0	0	0	0	0	759190	763180	1450400	635220	216970
sp|P52565|GDIR1_HUMAN	Rho GDP-dissociation inhibitor 1 OS=Homo sapiens	ARHGDIA	sp|P52565|GDIR1_HUMAN;sp|P52565-2|GDIR1_HUMAN	sp|P52565|GDIR1_HUMAN;sp|P52565-2|GDIR1_HUMAN	Rho GDP-dissociation inhibitor 1 OS=Homo sapiens GN=ARHGDIA PE=1 SV=3;Isoform 2 of Rho GDP-dissociation inhibitor 1 OS=Homo sapiens GN=ARHGDIA	✅	WT only			20.8331	WT only			23.8565	2	3	3	15.7	23.207	204	0	58.212	20.8331		23.8565		0	0	0	3	3	3	129140000	18449000	17	0	0	0	0	0	0	0	0	0	2590000	3414200	3382300	1061900	1083800
sp|P26368-2|U2AF2_HUMAN	Isoform 2 of Splicing factor U2AF 65 kDa subunit OS=Homo sapiens	U2AF2	sp|P26368-2|U2AF2_HUMAN;sp|P26368|U2AF2_HUMAN	sp|P26368-2|U2AF2_HUMAN;sp|P26368|U2AF2_HUMAN	Isoform 2 of Splicing factor U2AF 65 kDa subunit OS=Homo sapiens GN=U2AF2;Splicing factor U2AF 65 kDa subunit OS=Homo sapiens GN=U2AF2 PE=1 SV=4						+	10.0519	0	3.07055	2	3	3	11	53.12	471	0	93.774	20.8268		23.7099	20.6012	0	1	0	3	3	3	109290000	7286200	13	0	0	0	0	0	0	0	0	0	1332700	1241300	1322800	572590	201840
sp|P62318-2|SMD3_HUMAN	Isoform 2 of Small nuclear ribonucleoprotein Sm D3 OS=Homo sapiens	SNRPD3	sp|P62318-2|SMD3_HUMAN;sp|P62318|SMD3_HUMAN	sp|P62318-2|SMD3_HUMAN;sp|P62318|SMD3_HUMAN	Isoform 2 of Small nuclear ribonucleoprotein Sm D3 OS=Homo sapiens GN=SNRPD3;Small nuclear ribonucleoprotein Sm D3 OS=Homo sapiens GN=SNRPD3 PE=1 SV=1	✅	WT only			20.8239	WT only			23.3935	2	2	2	15.8	13.291	120	0	15.35	20.8239		23.3935		0	0	0	2	1	3	104210000	14887000	7	0	0	0	0	0	0	0	0	0	912990	3191500	3057300	336910	1196700
sp|P62979|RS27A_HUMAN	Ubiquitin-40S ribosomal protein S27a OS=Homo sapiens	RPS27A	sp|P62979|RS27A_HUMAN	sp|P62979|RS27A_HUMAN	Ubiquitin-40S ribosomal protein S27a OS=Homo sapiens GN=RPS27A PE=1 SV=2	✅	WT only			20.8238	WT only			23.674	1	2	2	14.1	17.965	156	0	24.633	20.8238		23.674		0	0	0	3	0	2	112390000	18732000	8	0	0	0	0	0	0	0	0	0	2874700	4436600	4294100	468010	0
sp|P43243|MATR3_HUMAN	Matrin-3 OS=Homo sapiens	MATR3	sp|P43243|MATR3_HUMAN;sp|P43243-2|MATR3_HUMAN	sp|P43243|MATR3_HUMAN;sp|P43243-2|MATR3_HUMAN	Matrin-3 OS=Homo sapiens GN=MATR3 PE=1 SV=2;Isoform 2 of Matrin-3 OS=Homo sapiens GN=MATR3	✅	WT only			20.8206	WT only			23.3379	2	6	6	12.4	94.622	847	0	78.043	20.8206		23.3379		0	0	0	3	0	1	162760000	4399000	18	0	0	0	0	0	0	0	0	0	675720	1222700	1151200	163690	195890
sp|P30405-2|PPIF_HUMAN	Isoform 2 of Peptidyl-prolyl cis-trans isomerase F, mitochondrial OS=Homo sapiens	PPIF	sp|P30405-2|PPIF_HUMAN;sp|P30405|PPIF_HUMAN	sp|P30405-2|PPIF_HUMAN;sp|P30405|PPIF_HUMAN	Isoform 2 of Peptidyl-prolyl cis-trans isomerase F, mitochondrial OS=Homo sapiens GN=PPIF;Peptidyl-prolyl cis-trans isomerase F, mitochondrial OS=Homo sapiens GN=PPIF PE=1 SV=1	✅	WT only			20.8132	WT only			23.4418	2	2	2	23.2	16.541	155	0	57.46	20.8132		23.4418		0	0	0	3	1	3	95470000	15912000	9	0	0	0	0	0	0	0	0	0	2012600	3724700	4328300	0	1641300
sp|P41091|IF2G_HUMAN	Eukaryotic translation initiation factor 2 subunit 3 OS=Homo sapiens	EIF2S3	sp|P41091|IF2G_HUMAN;sp|Q2VIR3-2|IF2GL_HUMAN;sp|Q2VIR3|IF2GL_HUMAN	sp|P41091|IF2G_HUMAN;sp|Q2VIR3-2|IF2GL_HUMAN;sp|Q2VIR3|IF2GL_HUMAN	Eukaryotic translation initiation factor 2 subunit 3 OS=Homo sapiens GN=EIF2S3 PE=1 SV=3;Isoform 2 of Putative eukaryotic translation initiation factor 2 subunit 3-like protein OS=Homo sapiens GN=EIF2S3L;Putative eukaryotic translation initiation factor 2	✅	WT only			20.802	WT only			23.5346	3	4	4	14.4	51.109	472	0	29.964	20.802		23.5346		0	0	0	3	0	2	120990000	5761500	7	0	0	0	0	0	0	0	0	0	833310	1360000	1174900	391940	236940
sp|Q8WWI1-3|LMO7_HUMAN	Isoform 3 of LIM domain only protein 7 OS=Homo sapiens	LMO7	sp|Q8WWI1-3|LMO7_HUMAN;sp|Q8WWI1-4|LMO7_HUMAN;sp|Q8WWI1-2|LMO7_HUMAN;sp|Q8WWI1|LMO7_HUMAN;sp|Q8WWI1-5|LMO7_HUMAN	sp|Q8WWI1-3|LMO7_HUMAN;sp|Q8WWI1-4|LMO7_HUMAN;sp|Q8WWI1-2|LMO7_HUMAN;sp|Q8WWI1|LMO7_HUMAN;sp|Q8WWI1-5|LMO7_HUMAN	Isoform 3 of LIM domain only protein 7 OS=Homo sapiens GN=LMO7;Isoform 4 of LIM domain only protein 7 OS=Homo sapiens GN=LMO7;Isoform 2 of LIM domain only protein 7 OS=Homo sapiens GN=LMO7;LIM domain only protein 7 OS=Homo sapiens GN=LMO7 PE=1 SV=3;Isoform	✅	WT only			20.7983	WT only			23.3565	5	8	8	9.3	153.67	1349	0	56.867	20.7983		23.3565		0	0	0	3	1	0	95939000	1230000	12	0	0	0	0	0	0	0	0	0	319400	346280	272640	103920	122120
sp|Q92945|FUBP2_HUMAN	Far upstream element-binding protein 2 OS=Homo sapiens	KHSRP	sp|Q92945|FUBP2_HUMAN	sp|Q92945|FUBP2_HUMAN	Far upstream element-binding protein 2 OS=Homo sapiens GN=KHSRP PE=1 SV=4	✅	WT only			20.7709	WT only			23.5556	1	7	7	16.5	73.114	711	0	71.634	20.7709		23.5556		0	0	0	3	0	2	147870000	4224700	13	0	0	0	0	0	0	0	0	0	671290	1255800	821360	96333	163500
sp|P12004|PCNA_HUMAN	Proliferating cell nuclear antigen OS=Homo sapiens	PCNA	sp|P12004|PCNA_HUMAN	sp|P12004|PCNA_HUMAN	Proliferating cell nuclear antigen OS=Homo sapiens GN=PCNA PE=1 SV=1	✅	WT only			20.7706	WT only			23.2755	1	3	3	16.5	28.768	261	0	27.469	20.7706		23.2755		0	0	0	3	0	1	94369000	5898100	6	0	0	0	0	0	0	0	0	0	711680	1407900	548890	366850	274030
sp|O14818-2|PSA7_HUMAN	Isoform 2 of Proteasome subunit alpha type-7 OS=Homo sapiens	PSMA7	sp|O14818-2|PSA7_HUMAN;sp|Q8TAA3-2|PSA7L_HUMAN;sp|O14818|PSA7_HUMAN;sp|Q8TAA3-5|PSA7L_HUMAN;sp|Q8TAA3|PSA7L_HUMAN;sp|O14818-4|PSA7_HUMAN	sp|O14818-2|PSA7_HUMAN;sp|Q8TAA3-2|PSA7L_HUMAN;sp|O14818|PSA7_HUMAN;sp|Q8TAA3-5|PSA7L_HUMAN;sp|Q8TAA3|PSA7L_HUMAN	Isoform 2 of Proteasome subunit alpha type-7 OS=Homo sapiens GN=PSMA7;Isoform 2 of Proteasome subunit alpha type-7-like OS=Homo sapiens GN=PSMA8;Proteasome subunit alpha type-7 OS=Homo sapiens GN=PSMA7 PE=1 SV=1;Isoform 3 of Proteasome subunit alpha type-7	✅	WT only			20.7685	WT only			23.4564	6	3	3	21.9	20.193	178	0	19.386	20.7685		23.4564		0	0	0	3	3	3	106610000	9691700	6	0	0	0	0	0	0	0	0	0	1434600	1510200	1125100	976560	561190
sp|Q92598-2|HS105_HUMAN	Isoform Beta of Heat shock protein 105 kDa OS=Homo sapiens	HSPH1	sp|Q92598-2|HS105_HUMAN;sp|Q92598-3|HS105_HUMAN;sp|Q92598|HS105_HUMAN;sp|Q92598-4|HS105_HUMAN	sp|Q92598-2|HS105_HUMAN;sp|Q92598-3|HS105_HUMAN;sp|Q92598|HS105_HUMAN;sp|Q92598-4|HS105_HUMAN	Isoform Beta of Heat shock protein 105 kDa OS=Homo sapiens GN=HSPH1;Isoform 3 of Heat shock protein 105 kDa OS=Homo sapiens GN=HSPH1;Heat shock protein 105 kDa OS=Homo sapiens GN=HSPH1 PE=1 SV=1;Isoform 4 of Heat shock protein 105 kDa OS=Homo sapiens GN=HS	✅	WT only			20.7507	WT only			23.6523	4	6	4	9.7	92.115	814	0	33.654	20.7507		23.6523		0	0	0	3	3	3	122070000	2597300	19	0	0	0	0	0	0	0	0	0	350360	585630	431930	51645	91177
sp|O75494-5|SRS10_HUMAN	Isoform 5 of Serine/arginine-rich splicing factor 10 OS=Homo sapiens	SRSF10	sp|O75494-5|SRS10_HUMAN;sp|O75494-4|SRS10_HUMAN;sp|O75494-6|SRS10_HUMAN;sp|O75494-3|SRS10_HUMAN;sp|O75494-2|SRS10_HUMAN;sp|O75494|SRS10_HUMAN;sp|Q8WXF0|SRS12_HUMAN	sp|O75494-5|SRS10_HUMAN;sp|O75494-4|SRS10_HUMAN;sp|O75494-6|SRS10_HUMAN;sp|O75494-3|SRS10_HUMAN;sp|O75494-2|SRS10_HUMAN;sp|O75494|SRS10_HUMAN	Isoform 5 of Serine/arginine-rich splicing factor 10 OS=Homo sapiens GN=SRSF10;Isoform 4 of Serine/arginine-rich splicing factor 10 OS=Homo sapiens GN=SRSF10;Isoform 6 of Serine/arginine-rich splicing factor 10 OS=Homo sapiens GN=SRSF10;Isoform 3 of Serine	✅	WT only			20.7406	WT only			23.3958	7	4	4	32.1	20.117	165	0	38.387	20.7406		23.3958		0	0	0	3	0	1	159620000	17735000	9	0	0	0	0	0	0	0	0	0	3298600	5539900	4674900	0	283960
sp|P49591|SYSC_HUMAN	Serine--tRNA ligase, cytoplasmic OS=Homo sapiens	SARS	sp|P49591|SYSC_HUMAN	sp|P49591|SYSC_HUMAN	Serine--tRNA ligase, cytoplasmic OS=Homo sapiens GN=SARS PE=1 SV=3	✅	WT only			20.7353	WT only			23.1691	1	4	4	8.6	58.777	514	0	25.264	20.7353		23.1691		0	0	0	3	3	3	109290000	4047600	13	0	0	0	0	0	0	0	0	0	594120	636140	631740	295960	231410
sp|P52747-2|ZN143_HUMAN	Isoform 2 of Zinc finger protein 143 OS=Homo sapiens	ZNF143	sp|P52747-2|ZN143_HUMAN;sp|P52747-3|ZN143_HUMAN;sp|P52747|ZN143_HUMAN	sp|P52747-2|ZN143_HUMAN;sp|P52747-3|ZN143_HUMAN;sp|P52747|ZN143_HUMAN	Isoform 2 of Zinc finger protein 143 OS=Homo sapiens GN=ZNF143;Isoform 3 of Zinc finger protein 143 OS=Homo sapiens GN=ZNF143;Zinc finger protein 143 OS=Homo sapiens GN=ZNF143 PE=1 SV=2	✅	WT only			20.7238	WT only			23.4413	3	4	3	10	65.635	607	0	22.804	20.7238		23.4413		0	0	0	3	3	3	134810000	5392400	19	0	0	0	0	0	0	0	0	0	453370	545380	635840	711820	735290
sp|P13693|TCTP_HUMAN	Translationally-controlled tumor protein OS=Homo sapiens	TPT1	sp|P13693|TCTP_HUMAN;sp|P13693-2|TCTP_HUMAN;sp|Q56UQ5|TPT1L_HUMAN	sp|P13693|TCTP_HUMAN;sp|P13693-2|TCTP_HUMAN;sp|Q56UQ5|TPT1L_HUMAN	Translationally-controlled tumor protein OS=Homo sapiens GN=TPT1 PE=1 SV=1;Isoform 2 of Translationally-controlled tumor protein OS=Homo sapiens GN=TPT1;TPT1-like protein OS=Homo sapiens PE=2 SV=2	✅	WT only			20.7209	WT only			23.3816	3	2	2	15.7	19.595	172	0	16.904	20.7209		23.3816		0	0	0	3	3	0	107280000	15325000	9	0	0	0	0	0	0	0	0	0	1772500	3036100	2769900	1055600	1382900
sp|P49458|SRP09_HUMAN	Signal recognition particle 9 kDa protein OS=Homo sapiens	SRP9	sp|P49458|SRP09_HUMAN;sp|P49458-2|SRP09_HUMAN	sp|P49458|SRP09_HUMAN;sp|P49458-2|SRP09_HUMAN	Signal recognition particle 9 kDa protein OS=Homo sapiens GN=SRP9 PE=1 SV=2;Isoform 2 of Signal recognition particle 9 kDa protein OS=Homo sapiens GN=SRP9	✅	WT only			20.7007	WT only			23.4966	2	3	3	36	10.112	86	0	37.684	20.7007		23.4966		0	0	0	3	2	1	106440000	15205000	9	0	0	0	0	0	0	0	0	0	1798900	3265600	2730100	1065700	1208700
sp|Q13283|G3BP1_HUMAN	Ras GTPase-activating protein-binding protein 1 OS=Homo sapiens	G3BP1	sp|Q13283|G3BP1_HUMAN;sp|Q13283-2|G3BP1_HUMAN	sp|Q13283|G3BP1_HUMAN;sp|Q13283-2|G3BP1_HUMAN	Ras GTPase-activating protein-binding protein 1 OS=Homo sapiens GN=G3BP1 PE=1 SV=1;Isoform 2 of Ras GTPase-activating protein-binding protein 1 OS=Homo sapiens GN=G3BP1	✅	WT only			20.7002	WT only			23.4792	2	4	3	14.6	52.164	466	0	35.132	20.7002		23.4792		0	0	0	3	3	3	111610000	5073200	18	0	0	0	0	0	0	0	0	0	582710	700260	788550	388560	404540
sp|P62995-3|TRA2B_HUMAN	Isoform 3 of Transformer-2 protein homolog beta OS=Homo sapiens	TRA2B	sp|P62995-3|TRA2B_HUMAN;sp|P62995|TRA2B_HUMAN	sp|P62995-3|TRA2B_HUMAN;sp|P62995|TRA2B_HUMAN	Isoform 3 of Transformer-2 protein homolog beta OS=Homo sapiens GN=TRA2B;Transformer-2 protein homolog beta OS=Homo sapiens GN=TRA2B PE=1 SV=1	✅	WT only			20.699	WT only			23.106	2	3	3	19.1	21.935	188	0	23.884	20.699		23.106		0	0	0	3	2	2	128990000	14333000	13	0	0	0	0	0	0	0	0	0	2675500	2912400	3752700	357630	601730
sp|P0DMV9|HS71B_HUMAN	Heat shock 70 kDa protein 1B OS=Homo sapiens	HSPA1B	sp|P0DMV9|HS71B_HUMAN;sp|P0DMV8|HS71A_HUMAN;sp|P0DMV8-2|HS71A_HUMAN	sp|P0DMV9|HS71B_HUMAN;sp|P0DMV8|HS71A_HUMAN;sp|P0DMV8-2|HS71A_HUMAN	Heat shock 70 kDa protein 1B OS=Homo sapiens GN=HSPA1B PE=1 SV=1;Heat shock 70 kDa protein 1A OS=Homo sapiens GN=HSPA1A PE=1 SV=1;Isoform 2 of Heat shock 70 kDa protein 1A OS=Homo sapiens GN=HSPA1A	✅	WT only			20.6923	WT only			23.1078	3	6	5	14.8	70.051	641	0	56.089	20.6923		23.1078		0	0	0	3	2	2	113050000	3532800	12	0	0	0	0	0	0	0	0	0	670480	663980	638580	146690	117700
sp|Q01469|FABP5_HUMAN	Fatty acid-binding protein, epidermal OS=Homo sapiens	FABP5	sp|Q01469|FABP5_HUMAN;sp|A8MUU1|FB5L3_HUMAN	sp|Q01469|FABP5_HUMAN	Fatty acid-binding protein, epidermal OS=Homo sapiens GN=FABP5 PE=1 SV=3	✅	WT only			20.6886	WT only			23.5245	2	3	3	45.9	15.164	135	0	120.27	20.6886		23.5245		0	0	0	3	1	3	81518000	10190000	11	0	0	0	0	0	0	0	0	0	1783900	2057700	0	0	0
sp|P61964|WDR5_HUMAN	WD repeat-containing protein 5 OS=Homo sapiens	WDR5	sp|P61964|WDR5_HUMAN	sp|P61964|WDR5_HUMAN	WD repeat-containing protein 5 OS=Homo sapiens GN=WDR5 PE=1 SV=1	✅	WT only			20.678	WT only			22.9331	1	3	3	15.9	36.588	334	0	25.607	20.678		22.9331		0	0	0	3	0	3	124870000	7804700	14	0	0	0	0	0	0	0	0	0	1519200	2167900	1868300	374010	256370
sp|P61513|RL37A_HUMAN	60S ribosomal protein L37a OS=Homo sapiens	RPL37A	sp|P61513|RL37A_HUMAN;sp|A6NKH3|RL37L_HUMAN	sp|P61513|RL37A_HUMAN;sp|A6NKH3|RL37L_HUMAN	60S ribosomal protein L37a OS=Homo sapiens GN=RPL37A PE=1 SV=2;Putative 60S ribosomal protein L37a-like protein OS=Homo sapiens GN=RPL37AP8 PE=5 SV=2	✅	WT only			20.6637	WT only			23.2174	2	2	2	21.7	10.275	92	0	12.521	20.6637		23.2174		0	0	0	3	2	2	91522000	22880000	11	0	0	0	0	0	0	0	0	0	1229500	3932100	3540700	1947800	2401500
sp|P18077|RL35A_HUMAN	60S ribosomal protein L35a OS=Homo sapiens	RPL35A	sp|P18077|RL35A_HUMAN	sp|P18077|RL35A_HUMAN	60S ribosomal protein L35a OS=Homo sapiens GN=RPL35A PE=1 SV=2	✅	WT only			20.6576	WT only			23.4491	1	4	4	29.1	12.538	110	0	23.981	20.6576		23.4491		0	0	0	3	1	1	101010000	14429000	3	0	0	0	0	0	0	0	0	0	2522100	2962800	2811200	723440	743880
sp|O00584|RNT2_HUMAN	Ribonuclease T2 OS=Homo sapiens	RNASET2	sp|O00584|RNT2_HUMAN	sp|O00584|RNT2_HUMAN	Ribonuclease T2 OS=Homo sapiens GN=RNASET2 PE=1 SV=2	✅	WT only			20.6494	WT only			23.4215	1	3	3	16.8	29.48	256	0	24.915	20.6494		23.4215		0	0	0	2	2	3	94083000	6720200	9	0	0	0	0	0	0	0	0	0	795760	1571200	865900	177460	189940
sp|P62633-8|CNBP_HUMAN	Isoform 8 of Cellular nucleic acid-binding protein OS=Homo sapiens	CNBP	sp|P62633-8|CNBP_HUMAN;sp|P62633-4|CNBP_HUMAN	sp|P62633-8|CNBP_HUMAN;sp|P62633-4|CNBP_HUMAN	Isoform 8 of Cellular nucleic acid-binding protein OS=Homo sapiens GN=CNBP;Isoform 4 of Cellular nucleic acid-binding protein OS=Homo sapiens GN=CNBP	✅	WT only			20.6387	WT only			23.2563	2	15	2	76.6	18.871	171	0	113.44	20.6387		23.2563		0	0	0	3	3	2	90299000	7524900	16	0	0	0	0	0	0	0	0	0	555950	1313800	1163200	762290	217540
sp|Q16531|DDB1_HUMAN	DNA damage-binding protein 1 OS=Homo sapiens	DDB1	sp|Q16531|DDB1_HUMAN;sp|Q16531-2|DDB1_HUMAN	sp|Q16531|DDB1_HUMAN;sp|Q16531-2|DDB1_HUMAN	DNA damage-binding protein 1 OS=Homo sapiens GN=DDB1 PE=1 SV=1;Isoform 2 of DNA damage-binding protein 1 OS=Homo sapiens GN=DDB1	✅	WT only			20.6279	WT only			23.1632	2	3	3	5.1	126.97	1140	0	74.181	20.6279		23.1632		0	0	0	3	2	3	104420000	1898600	12	0	0	0	0	0	0	0	0	0	329180	398480	511300	71541	114480
sp|Q9ULV4|COR1C_HUMAN	Coronin-1C OS=Homo sapiens	CORO1C	sp|Q9ULV4|COR1C_HUMAN;sp|Q9ULV4-2|COR1C_HUMAN;sp|Q9ULV4-3|COR1C_HUMAN;sp|Q6QEF8-4|CORO6_HUMAN;sp|Q6QEF8-3|CORO6_HUMAN;sp|Q6QEF8-2|CORO6_HUMAN;sp|Q6QEF8-5|CORO6_HUMAN;sp|Q6QEF8|CORO6_HUMAN	sp|Q9ULV4|COR1C_HUMAN;sp|Q9ULV4-2|COR1C_HUMAN;sp|Q9ULV4-3|COR1C_HUMAN	Coronin-1C OS=Homo sapiens GN=CORO1C PE=1 SV=1;Isoform 2 of Coronin-1C OS=Homo sapiens GN=CORO1C;Isoform 3 of Coronin-1C OS=Homo sapiens GN=CORO1C	✅	WT only			20.5853	WT only			22.9487	8	5	5	15.4	53.248	474	0	47.757	20.5853		22.9487		0	0	0	3	1	0	85676000	4509300	7	0	0	0	0	0	0	0	0	0	967540	1200700	1350000	333910	191450
sp|P25205|MCM3_HUMAN	DNA replication licensing factor MCM3 OS=Homo sapiens	MCM3	sp|P25205|MCM3_HUMAN;sp|P25205-2|MCM3_HUMAN	sp|P25205|MCM3_HUMAN;sp|P25205-2|MCM3_HUMAN	DNA replication licensing factor MCM3 OS=Homo sapiens GN=MCM3 PE=1 SV=3;Isoform 2 of DNA replication licensing factor MCM3 OS=Homo sapiens GN=MCM3	✅	WT only			20.5821	WT only			23.0367	2	7	7	11.6	90.98	808	0	90.331	20.5821		23.0367		0	0	0	2	1	3	110940000	2175400	13	0	0	0	0	0	0	0	0	0	362630	597360	138540	57199	125290
sp|Q14919|NC2A_HUMAN	Dr1-associated corepressor OS=Homo sapiens	DRAP1	sp|Q14919|NC2A_HUMAN;sp|Q14919-2|NC2A_HUMAN	sp|Q14919|NC2A_HUMAN;sp|Q14919-2|NC2A_HUMAN	Dr1-associated corepressor OS=Homo sapiens GN=DRAP1 PE=1 SV=3;Isoform 2 of Dr1-associated corepressor OS=Homo sapiens GN=DRAP1	✅	WT only			20.5753	WT only			23.1434	2	4	4	34.6	22.35	205	0	48.533	20.5753		23.1434		0	0	0	3	3	3	112630000	14079000	20	0	0	0	0	0	0	0	0	0	4370600	2920300	2514200	641930	239210
sp|P22670|RFX1_HUMAN	MHC class II regulatory factor RFX1 OS=Homo sapiens	RFX1	sp|P22670|RFX1_HUMAN	sp|P22670|RFX1_HUMAN	MHC class II regulatory factor RFX1 OS=Homo sapiens GN=RFX1 PE=1 SV=2	✅	WT only			20.5725	WT only			23.3204	1	3	3	5.3	104.76	979	0	110.37	20.5725		23.3204		0	0	0	3	0	2	113400000	3335400	11	0	0	0	0	0	0	0	0	0	427940	790270	716800	193000	224840
sp|Q9BXK1|KLF16_HUMAN	Krueppel-like factor 16 OS=Homo sapiens	KLF16	sp|Q9BXK1|KLF16_HUMAN	sp|Q9BXK1|KLF16_HUMAN	Krueppel-like factor 16 OS=Homo sapiens GN=KLF16 PE=1 SV=1	✅	WT only			20.5576	WT only			23.2721	1	2	2	21.4	25.43	252	0	48.476	20.5576		23.2721		0	0	0	3	3	3	100560000	11173000	15	0	0	0	0	0	0	0	0	0	976460	1565700	1743200	1399100	1513000
sp|P62304|RUXE_HUMAN	Small nuclear ribonucleoprotein E OS=Homo sapiens	SNRPE	sp|P62304|RUXE_HUMAN	sp|P62304|RUXE_HUMAN	Small nuclear ribonucleoprotein E OS=Homo sapiens GN=SNRPE PE=1 SV=1	✅	WT only			20.5315	WT only			23.0609	1	2	2	39.1	10.803	92	0	127.03	20.5315		23.0609		0	0	0	3	3	3	87083000	21771000	16	0	0	0	0	0	0	0	0	0	3870200	3442200	3853800	1528100	1636500
sp|Q69YQ0-2|CYTSA_HUMAN	Isoform 2 of Cytospin-A OS=Homo sapiens	SPECC1L	sp|Q69YQ0-2|CYTSA_HUMAN;sp|Q69YQ0|CYTSA_HUMAN	sp|Q69YQ0-2|CYTSA_HUMAN;sp|Q69YQ0|CYTSA_HUMAN	Isoform 2 of Cytospin-A OS=Homo sapiens GN=SPECC1L;Cytospin-A OS=Homo sapiens GN=SPECC1L PE=1 SV=2	✅	WT only			20.5227	WT only			23.7618	2	4	4	6.9	120.18	1078	0	56.993	20.5227		23.7618		0	0	0	3	3	0	126270000	2338300	9	0	0	0	0	0	0	0	0	0	299040	610860	527140	147450	253880
sp|P48444|COPD_HUMAN	Coatomer subunit delta OS=Homo sapiens	ARCN1	sp|P48444|COPD_HUMAN;sp|P48444-2|COPD_HUMAN	sp|P48444|COPD_HUMAN;sp|P48444-2|COPD_HUMAN	Coatomer subunit delta OS=Homo sapiens GN=ARCN1 PE=1 SV=1;Isoform 2 of Coatomer subunit delta OS=Homo sapiens GN=ARCN1	✅	WT only			20.5084	WT only			22.6106	2	4	4	14.9	57.21	511	0	26.085	20.5084		22.6106		0	0	0	3	1	1	97875000	3625000	7	0	0	0	0	0	0	0	0	0	235120	391050	338770	53151	58541
sp|Q04637-6|IF4G1_HUMAN	Isoform E of Eukaryotic translation initiation factor 4 gamma 1 OS=Homo sapiens	EIF4G1	sp|Q04637-6|IF4G1_HUMAN;sp|Q04637-7|IF4G1_HUMAN;sp|Q04637-5|IF4G1_HUMAN;sp|Q04637-4|IF4G1_HUMAN;sp|Q04637-3|IF4G1_HUMAN;sp|Q04637|IF4G1_HUMAN;sp|Q04637-8|IF4G1_HUMAN;sp|Q04637-9|IF4G1_HUMAN	sp|Q04637-6|IF4G1_HUMAN;sp|Q04637-7|IF4G1_HUMAN;sp|Q04637-5|IF4G1_HUMAN;sp|Q04637-4|IF4G1_HUMAN;sp|Q04637-3|IF4G1_HUMAN;sp|Q04637|IF4G1_HUMAN;sp|Q04637-8|IF4G1_HUMAN;sp|Q04637-9|IF4G1_HUMAN	Isoform E of Eukaryotic translation initiation factor 4 gamma 1 OS=Homo sapiens GN=EIF4G1;Isoform 7 of Eukaryotic translation initiation factor 4 gamma 1 OS=Homo sapiens GN=EIF4G1;Isoform D of Eukaryotic translation initiation factor 4 gamma 1 OS=Homo sapi	✅	WT only			20.5052	WT only			23.1216	8	5	5	7.1	154.8	1403	0	57.546	20.5052		23.1216		0	0	0	3	3	3	99433000	1578300	13	0	0	0	0	0	0	0	0	0	281330	365270	364580	75584	86559
sp|P00441|SODC_HUMAN	Superoxide dismutase [Cu-Zn] OS=Homo sapiens	SOD1	sp|P00441|SODC_HUMAN	sp|P00441|SODC_HUMAN	Superoxide dismutase [Cu-Zn] OS=Homo sapiens GN=SOD1 PE=1 SV=2	✅	WT only			20.4982	WT only			23.2536	1	4	4	31.2	15.936	154	0	106.41	20.4982		23.2536		0	0	0	3	2	3	94853000	11857000	12	0	0	0	0	0	0	0	0	0	1383700	2687500	1880500	473140	200440
sp|P18846|ATF1_HUMAN	Cyclic AMP-dependent transcription factor ATF-1 OS=Homo sapiens	ATF1	sp|P18846|ATF1_HUMAN;sp|P18846-2|ATF1_HUMAN	sp|P18846|ATF1_HUMAN;sp|P18846-2|ATF1_HUMAN	Cyclic AMP-dependent transcription factor ATF-1 OS=Homo sapiens GN=ATF1 PE=1 SV=2;Isoform 2 of Cyclic AMP-dependent transcription factor ATF-1 OS=Homo sapiens GN=ATF1	✅	WT only			20.4867	WT only			23.0754	2	5	3	22.5	29.232	271	0	42.106	20.4867		23.0754		0	0	0	3	0	1	99862000	16644000	6	0	0	0	0	0	0	0	0	0	3859000	4531700	1624300	1102500	567830
sp|P00367-3|DHE3_HUMAN	Isoform 3 of Glutamate dehydrogenase 1, mitochondrial OS=Homo sapiens	GLUD1	sp|P00367-3|DHE3_HUMAN;sp|P49448|DHE4_HUMAN;sp|P00367|DHE3_HUMAN;sp|P00367-2|DHE3_HUMAN	sp|P00367-3|DHE3_HUMAN;sp|P49448|DHE4_HUMAN;sp|P00367|DHE3_HUMAN;sp|P00367-2|DHE3_HUMAN	Isoform 3 of Glutamate dehydrogenase 1, mitochondrial OS=Homo sapiens GN=GLUD1;Glutamate dehydrogenase 2, mitochondrial OS=Homo sapiens GN=GLUD2 PE=1 SV=2;Glutamate dehydrogenase 1, mitochondrial OS=Homo sapiens GN=GLUD1 PE=1 SV=2;Isoform 2 of Glutamate de	✅	WT only			20.4719	WT only			23.0003	4	2	2	7.5	46.575	425	0	58.553	20.4719		23.0003		0	0	0	3	2	2	85680000	3570000	8	0	0	0	0	0	0	0	0	0	567240	1026000	973120	293680	126710
sp|Q13247-3|SRSF6_HUMAN	Isoform SRP55-3 of Serine/arginine-rich splicing factor 6 OS=Homo sapiens	SRSF6	sp|Q13247-3|SRSF6_HUMAN;sp|Q13247|SRSF6_HUMAN	sp|Q13247-3|SRSF6_HUMAN;sp|Q13247|SRSF6_HUMAN	Isoform SRP55-3 of Serine/arginine-rich splicing factor 6 OS=Homo sapiens GN=SRSF6;Serine/arginine-rich splicing factor 6 OS=Homo sapiens GN=SRSF6 PE=1 SV=2	✅	WT only			20.4509	WT only			23.2702	2	3	3	11.3	38.418	335	0	22.568	20.4509		23.2702		0	0	0	3	2	3	102720000	6847800	14	0	0	0	0	0	0	0	0	0	777650	1644100	1940200	358020	344860
sp|Q8NC56|LEMD2_HUMAN	LEM domain-containing protein 2 OS=Homo sapiens	LEMD2	sp|Q8NC56|LEMD2_HUMAN;sp|Q8NC56-2|LEMD2_HUMAN	sp|Q8NC56|LEMD2_HUMAN;sp|Q8NC56-2|LEMD2_HUMAN	LEM domain-containing protein 2 OS=Homo sapiens GN=LEMD2 PE=1 SV=1;Isoform 2 of LEM domain-containing protein 2 OS=Homo sapiens GN=LEMD2	✅	WT only			20.4277	WT only			22.9353	2	4	4	8.5	56.974	503	0	24.451	20.4277		22.9353		0	0	0	3	1	1	87413000	2913800	8	0	0	0	0	0	0	0	0	0	425670	808070	723970	64195	201560
sp|Q01105-3|SET_HUMAN	Isoform 3 of Protein SET OS=Homo sapiens	SET	sp|Q01105-3|SET_HUMAN;sp|Q01105-4|SET_HUMAN;sp|Q01105-2|SET_HUMAN;sp|Q01105|SET_HUMAN;sp|P0DME0|SETLP_HUMAN	sp|Q01105-3|SET_HUMAN;sp|Q01105-4|SET_HUMAN;sp|Q01105-2|SET_HUMAN;sp|Q01105|SET_HUMAN;sp|P0DME0|SETLP_HUMAN	Isoform 3 of Protein SET OS=Homo sapiens GN=SET;Isoform 4 of Protein SET OS=Homo sapiens GN=SET;Isoform 2 of Protein SET OS=Homo sapiens GN=SET;Protein SET OS=Homo sapiens GN=SET PE=1 SV=3;Protein SETSIP OS=Homo sapiens GN=SETSIP PE=1 SV=1	✅	WT only			20.423	WT only			23.4099	5	3	3	11.7	30.992	265	0	57.936	20.423		23.4099		0	0	0	3	2	3	94422000	11803000	13	0	0	0	0	0	0	0	0	0	1289500	1681400	1677400	967330	560420
sp|P37837|TALDO_HUMAN	Transaldolase OS=Homo sapiens	TALDO1	sp|P37837|TALDO_HUMAN	sp|P37837|TALDO_HUMAN	Transaldolase OS=Homo sapiens GN=TALDO1 PE=1 SV=2	✅	WT only			20.4201	WT only			22.9009	1	4	4	13.4	37.54	337	0	24.67	20.4201		22.9009		0	0	0	2	2	3	82868000	4874600	13	0	0	0	0	0	0	0	0	0	422590	0	1039700	190360	212830
sp|P06493|CDK1_HUMAN	Cyclin-dependent kinase 1 OS=Homo sapiens	CDK1	sp|P06493|CDK1_HUMAN;sp|P06493-2|CDK1_HUMAN;sp|P11802-2|CDK4_HUMAN;sp|Q00535-2|CDK5_HUMAN;sp|Q00535|CDK5_HUMAN;sp|P11802|CDK4_HUMAN;sp|Q96Q40-2|CDK15_HUMAN;sp|P50750|CDK9_HUMAN;sp|Q96Q40-4|CDK15_HUMAN;sp|Q96Q40-3|CDK15_HUMAN;sp|O94921-3|CDK14_HUMAN;sp|Q96Q40-5|CDK15_HUMAN;sp|Q96Q40|CDK15_HUMAN;sp|O94921-2|CDK14_HUMAN;sp|O94921|CDK14_HUMAN;sp|Q07002|CDK18_HUMAN;sp|Q07002-2|CDK18_HUMAN;sp|P50750-2|…	sp|P06493|CDK1_HUMAN;sp|P06493-2|CDK1_HUMAN	Cyclin-dependent kinase 1 OS=Homo sapiens GN=CDK1 PE=1 SV=3;Isoform 2 of Cyclin-dependent kinase 1 OS=Homo sapiens GN=CDK1	✅	WT only			20.4124	WT only			22.9747	29	4	2	17.2	34.095	297	0	14.287	20.4124		22.9747		0	0	0	2	3	3	78319000	4122100	9	0	0	0	0	0	0	0	0	0	393050	688340	580780	361690	386100
sp|P46777|RL5_HUMAN	60S ribosomal protein L5 OS=Homo sapiens	RPL5	sp|P46777|RL5_HUMAN	sp|P46777|RL5_HUMAN	60S ribosomal protein L5 OS=Homo sapiens GN=RPL5 PE=1 SV=3	✅	WT only			20.4061	WT only			23.4412	1	5	5	19.2	34.362	297	0	36.982	20.4061		23.4412		0	0	0	3	1	2	105760000	9614600	7	0	0	0	0	0	0	0	0	0	507230	2146100	1146500	751670	786320
sp|Q8NF50-4|DOCK8_HUMAN	Isoform 4 of Dedicator of cytokinesis protein 8 OS=Homo sapiens	DOCK8	sp|Q8NF50-4|DOCK8_HUMAN;sp|Q8NF50-3|DOCK8_HUMAN;sp|Q8NF50-2|DOCK8_HUMAN;sp|Q8NF50|DOCK8_HUMAN	sp|Q8NF50-4|DOCK8_HUMAN;sp|Q8NF50-3|DOCK8_HUMAN;sp|Q8NF50-2|DOCK8_HUMAN;sp|Q8NF50|DOCK8_HUMAN	Isoform 4 of Dedicator of cytokinesis protein 8 OS=Homo sapiens GN=DOCK8;Isoform 3 of Dedicator of cytokinesis protein 8 OS=Homo sapiens GN=DOCK8;Isoform 2 of Dedicator of cytokinesis protein 8 OS=Homo sapiens GN=DOCK8;Dedicator of cytokinesis protein 8 OS	✅	WT only			20.396	WT only			23.0262	4	11	11	8.5	227.47	1999	0	97.657	20.396		23.0262		0	0	0	3	1	0	142830000	1487900	15	0	0	0	0	0	0	0	0	0	385170	373900	332670	80485	101770
sp|Q9H2K8|TAOK3_HUMAN	Serine/threonine-protein kinase TAO3 OS=Homo sapiens	TAOK3	sp|Q9H2K8|TAOK3_HUMAN	sp|Q9H2K8|TAOK3_HUMAN	Serine/threonine-protein kinase TAO3 OS=Homo sapiens GN=TAOK3 PE=1 SV=2	✅	WT only			20.3856	WT only			22.842	1	4	4	6.2	105.4	898	0	62.924	20.3856		22.842		0	0	0	3	1	1	118880000	2972100	10	0	0	0	0	0	0	0	0	0	554060	1085900	770180	0	0
sp|Q86YP4-2|P66A_HUMAN	Isoform 2 of Transcriptional repressor p66-alpha OS=Homo sapiens	GATAD2A	sp|Q86YP4-2|P66A_HUMAN;sp|Q86YP4|P66A_HUMAN;sp|Q86YP4-3|P66A_HUMAN	sp|Q86YP4-2|P66A_HUMAN;sp|Q86YP4|P66A_HUMAN;sp|Q86YP4-3|P66A_HUMAN	Isoform 2 of Transcriptional repressor p66-alpha OS=Homo sapiens GN=GATAD2A;Transcriptional repressor p66-alpha OS=Homo sapiens GN=GATAD2A PE=1 SV=1;Isoform 3 of Transcriptional repressor p66-alpha OS=Homo sapiens GN=GATAD2A	✅	WT only			20.3825	WT only			23.0022	3	5	5	13	65.225	608	0	107.27	20.3825		23.0022		0	0	0	3	0	3	124270000	3270400	14	0	0	0	0	0	0	0	0	0	549540	860520	877250	134160	168170
sp|Q00610-2|CLH1_HUMAN	Isoform 2 of Clathrin heavy chain 1 OS=Homo sapiens	CLTC	sp|Q00610-2|CLH1_HUMAN;sp|Q00610|CLH1_HUMAN	sp|Q00610-2|CLH1_HUMAN;sp|Q00610|CLH1_HUMAN	Isoform 2 of Clathrin heavy chain 1 OS=Homo sapiens GN=CLTC;Clathrin heavy chain 1 OS=Homo sapiens GN=CLTC PE=1 SV=5	✅	WT only			20.3694	WT only			23.1147	2	4	4	3	187.89	1639	0	25.683	20.3694		23.1147		0	0	0	3	1	2	92319000	1014500	11	0	0	0	0	0	0	0	0	0	157720	214680	203000	75154	25824
sp|P85037-2|FOXK1_HUMAN	Isoform 2 of Forkhead box protein K1 OS=Homo sapiens	FOXK1	sp|P85037-2|FOXK1_HUMAN;sp|P85037|FOXK1_HUMAN;sp|Q01167-2|FOXK2_HUMAN;sp|Q01167|FOXK2_HUMAN	sp|P85037-2|FOXK1_HUMAN;sp|P85037|FOXK1_HUMAN	Isoform 2 of Forkhead box protein K1 OS=Homo sapiens GN=FOXK1;Forkhead box protein K1 OS=Homo sapiens GN=FOXK1 PE=1 SV=1	✅	WT only			20.3533	WT only			23.0486	4	4	4	8.1	59.701	570	0	24.855	20.3533		23.0486		0	0	0	3	3	2	88254000	3151900	15	0	0	0	0	0	0	0	0	0	742260	497280	816870	132820	102200
sp|O75367-2|H2AY_HUMAN	Isoform 1 of Core histone macro-H2A.1 OS=Homo sapiens	H2AFY	sp|O75367-2|H2AY_HUMAN;sp|O75367-3|H2AY_HUMAN;sp|O75367|H2AY_HUMAN;sp|Q9P0M6|H2AW_HUMAN	sp|O75367-2|H2AY_HUMAN;sp|O75367-3|H2AY_HUMAN;sp|O75367|H2AY_HUMAN	Isoform 1 of Core histone macro-H2A.1 OS=Homo sapiens GN=H2AFY;Isoform 3 of Core histone macro-H2A.1 OS=Homo sapiens GN=H2AFY;Core histone macro-H2A.1 OS=Homo sapiens GN=H2AFY PE=1 SV=4	✅	WT only			20.3381	WT only			22.8334	4	5	5	21.1	39.183	369	0	117.08	20.3381		22.8334		0	0	0	3	0	1	216950000	13559000	16	0	0	0	0	0	0	0	0	0	2989800	4628400	4175700	152910	0
sp|P30153|2AAA_HUMAN	Serine/threonine-protein phosphatase 2A 65 kDa regulatory subunit A alpha isoform OS=Homo sapiens	PPP2R1A	sp|P30153|2AAA_HUMAN;sp|P30154-5|2AAB_HUMAN;sp|P30154-4|2AAB_HUMAN;sp|P30154|2AAB_HUMAN;sp|P30154-3|2AAB_HUMAN;sp|P30154-2|2AAB_HUMAN	sp|P30153|2AAA_HUMAN	Serine/threonine-protein phosphatase 2A 65 kDa regulatory subunit A alpha isoform OS=Homo sapiens GN=PPP2R1A PE=1 SV=4						+	6.72248	0	2.74315	6	4	4	13.4	65.308	589	0	87.752	20.3331		23.057	20.2256	0	0	1	3	1	3	79329000	2479000	10	0	0	0	0	0	0	0	0	0	442230	271860	364480	56966	35809
sp|Q96RE7|NACC1_HUMAN	Nucleus accumbens-associated protein 1 OS=Homo sapiens	NACC1	sp|Q96RE7|NACC1_HUMAN;sp|Q96BF6|NACC2_HUMAN	sp|Q96RE7|NACC1_HUMAN	Nucleus accumbens-associated protein 1 OS=Homo sapiens GN=NACC1 PE=1 SV=1	✅	WT only			20.3201	WT only			23.1193	2	3	3	9.3	57.258	527	0	89.39	20.3201		23.1193		0	0	0	3	2	2	88743000	3697600	13	0	0	0	0	0	0	0	0	0	564570	868030	832420	328070	139190
sp|Q9UN86-2|G3BP2_HUMAN	Isoform B of Ras GTPase-activating protein-binding protein 2 OS=Homo sapiens	G3BP2	sp|Q9UN86-2|G3BP2_HUMAN;sp|Q9UN86|G3BP2_HUMAN	sp|Q9UN86-2|G3BP2_HUMAN;sp|Q9UN86|G3BP2_HUMAN	Isoform B of Ras GTPase-activating protein-binding protein 2 OS=Homo sapiens GN=G3BP2;Ras GTPase-activating protein-binding protein 2 OS=Homo sapiens GN=G3BP2 PE=1 SV=2	✅	WT only			20.3174	WT only			22.9261	2	4	4	16.5	50.817	449	0	55.781	20.3174		22.9261		0	0	0	3	3	3	71121000	3743200	17	0	0	0	0	0	0	0	0	0	674210	240780	611100	330370	277130
sp|O15145|ARPC3_HUMAN	Actin-related protein 2/3 complex subunit 3 OS=Homo sapiens	ARPC3	sp|O15145|ARPC3_HUMAN	sp|O15145|ARPC3_HUMAN	Actin-related protein 2/3 complex subunit 3 OS=Homo sapiens GN=ARPC3 PE=1 SV=3	✅	WT only			20.2786	WT only			23.3436	1	3	3	21.3	20.546	178	0	22.447	20.2786		23.3436		0	0	0	3	3	1	80053000	8005300	10	0	0	0	0	0	0	0	0	0	1086400	1655100	1718600	977910	411940
sp|P55060-4|XPO2_HUMAN	Isoform 4 of Exportin-2 OS=Homo sapiens	CSE1L	sp|P55060-4|XPO2_HUMAN;sp|P55060-3|XPO2_HUMAN;sp|P55060|XPO2_HUMAN	sp|P55060-4|XPO2_HUMAN;sp|P55060-3|XPO2_HUMAN;sp|P55060|XPO2_HUMAN	Isoform 4 of Exportin-2 OS=Homo sapiens GN=CSE1L;Isoform 3 of Exportin-2 OS=Homo sapiens GN=CSE1L;Exportin-2 OS=Homo sapiens GN=CSE1L PE=1 SV=3	✅	WT only			20.2772	WT only			23.0158	3	4	4	5.4	103.88	915	0	22.439	20.2772		23.0158		0	0	0	2	0	2	75307000	1568900	4	0	0	0	0	0	0	0	0	0	208240	212160	246000	82767	83473
sp|P40425|PBX2_HUMAN	Pre-B-cell leukemia transcription factor 2 OS=Homo sapiens	PBX2	sp|P40425|PBX2_HUMAN	sp|P40425|PBX2_HUMAN	Pre-B-cell leukemia transcription factor 2 OS=Homo sapiens GN=PBX2 PE=1 SV=2	✅	WT only			20.2725	WT only			22.5124	1	6	6	21.9	45.881	430	0	95.115	20.2725		22.5124		0	0	0	3	3	3	109700000	6094200	17	0	0	0	0	0	0	0	0	0	1138500	2026300	2101000	94210	0
sp|O15511|ARPC5_HUMAN	Actin-related protein 2/3 complex subunit 5 OS=Homo sapiens	ARPC5	sp|O15511|ARPC5_HUMAN;sp|O15511-2|ARPC5_HUMAN	sp|O15511|ARPC5_HUMAN;sp|O15511-2|ARPC5_HUMAN	Actin-related protein 2/3 complex subunit 5 OS=Homo sapiens GN=ARPC5 PE=1 SV=3;Isoform 2 of Actin-related protein 2/3 complex subunit 5 OS=Homo sapiens GN=ARPC5	✅	WT only			20.2619	WT only			22.8363	2	2	2	33.1	16.32	151	0	119.45	20.2619		22.8363		0	0	0	2	3	2	67106000	6710600	8	0	0	0	0	0	0	0	0	0	838950	795500	1362200	466780	592630
sp|Q8WXI9|P66B_HUMAN	Transcriptional repressor p66-beta OS=Homo sapiens	GATAD2B	sp|Q8WXI9|P66B_HUMAN	sp|Q8WXI9|P66B_HUMAN	Transcriptional repressor p66-beta OS=Homo sapiens GN=GATAD2B PE=1 SV=1	✅	WT only			20.2564	WT only			22.8304	1	5	4	10.6	65.26	593	0	25.978	20.2564		22.8304		0	0	0	3	0	0	89996000	3214100	6	0	0	0	0	0	0	0	0	0	197380	1184500	800800	92570	158300
sp|P47756-2|CAPZB_HUMAN	Isoform 2 of F-actin-capping protein subunit beta OS=Homo sapiens	CAPZB	sp|P47756-2|CAPZB_HUMAN;sp|P47756|CAPZB_HUMAN	sp|P47756-2|CAPZB_HUMAN;sp|P47756|CAPZB_HUMAN	Isoform 2 of F-actin-capping protein subunit beta OS=Homo sapiens GN=CAPZB;F-actin-capping protein subunit beta OS=Homo sapiens GN=CAPZB PE=1 SV=4	✅	WT only			20.252	WT only			23.245	2	5	5	35.3	30.628	272	0	78.052	20.252		23.245		0	0	0	3	2	1	90209000	5638100	10	0	0	0	0	0	0	0	0	0	713540	1826900	1506300	470550	0
sp|Q15691|MARE1_HUMAN	Microtubule-associated protein RP/EB family member 1 OS=Homo sapiens	MAPRE1	sp|Q15691|MARE1_HUMAN	sp|Q15691|MARE1_HUMAN	Microtubule-associated protein RP/EB family member 1 OS=Homo sapiens GN=MAPRE1 PE=1 SV=3	✅	WT only			20.2418	WT only			23.0833	1	3	3	17.5	29.999	268	0	22.517	20.2418		23.0833		0	0	0	3	3	1	69471000	4631400	9	0	0	0	0	0	0	0	0	0	643570	752020	972100	256900	506860
sp|P52597|HNRPF_HUMAN	Heterogeneous nuclear ribonucleoprotein F OS=Homo sapiens	HNRNPF	sp|P52597|HNRPF_HUMAN	sp|P52597|HNRPF_HUMAN	Heterogeneous nuclear ribonucleoprotein F OS=Homo sapiens GN=HNRNPF PE=1 SV=3	✅	WT only			20.2372	WT only			22.7958	1	3	2	12	45.671	415	0	24.587	20.2372		22.7958		0	0	0	3	0	3	71716000	4781100	7	0	0	0	0	0	0	0	0	0	216360	1038600	1367200	513210	0
sp|P33316-2|DUT_HUMAN	Isoform 2 of Deoxyuridine 5-triphosphate nucleotidohydrolase, mitochondrial OS=Homo sapiens	DUT	sp|P33316-2|DUT_HUMAN;sp|P33316|DUT_HUMAN	sp|P33316-2|DUT_HUMAN;sp|P33316|DUT_HUMAN	Isoform 2 of Deoxyuridine 5-triphosphate nucleotidohydrolase, mitochondrial OS=Homo sapiens GN=DUT;Deoxyuridine 5-triphosphate nucleotidohydrolase, mitochondrial OS=Homo sapiens GN=DUT PE=1 SV=4	✅	WT only			20.2161	WT only			23.2248	2	3	3	28	17.748	164	0	47.228	20.2161		23.2248		0	0	0	3	1	1	85923000	8592300	8	0	0	0	0	0	0	0	0	0	1023300	2864500	620230	0	237160
sp|Q08945|SSRP1_HUMAN	FACT complex subunit SSRP1 OS=Homo sapiens	SSRP1	sp|Q08945|SSRP1_HUMAN	sp|Q08945|SSRP1_HUMAN	FACT complex subunit SSRP1 OS=Homo sapiens GN=SSRP1 PE=1 SV=1	✅	WT only			20.2136	WT only			22.971	1	8	8	17.1	81.074	709	0	85.926	20.2136		22.971		0	0	0	3	0	2	134340000	4477900	12	0	0	0	0	0	0	0	0	0	567150	1513900	1362500	90238	37766
sp|P40121-2|CAPG_HUMAN	Isoform 2 of Macrophage-capping protein OS=Homo sapiens	CAPG	sp|P40121-2|CAPG_HUMAN;sp|P40121|CAPG_HUMAN	sp|P40121-2|CAPG_HUMAN;sp|P40121|CAPG_HUMAN	Isoform 2 of Macrophage-capping protein OS=Homo sapiens GN=CAPG;Macrophage-capping protein OS=Homo sapiens GN=CAPG PE=1 SV=2	✅	WT only			20.2069	WT only			23.1145	2	3	3	15.3	36.856	333	0	33.653	20.2069		23.1145		0	0	0	1	0	2	63230000	4516400	5	0	0	0	0	0	0	0	0	0	0	879480	947040	0	0
sp|Q16629-3|SRSF7_HUMAN	Isoform 3 of Serine/arginine-rich splicing factor 7 OS=Homo sapiens	SRSF7	sp|Q16629-3|SRSF7_HUMAN;sp|Q16629-2|SRSF7_HUMAN;sp|Q16629-4|SRSF7_HUMAN;sp|Q16629|SRSF7_HUMAN	sp|Q16629-3|SRSF7_HUMAN;sp|Q16629-2|SRSF7_HUMAN;sp|Q16629-4|SRSF7_HUMAN;sp|Q16629|SRSF7_HUMAN	Isoform 3 of Serine/arginine-rich splicing factor 7 OS=Homo sapiens GN=SRSF7;Isoform 2 of Serine/arginine-rich splicing factor 7 OS=Homo sapiens GN=SRSF7;Isoform 4 of Serine/arginine-rich splicing factor 7 OS=Homo sapiens GN=SRSF7;Serine/arginine-rich spli	✅	WT only			20.2034	WT only			23.2473	4	3	3	35.6	15.257	132	0	30.273	20.2034		23.2473		0	0	0	3	0	0	129890000	16236000	7	0	0	0	0	0	0	0	0	0	1881400	3173600	7133000	242120	260890
sp|P33991|MCM4_HUMAN	DNA replication licensing factor MCM4 OS=Homo sapiens	MCM4	sp|P33991|MCM4_HUMAN	sp|P33991|MCM4_HUMAN	DNA replication licensing factor MCM4 OS=Homo sapiens GN=MCM4 PE=1 SV=5	✅	WT only			20.1963	WT only			22.3272	1	2	2	3.8	96.557	863	0	24.35	20.1963		22.3272		0	0	0	2	0	1	64767000	1439300	3	0	0	0	0	0	0	0	0	0	270710	336120	101730	76436	74936
sp|P31689|DNJA1_HUMAN	DnaJ homolog subfamily A member 1 OS=Homo sapiens	DNAJA1	sp|P31689|DNJA1_HUMAN;sp|P31689-2|DNJA1_HUMAN	sp|P31689|DNJA1_HUMAN;sp|P31689-2|DNJA1_HUMAN	DnaJ homolog subfamily A member 1 OS=Homo sapiens GN=DNAJA1 PE=1 SV=2;Isoform 2 of DnaJ homolog subfamily A member 1 OS=Homo sapiens GN=DNAJA1	✅	WT only			20.1873	WT only			23.0549	2	3	3	16.1	44.868	397	0	51.013	20.1873		23.0549		0	0	0	3	1	0	75588000	3599400	5	0	0	0	0	0	0	0	0	0	310140	628590	1163200	218560	348310
sp|Q9Y6M1-5|IF2B2_HUMAN	Isoform 5 of Insulin-like growth factor 2 mRNA-binding protein 2 OS=Homo sapiens	IGF2BP2	sp|Q9Y6M1-5|IF2B2_HUMAN;sp|Q9Y6M1-6|IF2B2_HUMAN;sp|Q9Y6M1-3|IF2B2_HUMAN;sp|Q9Y6M1-4|IF2B2_HUMAN;sp|Q9Y6M1-1|IF2B2_HUMAN;sp|Q9Y6M1|IF2B2_HUMAN	sp|Q9Y6M1-5|IF2B2_HUMAN;sp|Q9Y6M1-6|IF2B2_HUMAN;sp|Q9Y6M1-3|IF2B2_HUMAN;sp|Q9Y6M1-4|IF2B2_HUMAN;sp|Q9Y6M1-1|IF2B2_HUMAN;sp|Q9Y6M1|IF2B2_HUMAN	Isoform 5 of Insulin-like growth factor 2 mRNA-binding protein 2 OS=Homo sapiens GN=IGF2BP2;Isoform 6 of Insulin-like growth factor 2 mRNA-binding protein 2 OS=Homo sapiens GN=IGF2BP2;Isoform 3 of Insulin-like growth factor 2 mRNA-binding protein 2 OS=Homo	✅	WT only			20.187	WT only			22.9243	6	2	2	4.3	54.721	493	0	10.798	20.187		22.9243		0	0	0	1	0	0	69573000	2898900	2	0	0	0	0	0	0	0	0	0	417130	475710	281290	43880	294130
sp|Q92841-1|DDX17_HUMAN	Isoform 2 of Probable ATP-dependent RNA helicase DDX17 OS=Homo sapiens	DDX17	sp|Q92841-1|DDX17_HUMAN;sp|Q92841-3|DDX17_HUMAN;sp|Q92841-2|DDX17_HUMAN;sp|Q92841|DDX17_HUMAN	sp|Q92841-1|DDX17_HUMAN;sp|Q92841-3|DDX17_HUMAN;sp|Q92841-2|DDX17_HUMAN;sp|Q92841|DDX17_HUMAN	Isoform 2 of Probable ATP-dependent RNA helicase DDX17 OS=Homo sapiens GN=DDX17;Isoform 4 of Probable ATP-dependent RNA helicase DDX17 OS=Homo sapiens GN=DDX17;Isoform 3 of Probable ATP-dependent RNA helicase DDX17 OS=Homo sapiens GN=DDX17;Probable ATP-dep	✅	WT only			20.1772	WT only			22.7777	4	10	4	18.3	72.371	650	0	28.811	20.1772		22.7777		0	0	0	3	2	1	81681000	2552500	8	0	0	0	0	0	0	0	0	0	344660	806440	719670	56996	61473
sp|P11388|TOP2A_HUMAN	DNA topoisomerase 2-alpha OS=Homo sapiens	TOP2A	sp|P11388|TOP2A_HUMAN;sp|P11388-2|TOP2A_HUMAN;sp|P11388-3|TOP2A_HUMAN;sp|P11388-4|TOP2A_HUMAN	sp|P11388|TOP2A_HUMAN;sp|P11388-2|TOP2A_HUMAN;sp|P11388-3|TOP2A_HUMAN;sp|P11388-4|TOP2A_HUMAN	DNA topoisomerase 2-alpha OS=Homo sapiens GN=TOP2A PE=1 SV=3;Isoform 2 of DNA topoisomerase 2-alpha OS=Homo sapiens GN=TOP2A;Isoform 3 of DNA topoisomerase 2-alpha OS=Homo sapiens GN=TOP2A;Isoform 4 of DNA topoisomerase 2-alpha OS=Homo sapiens GN=TOP2A	✅	WT only			20.1719	WT only			22.9096	4	10	5	10.3	174.38	1531	0	107.93	20.1719		22.9096		0	0	0	3	1	2	103550000	1278400	12	0	0	0	0	0	0	0	0	0	296410	396330	378220	56679	49084
sp|Q9UMS4|PRP19_HUMAN	Pre-mRNA-processing factor 19 OS=Homo sapiens	PRPF19	sp|Q9UMS4|PRP19_HUMAN	sp|Q9UMS4|PRP19_HUMAN	Pre-mRNA-processing factor 19 OS=Homo sapiens GN=PRPF19 PE=1 SV=1	✅	WT only			20.1689	WT only			22.9046	1	2	2	6.9	55.18	504	0	19.015	20.1689		22.9046		0	0	0	1	2	2	73247000	3855100	6	0	0	0	0	0	0	0	0	0	661280	459680	990640	205300	366500
sp|P06744|G6PI_HUMAN	Glucose-6-phosphate isomerase OS=Homo sapiens	GPI	sp|P06744|G6PI_HUMAN;sp|P06744-2|G6PI_HUMAN	sp|P06744|G6PI_HUMAN;sp|P06744-2|G6PI_HUMAN	Glucose-6-phosphate isomerase OS=Homo sapiens GN=GPI PE=1 SV=4;Isoform 2 of Glucose-6-phosphate isomerase OS=Homo sapiens GN=GPI	✅	WT only			20.1625	WT only			23.1508	2	2	2	4.7	63.146	558	0	29.007	20.1625		23.1508		0	0	0	3	3	3	80518000	3096800	9	0	0	0	0	0	0	0	0	0	339900	563630	550830	131870	132950
sp|Q9BUF5|TBB6_HUMAN	Tubulin beta-6 chain OS=Homo sapiens	TUBB6	sp|Q9BUF5|TBB6_HUMAN	sp|Q9BUF5|TBB6_HUMAN	Tubulin beta-6 chain OS=Homo sapiens GN=TUBB6 PE=1 SV=1	✅	WT only			20.1555	WT only			22.8431	1	10	2	23.3	49.857	446	0	37.43	20.1555		22.8431		0	0	0	3	2	3	70590000	3529500	15	0	0	0	0	0	0	0	0	0	527470	591990	726770	227850	234760
sp|P53621|COPA_HUMAN	Coatomer subunit alpha OS=Homo sapiens	COPA	sp|P53621|COPA_HUMAN;sp|P53621-2|COPA_HUMAN	sp|P53621|COPA_HUMAN;sp|P53621-2|COPA_HUMAN	Coatomer subunit alpha OS=Homo sapiens GN=COPA PE=1 SV=2;Isoform 2 of Coatomer subunit alpha OS=Homo sapiens GN=COPA	✅	WT only			20.1413	WT only			22.7304	2	2	2	3	138.34	1224	0	25.073	20.1413		22.7304		0	0	0	3	3	1	69145000	987780	10	0	0	0	0	0	0	0	0	0	93176	194520	102850	106850	102950
sp|O75475|PSIP1_HUMAN	PC4 and SFRS1-interacting protein OS=Homo sapiens	PSIP1	sp|O75475|PSIP1_HUMAN;sp|O75475-3|PSIP1_HUMAN;sp|O75475-2|PSIP1_HUMAN	sp|O75475|PSIP1_HUMAN;sp|O75475-3|PSIP1_HUMAN;sp|O75475-2|PSIP1_HUMAN	PC4 and SFRS1-interacting protein OS=Homo sapiens GN=PSIP1 PE=1 SV=1;Isoform 3 of PC4 and SFRS1-interacting protein OS=Homo sapiens GN=PSIP1;Isoform 2 of PC4 and SFRS1-interacting protein OS=Homo sapiens GN=PSIP1	✅	WT only			20.1386	WT only			23.3373	3	9	9	23.8	60.103	530	0	109.37	20.1386		23.3373		0	0	0	3	0	1	192490000	6874700	19	0	0	0	0	0	0	0	0	0	828120	2356900	2274700	340360	106440
sp|P62306|RUXF_HUMAN	Small nuclear ribonucleoprotein F OS=Homo sapiens	SNRPF	sp|P62306|RUXF_HUMAN	sp|P62306|RUXF_HUMAN	Small nuclear ribonucleoprotein F OS=Homo sapiens GN=SNRPF PE=1 SV=1	✅	WT only			20.12	WT only			22.9491	1	2	2	24.4	9.7251	86	0	46.469	20.12		22.9491		0	0	0	3	1	2	72346000	18086000	10	0	0	0	0	0	0	0	0	0	1075100	4612000	3357800	647260	759530
sp|Q96AE4|FUBP1_HUMAN	Far upstream element-binding protein 1 OS=Homo sapiens	FUBP1	sp|Q96AE4|FUBP1_HUMAN;sp|Q96AE4-2|FUBP1_HUMAN	sp|Q96AE4|FUBP1_HUMAN;sp|Q96AE4-2|FUBP1_HUMAN	Far upstream element-binding protein 1 OS=Homo sapiens GN=FUBP1 PE=1 SV=3;Isoform 2 of Far upstream element-binding protein 1 OS=Homo sapiens GN=FUBP1	✅	WT only			20.0913	WT only			23.1348	2	6	6	13.2	67.56	644	0	41.741	20.0913		23.1348		0	0	0	3	2	2	75433000	2514400	11	0	0	0	0	0	0	0	0	0	228420	483080	717610	217830	32494
sp|P11387|TOP1_HUMAN	DNA topoisomerase 1 OS=Homo sapiens	TOP1	sp|P11387|TOP1_HUMAN	sp|P11387|TOP1_HUMAN	DNA topoisomerase 1 OS=Homo sapiens GN=TOP1 PE=1 SV=2	✅	WT only			20.0486	WT only			22.5709	1	4	4	9.2	90.725	765	0	36.596	20.0486		22.5709		0	0	0	3	0	1	77542000	2040600	7	0	0	0	0	0	0	0	0	0	329160	670620	544800	66268	37612
sp|P54819-3|KAD2_HUMAN	Isoform 3 of Adenylate kinase 2, mitochondrial OS=Homo sapiens	AK2	sp|P54819-3|KAD2_HUMAN;sp|P54819-2|KAD2_HUMAN;sp|P54819|KAD2_HUMAN;sp|P54819-4|KAD2_HUMAN;sp|P54819-6|KAD2_HUMAN;sp|P54819-5|KAD2_HUMAN	sp|P54819-3|KAD2_HUMAN;sp|P54819-2|KAD2_HUMAN;sp|P54819|KAD2_HUMAN;sp|P54819-4|KAD2_HUMAN;sp|P54819-6|KAD2_HUMAN;sp|P54819-5|KAD2_HUMAN	Isoform 3 of Adenylate kinase 2, mitochondrial OS=Homo sapiens GN=AK2;Isoform 2 of Adenylate kinase 2, mitochondrial OS=Homo sapiens GN=AK2;Adenylate kinase 2, mitochondrial OS=Homo sapiens GN=AK2 PE=1 SV=2;Isoform 4 of Adenylate kinase 2, mitochondrial OS	✅	WT only			20.0367	WT only			23.0449	6	4	4	26.2	22.265	202	0	24.719	20.0367		23.0449		0	0	0	3	0	3	80233000	5730900	7	0	0	0	0	0	0	0	0	0	607490	972650	1123700	131780	312340
sp|P07203|GPX1_HUMAN	Glutathione peroxidase 1 OS=Homo sapiens	GPX1	sp|P07203|GPX1_HUMAN	sp|P07203|GPX1_HUMAN	Glutathione peroxidase 1 OS=Homo sapiens GN=GPX1 PE=1 SV=4	✅	WT only			19.9978	WT only			22.8303	1	3	3	28.1	22.088	203	0	19.217	19.9978		22.8303		0	0	0	3	1	2	67359000	5181500	7	0	0	0	0	0	0	0	0	0	592620	1195200	1114900	0	170200
sp|P40429|RL13A_HUMAN	60S ribosomal protein L13a OS=Homo sapiens	RPL13A	sp|P40429|RL13A_HUMAN	sp|P40429|RL13A_HUMAN	60S ribosomal protein L13a OS=Homo sapiens GN=RPL13A PE=1 SV=2	✅	WT only			19.9912	WT only			22.9773	1	3	3	14.8	23.577	203	0	18.583	19.9912		22.9773		0	0	0	3	0	2	57898000	6433200	9	0	0	0	0	0	0	0	0	0	1017600	435110	1332400	289030	0
sp|Q06330-3|SUH_HUMAN	Isoform APCR-3 of Recombining binding protein suppressor of hairless OS=Homo sapiens	RBPJ	sp|Q06330-3|SUH_HUMAN;sp|Q06330-2|SUH_HUMAN;sp|Q06330-5|SUH_HUMAN;sp|Q06330-4|SUH_HUMAN;sp|Q06330-6|SUH_HUMAN;sp|Q06330-7|SUH_HUMAN;sp|Q06330|SUH_HUMAN	sp|Q06330-3|SUH_HUMAN;sp|Q06330-2|SUH_HUMAN;sp|Q06330-5|SUH_HUMAN;sp|Q06330-4|SUH_HUMAN;sp|Q06330-6|SUH_HUMAN;sp|Q06330-7|SUH_HUMAN;sp|Q06330|SUH_HUMAN	Isoform APCR-3 of Recombining binding protein suppressor of hairless OS=Homo sapiens GN=RBPJ;Isoform APCR-1 of Recombining binding protein suppressor of hairless OS=Homo sapiens GN=RBPJ;Isoform 5 of Recombining binding protein suppressor of hairless OS=Hom	✅	WT only			19.9774	WT only			22.3614	7	3	3	10	45.641	411	0	19.491	19.9774		22.3614		0	0	0	3	0	0	72919000	4289400	6	0	0	0	0	0	0	0	0	0	755480	1424900	1103000	129890	205890
sp|Q99497|PARK7_HUMAN	Protein deglycase DJ-1 OS=Homo sapiens	PARK7	sp|Q99497|PARK7_HUMAN	sp|Q99497|PARK7_HUMAN	Protein deglycase DJ-1 OS=Homo sapiens GN=PARK7 PE=1 SV=2	✅	WT only			19.9656	WT only			22.5521	1	3	3	30.2	19.891	189	0	79.981	19.9656		22.5521		0	0	0	3	1	3	60789000	5065800	9	0	0	0	0	0	0	0	0	0	270740	995750	520820	240530	0
sp|P20248|CCNA2_HUMAN	Cyclin-A2 OS=Homo sapiens	CCNA2	sp|P20248|CCNA2_HUMAN	sp|P20248|CCNA2_HUMAN	Cyclin-A2 OS=Homo sapiens GN=CCNA2 PE=1 SV=2	✅	WT only			19.9536	WT only			22.5153	1	2	2	5.6	48.55	432	0	25.789	19.9536		22.5153		0	0	0	2	3	3	64490000	2687100	11	0	0	0	0	0	0	0	0	0	274650	129840	300920	520860	320900
sp|P31948-3|STIP1_HUMAN	Isoform 3 of Stress-induced-phosphoprotein 1 OS=Homo sapiens	STIP1	sp|P31948-3|STIP1_HUMAN;sp|P31948|STIP1_HUMAN;sp|P31948-2|STIP1_HUMAN	sp|P31948-3|STIP1_HUMAN;sp|P31948|STIP1_HUMAN;sp|P31948-2|STIP1_HUMAN	Isoform 3 of Stress-induced-phosphoprotein 1 OS=Homo sapiens GN=STIP1;Stress-induced-phosphoprotein 1 OS=Homo sapiens GN=STIP1 PE=1 SV=1;Isoform 2 of Stress-induced-phosphoprotein 1 OS=Homo sapiens GN=STIP1	✅	WT only			19.9529	WT only			22.7249	3	3	3	7.7	59.777	519	0	21.44	19.9529		22.7249		0	0	0	3	0	1	63698000	1930200	7	0	0	0	0	0	0	0	0	0	275310	357030	274050	134710	144640
sp|P52292|IMA1_HUMAN	Importin subunit alpha-1 OS=Homo sapiens	KPNA2	sp|P52292|IMA1_HUMAN	sp|P52292|IMA1_HUMAN	Importin subunit alpha-1 OS=Homo sapiens GN=KPNA2 PE=1 SV=1	✅	WT only			19.9486	WT only			22.7083	1	3	3	8.7	57.861	529	0	30.403	19.9486		22.7083		0	0	0	3	2	3	67977000	3398900	10	0	0	0	0	0	0	0	0	0	494210	774830	808730	173760	98244
sp|Q13765|NACA_HUMAN	Nascent polypeptide-associated complex subunit alpha OS=Homo sapiens	NACA	sp|Q13765|NACA_HUMAN;sp|E9PAV3-2|NACAM_HUMAN;sp|E9PAV3|NACAM_HUMAN;sp|Q9BZK3|NACP1_HUMAN	sp|Q13765|NACA_HUMAN;sp|E9PAV3-2|NACAM_HUMAN;sp|E9PAV3|NACAM_HUMAN	Nascent polypeptide-associated complex subunit alpha OS=Homo sapiens GN=NACA PE=1 SV=1;Isoform 2 of Nascent polypeptide-associated complex subunit alpha, muscle-specific form OS=Homo sapiens GN=NACA;Nascent polypeptide-associated complex subunit alpha, mus	✅	WT only			19.938	WT only			23.0819	4	3	3	20.9	23.384	215	0	29.728	19.938		23.0819		0	0	0	3	1	3	71128000	11855000	9	0	0	0	0	0	0	0	0	0	1521400	2917300	2364500	525470	552720
sp|P52209-2|6PGD_HUMAN	Isoform 2 of 6-phosphogluconate dehydrogenase, decarboxylating OS=Homo sapiens	PGD	sp|P52209-2|6PGD_HUMAN;sp|P52209|6PGD_HUMAN	sp|P52209-2|6PGD_HUMAN;sp|P52209|6PGD_HUMAN	Isoform 2 of 6-phosphogluconate dehydrogenase, decarboxylating OS=Homo sapiens GN=PGD;6-phosphogluconate dehydrogenase, decarboxylating OS=Homo sapiens GN=PGD PE=1 SV=3	✅	WT only			19.9317	WT only			22.6933	2	2	2	8.1	51.872	470	0	41.287	19.9317		22.6933		0	0	0	3	3	3	59215000	2368600	10	0	0	0	0	0	0	0	0	0	224460	368450	404820	177350	0
sp|Q13547|HDAC1_HUMAN	Histone deacetylase 1 OS=Homo sapiens	HDAC1	sp|Q13547|HDAC1_HUMAN	sp|Q13547|HDAC1_HUMAN	Histone deacetylase 1 OS=Homo sapiens GN=HDAC1 PE=1 SV=1	✅	WT only			19.9278	WT only			22.222	1	5	2	17.2	55.102	482	0	88.034	19.9278		22.222		0	0	0	3	1	1	65527000	3120400	6	0	0	0	0	0	0	0	0	0	494060	915310	1119600	0	0
sp|P78527|PRKDC_HUMAN	DNA-dependent protein kinase catalytic subunit OS=Homo sapiens	PRKDC	sp|P78527|PRKDC_HUMAN;sp|P78527-2|PRKDC_HUMAN	sp|P78527|PRKDC_HUMAN;sp|P78527-2|PRKDC_HUMAN	DNA-dependent protein kinase catalytic subunit OS=Homo sapiens GN=PRKDC PE=1 SV=3;Isoform 2 of DNA-dependent protein kinase catalytic subunit OS=Homo sapiens GN=PRKDC	✅	WT only			19.9211	WT only			22.5387	2	8	8	2.3	469.08	4128	0	49.665	19.9211		22.5387		0	0	0	3	1	3	64624000	293740	10	0	0	0	0	0	0	0	0	0	50883	57618	77330	0	5695
sp|O14770-7|MEIS2_HUMAN	Isoform 7 of Homeobox protein Meis2 OS=Homo sapiens	MEIS2	sp|O14770-7|MEIS2_HUMAN;sp|O14770-8|MEIS2_HUMAN;sp|O14770-3|MEIS2_HUMAN;sp|O14770-2|MEIS2_HUMAN;sp|O14770-4|MEIS2_HUMAN;sp|O14770|MEIS2_HUMAN;sp|O14770-5|MEIS2_HUMAN;sp|O14770-6|MEIS2_HUMAN;sp|O00470|MEIS1_HUMAN;sp|O00470-2|MEIS1_HUMAN;sp|A6NDR6|ME3L1_HUMAN;sp|Q99687-3|MEIS3_HUMAN;sp|Q99687|MEIS3_HUMAN;sp|Q99687-2|MEIS3_HUMAN	sp|O14770-7|MEIS2_HUMAN;sp|O14770-8|MEIS2_HUMAN;sp|O14770-3|MEIS2_HUMAN;sp|O14770-2|MEIS2_HUMAN;sp|O14770-4|MEIS2_HUMAN;sp|O14770|MEIS2_HUMAN;sp|O14770-5|MEIS2_HUMAN;sp|O14770-6|MEIS2_HUMAN;sp|O00470|MEIS1_HUMAN;sp|O00470-2|MEIS1_HUMAN	Isoform 7 of Homeobox protein Meis2 OS=Homo sapiens GN=MEIS2;Isoform 8 of Homeobox protein Meis2 OS=Homo sapiens GN=MEIS2;Isoform 3 of Homeobox protein Meis2 OS=Homo sapiens GN=MEIS2;Isoform 2 of Homeobox protein Meis2 OS=Homo sapiens GN=MEIS2;Isoform 4 of	✅	WT only			19.9181	WT only			22.2809	14	4	4	16.8	41.542	381	0	41.017	19.9181		22.2809		0	0	0	3	0	1	57312000	3820800	13	0	0	0	0	0	0	0	0	0	414200	1376400	1426800	0	0
sp|P69905|HBA_HUMAN	Hemoglobin subunit alpha OS=Homo sapiens	HBA1	sp|P69905|HBA_HUMAN	sp|P69905|HBA_HUMAN	Hemoglobin subunit alpha OS=Homo sapiens GN=HBA1 PE=1 SV=2	✅	WT only			19.9015	WT only			22.6976	1	2	2	16.9	15.257	142	0	13.208	19.9015		22.6976		0	0	0	3	1	0	68406000	8550700	5	0	0	0	0	0	0	0	0	0	1314100	2406100	2081100	0	969740
sp|Q13469-3|NFAC2_HUMAN	Isoform 3 of Nuclear factor of activated T-cells, cytoplasmic 2 OS=Homo sapiens	NFATC2	sp|Q13469-3|NFAC2_HUMAN;sp|Q13469-4|NFAC2_HUMAN;sp|Q13469-2|NFAC2_HUMAN;sp|Q13469|NFAC2_HUMAN;sp|Q13469-5|NFAC2_HUMAN	sp|Q13469-3|NFAC2_HUMAN;sp|Q13469-4|NFAC2_HUMAN;sp|Q13469-2|NFAC2_HUMAN;sp|Q13469|NFAC2_HUMAN;sp|Q13469-5|NFAC2_HUMAN	Isoform 3 of Nuclear factor of activated T-cells, cytoplasmic 2 OS=Homo sapiens GN=NFATC2;Isoform 4 of Nuclear factor of activated T-cells, cytoplasmic 2 OS=Homo sapiens GN=NFATC2;Isoform 2 of Nuclear factor of activated T-cells, cytoplasmic 2 OS=Homo sapi	✅	WT only			19.8871	WT only			22.7662	5	5	5	10.9	97.691	901	0	68.074	19.8871		22.7662		0	0	0	3	1	2	84190000	2053400	9	0	0	0	0	0	0	0	0	0	217990	605870	659330	0	109720
sp|P30044-2|PRDX5_HUMAN	Isoform Cytoplasmic+peroxisomal of Peroxiredoxin-5, mitochondrial OS=Homo sapiens	PRDX5	sp|P30044-2|PRDX5_HUMAN;sp|P30044-3|PRDX5_HUMAN;sp|P30044|PRDX5_HUMAN;sp|P30044-4|PRDX5_HUMAN	sp|P30044-2|PRDX5_HUMAN;sp|P30044-3|PRDX5_HUMAN;sp|P30044|PRDX5_HUMAN	Isoform Cytoplasmic+peroxisomal of Peroxiredoxin-5, mitochondrial OS=Homo sapiens GN=PRDX5;Isoform 3 of Peroxiredoxin-5, mitochondrial OS=Homo sapiens GN=PRDX5;Peroxiredoxin-5, mitochondrial OS=Homo sapiens GN=PRDX5 PE=1 SV=4	✅	WT only			19.876	WT only			22.6684	4	3	3	46.3	17.031	162	0	43.739	19.876		22.6684		0	0	0	2	0	3	57226000	6358500	6	0	0	0	0	0	0	0	0	0	1184700	1552800	449400	0	140690
sp|Q9Y3Z3|SAMH1_HUMAN	Deoxynucleoside triphosphate triphosphohydrolase SAMHD1 OS=Homo sapiens	SAMHD1	sp|Q9Y3Z3|SAMH1_HUMAN;sp|Q9Y3Z3-3|SAMH1_HUMAN;sp|Q9Y3Z3-4|SAMH1_HUMAN;sp|Q9Y3Z3-2|SAMH1_HUMAN	sp|Q9Y3Z3|SAMH1_HUMAN;sp|Q9Y3Z3-3|SAMH1_HUMAN;sp|Q9Y3Z3-4|SAMH1_HUMAN;sp|Q9Y3Z3-2|SAMH1_HUMAN	Deoxynucleoside triphosphate triphosphohydrolase SAMHD1 OS=Homo sapiens GN=SAMHD1 PE=1 SV=2;Isoform 3 of Deoxynucleoside triphosphate triphosphohydrolase SAMHD1 OS=Homo sapiens GN=SAMHD1;Isoform 4 of Deoxynucleoside triphosphate triphosphohydrolase SAMHD1	✅	WT only			19.8655	WT only			22.8678	4	5	5	14.7	72.2	626	0	38.386	19.8655		22.8678		0	0	0	3	0	2	58610000	1674600	7	0	0	0	0	0	0	0	0	0	126690	446920	578350	0	0
sp|Q15637-4|SF01_HUMAN	Isoform 4 of Splicing factor 1 OS=Homo sapiens	SF1	sp|Q15637-4|SF01_HUMAN;sp|Q15637-6|SF01_HUMAN;sp|Q15637-7|SF01_HUMAN;sp|Q15637-3|SF01_HUMAN;sp|Q15637-2|SF01_HUMAN;sp|Q15637|SF01_HUMAN;sp|Q15637-5|SF01_HUMAN	sp|Q15637-4|SF01_HUMAN;sp|Q15637-6|SF01_HUMAN;sp|Q15637-7|SF01_HUMAN;sp|Q15637-3|SF01_HUMAN;sp|Q15637-2|SF01_HUMAN;sp|Q15637|SF01_HUMAN;sp|Q15637-5|SF01_HUMAN	Isoform 4 of Splicing factor 1 OS=Homo sapiens GN=SF1;Isoform 6 of Splicing factor 1 OS=Homo sapiens GN=SF1;Isoform 7 of Splicing factor 1 OS=Homo sapiens GN=SF1;Isoform 3 of Splicing factor 1 OS=Homo sapiens GN=SF1;Isoform 2 of Splicing factor 1 OS=Homo s	✅	WT only			19.8635	WT only			22.6475	7	4	4	11.9	59.711	548	0	32.289	19.8635		22.6475		0	0	0	3	1	2	67438000	3966900	8	0	0	0	0	0	0	0	0	0	508960	563260	1230900	347540	314450
sp|P17275|JUNB_HUMAN	Transcription factor jun-B OS=Homo sapiens	JUNB	sp|P17275|JUNB_HUMAN	sp|P17275|JUNB_HUMAN	Transcription factor jun-B OS=Homo sapiens GN=JUNB PE=1 SV=1	✅	WT only			19.8372	WT only			22.5272	1	2	2	8.9	35.879	347	0	12.917	19.8372		22.5272		0	0	0	2	1	1	70608000	5431400	5	0	0	0	0	0	0	0	0	0	610300	1248700	1289300	418120	294450
sp|P24539|AT5F1_HUMAN	ATP synthase F(0) complex subunit B1, mitochondrial OS=Homo sapiens	ATP5F1	sp|P24539|AT5F1_HUMAN	sp|P24539|AT5F1_HUMAN	ATP synthase F(0) complex subunit B1, mitochondrial OS=Homo sapiens GN=ATP5F1 PE=1 SV=2	✅	WT only			19.8364	WT only			22.6592	1	2	2	12.5	28.908	256	0	27.239	19.8364		22.6592		0	0	0	1	0	1	61593000	3849600	2	0	0	0	0	0	0	0	0	0	506960	790310	591940	167220	171340
sp|P14649|MYL6B_HUMAN	Myosin light chain 6B OS=Homo sapiens	MYL6B	sp|P14649|MYL6B_HUMAN	sp|P14649|MYL6B_HUMAN	Myosin light chain 6B OS=Homo sapiens GN=MYL6B PE=1 SV=1	✅	WT only			19.8189	WT only			22.3762	1	4	2	29.8	22.764	208	0	35.998	19.8189		22.3762		0	0	0	3	3	0	45299000	3235700	8	0	0	0	0	0	0	0	0	0	473480	1210400	592670	375890	238270
sp|Q16643|DREB_HUMAN	Drebrin OS=Homo sapiens	DBN1	sp|Q16643|DREB_HUMAN;sp|Q16643-2|DREB_HUMAN;sp|Q16643-3|DREB_HUMAN	sp|Q16643|DREB_HUMAN;sp|Q16643-2|DREB_HUMAN;sp|Q16643-3|DREB_HUMAN	Drebrin OS=Homo sapiens GN=DBN1 PE=1 SV=4;Isoform 2 of Drebrin OS=Homo sapiens GN=DBN1;Isoform 3 of Drebrin OS=Homo sapiens GN=DBN1	✅	WT only			19.8171	WT only			22.6786	3	3	3	6.6	71.428	649	0	56.193	19.8171		22.6786		0	0	0	3	3	0	47938000	1775500	9	0	0	0	0	0	0	0	0	0	375080	571740	374860	147920	130310
sp|Q01081-2|U2AF1_HUMAN	Isoform 2 of Splicing factor U2AF 35 kDa subunit OS=Homo sapiens	U2AF1	sp|Q01081-2|U2AF1_HUMAN;sp|Q01081|U2AF1_HUMAN;sp|P0DN76|U2AF5_HUMAN;sp|Q01081-3|U2AF1_HUMAN;sp|Q01081-4|U2AF1_HUMAN;sp|Q8WU68-3|U2AF4_HUMAN;sp|Q8WU68-2|U2AF4_HUMAN;sp|Q8WU68|U2AF4_HUMAN	sp|Q01081-2|U2AF1_HUMAN;sp|Q01081|U2AF1_HUMAN;sp|P0DN76|U2AF5_HUMAN;sp|Q01081-3|U2AF1_HUMAN;sp|Q01081-4|U2AF1_HUMAN;sp|Q8WU68-3|U2AF4_HUMAN;sp|Q8WU68-2|U2AF4_HUMAN;sp|Q8WU68|U2AF4_HUMAN	Isoform 2 of Splicing factor U2AF 35 kDa subunit OS=Homo sapiens GN=U2AF1;Splicing factor U2AF 35 kDa subunit OS=Homo sapiens GN=U2AF1 PE=1 SV=3;Splicing factor U2AF 35 kDa subunit-like protein OS=Homo sapiens GN=U2AF1L5 PE=3 SV=1;Isoform 3 of Splicing fac	✅	WT only			19.8075	WT only			21.6468	8	2	2	16.7	27.882	240	0	29.653	19.8075		21.6468		0	0	0	3	0	1	37832000	4203600	5	0	0	0	0	0	0	0	0	0	1231100	423160	336100	0	0
sp|Q9Y230|RUVB2_HUMAN	RuvB-like 2 OS=Homo sapiens	RUVBL2	sp|Q9Y230|RUVB2_HUMAN;sp|Q9Y230-2|RUVB2_HUMAN	sp|Q9Y230|RUVB2_HUMAN;sp|Q9Y230-2|RUVB2_HUMAN	RuvB-like 2 OS=Homo sapiens GN=RUVBL2 PE=1 SV=3;Isoform 2 of RuvB-like 2 OS=Homo sapiens GN=RUVBL2	✅	WT only			19.8066	WT only			22.8194	2	4	4	10.4	51.156	463	0	38.654	19.8066		22.8194		0	0	0	3	1	3	62015000	2296800	12	0	0	0	0	0	0	0	0	0	414990	559640	344520	87754	105470
sp|Q6ZU65|UBN2_HUMAN	Ubinuclein-2 OS=Homo sapiens	UBN2	sp|Q6ZU65|UBN2_HUMAN;sp|Q6ZU65-2|UBN2_HUMAN	sp|Q6ZU65|UBN2_HUMAN;sp|Q6ZU65-2|UBN2_HUMAN	Ubinuclein-2 OS=Homo sapiens GN=UBN2 PE=1 SV=2;Isoform 2 of Ubinuclein-2 OS=Homo sapiens GN=UBN2	✅	WT only			19.7875	WT only			22.1947	2	7	7	6.6	146.09	1347	0	50.138	19.7875		22.1947		0	0	0	3	0	1	81989000	1438400	15	0	0	0	0	0	0	0	0	0	233370	419590	482660	41174	0
sp|P14859-4|PO2F1_HUMAN	Isoform 4 of POU domain, class 2, transcription factor 1 OS=Homo sapiens	POU2F1	sp|P14859-4|PO2F1_HUMAN;sp|P14859-5|PO2F1_HUMAN;sp|P14859-3|PO2F1_HUMAN;sp|P14859|PO2F1_HUMAN;sp|P14859-2|PO2F1_HUMAN;sp|P14859-6|PO2F1_HUMAN	sp|P14859-4|PO2F1_HUMAN;sp|P14859-5|PO2F1_HUMAN;sp|P14859-3|PO2F1_HUMAN;sp|P14859|PO2F1_HUMAN;sp|P14859-2|PO2F1_HUMAN;sp|P14859-6|PO2F1_HUMAN	Isoform 4 of POU domain, class 2, transcription factor 1 OS=Homo sapiens GN=POU2F1;Isoform 5 of POU domain, class 2, transcription factor 1 OS=Homo sapiens GN=POU2F1;Isoform 3 of POU domain, class 2, transcription factor 1 OS=Homo sapiens GN=POU2F1;POU dom	✅	WT only			19.7865	WT only			22.5629	6	3	3	8	68.143	653	0	111.04	19.7865		22.5629		0	0	0	3	2	2	54536000	4544600	10	0	0	0	0	0	0	0	0	0	520930	1978000	478000	556730	419470
sp|P68366-2|TBA4A_HUMAN	Isoform 2 of Tubulin alpha-4A chain OS=Homo sapiens	TUBA4A	sp|P68366-2|TBA4A_HUMAN;sp|P68366|TBA4A_HUMAN	sp|P68366-2|TBA4A_HUMAN;sp|P68366|TBA4A_HUMAN	Isoform 2 of Tubulin alpha-4A chain OS=Homo sapiens GN=TUBA4A;Tubulin alpha-4A chain OS=Homo sapiens GN=TUBA4A PE=1 SV=1	✅	WT only			19.7347	WT only			22.4649	2	17	2	42.5	48.328	433	0	20.693	19.7347		22.4649		0	0	0	3	0	3	50415000	2291600	8	0	0	0	0	0	0	0	0	0	156850	483010	382110	196980	0
sp|Q99583|MNT_HUMAN	Max-binding protein MNT OS=Homo sapiens	MNT	sp|Q99583|MNT_HUMAN	sp|Q99583|MNT_HUMAN	Max-binding protein MNT OS=Homo sapiens GN=MNT PE=1 SV=1	✅	WT only			19.7268	WT only			22.2774	1	4	4	7.4	62.299	582	0	33.315	19.7268		22.2774		0	0	0	3	0	0	52136000	3066800	5	0	0	0	0	0	0	0	0	0	642240	1046900	906360	0	0
sp|Q99729-3|ROAA_HUMAN	Isoform 3 of Heterogeneous nuclear ribonucleoprotein A/B OS=Homo sapiens	HNRNPAB	sp|Q99729-3|ROAA_HUMAN;sp|Q99729-2|ROAA_HUMAN;sp|Q99729-4|ROAA_HUMAN;sp|Q99729|ROAA_HUMAN	sp|Q99729-3|ROAA_HUMAN;sp|Q99729-2|ROAA_HUMAN;sp|Q99729-4|ROAA_HUMAN;sp|Q99729|ROAA_HUMAN	Isoform 3 of Heterogeneous nuclear ribonucleoprotein A/B OS=Homo sapiens GN=HNRNPAB;Isoform 2 of Heterogeneous nuclear ribonucleoprotein A/B OS=Homo sapiens GN=HNRNPAB;Isoform 4 of Heterogeneous nuclear ribonucleoprotein A/B OS=Homo sapiens GN=HNRNPAB;Hete	✅	WT only			19.7204	WT only			22.1699	4	3	3	16.8	30.588	285	0	38.766	19.7204		22.1699		0	0	0	3	0	3	56778000	4367500	8	0	0	0	0	0	0	0	0	0	233770	1953900	822580	0	0
sp|P10599-2|THIO_HUMAN	Isoform 2 of Thioredoxin OS=Homo sapiens	TXN	sp|P10599-2|THIO_HUMAN;sp|P10599|THIO_HUMAN	sp|P10599-2|THIO_HUMAN;sp|P10599|THIO_HUMAN	Isoform 2 of Thioredoxin OS=Homo sapiens GN=TXN;Thioredoxin OS=Homo sapiens GN=TXN PE=1 SV=3	✅	WT only			19.716	WT only			22.5045	2	2	2	43.5	9.4519	85	0	14.873	19.716		22.5045		0	0	0	3	3	3	55479000	9246500	10	0	0	0	0	0	0	0	0	0	1113000	1257500	1290700	737430	618200
sp|Q07666|KHDR1_HUMAN	KH domain-containing, RNA-binding, signal transduction-associated protein 1 OS=Homo sapiens	KHDRBS1	sp|Q07666|KHDR1_HUMAN;sp|Q07666-3|KHDR1_HUMAN;sp|Q07666-2|KHDR1_HUMAN	sp|Q07666|KHDR1_HUMAN;sp|Q07666-3|KHDR1_HUMAN;sp|Q07666-2|KHDR1_HUMAN	KH domain-containing, RNA-binding, signal transduction-associated protein 1 OS=Homo sapiens GN=KHDRBS1 PE=1 SV=1;Isoform 3 of KH domain-containing, RNA-binding, signal transduction-associated protein 1 OS=Homo sapiens GN=KHDRBS1;Isoform 2 of KH domain-cont	✅	WT only			19.7088	WT only			22.8261	3	3	3	8.4	48.227	443	0	21.208	19.7088		22.8261		0	0	0	3	0	3	49163000	4469300	11	0	0	0	0	0	0	0	0	0	579970	1345200	1059200	0	0
sp|Q8IWI9-3|MGAP_HUMAN	Isoform 3 of MAX gene-associated protein OS=Homo sapiens	MGA	sp|Q8IWI9-3|MGAP_HUMAN;sp|Q8IWI9|MGAP_HUMAN;sp|Q8IWI9-4|MGAP_HUMAN;sp|Q8IWI9-2|MGAP_HUMAN	sp|Q8IWI9-3|MGAP_HUMAN;sp|Q8IWI9|MGAP_HUMAN;sp|Q8IWI9-4|MGAP_HUMAN;sp|Q8IWI9-2|MGAP_HUMAN	Isoform 3 of MAX gene-associated protein OS=Homo sapiens GN=MGA;MAX gene-associated protein OS=Homo sapiens GN=MGA PE=1 SV=3;Isoform 4 of MAX gene-associated protein OS=Homo sapiens GN=MGA;Isoform 2 of MAX gene-associated protein OS=Homo sapiens GN=MGA	✅	WT only			19.7006	WT only			22.1233	4	6	6	2.9	315.22	2856	0	36.974	19.7006		22.1233		0	0	0	3	0	1	60856000	408430	9	0	0	0	0	0	0	0	0	0	69839	121140	146700	15789	0
sp|Q92688-2|AN32B_HUMAN	Isoform 2 of Acidic leucine-rich nuclear phosphoprotein 32 family member B OS=Homo sapiens	ANP32B	sp|Q92688-2|AN32B_HUMAN;sp|Q92688|AN32B_HUMAN	sp|Q92688-2|AN32B_HUMAN;sp|Q92688|AN32B_HUMAN	Isoform 2 of Acidic leucine-rich nuclear phosphoprotein 32 family member B OS=Homo sapiens GN=ANP32B;Acidic leucine-rich nuclear phosphoprotein 32 family member B OS=Homo sapiens GN=ANP32B PE=1 SV=1	✅	WT only			19.699	WT only			22.43	2	2	2	14.9	22.276	195	0	58.112	19.699		22.43		0	0	0	3	2	2	58230000	7278700	9	0	0	0	0	0	0	0	0	0	1205700	1261700	1025700	575180	277160
sp|P05198|IF2A_HUMAN	Eukaryotic translation initiation factor 2 subunit 1 OS=Homo sapiens	EIF2S1	sp|P05198|IF2A_HUMAN	sp|P05198|IF2A_HUMAN	Eukaryotic translation initiation factor 2 subunit 1 OS=Homo sapiens GN=EIF2S1 PE=1 SV=3	✅	WT only			19.6929	WT only			22.4484	1	2	2	9.2	36.112	315	0	30.345	19.6929		22.4484		0	0	0	3	2	2	37238000	1692700	8	0	0	0	0	0	0	0	0	0	276550	477930	493400	203500	241270
sp|P55209-3|NP1L1_HUMAN	Isoform 3 of Nucleosome assembly protein 1-like 1 OS=Homo sapiens	NAP1L1	sp|P55209-3|NP1L1_HUMAN;sp|P55209-2|NP1L1_HUMAN;sp|P55209|NP1L1_HUMAN	sp|P55209-3|NP1L1_HUMAN;sp|P55209-2|NP1L1_HUMAN;sp|P55209|NP1L1_HUMAN	Isoform 3 of Nucleosome assembly protein 1-like 1 OS=Homo sapiens GN=NAP1L1;Isoform 2 of Nucleosome assembly protein 1-like 1 OS=Homo sapiens GN=NAP1L1;Nucleosome assembly protein 1-like 1 OS=Homo sapiens GN=NAP1L1 PE=1 SV=1	✅	WT only			19.6716	WT only			22.4532	3	2	2	10.8	37.344	323	0	19.262	19.6716		22.4532		0	0	0	2	1	0	45089000	4508900	3	0	0	0	0	0	0	0	0	0	812700	942700	1114200	0	0
sp|P20290-2|BTF3_HUMAN	Isoform 2 of Transcription factor BTF3 OS=Homo sapiens	BTF3	sp|P20290-2|BTF3_HUMAN;sp|P20290|BTF3_HUMAN	sp|P20290-2|BTF3_HUMAN;sp|P20290|BTF3_HUMAN	Isoform 2 of Transcription factor BTF3 OS=Homo sapiens GN=BTF3;Transcription factor BTF3 OS=Homo sapiens GN=BTF3 PE=1 SV=1	✅	WT only			19.6598	WT only			22.414	2	3	3	37	17.699	162	0	18.051	19.6598		22.414		0	0	0	1	0	2	39279000	5611200	4	0	0	0	0	0	0	0	0	0	1616700	1025300	429110	0	0
sp|Q8WXX5|DNJC9_HUMAN	DnaJ homolog subfamily C member 9 OS=Homo sapiens	DNAJC9	sp|Q8WXX5|DNJC9_HUMAN	sp|Q8WXX5|DNJC9_HUMAN	DnaJ homolog subfamily C member 9 OS=Homo sapiens GN=DNAJC9 PE=1 SV=1	✅	WT only			19.6442	WT only			22.1529	1	2	2	13.1	29.909	260	0	13.791	19.6442		22.1529		0	0	0	3	0	1	58238000	4479800	7	0	0	0	0	0	0	0	0	0	746560	1279500	1297600	0	155670
sp|P40426-2|PBX3_HUMAN	Isoform PBX3b of Pre-B-cell leukemia transcription factor 3 OS=Homo sapiens	PBX3	sp|P40426-2|PBX3_HUMAN;sp|P40426-5|PBX3_HUMAN;sp|P40426|PBX3_HUMAN;sp|P40426-4|PBX3_HUMAN;sp|P40426-3|PBX3_HUMAN;sp|P40424-2|PBX1_HUMAN;sp|P40424-3|PBX1_HUMAN;sp|P40424|PBX1_HUMAN	sp|P40426-2|PBX3_HUMAN;sp|P40426-5|PBX3_HUMAN;sp|P40426|PBX3_HUMAN;sp|P40426-4|PBX3_HUMAN;sp|P40426-3|PBX3_HUMAN;sp|P40424-2|PBX1_HUMAN;sp|P40424-3|PBX1_HUMAN;sp|P40424|PBX1_HUMAN	Isoform PBX3b of Pre-B-cell leukemia transcription factor 3 OS=Homo sapiens GN=PBX3;Isoform 5 of Pre-B-cell leukemia transcription factor 3 OS=Homo sapiens GN=PBX3;Pre-B-cell leukemia transcription factor 3 OS=Homo sapiens GN=PBX3 PE=1 SV=1;Isoform PBX3d o	✅	WT only			19.6173	WT only			22.0866	8	2	2	6.6	38.766	351	0	26.467	19.6173		22.0866		0	0	0	2	0	1	47590000	3399300	5	0	0	0	0	0	0	0	0	0	268020	1529700	401060	222260	160870
sp|P17812|PYRG1_HUMAN	CTP synthase 1 OS=Homo sapiens	CTPS1	sp|P17812|PYRG1_HUMAN;sp|P17812-2|PYRG1_HUMAN	sp|P17812|PYRG1_HUMAN;sp|P17812-2|PYRG1_HUMAN	CTP synthase 1 OS=Homo sapiens GN=CTPS1 PE=1 SV=2;Isoform 2 of CTP synthase 1 OS=Homo sapiens GN=CTPS1	✅	WT only			19.6063	WT only			22.6703	2	2	2	4.7	66.69	591	0	19.723	19.6063		22.6703		0	0	0	3	2	3	55439000	1848000	10	0	0	0	0	0	0	0	0	0	172310	350090	367940	166850	0
sp|O75947-2|ATP5H_HUMAN	Isoform 2 of ATP synthase subunit d, mitochondrial OS=Homo sapiens	ATP5H	sp|O75947-2|ATP5H_HUMAN;sp|O75947|ATP5H_HUMAN	sp|O75947-2|ATP5H_HUMAN;sp|O75947|ATP5H_HUMAN	Isoform 2 of ATP synthase subunit d, mitochondrial OS=Homo sapiens GN=ATP5H;ATP synthase subunit d, mitochondrial OS=Homo sapiens GN=ATP5H PE=1 SV=3	✅	WT only			19.5933	WT only			22.1158	2	2	2	13.9	15.773	137	0	13.009	19.5933		22.1158		0	0	0	2	1	2	49440000	6180000	8	0	0	0	0	0	0	0	0	0	365640	1426000	1588800	267780	382750
sp|Q9Y5M8|SRPRB_HUMAN	Signal recognition particle receptor subunit beta OS=Homo sapiens	SRPRB	sp|Q9Y5M8|SRPRB_HUMAN	sp|Q9Y5M8|SRPRB_HUMAN	Signal recognition particle receptor subunit beta OS=Homo sapiens GN=SRPRB PE=1 SV=3	✅	WT only			19.583	WT only			22.3875	1	2	2	15.1	29.702	271	0	15.663	19.583		22.3875		0	0	0	3	0	2	56364000	3522700	4	0	0	0	0	0	0	0	0	0	563710	1149900	604900	135090	83500
sp|Q14566|MCM6_HUMAN	DNA replication licensing factor MCM6 OS=Homo sapiens	MCM6	sp|Q14566|MCM6_HUMAN	sp|Q14566|MCM6_HUMAN	DNA replication licensing factor MCM6 OS=Homo sapiens GN=MCM6 PE=1 SV=1	✅	WT only			19.5716	WT only			21.9309	1	2	2	2.8	92.888	821	0	25.763	19.5716		21.9309		0	0	0	3	1	2	41633000	867340	8	0	0	0	0	0	0	0	0	0	147290	226550	73821	41263	60642
sp|P41250|SYG_HUMAN	Glycine--tRNA ligase OS=Homo sapiens	GARS	sp|P41250|SYG_HUMAN	sp|P41250|SYG_HUMAN	Glycine--tRNA ligase OS=Homo sapiens GN=GARS PE=1 SV=3	✅	WT only			19.5594	WT only			22.5743	1	4	4	8.1	83.165	739	0	22.867	19.5594		22.5743		0	0	0	3	3	3	47309000	1182700	12	0	0	0	0	0	0	0	0	0	82151	171400	240580	95795	42617
sp|P84098|RL19_HUMAN	60S ribosomal protein L19 OS=Homo sapiens	RPL19	sp|P84098|RL19_HUMAN	sp|P84098|RL19_HUMAN	60S ribosomal protein L19 OS=Homo sapiens GN=RPL19 PE=1 SV=1	✅	WT only			19.558	WT only			22.3991	1	3	3	17.3	23.466	196	0	66.691	19.558		22.3991		0	0	0	3	0	2	54081000	9013600	7	0	0	0	0	0	0	0	0	0	1079500	1644000	2832300	508340	533730
sp|P35268|RL22_HUMAN	60S ribosomal protein L22 OS=Homo sapiens	RPL22	sp|P35268|RL22_HUMAN	sp|P35268|RL22_HUMAN	60S ribosomal protein L22 OS=Homo sapiens GN=RPL22 PE=1 SV=2	✅	WT only			19.5137	WT only			22.3636	1	3	3	28.9	14.787	128	0	17.194	19.5137		22.3636		0	0	0	2	0	2	81982000	20496000	3	0	0	0	0	0	0	0	0	0	1630200	9556700	977310	0	410550
sp|Q14204|DYHC1_HUMAN	Cytoplasmic dynein 1 heavy chain 1 OS=Homo sapiens	DYNC1H1	sp|Q14204|DYHC1_HUMAN	sp|Q14204|DYHC1_HUMAN	Cytoplasmic dynein 1 heavy chain 1 OS=Homo sapiens GN=DYNC1H1 PE=1 SV=5	✅	WT only			19.503	WT only			22.7236	1	3	3	1.2	532.4	4646	0	21.577	19.503		22.7236		0	0	0	3	0	1	41166000	160180	5	0	0	0	0	0	0	0	0	0	31558	38307	22128	8453.3	0
sp|P04350|TBB4A_HUMAN	Tubulin beta-4A chain OS=Homo sapiens	TUBB4A	sp|P04350|TBB4A_HUMAN	sp|P04350|TBB4A_HUMAN	Tubulin beta-4A chain OS=Homo sapiens GN=TUBB4A PE=1 SV=2	✅	WT only			19.501	WT only			22.1411	1	21	2	55.2	49.585	444	0	39.472	19.501		22.1411		0	0	0	3	3	3	46129000	2306500	14	0	0	0	0	0	0	0	0	0	440310	552330	418270	110650	177030
sp|Q16836|HCDH_HUMAN	Hydroxyacyl-coenzyme A dehydrogenase, mitochondrial OS=Homo sapiens	HADH	sp|Q16836|HCDH_HUMAN;sp|Q16836-3|HCDH_HUMAN;sp|Q16836-2|HCDH_HUMAN	sp|Q16836|HCDH_HUMAN;sp|Q16836-3|HCDH_HUMAN;sp|Q16836-2|HCDH_HUMAN	Hydroxyacyl-coenzyme A dehydrogenase, mitochondrial OS=Homo sapiens GN=HADH PE=1 SV=3;Isoform 3 of Hydroxyacyl-coenzyme A dehydrogenase, mitochondrial OS=Homo sapiens GN=HADH;Isoform 2 of Hydroxyacyl-coenzyme A dehydrogenase, mitochondrial OS=Homo sapiens	✅	WT only			19.4795	WT only			22.5551	3	2	2	15.6	34.293	314	0	35.211	19.4795		22.5551		0	0	0	3	0	0	39823000	2844500	3	0	0	0	0	0	0	0	0	0	663970	507710	482230	347520	0
sp|P56537|IF6_HUMAN	Eukaryotic translation initiation factor 6 OS=Homo sapiens	EIF6	sp|P56537|IF6_HUMAN;sp|P56537-2|IF6_HUMAN	sp|P56537|IF6_HUMAN;sp|P56537-2|IF6_HUMAN	Eukaryotic translation initiation factor 6 OS=Homo sapiens GN=EIF6 PE=1 SV=1;Isoform 2 of Eukaryotic translation initiation factor 6 OS=Homo sapiens GN=EIF6	✅	WT only			19.4326	WT only			21.9279	2	2	2	9.8	26.599	245	0	13.98	19.4326		21.9279		0	0	0	3	0	2	43012000	4779200	7	0	0	0	0	0	0	0	0	0	871870	1568000	1160300	0	180780
sp|Q9P0K7-4|RAI14_HUMAN	Isoform 4 of Ankycorbin OS=Homo sapiens	RAI14	sp|Q9P0K7-4|RAI14_HUMAN;sp|Q9P0K7-3|RAI14_HUMAN;sp|Q9P0K7|RAI14_HUMAN;sp|Q9P0K7-2|RAI14_HUMAN	sp|Q9P0K7-4|RAI14_HUMAN;sp|Q9P0K7-3|RAI14_HUMAN;sp|Q9P0K7|RAI14_HUMAN;sp|Q9P0K7-2|RAI14_HUMAN	Isoform 4 of Ankycorbin OS=Homo sapiens GN=RAI14;Isoform 3 of Ankycorbin OS=Homo sapiens GN=RAI14;Ankycorbin OS=Homo sapiens GN=RAI14 PE=1 SV=2;Isoform 2 of Ankycorbin OS=Homo sapiens GN=RAI14	✅	WT only			19.4256	WT only			22.2028	4	4	4	5.5	106.9	951	0	24.187	19.4256		22.2028		0	0	0	3	0	0	35936000	619590	5	0	0	0	0	0	0	0	0	0	143220	158980	197350	38925	45638
sp|Q13200|PSMD2_HUMAN	26S proteasome non-ATPase regulatory subunit 2 OS=Homo sapiens	PSMD2	sp|Q13200|PSMD2_HUMAN;sp|Q13200-2|PSMD2_HUMAN;sp|Q13200-3|PSMD2_HUMAN	sp|Q13200|PSMD2_HUMAN;sp|Q13200-2|PSMD2_HUMAN;sp|Q13200-3|PSMD2_HUMAN	26S proteasome non-ATPase regulatory subunit 2 OS=Homo sapiens GN=PSMD2 PE=1 SV=3;Isoform 2 of 26S proteasome non-ATPase regulatory subunit 2 OS=Homo sapiens GN=PSMD2;Isoform 3 of 26S proteasome non-ATPase regulatory subunit 2 OS=Homo sapiens GN=PSMD2	✅	WT only			19.3984	WT only			22.4715	3	3	3	7.5	100.2	908	0	38.7	19.3984		22.4715		0	0	0	3	0	1	41546000	847880	7	0	0	0	0	0	0	0	0	0	113460	201700	165060	76306	74143
sp|Q7KZF4|SND1_HUMAN	Staphylococcal nuclease domain-containing protein 1 OS=Homo sapiens	SND1	sp|Q7KZF4|SND1_HUMAN	sp|Q7KZF4|SND1_HUMAN	Staphylococcal nuclease domain-containing protein 1 OS=Homo sapiens GN=SND1 PE=1 SV=1	✅	WT only			19.3867	WT only			22.2551	1	4	4	5.1	102	910	0	28.346	19.3867		22.2551		0	0	0	2	0	1	39368000	742790	5	0	0	0	0	0	0	0	0	0	140450	158520	192350	0	34486
sp|P45973|CBX5_HUMAN	Chromobox protein homolog 5 OS=Homo sapiens	CBX5	sp|P45973|CBX5_HUMAN	sp|P45973|CBX5_HUMAN	Chromobox protein homolog 5 OS=Homo sapiens GN=CBX5 PE=1 SV=1	✅	WT only			19.3745	WT only			21.6395	1	3	3	23	22.225	191	0	23.887	19.3745		21.6395		0	0	0	3	0	1	89648000	8964800	8	0	0	0	0	0	0	0	0	0	2377200	2339100	2866300	0	0
sp|B0I1T2-4|MYO1G_HUMAN	Isoform 4 of Unconventional myosin-Ig OS=Homo sapiens	MYO1G	sp|B0I1T2-4|MYO1G_HUMAN;sp|B0I1T2|MYO1G_HUMAN;sp|B0I1T2-3|MYO1G_HUMAN	sp|B0I1T2-4|MYO1G_HUMAN;sp|B0I1T2|MYO1G_HUMAN;sp|B0I1T2-3|MYO1G_HUMAN	Isoform 4 of Unconventional myosin-Ig OS=Homo sapiens GN=MYO1G;Unconventional myosin-Ig OS=Homo sapiens GN=MYO1G PE=1 SV=2;Isoform 3 of Unconventional myosin-Ig OS=Homo sapiens GN=MYO1G	✅	WT only			19.3663	WT only			21.8497	3	4	4	5.7	82.278	722	0	27.225	19.3663		21.8497		0	0	0	2	2	0	40662000	1129500	5	0	0	0	0	0	0	0	0	0	156680	613650	237150	0	39093
sp|Q01813-2|PFKAP_HUMAN	Isoform 2 of ATP-dependent 6-phosphofructokinase, platelet type OS=Homo sapiens	PFKP	sp|Q01813-2|PFKAP_HUMAN;sp|Q01813|PFKAP_HUMAN	sp|Q01813-2|PFKAP_HUMAN;sp|Q01813|PFKAP_HUMAN	Isoform 2 of ATP-dependent 6-phosphofructokinase, platelet type OS=Homo sapiens GN=PFKP;ATP-dependent 6-phosphofructokinase, platelet type OS=Homo sapiens GN=PFKP PE=1 SV=2	✅	WT only			19.3285	WT only			22.4751	2	3	3	4.6	85.315	776	0	18.193	19.3285		22.4751		0	0	0	3	0	3	39569000	1163800	8	0	0	0	0	0	0	0	0	0	137940	180020	265860	125980	0
sp|P31153-2|METK2_HUMAN	Isoform 2 of S-adenosylmethionine synthase isoform type-2 OS=Homo sapiens	MAT2A	sp|P31153-2|METK2_HUMAN;sp|P31153|METK2_HUMAN;sp|Q00266|METK1_HUMAN	sp|P31153-2|METK2_HUMAN;sp|P31153|METK2_HUMAN;sp|Q00266|METK1_HUMAN	Isoform 2 of S-adenosylmethionine synthase isoform type-2 OS=Homo sapiens GN=MAT2A;S-adenosylmethionine synthase isoform type-2 OS=Homo sapiens GN=MAT2A PE=1 SV=1;S-adenosylmethionine synthase isoform type-1 OS=Homo sapiens GN=MAT1A PE=1 SV=2	✅	WT only			19.3117	WT only			22.2039	3	2	2	8.7	32.964	299	0	19.348	19.3117		22.2039		0	0	0	2	0	2	38890000	2777800	6	0	0	0	0	0	0	0	0	0	247980	556890	699230	115060	0
sp|P39748-2|FEN1_HUMAN	Isoform FENMIT of Flap endonuclease 1 OS=Homo sapiens	FEN1	sp|P39748-2|FEN1_HUMAN;sp|P39748|FEN1_HUMAN	sp|P39748-2|FEN1_HUMAN;sp|P39748|FEN1_HUMAN	Isoform FENMIT of Flap endonuclease 1 OS=Homo sapiens GN=FEN1;Flap endonuclease 1 OS=Homo sapiens GN=FEN1 PE=1 SV=1	✅	WT only			19.3071	WT only			22.0461	2	2	2	9.5	35.673	316	0	15.346	19.3071		22.0461		0	0	0	3	2	2	42691000	2668200	8	0	0	0	0	0	0	0	0	0	451590	694270	397620	152290	130360
sp|P50395-2|GDIB_HUMAN	Isoform 2 of Rab GDP dissociation inhibitor beta OS=Homo sapiens	GDI2	sp|P50395-2|GDIB_HUMAN;sp|P50395|GDIB_HUMAN;sp|P31150|GDIA_HUMAN	sp|P50395-2|GDIB_HUMAN;sp|P50395|GDIB_HUMAN;sp|P31150|GDIA_HUMAN	Isoform 2 of Rab GDP dissociation inhibitor beta OS=Homo sapiens GN=GDI2;Rab GDP dissociation inhibitor beta OS=Homo sapiens GN=GDI2 PE=1 SV=2;Rab GDP dissociation inhibitor alpha OS=Homo sapiens GN=GDI1 PE=1 SV=2	✅	WT only			19.2781	WT only			22.5573	3	3	3	10.2	45.619	400	0	21.97	19.2781		22.5573		0	0	0	2	0	1	39547000	1581900	2	0	0	0	0	0	0	0	0	0	188760	389490	233010	87370	94943
sp|Q9H2Z4|NKX24_HUMAN	Homeobox protein Nkx-2.4 OS=Homo sapiens	NKX2-4	sp|Q9H2Z4|NKX24_HUMAN;sp|P43699|NKX21_HUMAN;sp|P43699-3|NKX21_HUMAN	sp|Q9H2Z4|NKX24_HUMAN	Homeobox protein Nkx-2.4 OS=Homo sapiens GN=NKX2-4 PE=3 SV=3	✅	WT only			19.2777	WT only			22.3336	3	3	3	12.4	36.179	354	0	19.464	19.2777		22.3336		0	0	0	3	2	1	41499000	3772600	6	0	0	0	0	0	0	0	0	0	660910	1478800	639840	0	120700
sp|O00160|MYO1F_HUMAN	Unconventional myosin-If OS=Homo sapiens	MYO1F	sp|O00160|MYO1F_HUMAN	sp|O00160|MYO1F_HUMAN	Unconventional myosin-If OS=Homo sapiens GN=MYO1F PE=1 SV=3	✅	WT only			19.2569	WT only			21.7386	1	2	2	3.1	124.84	1098	0	14.683	19.2569		21.7386		0	0	0	3	0	0	38114000	668660	5	0	0	0	0	0	0	0	0	0	98345	179030	180480	0	86154
sp|O94819|KBTBB_HUMAN	Kelch repeat and BTB domain-containing protein 11 OS=Homo sapiens	KBTBD11	sp|O94819|KBTBB_HUMAN	sp|O94819|KBTBB_HUMAN	Kelch repeat and BTB domain-containing protein 11 OS=Homo sapiens GN=KBTBD11 PE=1 SV=1	✅	WT only			19.2501	WT only			21.8089	1	2	2	5.5	65.719	623	0	13.101	19.2501		21.8089		0	0	0	0	1	1	27540000	1020000	2	0	0	0	0	0	0	0	0	0	48802	0	110130	229800	80059
sp|A1XBS5-2|F92A1_HUMAN	Isoform 2 of Protein FAM92A1 OS=Homo sapiens	FAM92A1	sp|A1XBS5-2|F92A1_HUMAN;sp|A1XBS5-3|F92A1_HUMAN;sp|A1XBS5|F92A1_HUMAN;sp|A1XBS5-4|F92A1_HUMAN	sp|A1XBS5-2|F92A1_HUMAN;sp|A1XBS5-3|F92A1_HUMAN;sp|A1XBS5|F92A1_HUMAN;sp|A1XBS5-4|F92A1_HUMAN	Isoform 2 of Protein FAM92A1 OS=Homo sapiens GN=FAM92A1;Isoform 3 of Protein FAM92A1 OS=Homo sapiens GN=FAM92A1;Protein FAM92A1 OS=Homo sapiens GN=FAM92A1 PE=1 SV=2;Isoform 4 of Protein FAM92A1 OS=Homo sapiens GN=FAM92A1	✅	WT only			19.2468	WT only			22.075	4	2	2	9.6	28.996	251	0	13.841	19.2468		22.075		0	0	0	3	3	3	47048000	3920700	10	0	0	0	0	0	0	0	0	0	300740	365960	472110	709130	831040
sp|P51659|DHB4_HUMAN	Peroxisomal multifunctional enzyme type 2 OS=Homo sapiens	HSD17B4	sp|P51659|DHB4_HUMAN;sp|P51659-3|DHB4_HUMAN;sp|P51659-2|DHB4_HUMAN	sp|P51659|DHB4_HUMAN;sp|P51659-3|DHB4_HUMAN;sp|P51659-2|DHB4_HUMAN	Peroxisomal multifunctional enzyme type 2 OS=Homo sapiens GN=HSD17B4 PE=1 SV=3;Isoform 3 of Peroxisomal multifunctional enzyme type 2 OS=Homo sapiens GN=HSD17B4;Isoform 2 of Peroxisomal multifunctional enzyme type 2 OS=Homo sapiens GN=HSD17B4	✅	WT only			19.2319	WT only			21.9829	3	2	2	4.6	79.685	736	0	12.148	19.2319		21.9829		0	0	0	2	0	0	43332000	1031700	1	0	0	0	0	0	0	0	0	0	78919	152050	232670	111860	113710
sp|O00148-3|DX39A_HUMAN	Isoform 3 of ATP-dependent RNA helicase DDX39A OS=Homo sapiens	DDX39A	sp|O00148-3|DX39A_HUMAN;sp|O00148-2|DX39A_HUMAN;sp|O00148|DX39A_HUMAN	sp|O00148-3|DX39A_HUMAN;sp|O00148-2|DX39A_HUMAN;sp|O00148|DX39A_HUMAN	Isoform 3 of ATP-dependent RNA helicase DDX39A OS=Homo sapiens GN=DDX39A;Isoform 2 of ATP-dependent RNA helicase DDX39A OS=Homo sapiens GN=DDX39A;ATP-dependent RNA helicase DDX39A OS=Homo sapiens GN=DDX39A PE=1 SV=2	✅	WT only			19.2158	WT only			22.201	3	5	5	35.6	30.488	267	0	36.467	19.2158		22.201		0	0	0	3	0	1	50252000	5025200	8	0	0	0	0	0	0	0	0	0	0	1788300	1154000	158900	154000
sp|P14868-2|SYDC_HUMAN	Isoform 2 of Aspartate--tRNA ligase, cytoplasmic OS=Homo sapiens	DARS	sp|P14868-2|SYDC_HUMAN;sp|P14868|SYDC_HUMAN	sp|P14868-2|SYDC_HUMAN;sp|P14868|SYDC_HUMAN	Isoform 2 of Aspartate--tRNA ligase, cytoplasmic OS=Homo sapiens GN=DARS;Aspartate--tRNA ligase, cytoplasmic OS=Homo sapiens GN=DARS PE=1 SV=2	✅	WT only			19.2079	WT only			22.4826	2	5	5	17.7	45.771	401	0	30.819	19.2079		22.4826		0	0	0	2	2	1	44103000	1422700	7	0	0	0	0	0	0	0	0	0	78790	553700	383840	70638	63282
sp|Q9Y608-2|LRRF2_HUMAN	Isoform 2 of Leucine-rich repeat flightless-interacting protein 2 OS=Homo sapiens	LRRFIP2	sp|Q9Y608-2|LRRF2_HUMAN;sp|Q9Y608-4|LRRF2_HUMAN;sp|Q9Y608-5|LRRF2_HUMAN;sp|Q9Y608|LRRF2_HUMAN;sp|Q9Y608-3|LRRF2_HUMAN	sp|Q9Y608-2|LRRF2_HUMAN;sp|Q9Y608-4|LRRF2_HUMAN;sp|Q9Y608-5|LRRF2_HUMAN;sp|Q9Y608|LRRF2_HUMAN;sp|Q9Y608-3|LRRF2_HUMAN	Isoform 2 of Leucine-rich repeat flightless-interacting protein 2 OS=Homo sapiens GN=LRRFIP2;Isoform 4 of Leucine-rich repeat flightless-interacting protein 2 OS=Homo sapiens GN=LRRFIP2;Isoform 5 of Leucine-rich repeat flightless-interacting protein 2 OS=H	✅	WT only			19.1737	WT only			22.0289	5	2	2	9	45.413	400	0	19.653	19.1737		22.0289		0	0	0	2	3	1	30361000	1686700	5	0	0	0	0	0	0	0	0	0	382150	274800	309750	271600	193380
sp|P31942-2|HNRH3_HUMAN	Isoform 2 of Heterogeneous nuclear ribonucleoprotein H3 OS=Homo sapiens	HNRNPH3	sp|P31942-2|HNRH3_HUMAN;sp|P31942|HNRH3_HUMAN;sp|P31942-3|HNRH3_HUMAN;sp|P31942-4|HNRH3_HUMAN	sp|P31942-2|HNRH3_HUMAN;sp|P31942|HNRH3_HUMAN;sp|P31942-3|HNRH3_HUMAN	Isoform 2 of Heterogeneous nuclear ribonucleoprotein H3 OS=Homo sapiens GN=HNRNPH3;Heterogeneous nuclear ribonucleoprotein H3 OS=Homo sapiens GN=HNRNPH3 PE=1 SV=2;Isoform 3 of Heterogeneous nuclear ribonucleoprotein H3 OS=Homo sapiens GN=HNRNPH3	✅	WT only			19.1525	WT only			22.0884	4	3	3	10.9	35.238	331	0	31.82	19.1525		22.0884		0	0	0	3	0	1	43273000	2704500	10	0	0	0	0	0	0	0	0	0	628500	1217200	735950	0	0
sp|P54136-2|SYRC_HUMAN	Isoform Monomeric of Arginine--tRNA ligase, cytoplasmic OS=Homo sapiens	RARS	sp|P54136-2|SYRC_HUMAN;sp|P54136|SYRC_HUMAN	sp|P54136-2|SYRC_HUMAN;sp|P54136|SYRC_HUMAN	Isoform Monomeric of Arginine--tRNA ligase, cytoplasmic OS=Homo sapiens GN=RARS;Arginine--tRNA ligase, cytoplasmic OS=Homo sapiens GN=RARS PE=1 SV=2	✅	WT only			19.1229	WT only			22.0378	2	2	2	6.8	67.14	588	0	14.815	19.1229		22.0378		0	0	0	3	0	1	33631000	1019100	6	0	0	0	0	0	0	0	0	0	174400	205310	253590	34186	0
sp|Q13045-2|FLII_HUMAN	Isoform 2 of Protein flightless-1 homolog OS=Homo sapiens	FLII	sp|Q13045-2|FLII_HUMAN;sp|Q13045-3|FLII_HUMAN;sp|Q13045|FLII_HUMAN	sp|Q13045-2|FLII_HUMAN;sp|Q13045-3|FLII_HUMAN;sp|Q13045|FLII_HUMAN	Isoform 2 of Protein flightless-1 homolog OS=Homo sapiens GN=FLII;Isoform 3 of Protein flightless-1 homolog OS=Homo sapiens GN=FLII;Protein flightless-1 homolog OS=Homo sapiens GN=FLII PE=1 SV=2	✅	WT only			19.122	WT only			21.4057	3	2	2	2.1	138.49	1214	0	19.955	19.122		21.4057		0	0	0	1	1	0	19534000	315070	3	0	0	0	0	0	0	0	0	0	0	47140	135420	99504	33010
sp|P49915-2|GUAA_HUMAN	Isoform 2 of GMP synthase [glutamine-hydrolyzing] OS=Homo sapiens	GMPS	sp|P49915-2|GUAA_HUMAN;sp|P49915|GUAA_HUMAN	sp|P49915-2|GUAA_HUMAN;sp|P49915|GUAA_HUMAN	Isoform 2 of GMP synthase [glutamine-hydrolyzing] OS=Homo sapiens GN=GMPS;GMP synthase [glutamine-hydrolyzing] OS=Homo sapiens GN=GMPS PE=1 SV=1	✅	WT only			19.1209	WT only			21.3788	2	2	2	7.2	65.928	594	0	12.28	19.1209		21.3788		0	0	0	1	0	1	37451000	1012200	2	0	0	0	0	0	0	0	0	0	151460	258000	52026	0	19056
sp|Q13952-6|NFYC_HUMAN	Isoform 6 of Nuclear transcription factor Y subunit gamma OS=Homo sapiens	NFYC	sp|Q13952-6|NFYC_HUMAN;sp|Q13952-7|NFYC_HUMAN;sp|Q13952-2|NFYC_HUMAN;sp|Q13952-5|NFYC_HUMAN;sp|Q13952-3|NFYC_HUMAN;sp|Q13952|NFYC_HUMAN	sp|Q13952-6|NFYC_HUMAN;sp|Q13952-7|NFYC_HUMAN;sp|Q13952-2|NFYC_HUMAN;sp|Q13952-5|NFYC_HUMAN;sp|Q13952-3|NFYC_HUMAN;sp|Q13952|NFYC_HUMAN	Isoform 6 of Nuclear transcription factor Y subunit gamma OS=Homo sapiens GN=NFYC;Isoform 7 of Nuclear transcription factor Y subunit gamma OS=Homo sapiens GN=NFYC;Isoform 1 of Nuclear transcription factor Y subunit gamma OS=Homo sapiens GN=NFYC;Isoform 5	✅	WT only			19.1045	WT only			22.169	6	2	2	7	33.702	301	0	11.976	19.1045		22.169		0	0	0	3	1	0	54894000	7842000	5	0	0	0	0	0	0	0	0	0	1876600	1711600	1651200	347350	419010
sp|P23526-2|SAHH_HUMAN	Isoform 2 of Adenosylhomocysteinase OS=Homo sapiens	AHCY	sp|P23526-2|SAHH_HUMAN;sp|P23526|SAHH_HUMAN	sp|P23526-2|SAHH_HUMAN;sp|P23526|SAHH_HUMAN	Isoform 2 of Adenosylhomocysteinase OS=Homo sapiens GN=AHCY;Adenosylhomocysteinase OS=Homo sapiens GN=AHCY PE=1 SV=4	✅	WT only			19.0982	WT only			22.0122	2	2	2	5.7	44.658	404	0	15.512	19.0982		22.0122		0	0	0	3	1	1	41427000	2301500	5	0	0	0	0	0	0	0	0	0	511530	414730	622810	106730	101100
sp|Q13422-2|IKZF1_HUMAN	Isoform Ik2 of DNA-binding protein Ikaros OS=Homo sapiens	IKZF1	sp|Q13422-2|IKZF1_HUMAN;sp|Q13422-6|IKZF1_HUMAN;sp|Q13422-5|IKZF1_HUMAN;sp|Q13422-4|IKZF1_HUMAN;sp|Q13422-3|IKZF1_HUMAN;sp|Q13422-7|IKZF1_HUMAN;sp|Q13422|IKZF1_HUMAN	sp|Q13422-2|IKZF1_HUMAN;sp|Q13422-6|IKZF1_HUMAN;sp|Q13422-5|IKZF1_HUMAN;sp|Q13422-4|IKZF1_HUMAN;sp|Q13422-3|IKZF1_HUMAN;sp|Q13422-7|IKZF1_HUMAN;sp|Q13422|IKZF1_HUMAN	Isoform Ik2 of DNA-binding protein Ikaros OS=Homo sapiens GN=IKZF1;Isoform Ik6 of DNA-binding protein Ikaros OS=Homo sapiens GN=IKZF1;Isoform Ik5 of DNA-binding protein Ikaros OS=Homo sapiens GN=IKZF1;Isoform Ik4 of DNA-binding protein Ikaros OS=Homo sapie	✅	WT only			19.0825	WT only			22.4949	7	3	3	11.1	48.288	432	0	28.212	19.0825		22.4949		0	0	0	2	3	1	36291000	1814500	7	0	0	0	0	0	0	0	0	0	156150	226670	224480	336770	224910
sp|Q9Y6J0|CABIN_HUMAN	Calcineurin-binding protein cabin-1 OS=Homo sapiens	CABIN1	sp|Q9Y6J0|CABIN_HUMAN;sp|Q9Y6J0-2|CABIN_HUMAN	sp|Q9Y6J0|CABIN_HUMAN;sp|Q9Y6J0-2|CABIN_HUMAN	Calcineurin-binding protein cabin-1 OS=Homo sapiens GN=CABIN1 PE=1 SV=1;Isoform 2 of Calcineurin-binding protein cabin-1 OS=Homo sapiens GN=CABIN1	✅	WT only			19.0715	WT only			22.0475	2	5	5	3.9	246.35	2220	0	39.414	19.0715		22.0475		0	0	0	3	0	0	22343000	197730	6	0	0	0	0	0	0	0	0	0	24804	80266	92660	0	0
sp|P04843|RPN1_HUMAN	Dolichyl-diphosphooligosaccharide--protein glycosyltransferase subunit 1 OS=Homo sapiens	RPN1	sp|P04843|RPN1_HUMAN	sp|P04843|RPN1_HUMAN	Dolichyl-diphosphooligosaccharide--protein glycosyltransferase subunit 1 OS=Homo sapiens GN=RPN1 PE=1 SV=1	✅	WT only			19.0659	WT only			22.139	1	4	4	8.6	68.569	607	0	25.767	19.0659		22.139		0	0	0	3	1	2	34763000	939540	5	0	0	0	0	0	0	0	0	0	169910	107420	215990	55800	64205
sp|Q15149-7|PLEC_HUMAN	Isoform 7 of Plectin OS=Homo sapiens	PLEC	sp|Q15149-7|PLEC_HUMAN;sp|Q15149-8|PLEC_HUMAN;sp|Q15149-9|PLEC_HUMAN;sp|Q15149-5|PLEC_HUMAN;sp|Q15149-4|PLEC_HUMAN;sp|Q15149-6|PLEC_HUMAN;sp|Q15149-3|PLEC_HUMAN;sp|Q15149-2|PLEC_HUMAN;sp|Q15149|PLEC_HUMAN	sp|Q15149-7|PLEC_HUMAN;sp|Q15149-8|PLEC_HUMAN;sp|Q15149-9|PLEC_HUMAN;sp|Q15149-5|PLEC_HUMAN;sp|Q15149-4|PLEC_HUMAN;sp|Q15149-6|PLEC_HUMAN;sp|Q15149-3|PLEC_HUMAN;sp|Q15149-2|PLEC_HUMAN;sp|Q15149|PLEC_HUMAN	Isoform 7 of Plectin OS=Homo sapiens GN=PLEC;Isoform 8 of Plectin OS=Homo sapiens GN=PLEC;Isoform 9 of Plectin OS=Homo sapiens GN=PLEC;Isoform 5 of Plectin OS=Homo sapiens GN=PLEC;Isoform 4 of Plectin OS=Homo sapiens GN=PLEC;Isoform 6 of Plectin OS=Homo sa	✅	WT only			19.0583	WT only			22.1984	9	4	4	1.3	512.6	4515	0	37.58	19.0583		22.1984		0	0	0	3	1	0	34451000	123480	5	0	0	0	0	0	0	0	0	0	22835	41064	35147	5904.6	5687.9
sp|Q7L014|DDX46_HUMAN	Probable ATP-dependent RNA helicase DDX46 OS=Homo sapiens	DDX46	sp|Q7L014|DDX46_HUMAN	sp|Q7L014|DDX46_HUMAN	Probable ATP-dependent RNA helicase DDX46 OS=Homo sapiens GN=DDX46 PE=1 SV=2	✅	WT only			19.0529	WT only			21.9007	1	2	2	2.9	117.36	1031	0	15.904	19.0529		21.9007		0	0	0	2	0	1	24698000	465990	3	0	0	0	0	0	0	0	0	0	0	115360	60381	55573	42580
sp|Q9C005|DPY30_HUMAN	Protein dpy-30 homolog OS=Homo sapiens	DPY30	sp|Q9C005|DPY30_HUMAN	sp|Q9C005|DPY30_HUMAN	Protein dpy-30 homolog OS=Homo sapiens GN=DPY30 PE=1 SV=1	✅	WT only			19.0479	WT only			21.4104	1	2	2	36.4	11.25	99	0	43.679	19.0479		21.4104		0	0	0	3	0	3	32027000	8006800	8	0	0	0	0	0	0	0	0	0	2727800	1875600	1703700	0	0
sp|Q12770|SCAP_HUMAN	Sterol regulatory element-binding protein cleavage-activating protein OS=Homo sapiens	SCAP	sp|Q12770|SCAP_HUMAN;sp|Q12770-4|SCAP_HUMAN;sp|Q12770-2|SCAP_HUMAN;sp|Q12770-3|SCAP_HUMAN	sp|Q12770|SCAP_HUMAN;sp|Q12770-4|SCAP_HUMAN;sp|Q12770-2|SCAP_HUMAN	Sterol regulatory element-binding protein cleavage-activating protein OS=Homo sapiens GN=SCAP PE=1 SV=4;Isoform 4 of Sterol regulatory element-binding protein cleavage-activating protein OS=Homo sapiens GN=SCAP;Isoform 2 of Sterol regulatory element-bindin	✅	WT only			19.047	WT only			22.0147	4	4	4	5.9	139.73	1279	0	61.234	19.047		22.0147		0	0	0	3	0	0	53084000	1083400	8	0	0	0	0	0	0	0	0	0	229320	361020	325090	25321	14415
sp|Q16181-2|SEPT7_HUMAN	Isoform 2 of Septin-7 OS=Homo sapiens	2007-09-01	sp|Q16181-2|SEPT7_HUMAN;sp|Q16181|SEPT7_HUMAN	sp|Q16181-2|SEPT7_HUMAN;sp|Q16181|SEPT7_HUMAN	Isoform 2 of Septin-7 OS=Homo sapiens GN=SEPT7;Septin-7 OS=Homo sapiens GN=SEPT7 PE=1 SV=2	✅	WT only			19.0383	WT only			22.0218	2	2	2	5.3	50.58	436	0	10.311	19.0383		22.0218		0	0	0	1	0	0	33606000	1461100	2	0	0	0	0	0	0	0	0	0	193760	311940	211630	140300	98733
sp|P50454|SERPH_HUMAN	Serpin H1 OS=Homo sapiens	SERPINH1	sp|P50454|SERPH_HUMAN	sp|P50454|SERPH_HUMAN	Serpin H1 OS=Homo sapiens GN=SERPINH1 PE=1 SV=2						+	2.78281	0.00442767	1.06908	1	2	2	5.7	46.44	418	0	15.33	19.0263		21.4536	20.4125	0	1	0	3	1	3	21301000	926130	9	0	0	0	0	0	0	0	0	0	0	290800	116960	0	0
sp|P63220|RS21_HUMAN	40S ribosomal protein S21 OS=Homo sapiens	RPS21	sp|P63220|RS21_HUMAN	sp|P63220|RS21_HUMAN	40S ribosomal protein S21 OS=Homo sapiens GN=RPS21 PE=1 SV=1	✅	WT only			19.006	WT only			22.538	1	3	3	24.1	9.1113	83	0	18.887	19.006		22.538		0	0	0	0	0	3	36525000	7305000	5	0	0	0	0	0	0	0	0	0	902350	2081300	1175500	0	520720
sp|P55072|TERA_HUMAN	Transitional endoplasmic reticulum ATPase OS=Homo sapiens	VCP	sp|P55072|TERA_HUMAN	sp|P55072|TERA_HUMAN	Transitional endoplasmic reticulum ATPase OS=Homo sapiens GN=VCP PE=1 SV=4	✅	WT only			18.9948	WT only			22.2056	1	4	4	8.9	89.321	806	0	44.453	18.9948		22.2056		0	0	0	1	0	2	30036000	667470	7	0	0	0	0	0	0	0	0	0	166930	40372	40665	0	17231
sp|P21964-2|COMT_HUMAN	Isoform Soluble of Catechol O-methyltransferase OS=Homo sapiens	COMT	sp|P21964-2|COMT_HUMAN;sp|P21964|COMT_HUMAN	sp|P21964-2|COMT_HUMAN;sp|P21964|COMT_HUMAN	Isoform Soluble of Catechol O-methyltransferase OS=Homo sapiens GN=COMT;Catechol O-methyltransferase OS=Homo sapiens GN=COMT PE=1 SV=2	✅	WT only			18.9917	WT only			22.1265	2	2	2	16.7	24.449	221	0	16.641	18.9917		22.1265		0	0	0	3	0	1	34205000	2631200	4	0	0	0	0	0	0	0	0	0	391930	458870	960090	0	0
sp|P36776-3|LONM_HUMAN	Isoform 3 of Lon protease homolog, mitochondrial OS=Homo sapiens	LONP1	sp|P36776-3|LONM_HUMAN;sp|P36776-2|LONM_HUMAN;sp|P36776|LONM_HUMAN	sp|P36776-3|LONM_HUMAN;sp|P36776-2|LONM_HUMAN;sp|P36776|LONM_HUMAN	Isoform 3 of Lon protease homolog, mitochondrial OS=Homo sapiens GN=LONP1;Isoform 2 of Lon protease homolog, mitochondrial OS=Homo sapiens GN=LONP1;Lon protease homolog, mitochondrial OS=Homo sapiens GN=LONP1 PE=1 SV=2	✅	WT only			18.9586	WT only			21.8294	3	2	2	8.4	85.64	763	0	41.309	18.9586		21.8294		0	0	0	3	0	2	25931000	740900	7	0	0	0	0	0	0	0	0	0	121990	128870	172060	38402	88457
sp|O15516|CLOCK_HUMAN	Circadian locomoter output cycles protein kaput OS=Homo sapiens	CLOCK	sp|O15516|CLOCK_HUMAN	sp|O15516|CLOCK_HUMAN	Circadian locomoter output cycles protein kaput OS=Homo sapiens GN=CLOCK PE=1 SV=1	✅	WT only			18.9491	WT only			21.6714	1	2	2	3.3	95.303	846	0	27.527	18.9491		21.6714		0	0	0	2	0	0	27869000	1032200	3	0	0	0	0	0	0	0	0	0	213360	350630	155160	0	0
sp|P27540-2|ARNT_HUMAN	Isoform 2 of Aryl hydrocarbon receptor nuclear translocator OS=Homo sapiens	ARNT	sp|P27540-2|ARNT_HUMAN;sp|P27540-3|ARNT_HUMAN;sp|P27540-4|ARNT_HUMAN;sp|P27540|ARNT_HUMAN	sp|P27540-2|ARNT_HUMAN;sp|P27540-3|ARNT_HUMAN;sp|P27540-4|ARNT_HUMAN;sp|P27540|ARNT_HUMAN	Isoform 2 of Aryl hydrocarbon receptor nuclear translocator OS=Homo sapiens GN=ARNT;Isoform 3 of Aryl hydrocarbon receptor nuclear translocator OS=Homo sapiens GN=ARNT;Isoform 4 of Aryl hydrocarbon receptor nuclear translocator OS=Homo sapiens GN=ARNT;Aryl	✅	WT only			18.9431	WT only			21.4255	4	2	2	4.5	84.947	774	0	15.739	18.9431		21.4255		0	0	0	3	0	0	24900000	691660	4	0	0	0	0	0	0	0	0	0	66140	214020	163980	38877	39384
sp|Q96FS4|SIPA1_HUMAN	Signal-induced proliferation-associated protein 1 OS=Homo sapiens	SIPA1	sp|Q96FS4|SIPA1_HUMAN	sp|Q96FS4|SIPA1_HUMAN	Signal-induced proliferation-associated protein 1 OS=Homo sapiens GN=SIPA1 PE=1 SV=1	✅	WT only			18.9321	WT only			22.0216	1	2	2	3.8	112.15	1042	0	23.225	18.9321		22.0216		0	0	0	3	2	1	29657000	581520	7	0	0	0	0	0	0	0	0	0	95993	157730	94385	37770	27638
sp|P08651-5|NFIC_HUMAN	Isoform 5 of Nuclear factor 1 C-type OS=Homo sapiens	NFIC	sp|P08651-5|NFIC_HUMAN;sp|P08651-6|NFIC_HUMAN;sp|P08651|NFIC_HUMAN;sp|O00712-2|NFIB_HUMAN;sp|O00712|NFIB_HUMAN;sp|Q14938-5|NFIX_HUMAN;sp|Q14938-3|NFIX_HUMAN;sp|Q14938-2|NFIX_HUMAN;sp|O00712-4|NFIB_HUMAN;sp|O00712-5|NFIB_HUMAN;sp|Q12857-2|NFIA_HUMAN;sp|Q14938|NFIX_HUMAN;sp|Q12857|NFIA_HUMAN;sp|Q12857-4|NFIA_HUMAN	sp|P08651-5|NFIC_HUMAN;sp|P08651-6|NFIC_HUMAN;sp|P08651|NFIC_HUMAN	Isoform 5 of Nuclear factor 1 C-type OS=Homo sapiens GN=NFIC;Isoform 6 of Nuclear factor 1 C-type OS=Homo sapiens GN=NFIC;Nuclear factor 1 C-type OS=Homo sapiens GN=NFIC PE=1 SV=2	✅	WT only			18.9059	WT only			22.4493	14	6	6	21.7	47.628	428	0	87.614	18.9059		22.4493		0	0	0	3	0	0	80806000	3847900	10	0	0	0	0	0	0	0	0	0	617390	1568800	730300	61715	93642
sp|Q6P1L8|RM14_HUMAN	39S ribosomal protein L14, mitochondrial OS=Homo sapiens	MRPL14	sp|Q6P1L8|RM14_HUMAN	sp|Q6P1L8|RM14_HUMAN	39S ribosomal protein L14, mitochondrial OS=Homo sapiens GN=MRPL14 PE=1 SV=1	✅	WT only			18.852	WT only			22.0298	1	3	3	24.1	15.947	145	0	26.171	18.852		22.0298		0	0	0	1	1	2	22419000	2802400	4	0	0	0	0	0	0	0	0	0	300040	532770	437330	419270	0
sp|Q7Z2W4-3|ZCCHV_HUMAN	Isoform 3 of Zinc finger CCCH-type antiviral protein 1 OS=Homo sapiens	ZC3HAV1	sp|Q7Z2W4-3|ZCCHV_HUMAN;sp|Q7Z2W4-2|ZCCHV_HUMAN;sp|Q7Z2W4|ZCCHV_HUMAN	sp|Q7Z2W4-3|ZCCHV_HUMAN;sp|Q7Z2W4-2|ZCCHV_HUMAN;sp|Q7Z2W4|ZCCHV_HUMAN	Isoform 3 of Zinc finger CCCH-type antiviral protein 1 OS=Homo sapiens GN=ZC3HAV1;Isoform 2 of Zinc finger CCCH-type antiviral protein 1 OS=Homo sapiens GN=ZC3HAV1;Zinc finger CCCH-type antiviral protein 1 OS=Homo sapiens GN=ZC3HAV1 PE=1 SV=3	✅	WT only			18.8228	WT only			21.7036	3	2	2	4.5	67.589	624	0	16.539	18.8228		21.7036		0	0	0	2	1	1	24850000	709990	4	0	0	0	0	0	0	0	0	0	79450	79353	169980	0	67694
sp|P30040|ERP29_HUMAN	Endoplasmic reticulum resident protein 29 OS=Homo sapiens	ERP29	sp|P30040|ERP29_HUMAN	sp|P30040|ERP29_HUMAN	Endoplasmic reticulum resident protein 29 OS=Homo sapiens GN=ERP29 PE=1 SV=4	✅	WT only			18.8212	WT only			21.6325	1	2	2	11.5	28.993	261	0	13.074	18.8212		21.6325		0	0	0	2	0	1	24896000	1778300	3	0	0	0	0	0	0	0	0	0	173650	465360	399840	0	0
sp|O43776|SYNC_HUMAN	Asparagine--tRNA ligase, cytoplasmic OS=Homo sapiens	NARS	sp|O43776|SYNC_HUMAN;sp|O43776-2|SYNC_HUMAN	sp|O43776|SYNC_HUMAN;sp|O43776-2|SYNC_HUMAN	Asparagine--tRNA ligase, cytoplasmic OS=Homo sapiens GN=NARS PE=1 SV=1;Isoform 2 of Asparagine--tRNA ligase, cytoplasmic OS=Homo sapiens GN=NARS	✅	WT only			18.8067	WT only			21.3437	2	2	2	4.7	62.942	548	0	12.345	18.8067		21.3437		0	0	0	2	0	0	23151000	1052300	1	0	0	0	0	0	0	0	0	0	113020	155170	537440	0	0
sp|P00491|PNPH_HUMAN	Purine nucleoside phosphorylase OS=Homo sapiens	PNP	sp|P00491|PNPH_HUMAN	sp|P00491|PNPH_HUMAN	Purine nucleoside phosphorylase OS=Homo sapiens GN=PNP PE=1 SV=2	✅	WT only			18.8065	WT only			21.2108	1	2	2	6.6	32.118	289	0	11.25	18.8065		21.2108		0	0	0	2	0	1	15398000	855430	3	0	0	0	0	0	0	0	0	0	0	130540	0	0	0
sp|P78347-2|GTF2I_HUMAN	Isoform 2 of General transcription factor II-I OS=Homo sapiens	GTF2I	sp|P78347-2|GTF2I_HUMAN;sp|P78347-4|GTF2I_HUMAN;sp|P78347-3|GTF2I_HUMAN;sp|P78347|GTF2I_HUMAN;sp|P78347-5|GTF2I_HUMAN	sp|P78347-2|GTF2I_HUMAN;sp|P78347-4|GTF2I_HUMAN;sp|P78347-3|GTF2I_HUMAN;sp|P78347|GTF2I_HUMAN	Isoform 2 of General transcription factor II-I OS=Homo sapiens GN=GTF2I;Isoform 4 of General transcription factor II-I OS=Homo sapiens GN=GTF2I;Isoform 3 of General transcription factor II-I OS=Homo sapiens GN=GTF2I;General transcription factor II-I OS=Hom	✅	WT only			18.7673	WT only			22.0518	5	3	3	5.3	107.97	957	0	28.39	18.7673		22.0518		0	0	0	3	0	0	29303000	623470	6	0	0	0	0	0	0	0	0	0	180950	175530	196120	0	70868
sp|Q06323|PSME1_HUMAN	Proteasome activator complex subunit 1 OS=Homo sapiens	PSME1	sp|Q06323|PSME1_HUMAN;sp|Q06323-3|PSME1_HUMAN;sp|Q06323-2|PSME1_HUMAN	sp|Q06323|PSME1_HUMAN;sp|Q06323-3|PSME1_HUMAN;sp|Q06323-2|PSME1_HUMAN	Proteasome activator complex subunit 1 OS=Homo sapiens GN=PSME1 PE=1 SV=1;Isoform 3 of Proteasome activator complex subunit 1 OS=Homo sapiens GN=PSME1;Isoform 2 of Proteasome activator complex subunit 1 OS=Homo sapiens GN=PSME1	✅	WT only			18.7518	WT only			21.866	3	3	3	21.7	28.723	249	0	18.782	18.7518		21.866		0	0	0	1	0	1	16755000	1117000	3	0	0	0	0	0	0	0	0	0	105620	517020	0	0	0
sp|Q9UFC0|LRWD1_HUMAN	Leucine-rich repeat and WD repeat-containing protein 1 OS=Homo sapiens	LRWD1	sp|Q9UFC0|LRWD1_HUMAN	sp|Q9UFC0|LRWD1_HUMAN	Leucine-rich repeat and WD repeat-containing protein 1 OS=Homo sapiens GN=LRWD1 PE=1 SV=2	✅	WT only			18.7414	WT only			21.02	1	2	2	6.8	70.86	647	0	11.339	18.7414		21.02		0	0	0	2	0	0	24504000	790440	1	0	0	0	0	0	0	0	0	0	96989	334140	359310	0	0
sp|Q9H1E3|NUCKS_HUMAN	Nuclear ubiquitous casein and cyclin-dependent kinase substrate 1 OS=Homo sapiens	NUCKS1	sp|Q9H1E3|NUCKS_HUMAN	sp|Q9H1E3|NUCKS_HUMAN	Nuclear ubiquitous casein and cyclin-dependent kinase substrate 1 OS=Homo sapiens GN=NUCKS1 PE=1 SV=1	✅	WT only			18.7372	WT only			22.7153	1	3	3	11.5	27.296	243	0	60.537	18.7372		22.7153		0	0	0	3	0	1	39701000	3970100	6	0	0	0	0	0	0	0	0	0	975270	772160	1103200	0	0
sp|Q9UKV3-5|ACINU_HUMAN	Isoform 4 of Apoptotic chromatin condensation inducer in the nucleus OS=Homo sapiens	ACIN1	sp|Q9UKV3-5|ACINU_HUMAN;sp|Q9UKV3|ACINU_HUMAN;sp|Q9UKV3-3|ACINU_HUMAN;sp|Q9UKV3-2|ACINU_HUMAN	sp|Q9UKV3-5|ACINU_HUMAN;sp|Q9UKV3|ACINU_HUMAN;sp|Q9UKV3-3|ACINU_HUMAN;sp|Q9UKV3-2|ACINU_HUMAN	Isoform 4 of Apoptotic chromatin condensation inducer in the nucleus OS=Homo sapiens GN=ACIN1;Apoptotic chromatin condensation inducer in the nucleus OS=Homo sapiens GN=ACIN1 PE=1 SV=2;Isoform 3 of Apoptotic chromatin condensation inducer in the nucleus OS	✅	WT only			18.7238	WT only			21.3371	4	2	2	2.3	150.56	1328	0	12.708	18.7238		21.3371		0	0	0	2	0	0	20391000	304350	2	0	0	0	0	0	0	0	0	0	47206	121830	79589	0	0
sp|P17980|PRS6A_HUMAN	26S protease regulatory subunit 6A OS=Homo sapiens	PSMC3	sp|P17980|PRS6A_HUMAN	sp|P17980|PRS6A_HUMAN	26S protease regulatory subunit 6A OS=Homo sapiens GN=PSMC3 PE=1 SV=3	✅	WT only			18.6958	WT only			21.6482	1	2	2	7.5	49.203	439	0	15.644	18.6958		21.6482		0	0	0	3	3	1	24032000	890060	8	0	0	0	0	0	0	0	0	0	97573	133170	291700	117370	76789
sp|Q13330-3|MTA1_HUMAN	Isoform 3 of Metastasis-associated protein MTA1 OS=Homo sapiens	MTA1	sp|Q13330-3|MTA1_HUMAN;sp|Q13330|MTA1_HUMAN;sp|Q13330-2|MTA1_HUMAN	sp|Q13330-3|MTA1_HUMAN;sp|Q13330|MTA1_HUMAN;sp|Q13330-2|MTA1_HUMAN	Isoform 3 of Metastasis-associated protein MTA1 OS=Homo sapiens GN=MTA1;Metastasis-associated protein MTA1 OS=Homo sapiens GN=MTA1 PE=1 SV=2;Isoform Short of Metastasis-associated protein MTA1 OS=Homo sapiens GN=MTA1	✅	WT only			18.6902	WT only			21.0824	3	4	2	8	79.192	698	0	13.809	18.6902		21.0824		0	0	0	2	0	0	24563000	571240	1	0	0	0	0	0	0	0	0	0	142090	241190	187950	0	0
sp|P56134-4|ATPK_HUMAN	Isoform 4 of ATP synthase subunit f, mitochondrial OS=Homo sapiens	ATP5J2	sp|P56134-4|ATPK_HUMAN;sp|P56134-2|ATPK_HUMAN;sp|P56134-3|ATPK_HUMAN;sp|P56134|ATPK_HUMAN	sp|P56134-4|ATPK_HUMAN;sp|P56134-2|ATPK_HUMAN;sp|P56134-3|ATPK_HUMAN;sp|P56134|ATPK_HUMAN	Isoform 4 of ATP synthase subunit f, mitochondrial OS=Homo sapiens GN=ATP5J2;Isoform 2 of ATP synthase subunit f, mitochondrial OS=Homo sapiens GN=ATP5J2;Isoform 3 of ATP synthase subunit f, mitochondrial OS=Homo sapiens GN=ATP5J2;ATP synthase subunit f, m	✅	WT only			18.6799	WT only			21.5103	4	2	2	42.9	5.7407	49	0	13.606	18.6799		21.5103		0	0	0	3	1	1	24483000	8161100	3	0	0	0	0	0	0	0	0	0	1758100	1591200	1356600	529830	0
sp|P25208|NFYB_HUMAN	Nuclear transcription factor Y subunit beta OS=Homo sapiens	NFYB	sp|P25208|NFYB_HUMAN	sp|P25208|NFYB_HUMAN	Nuclear transcription factor Y subunit beta OS=Homo sapiens GN=NFYB PE=1 SV=2	✅	WT only			18.6574	WT only			21.475	1	2	2	12.1	22.831	207	0	13.298	18.6574		21.475		0	0	0	3	0	0	25177000	6294300	5	0	0	0	0	0	0	0	0	0	1740600	1505900	1821800	590770	0
sp|Q9BTT0-3|AN32E_HUMAN	Isoform 3 of Acidic leucine-rich nuclear phosphoprotein 32 family member E OS=Homo sapiens	ANP32E	sp|Q9BTT0-3|AN32E_HUMAN;sp|Q9BTT0|AN32E_HUMAN	sp|Q9BTT0-3|AN32E_HUMAN;sp|Q9BTT0|AN32E_HUMAN	Isoform 3 of Acidic leucine-rich nuclear phosphoprotein 32 family member E OS=Homo sapiens GN=ANP32E;Acidic leucine-rich nuclear phosphoprotein 32 family member E OS=Homo sapiens GN=ANP32E PE=1 SV=1	✅	WT only			18.6475	WT only			21.6371	2	2	2	15	25.125	220	0	14.935	18.6475		21.6371		0	0	0	3	0	1	25533000	3647600	5	0	0	0	0	0	0	0	0	0	903710	704500	866460	0	146780
sp|Q9Y2X3|NOP58_HUMAN	Nucleolar protein 58 OS=Homo sapiens	NOP58	sp|Q9Y2X3|NOP58_HUMAN	sp|Q9Y2X3|NOP58_HUMAN	Nucleolar protein 58 OS=Homo sapiens GN=NOP58 PE=1 SV=1	✅	WT only			18.6427	WT only			21.4368	1	2	2	4.7	59.578	529	0	15.599	18.6427		21.4368		0	0	0	3	0	0	17743000	739290	4	0	0	0	0	0	0	0	0	0	102800	386370	250120	0	0
sp|P98179|RBM3_HUMAN	RNA-binding protein 3 OS=Homo sapiens	RBM3	sp|P98179|RBM3_HUMAN	sp|P98179|RBM3_HUMAN	RNA-binding protein 3 OS=Homo sapiens GN=RBM3 PE=1 SV=1	✅	WT only			18.6422	WT only			21.5624	1	2	2	15.9	17.17	157	0	10.531	18.6422		21.5624		0	0	0	3	0	1	22723000	2840400	3	0	0	0	0	0	0	0	0	0	370800	1012400	424270	0	172180
sp|Q13951|PEBB_HUMAN	Core-binding factor subunit beta OS=Homo sapiens	CBFB	sp|Q13951|PEBB_HUMAN	sp|Q13951|PEBB_HUMAN	Core-binding factor subunit beta OS=Homo sapiens GN=CBFB PE=1 SV=2	✅	WT only			18.6354	WT only			21.9016	1	8	2	40.1	21.508	182	0	12.991	18.6354		21.9016		0	0	0	3	0	2	40037000	5004600	3	0	0	0	0	0	0	0	0	0	1269600	1062000	1177700	205770	156570
sp|Q92835-3|SHIP1_HUMAN	Isoform 3 of Phosphatidylinositol 3,4,5-trisphosphate 5-phosphatase 1 OS=Homo sapiens	INPP5D	sp|Q92835-3|SHIP1_HUMAN;sp|Q92835-2|SHIP1_HUMAN;sp|Q92835|SHIP1_HUMAN	sp|Q92835-3|SHIP1_HUMAN;sp|Q92835-2|SHIP1_HUMAN;sp|Q92835|SHIP1_HUMAN	Isoform 3 of Phosphatidylinositol 3,4,5-trisphosphate 5-phosphatase 1 OS=Homo sapiens GN=INPP5D;Isoform 2 of Phosphatidylinositol 3,4,5-trisphosphate 5-phosphatase 1 OS=Homo sapiens GN=INPP5D;Phosphatidylinositol 3,4,5-trisphosphate 5-phosphatase 1 OS=Homo	✅	WT only			18.6117	WT only			21.4324	3	2	2	3.6	109.29	976	0	12.139	18.6117		21.4324		0	0	0	2	0	0	19267000	363520	2	0	0	0	0	0	0	0	0	0	117530	52944	64606	0	27297
sp|O15409|FOXP2_HUMAN	Forkhead box protein P2 OS=Homo sapiens	FOXP2	sp|O15409|FOXP2_HUMAN;sp|O15409-9|FOXP2_HUMAN;sp|O15409-4|FOXP2_HUMAN;sp|O15409-7|FOXP2_HUMAN;sp|O15409-6|FOXP2_HUMAN;sp|O15409-8|FOXP2_HUMAN;sp|O15409-5|FOXP2_HUMAN;sp|O15409-2|FOXP2_HUMAN	sp|O15409|FOXP2_HUMAN;sp|O15409-9|FOXP2_HUMAN;sp|O15409-4|FOXP2_HUMAN;sp|O15409-7|FOXP2_HUMAN;sp|O15409-6|FOXP2_HUMAN;sp|O15409-8|FOXP2_HUMAN;sp|O15409-5|FOXP2_HUMAN;sp|O15409-2|FOXP2_HUMAN	Forkhead box protein P2 OS=Homo sapiens GN=FOXP2 PE=1 SV=2;Isoform 9 of Forkhead box protein P2 OS=Homo sapiens GN=FOXP2;Isoform 4 of Forkhead box protein P2 OS=Homo sapiens GN=FOXP2;Isoform 7 of Forkhead box protein P2 OS=Homo sapiens GN=FOXP2;Isoform 6 o	✅	WT only			18.6038	WT only			21.6249	8	4	3	9.1	79.918	715	0	61.938	18.6038		21.6249		0	0	0	2	0	0	13864000	693220	4	0	0	0	0	0	0	0	0	0	217250	174950	236630	0	0
sp|P35232|PHB_HUMAN	Prohibitin OS=Homo sapiens	PHB	sp|P35232|PHB_HUMAN;sp|P35232-2|PHB_HUMAN	sp|P35232|PHB_HUMAN;sp|P35232-2|PHB_HUMAN	Prohibitin OS=Homo sapiens GN=PHB PE=1 SV=1;Isoform 2 of Prohibitin OS=Homo sapiens GN=PHB	✅	WT only			18.5978	WT only			21.5811	2	2	2	8.1	29.804	272	0	10.811	18.5978		21.5811		0	0	0	1	0	2	18008000	1000500	3	0	0	0	0	0	0	0	0	0	0	410240	103820	0	139880
sp|P62495|ERF1_HUMAN	Eukaryotic peptide chain release factor subunit 1 OS=Homo sapiens	ETF1	sp|P62495|ERF1_HUMAN;sp|P62495-2|ERF1_HUMAN	sp|P62495|ERF1_HUMAN;sp|P62495-2|ERF1_HUMAN	Eukaryotic peptide chain release factor subunit 1 OS=Homo sapiens GN=ETF1 PE=1 SV=3;Isoform 2 of Eukaryotic peptide chain release factor subunit 1 OS=Homo sapiens GN=ETF1	✅	WT only			18.583	WT only			22.0028	2	2	2	5.7	49.03	437	0	12.521	18.583		22.0028		0	0	0	3	0	3	23166000	926650	4	0	0	0	0	0	0	0	0	0	106420	165720	204830	0	0
sp|Q9NR30-2|DDX21_HUMAN	Isoform 2 of Nucleolar RNA helicase 2 OS=Homo sapiens	DDX21	sp|Q9NR30-2|DDX21_HUMAN;sp|Q9NR30|DDX21_HUMAN	sp|Q9NR30-2|DDX21_HUMAN;sp|Q9NR30|DDX21_HUMAN	Isoform 2 of Nucleolar RNA helicase 2 OS=Homo sapiens GN=DDX21;Nucleolar RNA helicase 2 OS=Homo sapiens GN=DDX21 PE=1 SV=5	✅	WT only			18.5724	WT only			21.6765	2	2	2	3.8	79.656	715	0	12.152	18.5724		21.6765		0	0	0	2	0	0	17930000	484580	2	0	0	0	0	0	0	0	0	0	75518	125440	114670	44827	0
sp|Q92922|SMRC1_HUMAN	SWI/SNF complex subunit SMARCC1 OS=Homo sapiens	SMARCC1	sp|Q92922|SMRC1_HUMAN;sp|Q8TAQ2-2|SMRC2_HUMAN;sp|Q8TAQ2-3|SMRC2_HUMAN;sp|Q8TAQ2|SMRC2_HUMAN	sp|Q92922|SMRC1_HUMAN	SWI/SNF complex subunit SMARCC1 OS=Homo sapiens GN=SMARCC1 PE=1 SV=3	✅	WT only			18.5665	WT only			21.9665	4	4	4	9	122.87	1105	0	39.482	18.5665		21.9665		0	0	0	3	0	0	39729000	810800	7	0	0	0	0	0	0	0	0	0	146540	401220	219680	22397	20962
sp|O43143|DHX15_HUMAN	Pre-mRNA-splicing factor ATP-dependent RNA helicase DHX15 OS=Homo sapiens	DHX15	sp|O43143|DHX15_HUMAN	sp|O43143|DHX15_HUMAN	Pre-mRNA-splicing factor ATP-dependent RNA helicase DHX15 OS=Homo sapiens GN=DHX15 PE=1 SV=2	✅	WT only			18.5562	WT only			21.8154	1	2	2	3.6	90.932	795	0	12.581	18.5562		21.8154		0	0	0	2	1	2	28066000	719650	5	0	0	0	0	0	0	0	0	0	167390	132050	185120	0	0
sp|O43809|CPSF5_HUMAN	Cleavage and polyadenylation specificity factor subunit 5 OS=Homo sapiens	NUDT21	sp|O43809|CPSF5_HUMAN	sp|O43809|CPSF5_HUMAN	Cleavage and polyadenylation specificity factor subunit 5 OS=Homo sapiens GN=NUDT21 PE=1 SV=1	✅	WT only			18.5426	WT only			21.8612	1	3	3	34.8	26.227	227	0	25.264	18.5426		21.8612		0	0	0	3	0	1	20857000	1489800	5	0	0	0	0	0	0	0	0	0	188050	443260	476170	0	0
sp|O95777|LSM8_HUMAN	U6 snRNA-associated Sm-like protein LSm8 OS=Homo sapiens	LSM8	sp|O95777|LSM8_HUMAN	sp|O95777|LSM8_HUMAN	U6 snRNA-associated Sm-like protein LSm8 OS=Homo sapiens GN=LSM8 PE=1 SV=3	✅	WT only			18.511	WT only			21.7471	1	2	2	27.1	10.403	96	0	12.742	18.511		21.7471		0	0	0	2	0	1	28955000	4136500	3	0	0	0	0	0	0	0	0	0	312560	1095700	651240	1115700	447680
sp|P26639|SYTC_HUMAN	Threonine--tRNA ligase, cytoplasmic OS=Homo sapiens	TARS	sp|P26639|SYTC_HUMAN;sp|P26639-2|SYTC_HUMAN	sp|P26639|SYTC_HUMAN;sp|P26639-2|SYTC_HUMAN	Threonine--tRNA ligase, cytoplasmic OS=Homo sapiens GN=TARS PE=1 SV=3;Isoform 2 of Threonine--tRNA ligase, cytoplasmic OS=Homo sapiens GN=TARS	✅	WT only			18.503	WT only			21.2804	2	2	2	3.3	83.434	723	0	12.185	18.503		21.2804		0	0	0	1	0	1	16398000	390430	2	0	0	0	0	0	0	0	0	0	0	158280	130180	0	0
sp|Q16543|CDC37_HUMAN	Hsp90 co-chaperone Cdc37 OS=Homo sapiens	CDC37	sp|Q16543|CDC37_HUMAN	sp|Q16543|CDC37_HUMAN	Hsp90 co-chaperone Cdc37 OS=Homo sapiens GN=CDC37 PE=1 SV=1	✅	WT only			18.425	WT only			21.5565	1	2	2	11.1	44.468	378	0	15.638	18.425		21.5565		0	0	0	2	0	1	25574000	1826700	3	0	0	0	0	0	0	0	0	0	140680	412190	0	0	230720
sp|Q15819|UB2V2_HUMAN	Ubiquitin-conjugating enzyme E2 variant 2 OS=Homo sapiens	UBE2V2	sp|Q15819|UB2V2_HUMAN;sp|Q13404-8|UB2V1_HUMAN;sp|Q13404|UB2V1_HUMAN;sp|Q13404-7|UB2V1_HUMAN;sp|Q13404-2|UB2V1_HUMAN;sp|Q13404-1|UB2V1_HUMAN	sp|Q15819|UB2V2_HUMAN;sp|Q13404-8|UB2V1_HUMAN;sp|Q13404|UB2V1_HUMAN;sp|Q13404-7|UB2V1_HUMAN;sp|Q13404-2|UB2V1_HUMAN;sp|Q13404-1|UB2V1_HUMAN	Ubiquitin-conjugating enzyme E2 variant 2 OS=Homo sapiens GN=UBE2V2 PE=1 SV=4;Isoform 6 of Ubiquitin-conjugating enzyme E2 variant 1 OS=Homo sapiens GN=UBE2V1;Ubiquitin-conjugating enzyme E2 variant 1 OS=Homo sapiens GN=UBE2V1 PE=1 SV=2;Isoform 5 of Ubiqui	✅	WT only			18.4025	WT only			21.0359	6	2	2	17.9	16.363	145	0	13.5	18.4025		21.0359		0	0	0	2	0	1	11846000	1184600	1	0	0	0	0	0	0	0	0	0	220040	348470	0	0	0
sp|P23588-2|IF4B_HUMAN	Isoform 2 of Eukaryotic translation initiation factor 4B OS=Homo sapiens	EIF4B	sp|P23588-2|IF4B_HUMAN;sp|P23588|IF4B_HUMAN	sp|P23588-2|IF4B_HUMAN;sp|P23588|IF4B_HUMAN	Isoform 2 of Eukaryotic translation initiation factor 4B OS=Homo sapiens GN=EIF4B;Eukaryotic translation initiation factor 4B OS=Homo sapiens GN=EIF4B PE=1 SV=2	✅	WT only			18.398	WT only			21.1248	2	2	2	8.9	64.805	572	0	13.606	18.398		21.1248		0	0	0	1	0	1	10118000	404730	2	0	0	0	0	0	0	0	0	0	239420	95512	0	0	0
sp|P02786|TFR1_HUMAN	Transferrin receptor protein 1 OS=Homo sapiens	TFRC	sp|P02786|TFR1_HUMAN	sp|P02786|TFR1_HUMAN	Transferrin receptor protein 1 OS=Homo sapiens GN=TFRC PE=1 SV=2	✅	WT only			18.3849	WT only			21.8255	1	2	2	4.7	84.87	760	0	11.73	18.3849		21.8255		0	0	0	2	1	1	14639000	375360	3	0	0	0	0	0	0	0	0	0	0	53138	0	103350	81221
sp|Q13642-5|FHL1_HUMAN	Isoform 5 of Four and a half LIM domains protein 1 OS=Homo sapiens	FHL1	sp|Q13642-5|FHL1_HUMAN;sp|Q13642-4|FHL1_HUMAN;sp|Q13642-1|FHL1_HUMAN	sp|Q13642-5|FHL1_HUMAN;sp|Q13642-4|FHL1_HUMAN;sp|Q13642-1|FHL1_HUMAN	Isoform 5 of Four and a half LIM domains protein 1 OS=Homo sapiens GN=FHL1;Isoform 4 of Four and a half LIM domains protein 1 OS=Homo sapiens GN=FHL1;Isoform 1 of Four and a half LIM domains protein 1 OS=Homo sapiens GN=FHL1	✅	WT only			18.3654	WT only			20.8559	3	2	2	7.4	33.578	296	0	12.594	18.3654		20.8559		0	0	0	1	0	2	13381000	743400	3	0	0	0	0	0	0	0	0	0	0	0	498340	0	0
sp|Q8NE71-2|ABCF1_HUMAN	Isoform 2 of ATP-binding cassette sub-family F member 1 OS=Homo sapiens	ABCF1	sp|Q8NE71-2|ABCF1_HUMAN;sp|Q8NE71|ABCF1_HUMAN	sp|Q8NE71-2|ABCF1_HUMAN;sp|Q8NE71|ABCF1_HUMAN	Isoform 2 of ATP-binding cassette sub-family F member 1 OS=Homo sapiens GN=ABCF1;ATP-binding cassette sub-family F member 1 OS=Homo sapiens GN=ABCF1 PE=1 SV=2	✅	WT only			18.3528	WT only			21.3003	2	2	2	3.5	91.679	807	0	13.039	18.3528		21.3003		0	0	0	2	0	0	10604000	294540	3	0	0	0	0	0	0	0	0	0	21885	124320	148340	0	0
sp|P22102|PUR2_HUMAN	Trifunctional purine biosynthetic protein adenosine-3 OS=Homo sapiens	GART	sp|P22102|PUR2_HUMAN;sp|P22102-2|PUR2_HUMAN	sp|P22102|PUR2_HUMAN;sp|P22102-2|PUR2_HUMAN	Trifunctional purine biosynthetic protein adenosine-3 OS=Homo sapiens GN=GART PE=1 SV=1;Isoform Short of Trifunctional purine biosynthetic protein adenosine-3 OS=Homo sapiens GN=GART	✅	WT only			18.35	WT only			21.4387	2	2	2	2.7	107.77	1010	0	12.93	18.35		21.4387		0	0	0	3	0	0	22365000	465930	5	0	0	0	0	0	0	0	0	0	84944	99004	113960	30922	16052
sp|Q5VV52-2|ZN691_HUMAN	Isoform 2 of Zinc finger protein 691 OS=Homo sapiens	ZNF691	sp|Q5VV52-2|ZN691_HUMAN;sp|Q5VV52|ZN691_HUMAN;sp|Q5VV52-3|ZN691_HUMAN	sp|Q5VV52-2|ZN691_HUMAN;sp|Q5VV52|ZN691_HUMAN;sp|Q5VV52-3|ZN691_HUMAN	Isoform 2 of Zinc finger protein 691 OS=Homo sapiens GN=ZNF691;Zinc finger protein 691 OS=Homo sapiens GN=ZNF691 PE=1 SV=1;Isoform 3 of Zinc finger protein 691 OS=Homo sapiens GN=ZNF691	✅	WT only			18.3267	WT only			21.4243	3	2	2	10.6	32.502	284	0	11.036	18.3267		21.4243		0	0	0	1	2	1	16186000	1245100	6	0	0	0	0	0	0	0	0	0	143880	249110	238670	101930	146620
sp|Q13011|ECH1_HUMAN	Delta(3,5)-Delta(2,4)-dienoyl-CoA isomerase, mitochondrial OS=Homo sapiens	ECH1	sp|Q13011|ECH1_HUMAN	sp|Q13011|ECH1_HUMAN	Delta(3,5)-Delta(2,4)-dienoyl-CoA isomerase, mitochondrial OS=Homo sapiens GN=ECH1 PE=1 SV=2	✅	WT only			18.3231	WT only			21.4968	1	2	2	8.5	35.816	328	0	14.452	18.3231		21.4968		0	0	0	1	0	2	18612000	1034000	0	0	0	0	0	0	0	0	0	0	225540	262750	107070	0	0
sp|Q9UL46|PSME2_HUMAN	Proteasome activator complex subunit 2 OS=Homo sapiens	PSME2	sp|Q9UL46|PSME2_HUMAN	sp|Q9UL46|PSME2_HUMAN	Proteasome activator complex subunit 2 OS=Homo sapiens GN=PSME2 PE=1 SV=4	✅	WT only			18.3183	WT only			21.5525	1	3	3	15.1	27.401	239	0	56.474	18.3183		21.5525		0	0	0	0	0	1	16360000	1168600	3	0	0	0	0	0	0	0	0	0	174030	327940	91858	0	0
sp|P61026|RAB10_HUMAN	Ras-related protein Rab-10 OS=Homo sapiens	RAB10	sp|P61026|RAB10_HUMAN;sp|P62820-3|RAB1A_HUMAN;sp|P62820-2|RAB1A_HUMAN;sp|Q92928|RAB1C_HUMAN;sp|P51153|RAB13_HUMAN;sp|P62820|RAB1A_HUMAN;sp|Q92930|RAB8B_HUMAN;sp|P61006-2|RAB8A_HUMAN;sp|P61006|RAB8A_HUMAN;sp|P59190-2|RAB15_HUMAN;sp|P59190|RAB15_HUMAN	sp|P61026|RAB10_HUMAN	Ras-related protein Rab-10 OS=Homo sapiens GN=RAB10 PE=1 SV=1	✅	WT only			18.2855	WT only			21.7136	11	3	3	17	22.541	200	0	21.505	18.2855		21.7136		0	0	0	2	0	1	5768800	443750	5	0	0	0	0	0	0	0	0	0	443750	0	0	0	0
sp|Q15019|SEPT2_HUMAN	Septin-2 OS=Homo sapiens	2002-09-01	sp|Q15019|SEPT2_HUMAN;sp|Q15019-3|SEPT2_HUMAN;sp|Q15019-2|SEPT2_HUMAN	sp|Q15019|SEPT2_HUMAN;sp|Q15019-3|SEPT2_HUMAN;sp|Q15019-2|SEPT2_HUMAN	Septin-2 OS=Homo sapiens GN=SEPT2 PE=1 SV=1;Isoform 3 of Septin-2 OS=Homo sapiens GN=SEPT2;Isoform 2 of Septin-2 OS=Homo sapiens GN=SEPT2	✅	WT only			18.2732	WT only			21.877	3	2	2	5.5	41.487	361	0	10.666	18.2732		21.877		0	0	0	2	0	0	29002000	1381000	1	0	0	0	0	0	0	0	0	0	198640	250600	422740	128600	130920
sp|P17858|PFKAL_HUMAN	ATP-dependent 6-phosphofructokinase, liver type OS=Homo sapiens	PFKL	sp|P17858|PFKAL_HUMAN;sp|P17858-2|PFKAL_HUMAN	sp|P17858|PFKAL_HUMAN;sp|P17858-2|PFKAL_HUMAN	ATP-dependent 6-phosphofructokinase, liver type OS=Homo sapiens GN=PFKL PE=1 SV=6;Isoform 2 of ATP-dependent 6-phosphofructokinase, liver type OS=Homo sapiens GN=PFKL	✅	WT only			18.2181	WT only			21.2754	2	2	2	3.3	85.018	780	0	12.467	18.2181		21.2754		0	0	0	2	0	1	17753000	522140	2	0	0	0	0	0	0	0	0	0	0	184390	174320	0	0
sp|P34897-3|GLYM_HUMAN	Isoform 3 of Serine hydroxymethyltransferase, mitochondrial OS=Homo sapiens	SHMT2	sp|P34897-3|GLYM_HUMAN;sp|P34897-2|GLYM_HUMAN;sp|P34897|GLYM_HUMAN	sp|P34897-3|GLYM_HUMAN;sp|P34897-2|GLYM_HUMAN;sp|P34897|GLYM_HUMAN	Isoform 3 of Serine hydroxymethyltransferase, mitochondrial OS=Homo sapiens GN=SHMT2;Isoform 2 of Serine hydroxymethyltransferase, mitochondrial OS=Homo sapiens GN=SHMT2;Serine hydroxymethyltransferase, mitochondrial OS=Homo sapiens GN=SHMT2 PE=1 SV=3	✅	WT only			18.217	WT only			20.683	3	2	2	6.8	53.454	483	0	19.731	18.217		20.683		0	0	0	0	0	2	13389000	478160	2	0	0	0	0	0	0	0	0	0	0	0	0	0	0
sp|Q12905|ILF2_HUMAN	Interleukin enhancer-binding factor 2 OS=Homo sapiens	ILF2	sp|Q12905|ILF2_HUMAN	sp|Q12905|ILF2_HUMAN	Interleukin enhancer-binding factor 2 OS=Homo sapiens GN=ILF2 PE=1 SV=2	✅	WT only			18.2091	WT only			21.6764	1	2	2	7.9	43.062	390	0	13.657	18.2091		21.6764		0	0	0	3	1	1	18084000	951800	5	0	0	0	0	0	0	0	0	0	131330	170650	111180	0	0
sp|O75427|LRCH4_HUMAN	Leucine-rich repeat and calponin homology domain-containing protein 4 OS=Homo sapiens	LRCH4	sp|O75427|LRCH4_HUMAN	sp|O75427|LRCH4_HUMAN	Leucine-rich repeat and calponin homology domain-containing protein 4 OS=Homo sapiens GN=LRCH4 PE=1 SV=2	✅	WT only			18.1627	WT only			21.0403	1	2	2	4.4	73.449	683	0	14.786	18.1627		21.0403		0	0	0	3	0	0	22969000	675570	2	0	0	0	0	0	0	0	0	0	70792	289160	315620	0	0
sp|P53618|COPB_HUMAN	Coatomer subunit beta OS=Homo sapiens	COPB1	sp|P53618|COPB_HUMAN	sp|P53618|COPB_HUMAN	Coatomer subunit beta OS=Homo sapiens GN=COPB1 PE=1 SV=3	✅	WT only			18.1601	WT only			21.326	1	2	2	2.6	107.14	953	0	11.043	18.1601		21.326		0	0	0	1	0	1	20449000	426020	2	0	0	0	0	0	0	0	0	0	53542	149080	82181	32744	0
sp|P60891-2|PRPS1_HUMAN	Isoform 2 of Ribose-phosphate pyrophosphokinase 1 OS=Homo sapiens	PRPS1	sp|P60891-2|PRPS1_HUMAN;sp|P60891|PRPS1_HUMAN;sp|P11908|PRPS2_HUMAN;sp|P11908-2|PRPS2_HUMAN;sp|P21108|PRPS3_HUMAN	sp|P60891-2|PRPS1_HUMAN;sp|P60891|PRPS1_HUMAN;sp|P11908|PRPS2_HUMAN;sp|P11908-2|PRPS2_HUMAN;sp|P21108|PRPS3_HUMAN	Isoform 2 of Ribose-phosphate pyrophosphokinase 1 OS=Homo sapiens GN=PRPS1;Ribose-phosphate pyrophosphokinase 1 OS=Homo sapiens GN=PRPS1 PE=1 SV=2;Ribose-phosphate pyrophosphokinase 2 OS=Homo sapiens GN=PRPS2 PE=1 SV=2;Isoform 2 of Ribose-phosphate pyropho	✅	WT only			18.1347	WT only			21.0521	5	2	2	11.2	27.526	251	0	24.93	18.1347		21.0521		0	0	0	2	0	1	10276000	790490	3	0	0	0	0	0	0	0	0	0	217800	176260	0	0	0
sp|Q9UQ35|SRRM2_HUMAN	Serine/arginine repetitive matrix protein 2 OS=Homo sapiens	SRRM2	sp|Q9UQ35|SRRM2_HUMAN;sp|Q9UQ35-2|SRRM2_HUMAN	sp|Q9UQ35|SRRM2_HUMAN	Serine/arginine repetitive matrix protein 2 OS=Homo sapiens GN=SRRM2 PE=1 SV=2	✅	WT only			18.1128	WT only			21.9053	2	3	3	2.3	299.61	2752	0	25.049	18.1128		21.9053		0	0	0	2	1	0	115390000	961540	3	0	0	0	0	0	0	0	0	0	75718	86755	22086	15352	418390
sp|Q15029-2|U5S1_HUMAN	Isoform 2 of 116 kDa U5 small nuclear ribonucleoprotein component OS=Homo sapiens	EFTUD2	sp|Q15029-2|U5S1_HUMAN;sp|Q15029-3|U5S1_HUMAN;sp|Q15029|U5S1_HUMAN	sp|Q15029-2|U5S1_HUMAN;sp|Q15029-3|U5S1_HUMAN;sp|Q15029|U5S1_HUMAN	Isoform 2 of 116 kDa U5 small nuclear ribonucleoprotein component OS=Homo sapiens GN=EFTUD2;Isoform 3 of 116 kDa U5 small nuclear ribonucleoprotein component OS=Homo sapiens GN=EFTUD2;116 kDa U5 small nuclear ribonucleoprotein component OS=Homo sapiens GN=	✅	WT only			18.0794	WT only			21.2733	3	2	2	2.7	105.38	937	0	13.214	18.0794		21.2733		0	0	0	2	0	0	12890000	252740	3	0	0	0	0	0	0	0	0	0	49991	133350	29439	0	19942
sp|Q96ST3|SIN3A_HUMAN	Paired amphipathic helix protein Sin3a OS=Homo sapiens	SIN3A	sp|Q96ST3|SIN3A_HUMAN	sp|Q96ST3|SIN3A_HUMAN	Paired amphipathic helix protein Sin3a OS=Homo sapiens GN=SIN3A PE=1 SV=2	✅	WT only			17.9995	WT only			21.2096	1	2	2	3	145.17	1273	0	12.641	17.9995		21.2096		0	0	0	2	0	0	22562000	395830	1	0	0	0	0	0	0	0	0	0	48284	151490	36709	0	0
sp|O43707-2|ACTN4_HUMAN	Isoform ACTN4ISO of Alpha-actinin-4 OS=Homo sapiens	ACTN4	sp|O43707-2|ACTN4_HUMAN;sp|O43707|ACTN4_HUMAN;sp|O43707-3|ACTN4_HUMAN;sp|P12814-2|ACTN1_HUMAN;sp|P12814|ACTN1_HUMAN;sp|P12814-3|ACTN1_HUMAN;sp|P12814-4|ACTN1_HUMAN	sp|O43707-2|ACTN4_HUMAN;sp|O43707|ACTN4_HUMAN;sp|O43707-3|ACTN4_HUMAN	Isoform ACTN4ISO of Alpha-actinin-4 OS=Homo sapiens GN=ACTN4;Alpha-actinin-4 OS=Homo sapiens GN=ACTN4 PE=1 SV=2;Isoform 3 of Alpha-actinin-4 OS=Homo sapiens GN=ACTN4	✅	WT only			17.9018	WT only			21.5651	7	3	3	6.1	79.912	692	0	17.448	17.9018		21.5651		0	0	0	1	0	0	8354700	203770	2	0	0	0	0	0	0	0	0	0	0	203770	0	0	0
sp|Q9Y285-2|SYFA_HUMAN	Isoform 2 of Phenylalanine--tRNA ligase alpha subunit OS=Homo sapiens	FARSA	sp|Q9Y285-2|SYFA_HUMAN;sp|Q9Y285|SYFA_HUMAN	sp|Q9Y285-2|SYFA_HUMAN;sp|Q9Y285|SYFA_HUMAN	Isoform 2 of Phenylalanine--tRNA ligase alpha subunit OS=Homo sapiens GN=FARSA;Phenylalanine--tRNA ligase alpha subunit OS=Homo sapiens GN=FARSA PE=1 SV=3	✅	WT only			17.8618	WT only			21.1885	2	2	2	5.2	54.157	477	0	10.852	17.8618		21.1885		0	0	0	1	0	1	4454700	212130	2	0	0	0	0	0	0	0	0	0	0	0	0	0	0
sp|P28340|DPOD1_HUMAN	DNA polymerase delta catalytic subunit OS=Homo sapiens	POLD1	sp|P28340|DPOD1_HUMAN	sp|P28340|DPOD1_HUMAN	DNA polymerase delta catalytic subunit OS=Homo sapiens GN=POLD1 PE=1 SV=2	✅	WT only			17.7466	WT only			20.8859	1	2	2	1.4	123.63	1107	0	12.96	17.7466		20.8859		0	0	0	2	0	0	11408000	172850	2	0	0	0	0	0	0	0	0	0	44342	44852	36429	7963.2	0
sp|P18859|ATP5J_HUMAN	ATP synthase-coupling factor 6, mitochondrial OS=Homo sapiens	ATP5J	sp|P18859|ATP5J_HUMAN;sp|P18859-2|ATP5J_HUMAN	sp|P18859|ATP5J_HUMAN;sp|P18859-2|ATP5J_HUMAN	ATP synthase-coupling factor 6, mitochondrial OS=Homo sapiens GN=ATP5J PE=1 SV=1;Isoform 2 of ATP synthase-coupling factor 6, mitochondrial OS=Homo sapiens GN=ATP5J	✅	WT only			17.7457	WT only			21.1448	2	2	2	44.4	12.587	108	0	15.65	17.7457		21.1448		0	0	0	1	0	1	12190000	2438000	2	0	0	0	0	0	0	0	0	0	0	0	1023500	0	0
sp|P62136|PP1A_HUMAN	Serine/threonine-protein phosphatase PP1-alpha catalytic subunit OS=Homo sapiens	PPP1CA	sp|P62136|PP1A_HUMAN;sp|P62136-2|PP1A_HUMAN	sp|P62136|PP1A_HUMAN;sp|P62136-2|PP1A_HUMAN	Serine/threonine-protein phosphatase PP1-alpha catalytic subunit OS=Homo sapiens GN=PPP1CA PE=1 SV=1;Isoform 2 of Serine/threonine-protein phosphatase PP1-alpha catalytic subunit OS=Homo sapiens GN=PPP1CA	✅	WT only			17.6659	WT only			21.1896	2	8	2	33.3	37.512	330	0	15.677	17.6659		21.1896		0	0	0	2	0	0	7785500	432530	2	0	0	0	0	0	0	0	0	0	138940	135320	117490	0	0
sp|Q03252|LMNB2_HUMAN	Lamin-B2 OS=Homo sapiens	LMNB2	sp|Q03252|LMNB2_HUMAN	sp|Q03252|LMNB2_HUMAN	Lamin-B2 OS=Homo sapiens GN=LMNB2 PE=1 SV=4	✅	WT only			17.6186	WT only			20.8925	1	4	2	6.1	69.948	620	0	11.031	17.6186		20.8925		0	0	0	2	0	0	1618900	43753	1	0	0	0	0	0	0	0	0	0	43753	0	0	0	0
sp|P05023-2|AT1A1_HUMAN	Isoform 2 of Sodium/potassium-transporting ATPase subunit alpha-1 OS=Homo sapiens	ATP1A1	sp|P05023-2|AT1A1_HUMAN;sp|P05023-3|AT1A1_HUMAN;sp|P13637|AT1A3_HUMAN;sp|P50993|AT1A2_HUMAN;sp|P05023-4|AT1A1_HUMAN;sp|P05023|AT1A1_HUMAN;sp|P13637-2|AT1A3_HUMAN;sp|P13637-3|AT1A3_HUMAN;sp|P20648|ATP4A_HUMAN;sp|Q13733|AT1A4_HUMAN;sp|P54707|AT12A_HUMAN;sp|P54707-2|AT12A_HUMAN	sp|P05023-2|AT1A1_HUMAN;sp|P05023-3|AT1A1_HUMAN;sp|P13637|AT1A3_HUMAN;sp|P50993|AT1A2_HUMAN;sp|P05023-4|AT1A1_HUMAN;sp|P05023|AT1A1_HUMAN;sp|P13637-2|AT1A3_HUMAN;sp|P13637-3|AT1A3_HUMAN;sp|P20648|ATP4A_HUMAN;sp|Q13733|AT1A4_HUMAN;sp|P54707|AT12A_HUMAN;sp|P54707-2|AT12A_HUMAN	Isoform 2 of Sodium/potassium-transporting ATPase subunit alpha-1 OS=Homo sapiens GN=ATP1A1;Isoform 3 of Sodium/potassium-transporting ATPase subunit alpha-1 OS=Homo sapiens GN=ATP1A1;Sodium/potassium-transporting ATPase subunit alpha-3 OS=Homo sapiens GN=						WT only			20.7564	12	2	2	4.1	74.139	681	0	11.291			20.7564		0	0	0	1	0	1	0	0	2	0	0	0	0	0	0	0	0	0	0	0	0	0	0
sp|P29350|PTN6_HUMAN	Tyrosine-protein phosphatase non-receptor type 6 OS=Homo sapiens	PTPN6	sp|P29350|PTN6_HUMAN;sp|P29350-3|PTN6_HUMAN;sp|P29350-4|PTN6_HUMAN	sp|P29350|PTN6_HUMAN;sp|P29350-3|PTN6_HUMAN;sp|P29350-4|PTN6_HUMAN	Tyrosine-protein phosphatase non-receptor type 6 OS=Homo sapiens GN=PTPN6 PE=1 SV=1;Isoform 2 of Tyrosine-protein phosphatase non-receptor type 6 OS=Homo sapiens GN=PTPN6;Isoform 4 of Tyrosine-protein phosphatase non-receptor type 6 OS=Homo sapiens GN=PTPN						WT only			21.0227	3	2	2	3.5	67.56	595	0	10.595			21.0227		0	0	0	1	0	1	0	0	2	0	0	0	0	0	0	0	0	0	0	0	0	0	0
[truncated: 59 more columns]

## Sheet: figures
Hierachical clustering clearly separates WT from KO: KO samples have dramatically less proteins compared with WT.
Volcano plot, graphical display of Students T-test with correction for multiple testing, 1% FDR: After imputation of 0 (zero) for missing values, the volcano plot shows that most proteins in common between WT and KO are higher expressed in WT, and that WT has dramatically more proteins bound to ip beads than KO (proteins on the upper left or right of plot).
