# Supplementary material for: Ribonuclease inhibitor and angiogenin system regulates cell type–specific global translation
Source: Sci Adv. 2024 May 31;10(22):eadl0320. doi: 10.1126/sciadv.adl0320 (PMC11141627; doi:10.1126/sciadv.adl0320)
Supplement: Supplementary file 2 — Tables S1 to S6 [file sciadv.adl0320_tables_s1_to_s6.zip › adl0320_table_s6.xlsx]

## Sheet: Sheet1
qPCR Primers
Gene	Sequence
Hu47s_rRNA_F	5’GTGTCAGGCGTTCTCGTCTC3’
Hu47s_rRNA_R	5’GAGCACGACGTCACCACATC3’
ANG_F	5’CAAGGCCATCTGTGAAAACAAG3’
ANG_R	5’CAGGGGGAACCTCCATGTAG3’
Firefly_luc_F	5’GGAAAGACGATGACGGAAAA3’
Firefly_luc_R	5’CGGTACTTCGTCCACAAACA3’
HPRT_F	5’TCAGGCAGTATAATCCAAAGATGGT3’
HPRT_R	5’AGTCTGGCTTATATCCAACACTTCG3’
β-Actin_F	5’GCACAGAGCCTCGCCTT3’
β-Actin_R	5’GTTGTCGACGACGAGCG3’
18S_R	5’AGGGCCTCACTAAACCATCC3’
18S_F	5’GCAATTATTCCCCATGAACG3’
RPL37 _F	5’TGTGGCTCTAAGGCCTACCA3’
RPL37 _R	5’TTTTAGCCTTGGCACTCCAG3’
RPS19 _F	5’AACCAGCAGTTCGTCAG3’
RPS19 _R	5’CGTAGGGAGGCTCTTTG3’
RPL26 _F	5’GAAGTACACGGTGCGATCCAT3'
RPL26 _R	5’ACTTTGCCAATTTGCTGACC3’
RPS25 _F	5’AAGGACGCTGGAAAGTCGG3’
RPS25 _R	5’CTTTGCCTTTGGACCACTTCT3’
RPL38 _F	5’TCAAGGACTTCCTGCTCACAG3’
RPL38 _R	5’TGTAAAGGTATCTGCTGCATC3’
RPS27_F	5’ATGCCTCTCGCAAAGGATCTC3’
RPS27_R	5'TGAAGTAGGAATTGGGGCTCT3’
RPS3_F	5’AGAGGAAGTTTGTCGCTGATG3’
RPS3_R	5’GCACCTCAACTCCAGAGTAGC3'
RPL11 _F	5’AAAGGTGCGGGAGTATGAGTT3’
RPL11 _R	5’TCCAGGCCGTAGATACCAATG3'
RPS21_F	5’AGCAATCGCATCATCGGTG3’
RPS21_R	5’CCCCGCAGATAGCATAAGTTT3’
